# Supplementary material for: Regulation of feather length: FGF/IGF signaling and NOTCH/YAP modulation of progenitor cell topology
Source: Sci Adv. 2025 Aug 22;11(34):eadw2382. doi: 10.1126/sciadv.adw2382 (PMC12372877; doi:10.1126/sciadv.adw2382)
Supplement: Supplementary file 2 — Tables S1 to S5 [file sciadv.adw2382_tables_s1_to_s5.zip]

Archive with 5 entries (5 files):
- adw2382_table_s1.xlsx
- adw2382_table_s2.xlsx
- adw2382_table_s3.xlsx
- adw2382_table_s4.xlsx
- adw2382_table_s5.xlsx
