# Supplementary material for: Regulation of feather length: FGF/IGF signaling and NOTCH/YAP modulation of progenitor cell topology
Source: Sci Adv. 2025 Aug 22;11(34):eadw2382. doi: 10.1126/sciadv.adw2382 (PMC12372877; doi:10.1126/sciadv.adw2382)
Supplement: Supplementary file 2 — Tables S1 to S5 [file sciadv.adw2382_tables_s1_to_s5.zip › adw2382_table_s1.xlsx]

## Sheet: DEGs_Eealy growh vs Late growth
gene_id	baseMean	log2FoldChange	lfcSE	stat	pvalue	padj	EG-1	EG-2	LG-1	LG-2	coding
LOC112532421	69.4857	23.2464	4.785	4.85818	1.18e-06	9.55e-06	0	416.914	0	0	TRUE
FBN3	212.132	11.5437	1.60416	7.19607	6.2e-13	1.19e-11	663.063	578.069	0	0	TRUE
GJA5	191.114	11.3481	1.45755	7.78572	6.93e-15	1.6e-13	558.891	524.568	0	0	TRUE
LOC107050024	156.39	10.8189	3.63995	2.97227	0.00295602	0.0106929	4.13381	747.053	0	0	TRUE
CXCL14	139.159	10.7988	1.49228	7.23644	4.61e-13	8.96e-12	262.083	479.549	0	0	TRUE
FHL2	1136.58	10.0835	1.4853	6.78881	1.13e-11	1.86e-10	279.859	170.289	0	0	TRUE
LOC101747901	113.475	9.89858	1.46771	6.74421	1.54e-11	2.5e-10	182.714	214.655	0	0	TRUE
P2RX1	2388.11	9.80761	1.50258	6.52718	6.7e-11	1.01e-09	239.347	132.447	0	0	TRUE
LOC101748894	84.6369	9.80597	4.04647	2.42334	0.0153785	0.0439647	168.659	203.564	0	0	TRUE
DES	40049.3	9.71387	0.742283	13.0865	3.93e-39	4e-37	2228.95	1559.35	4.3798	0	TRUE
CYP2AB1	49.7818	9.48962	1.53002	6.20228	5.56e-10	7.52e-09	164.939	133.752	0	0	TRUE
PTGDS	396.381	9.20138	1.46792	6.26832	3.65e-10	5.03e-09	89.2902	157.24	0	0	TRUE
MRVI1	986.122	9.07298	1.48821	6.09656	1.08e-09	1.39e-08	140.136	82.8609	0	0	TRUE
WFIKKN2	38.4313	9.06175	2.82736	3.20502	0.00135052	0.00538846	122.361	99.8246	0	0	TRUE
ADAMTS12	45.0843	9.02352	1.55977	5.78517	7.24e-09	8.24e-08	142.203	73.7267	0	0	TRUE
MME	54.7574	8.93394	1.52163	5.87131	4.32e-09	5.09e-08	126.495	76.3364	0	0	TRUE
MGP	347.849	8.89095	1.45168	6.12458	9.09e-10	1.19e-08	95.491	102.434	0	0	TRUE
FBN2	36.8332	8.88624	1.54035	5.76896	7.98e-09	8.98e-08	103.345	93.3001	0	0	TRUE
MYL4	34.2842	8.82754	3.26748	2.70163	0.00689999	0.0222597	97.5579	91.3428	0	0	TRUE
C1QTNF5	77.5284	8.81181	1.51275	5.82502	5.71e-09	6.58e-08	64.9008	122.66	0	0	TRUE
P4HA3	70.1834	8.59053	1.48599	5.78103	7.42e-09	8.43e-08	71.9283	88.733	0	0	TRUE
LOC427400	40.1414	8.50187	1.5641	5.43562	5.46e-08	5.47e-07	100.038	50.2385	0	0	TRUE
SMOC2	251.569	8.49443	1.48856	5.70646	1.15e-08	1.27e-07	102.932	45.6714	0	0	TRUE
CYTL1	36.1618	8.44716	1.55138	5.44492	5.18e-08	5.2e-07	61.1804	84.1658	0	0	TRUE
GUCY1A3	35.7427	8.28577	1.578	5.25081	1.51e-07	1.42e-06	83.0895	46.3238	0	0	TRUE
CUBN	59.5448	8.2474	1.52605	5.40442	6.5e-08	6.45e-07	82.6762	43.0616	0	0	TRUE
SYNPO2	4270.08	8.2224	1.1141	7.38032	1.58e-13	3.22e-12	441.077	234.881	0	2.33296	TRUE
CCDC170	56.106	8.21641	1.54632	5.31352	1.08e-07	1.03e-06	82.6762	40.4518	0	0	TRUE
DUSP3	355.759	8.21035	1.45336	5.64922	1.61e-08	1.74e-07	62.8339	60.0252	0	0	TRUE
TMTC1	82.0457	8.16635	1.50497	5.42627	5.75e-08	5.75e-07	71.9283	46.9763	0	0	TRUE
FHL5	30.6271	8.15559	1.56439	5.21328	1.86e-07	1.71e-06	56.6332	61.9826	0	0	TRUE
LRRC17	53.2477	8.15461	1.49949	5.43827	5.38e-08	5.39e-07	60.3536	58.0679	0	0	TRUE
NKAIN4	24.7445	8.06038	1.644	4.90289	9.44e-07	7.76e-06	69.0346	41.7567	0	0	TRUE
CYP1C1	18.6353	8.02937	1.75426	4.57708	4.72e-06	3.34e-05	46.712	61.9826	0	0	TRUE
ISLR2	24.5121	8.02421	1.59438	5.03281	4.83e-07	4.14e-06	49.6057	58.7203	0	0	TRUE
ESR1	35.7917	8.01772	1.59338	5.03191	4.86e-07	4.16e-06	71.5149	35.8847	0	0	TRUE
CMYA5	845.207	7.9612	1.45265	5.48046	4.24e-08	4.3e-07	43.8184	61.9826	0	0	TRUE
LZTS3	190.28	7.9473	1.46317	5.43157	5.59e-08	5.58e-07	47.1254	56.1106	0	0	TRUE
CPZ	17.6698	7.90818	1.88734	4.19011	2.79e-05	0.000166845	63.2473	36.5371	0	0	TRUE
ADAMTS18	41.2694	7.9072	1.56822	5.04216	4.6e-07	3.96e-06	67.3811	31.97	0	0	TRUE
ALDOB	118.138	7.90301	1.51251	5.22509	1.74e-07	1.61e-06	69.8613	28.7077	0	0	TRUE
C1QC	29.0989	7.88219	1.81234	4.34918	1.37e-05	8.8e-05	10.3345	88.0805	0	0	TRUE
LOC101747995	16.2995	7.8772	1.84014	4.28077	1.86e-05	0.000116499	42.9916	54.8057	0	0	TRUE
LOC112530621	16.4561	7.79032	1.92052	4.05636	4.98e-05	0.000280395	49.6057	42.4091	0	0	TRUE
LOC107050518	16.6166	7.73234	1.69584	4.55959	5.13e-06	3.61e-05	43.405	45.0189	0	0	TRUE
CHRDL1	44.4527	7.68326	1.55445	4.94274	7.7e-07	6.4e-06	28.5233	57.4154	0	0	TRUE
ROBO4	20.3865	7.67232	1.68649	4.54928	5.38e-06	3.77e-05	53.3261	31.3175	0	0	TRUE
CRHR2	16.1348	7.6654	2.09141	3.66519	0.00024716	0.00118778	54.9796	29.3602	0	0	TRUE
NEXN	307.684	7.64423	1.74365	4.38403	1.17e-05	7.66e-05	66.5543	16.3112	0	0	TRUE
ATP1B4	19.7099	7.61766	1.69552	4.49282	7.03e-06	4.8e-05	39.2712	42.4091	0	0	TRUE
COL13A1	24.6669	7.60955	1.61863	4.70124	2.59e-06	1.94e-05	47.1254	33.9273	0	0	TRUE
TNMD	26.6076	7.60583	1.61692	4.7039	2.55e-06	1.92e-05	32.2437	48.9336	0	0	TRUE
GRM4	19.8771	7.5849	1.75628	4.31873	1.57e-05	0.0001	52.9127	26.7504	0	0	TRUE
ARSH	33.9643	7.54891	1.58724	4.75599	1.97e-06	1.52e-05	45.0585	32.6224	0	0	TRUE
ZNF251L	13.0742	7.49641	2.41604	3.10276	0.00191723	0.00738208	0.826762	74.3791	0	0	TRUE
TAGLN	17048.8	7.4795	0.360177	20.7662	8.76e-96	3.56e-93	1802.75	1620.03	12.0444	6.99887	TRUE
NTN1	12.1997	7.46024	2.02111	3.69115	0.000223239	0.00108421	39.2712	33.9273	0	0	TRUE
RGS5	1392.6	7.42899	0.383328	19.3803	1.13e-83	3.77e-81	1400.95	1520.86	9.85455	6.99887	TRUE
ZNF536	41.5661	7.40964	1.55374	4.76892	1.85e-06	1.44e-05	24.8028	46.3238	0	0	TRUE
VWA3A	11.6527	7.39483	2.08539	3.54601	0.000391108	0.00179305	43.8184	26.0979	0	0	TRUE
CORIN	11.5871	7.38611	2.06495	3.57689	0.000347707	0.00161072	38.8578	30.6651	0	0	TRUE
KCNJ2	36.4443	7.3811	1.53629	4.80449	1.55e-06	1.23e-05	34.724	34.5798	0	0	TRUE
YF5	50.1976	7.37524	1.50011	4.91645	8.81e-07	7.27e-06	79.7825	108.306	0	1.16648	TRUE
KCNH2	276.643	7.32169	1.46018	5.01424	5.32e-07	4.53e-06	36.3775	29.3602	0	0	TRUE
CCDC3	33.8168	7.31513	1.56337	4.67907	2.88e-06	2.14e-05	26.043	40.4518	0	0	TRUE
PLEKHH2	78.6828	7.31067	1.52051	4.80804	1.52e-06	1.21e-05	21.0824	45.6714	0	0	TRUE
DCX	25.536	7.2727	1.69916	4.28017	1.87e-05	0.000116686	49.6057	14.3539	0	0	TRUE
NRN1	15.234	7.27093	1.7565	4.13945	3.48e-05	0.000203426	26.4564	37.842	0	0	TRUE
ATP2B2	188.706	7.20309	1.48575	4.84811	1.25e-06	9.99e-06	40.5113	19.5734	0	0	TRUE
ABCC8	17.2212	7.15849	1.80219	3.97212	7.12e-05	0.000388501	45.4719	13.7014	0	0	TRUE
ELN	503.521	7.14754	0.578921	12.3463	5.1e-35	4.22e-33	467.947	655.058	4.3798	3.49944	TRUE
CYGB	16.1757	7.1413	1.7445	4.0936	4.25e-05	0.000242181	23.5627	35.2322	0	0	TRUE
SULT2B1L1	10.7418	7.11646	2.1898	3.24983	0.00115475	0.00470347	23.1493	34.5798	0	0	TRUE
GPR37L1	17.8552	7.09292	1.72589	4.10971	3.96e-05	0.000227394	16.5352	40.4518	0	0	TRUE
MUSTN1	884.816	7.0718	1.03506	6.83226	8.36e-12	1.4e-10	178.167	123.313	0	2.33296	TRUE
ADCYAP1R1	23.2135	7.07085	1.61692	4.37305	1.23e-05	8.03e-05	31.0036	24.793	0	0	TRUE
CDH20	9.30941	7.06829	2.3119	3.05736	0.00223299	0.00841205	17.362	38.4944	0	0	TRUE
THBS4	10.0173	7.0598	2.15326	3.27866	0.001043	0.00429368	33.8972	21.5308	0	0	TRUE
PDE9A	38.3064	7.05732	1.59321	4.42961	9.44e-06	6.3e-05	39.2712	15.6588	0	0	TRUE
BRINP1	205.89	7.03599	1.46565	4.80059	1.58e-06	1.25e-05	31.4169	22.1832	0	0	TRUE
SH3TC2	11.7176	7.01953	1.81336	3.87101	0.000108387	0.000567869	23.9761	30.0126	0	0	TRUE
COL2A1L	8.98068	7.01901	2.3161	3.03053	0.00244129	0.00906843	34.3106	19.5734	0	0	TRUE
ITGA7	1070.18	6.98444	0.840105	8.31377	9.27e-17	2.56e-15	225.706	201.607	0	3.49944	TRUE
AFF3	21.5302	6.96469	1.66089	4.19335	2.75e-05	0.000164956	34.724	16.9637	0	0	TRUE
SLC41A3	32.2071	6.96467	1.5624	4.45768	8.28e-06	5.59e-05	21.4958	30.6651	0	0	TRUE
LOC107054877	359.684	6.96101	1.66888	4.17107	3.03e-05	0.000179874	39.6846	11.7441	0	0	TRUE
LHCGR	9.75568	6.96029	2.26024	3.07945	0.00207381	0.00789363	19.8423	31.97	0	0	TRUE
AMHR2	77.0654	6.95599	1.4883	4.67379	2.96e-06	2.19e-05	27.2831	24.1406	0	0	TRUE
KLHDC7A	16.4478	6.93597	1.76675	3.92583	8.64e-05	0.00046342	17.7754	33.2749	0	0	TRUE
STK32A	24.3899	6.9292	1.59217	4.35204	1.35e-05	8.72e-05	23.9761	26.7504	0	0	TRUE
C7	14.134	6.91846	1.93962	3.56692	0.000361206	0.00166745	39.6846	10.4392	0	0	TRUE
F8	10.1921	6.90754	2.06697	3.34186	0.000832177	0.00351473	42.5782	7.17693	0	0	TRUE
GPD1L2	205.942	6.90426	1.49868	4.60689	4.09e-06	2.94e-05	35.5507	13.049	0	0	TRUE
C10orf10	44.6252	6.88991	1.65663	4.15898	3.2e-05	0.000188821	8.681	41.1042	0	0	TRUE
CLEC3B	753.967	6.87583	0.354941	19.3717	1.34e-83	4.35e-81	1167.39	1222.04	8.7596	11.6648	TRUE
COL19A1	264.195	6.87412	1.48326	4.63447	3.58e-06	2.61e-05	33.0705	14.3539	0	0	TRUE
ADMP	7.91485	6.83693	2.45905	2.78031	0.00543069	0.0181349	31.8303	15.6588	0	0	TRUE
SOX10	71.4135	6.82938	1.49948	4.5545	5.25e-06	3.69e-05	27.2831	19.5734	0	0	TRUE
AWAT1	8.64683	6.82814	2.25649	3.02601	0.00247807	0.00916787	28.9367	18.2686	0	0	TRUE
PITX2	20.6614	6.82387	1.65239	4.12969	3.63e-05	0.000211492	21.0824	26.0979	0	0	TRUE
ACAN	8.92482	6.82121	1.94458	3.50781	0.000451811	0.00204131	19.0155	28.0553	0	0	TRUE
CARD8	27.6693	6.816	1.59229	4.28063	1.86e-05	0.000116523	22.7359	24.1406	0	0	TRUE
TBX18	14.529	6.81433	1.7147	3.97407	7.07e-05	0.000385749	25.2162	21.5308	0	0	TRUE
CNTN3	16.0308	6.80451	1.70932	3.98083	6.87e-05	0.000376068	21.0824	25.4455	0	0	TRUE
CACNA1G	47.1712	6.78482	1.1234	6.03957	1.55e-09	1.94e-08	112.44	137.667	0	2.33296	TRUE
C1QTNF4	38.027	6.78124	1.55576	4.3588	1.31e-05	8.48e-05	17.362	28.7077	0	0	TRUE
RYR2	374.572	6.76468	1.46129	4.62926	3.67e-06	2.67e-05	26.8697	16.9637	0	0	TRUE
CLIC5	278.437	6.76073	1.46202	4.62423	3.76e-06	2.72e-05	24.8028	19.5734	0	0	TRUE
EGFL6	7.39605	6.7383	2.48916	2.70706	0.00678825	0.0219676	24.8028	19.5734	0	0	TRUE
BVES	429.24	6.73308	1.82523	3.68891	0.00022522	0.00109202	36.7909	7.17693	0	0	TRUE
C3	8.76242	6.72842	2.63596	2.55254	0.0106939	0.0324474	3.72043	40.4518	0	0	TRUE
ACP5	13.3802	6.67653	1.8035	3.70199	0.000213917	0.00104274	23.5627	18.921	0	0	TRUE
EFCAB2	22.3785	6.67066	1.88132	3.54573	0.000391534	0.00179387	4.13381	38.4944	0	0	TRUE
LOC112531906	8.07319	6.66787	2.45816	2.71255	0.00667684	0.0216687	33.0705	9.13428	0	0	TRUE
SLN	74.255	6.65962	1.50436	4.42687	9.56e-06	6.37e-05	25.2162	16.3112	0	0	TRUE
LOC107057394	13.2553	6.65941	1.87273	3.55599	0.000376558	0.0017334	31.4169	10.4392	0	0	TRUE
CDHR4	9.56289	6.65351	2.51846	2.6419	0.00824431	0.0258283	32.6571	9.13428	0	0	TRUE
PKDCCA	67.9164	6.64364	1.51924	4.37301	1.23e-05	8.03e-05	26.043	15.0063	0	0	TRUE
ADH6	6.85152	6.62607	2.62708	2.52222	0.0116617	0.0348923	12.4014	28.7077	0	0	TRUE
TUBAL3	7.58351	6.61509	2.435	2.71667	0.00659427	0.0214197	9.50776	31.3175	0	0	TRUE
B3GALT2	59.6303	6.61153	1.49897	4.41072	1.03e-05	6.84e-05	19.8423	20.8783	0	0	TRUE
CACNA1H	11.164	6.5778	1.82736	3.59963	0.000318673	0.00148704	23.9761	15.6588	0	0	TRUE
LOC100857512	10.4294	6.56692	1.95029	3.36716	0.00075947	0.00323659	19.8423	19.5734	0	0	TRUE
LAMA4	925.737	6.5598	1.16073	5.65142	1.59e-08	1.73e-07	461.746	409.738	0	9.33183	TRUE
COL4A1	3864.68	6.53865	0.208959	31.2916	6.07e-215	1.11e-211	2776.27	2789.87	29.5636	30.3285	TRUE
NCAM2	11.9887	6.50329	2.64933	2.45469	0.0141006	0.0408943	37.6176	0	0	0	TRUE
MAOB	10.6253	6.50036	1.84778	3.51793	0.000434924	0.00197353	14.8817	22.8357	0	0	TRUE
HOXA10	21.8691	6.49019	1.87872	3.45457	0.000551171	0.00243415	3.72043	33.9273	0	0	TRUE
C19orf35	8.01411	6.48196	2.48	2.6137	0.00895688	0.0278285	16.9486	20.2259	0	0	TRUE
LOC428824	7.00028	6.47578	2.46936	2.62245	0.00872997	0.0271696	25.2162	11.7441	0	0	TRUE
PHEX	87.7599	6.469	0.73379	8.81588	1.19e-18	3.86e-17	257.536	240.753	5.47475	0	TRUE
SP5	32.0632	6.46777	1.64131	3.94062	8.13e-05	0.00043879	27.2831	9.13428	0	0	TRUE
NID1	859.224	6.45804	0.273233	23.6357	1.66e-123	9.71e-121	1641.12	1838.6	16.4242	23.3296	TRUE
C14orf180	8.14437	6.45477	2.6745	2.41345	0.0158022	0.0449551	31.8303	4.56714	0	0	TRUE
DKK1	7.66619	6.43322	2.51271	2.56028	0.0104589	0.0318002	20.2557	15.6588	0	0	TRUE
LOC107054461	9.31612	6.39554	2.08827	3.0626	0.00219426	0.00828963	5.78733	29.3602	0	0	TRUE
CAPN9	19.0632	6.35362	1.81595	3.49879	0.000467376	0.00210125	6.20071	28.0553	0	0	TRUE
HPD	7.93598	6.33778	2.5759	2.46041	0.0138776	0.0403035	23.1493	10.4392	0	0	TRUE
CTSG	45.8967	6.33429	1.01074	6.26699	3.68e-10	5.07e-09	116.16	155.935	3.28485	0	TRUE
ASPN	582.798	6.30182	0.565052	11.1526	6.95e-29	4.52e-27	287.3	337.968	5.47475	2.33296	TRUE
RXFP2	6.54075	6.29139	2.58781	2.43116	0.0150506	0.043179	22.7359	9.78672	0	0	TRUE
MYH11	51637	6.27858	0.262557	23.9132	2.23e-126	1.42e-123	5373.95	3227.66	51.4626	59.4904	TRUE
DUSP26	135.467	6.27014	1.87796	3.3388	0.000841413	0.00355067	27.2831	4.56714	0	0	TRUE
GFRA2	27.0466	6.26767	1.59171	3.93769	8.23e-05	0.000443393	18.1888	13.7014	0	0	TRUE
BCAS1	15.1809	6.26552	1.7393	3.60233	0.000315378	0.00147307	16.9486	15.0063	0	0	TRUE
LOC107053185	63.5888	6.20906	1.51885	4.08801	4.35e-05	0.000247806	15.7085	15.0063	0	0	TRUE
SORCS1	14.49	6.20899	1.83008	3.39273	0.000691992	0.00298728	14.4683	16.3112	0	0	TRUE
RASL12	147.426	6.20568	1.47751	4.2001	2.67e-05	0.000160438	18.1888	11.7441	0	0	TRUE
NELL2	91.9391	6.20242	0.816263	7.59856	2.99e-14	6.56e-13	172.793	161.155	0	4.66592	TRUE
TRPC6	17.4173	6.20221	1.88727	3.28633	0.001015	0.00418903	26.4564	3.91469	0	0	TRUE
GPAT2	8.85609	6.18275	2.04281	3.02659	0.00247326	0.00915469	6.20071	24.1406	0	0	TRUE
PRSS12	63.8726	6.17359	0.976772	6.3204	2.61e-10	3.66e-09	163.699	81.556	0	3.49944	TRUE
ACTA2	2202.34	6.17192	0.206941	29.8246	1.88e-195	2.75e-192	4082.55	3176.12	40.5131	60.6569	TRUE
MORN5	8.68719	6.13976	2.02461	3.03257	0.00242482	0.00901412	6.61409	22.8357	0	0	TRUE
MEF2B	6.95355	6.11751	2.04113	2.99711	0.00272549	0.00994066	13.2282	15.6588	0	0	TRUE
CTSK	360.086	6.11628	0.550911	11.1021	1.22e-28	7.87e-27	269.524	357.542	8.7596	0	TRUE
IGLL1	89.7859	6.11435	2.04387	2.99155	0.00277567	0.0101004	2.89367	26.0979	0	0	TRUE
SOD3	71.7514	6.10041	1.49604	4.0777	4.55e-05	0.000258244	13.6416	15.0063	0	0	TRUE
PENK	2714.97	6.09918	0.153686	39.6859	0	0	5439.68	6330.05	89.7859	81.6535	TRUE
COL1A1	1828.3	6.07417	0.215066	28.2433	1.72e-175	2.1e-172	2667.55	3433.84	37.2283	53.658	TRUE
NEFL	44.0942	6.06899	1.6264	3.73155	0.000190304	0.000936051	6.20071	22.1832	0	0	TRUE
POSTN	1385.82	6.05646	0.575414	10.5254	6.6e-26	3.55e-24	313.343	210.088	4.3798	3.49944	TRUE
FREM1	81.9122	6.05366	0.91928	6.58523	4.54e-11	6.96e-10	136.416	88.733	0	3.49944	TRUE
LAMP3	13.7449	5.99794	2.51929	2.3808	0.017275	0.0483113	26.4564	0	0	0	TRUE
LOC107052467	8.97087	5.97535	1.91818	3.11511	0.00183877	0.00712306	9.92114	16.3112	0	0	TRUE
RSPO4	8.49068	5.97166	2.05592	2.90462	0.00367702	0.0129125	12.4014	13.7014	0	0	TRUE
IGSF11	11.5097	5.96667	1.91784	3.11114	0.00186369	0.00721004	7.85423	18.2686	0	0	TRUE
LOC107054051	7.85765	5.91717	2.14385	2.76007	0.00577887	0.0191121	15.2951	9.78672	0	0	TRUE
HTR2C	6.88616	5.91107	2.11762	2.79137	0.00524853	0.0175908	6.20071	18.921	0	0	TRUE
LOC101750711	69.1005	5.89348	0.736094	8.00642	1.18e-15	2.9e-14	234.8	169.637	1.09495	5.8324	TRUE
CNTNAP5	10.4319	5.8621	1.86412	3.1447	0.0016626	0.00649211	11.1613	13.049	0	0	TRUE
SCX	13.0181	5.86099	1.93251	3.03284	0.00242267	0.00901153	4.13381	20.2259	0	0	TRUE
NXNL1	49.6072	5.83827	1.55482	3.75494	0.000173385	0.000859764	16.1218	7.17693	0	0	TRUE
CNTFR	14.4505	5.83392	1.73945	3.35388	0.00079686	0.00337921	14.4683	9.13428	0	0	TRUE
HSPB3	51.9986	5.82248	1.59183	3.65773	0.000254455	0.00121645	5.78733	18.2686	0	0	TRUE
KCNMB1	352.052	5.81333	0.888995	6.53922	6.18e-11	9.37e-10	126.081	63.2875	0	3.49944	TRUE
OTX5	11.0638	5.77385	1.84727	3.12562	0.00177432	0.0068971	41.7515	20.2259	0	1.16648	TRUE
COL6A2	2912.71	5.77315	0.143462	40.2416	0	0	4547.19	4907.72	85.4061	87.4859	TRUE
PDLIM3	1598.37	5.74718	0.646971	8.88321	6.5e-19	2.16e-17	244.308	117.441	3.28485	3.49944	TRUE
NTRK3	242.341	5.74393	0.573335	10.0185	1.26e-23	5.75e-22	211.651	212.046	4.3798	3.49944	TRUE
LUM	1174.63	5.74334	0.244913	23.4505	1.31e-121	7.36e-119	1228.98	1311.42	31.7535	15.1642	TRUE
EN1	13.8537	5.70976	1.81215	3.15083	0.0016281	0.0063744	15.7085	5.87203	0	0	TRUE
LOC107052464	8.52086	5.70404	1.95362	2.91972	0.00350343	0.0124125	8.681	13.049	0	0	TRUE
GDF6	6.50969	5.68693	2.07209	2.74454	0.0060595	0.0199168	10.3345	11.0916	0	0	TRUE
CDH11	445.108	5.67181	0.343411	16.5161	2.81e-61	5.56e-59	647.354	619.173	12.0444	12.8313	TRUE
ESM1	5.34362	5.6327	2.19208	2.56957	0.0101823	0.0310496	8.26762	12.3965	0	0	TRUE
C1QL1	11.7284	5.62642	1.80669	3.11422	0.00184434	0.00714274	11.988	8.48183	0	0	TRUE
COL1A2	3898.35	5.58807	0.124395	44.9221	0	0	6822.02	7456.83	163.148	132.979	TRUE
CPXM2	767.283	5.57629	0.348936	15.9809	1.74e-57	3.03e-55	488.616	536.965	12.0444	9.33183	TRUE
ADAMTS15	49.8158	5.56788	0.99391	5.602	2.12e-08	2.24e-07	83.5029	76.3364	3.28485	0	TRUE
LOC107052602	12.5633	5.54032	1.8644	2.97163	0.00296221	0.0107127	5.78733	13.7014	0	0	TRUE
COL4A2	2181.89	5.52232	0.218852	25.2332	1.73e-140	1.41e-137	1360.85	1499.98	21.899	40.8268	TRUE
OBSCN	69.47	5.52138	2.10276	2.62578	0.00864517	0.0269229	1.65352	17.6161	0	0	TRUE
HSPB7	798.095	5.50276	1.03074	5.33863	9.37e-08	9.07e-07	50.0191	52.8483	0	2.33296	TRUE
ACTG2	10651.9	5.48351	0.441193	12.4288	1.82e-35	1.55e-33	717.629	501.08	7.66465	19.8301	TRUE
RGS4	62.9125	5.46417	0.843992	6.4742	9.53e-11	1.41e-09	117.814	80.2511	4.3798	0	TRUE
ITGA11	100.939	5.46368	0.613567	8.90477	5.35e-19	1.79e-17	193.462	205.521	4.3798	4.66592	TRUE
SSTR5	17.4538	5.45203	1.55444	3.50739	0.000452517	0.00204387	29.35	68.5071	2.1899	0	TRUE
PSD2	6.84064	5.44789	2.12475	2.56401	0.0103469	0.0314859	4.54719	13.7014	0	0	TRUE
C5H11ORF96	154.111	5.43703	1.04996	5.17833	2.24e-07	2.02e-06	45.4719	52.8483	2.1899	0	TRUE
LMOD1	2101.41	5.43444	0.659921	8.23498	1.8e-16	4.83e-15	202.97	136.362	7.66465	0	TRUE
COL6A1	1390.95	5.42736	0.177182	30.6316	4.65e-206	7.57e-203	2232.26	2393.83	40.5131	67.6558	TRUE
LAMC3	135.988	5.42617	0.695365	7.80335	6.03e-15	1.4e-13	131.455	110.264	5.47475	0	TRUE
TWIST3	38.6824	5.41855	1.51792	3.56972	0.000357362	0.00165022	26.043	22.1832	0	1.16648	TRUE
PPP4R4	5.15841	5.41744	2.27845	2.37769	0.0174216	0.0486563	9.92114	7.82938	0	0	TRUE
LUZP2	51.2961	5.41227	0.871782	6.20829	5.36e-10	7.26e-09	152.537	85.4707	5.47475	0	TRUE
CNN1	5353.65	5.4097	0.411427	13.1486	1.73e-39	1.79e-37	477.868	287.077	9.85455	8.16535	TRUE
LOC107052568	8.99521	5.40117	1.87634	2.87857	0.00399488	0.0138882	21.9092	26.0979	0	1.16648	TRUE
HOXC9	17.696	5.368	1.67364	3.20738	0.00133949	0.00535466	8.681	8.48183	0	0	TRUE
CCL26	16.6186	5.31499	1.72786	3.07604	0.00209767	0.00797197	9.92114	6.52448	0	0	TRUE
CDH19	109.459	5.24967	0.815154	6.44009	1.19e-10	1.75e-09	64.4874	107.654	4.3798	0	TRUE
RDM1	151.249	5.19692	0.503982	10.3117	6.24e-25	3.14e-23	201.316	213.351	5.47475	5.8324	TRUE
GALNT5	19.2133	5.12983	1.69482	3.02678	0.00247175	0.0091514	4.96057	9.78672	0	0	TRUE
MASP1	212.771	5.12118	0.385676	13.2784	3.09e-40	3.25e-38	346	361.456	12.0444	8.16535	TRUE
ZMAT4	65.2037	5.0864	0.824885	6.16619	7e-10	9.25e-09	67.7944	85.4707	4.3798	0	TRUE
SORCS2	83.1662	5.08598	1.12388	4.52538	6.03e-06	4.18e-05	47.1254	29.3602	0	2.33296	TRUE
LRRC32	144.877	5.06215	0.649843	7.7898	6.71e-15	1.55e-13	160.805	101.129	7.66465	0	TRUE
SSPN	820.364	5.06202	0.546345	9.26524	1.95e-20	7.27e-19	181.474	118.093	3.28485	5.8324	TRUE
LOC107056538	9.03637	5.0505	1.90174	2.65573	0.00791368	0.0249795	6.61409	7.17693	0	0	TRUE
CNTN4	15.1436	5.04763	1.75296	2.87949	0.00398324	0.0138576	5.37395	8.48183	0	0	TRUE
HOXC10	136.718	4.97957	0.674431	7.38337	1.54e-13	3.16e-12	84.7431	129.185	6.5697	0	TRUE
HLA-F10AL1	21.9803	4.97022	1.14158	4.35383	1.34e-05	8.65e-05	46.712	60.6777	0	3.49944	TRUE
C9ORF58	403.754	4.94176	0.302678	16.3268	6.36e-60	1.18e-57	475.801	497.166	14.2343	17.4972	TRUE
PTPRM	142.156	4.93243	0.496698	9.93045	3.07e-23	1.37e-21	207.517	206.826	5.47475	8.16535	TRUE
RASL11AL	320.219	4.92466	0.377139	13.0579	5.73e-39	5.74e-37	304.248	313.828	8.7596	11.6648	TRUE
ZIC3	94.2668	4.91403	0.891328	5.51316	3.52e-08	3.62e-07	45.4719	57.4154	0	3.49944	TRUE
LOC107054706	6.67983	4.90995	2.05116	2.39375	0.0166771	0.04689	6.61409	5.87203	0	0	TRUE
PCP4	618.315	4.90754	0.660175	7.43369	1.06e-13	2.22e-12	85.1564	84.1658	5.47475	0	TRUE
LSAMP	99.3167	4.90414	0.703114	6.97489	3.06e-12	5.43e-11	75.6487	128.532	2.1899	4.66592	TRUE
COMP	1209.23	4.8835	0.291401	16.7587	4.89e-63	1.01e-60	536.982	462.586	8.7596	25.6625	TRUE
AS3MT	44.3358	4.85857	1.20662	4.0266	5.66e-05	0.000315429	47.1254	18.2686	0	2.33296	TRUE
RASD2	518.26	4.79034	0.343308	13.9535	3e-44	3.75e-42	437.357	752.925	20.804	22.1631	TRUE
OGN	378.241	4.78551	0.377825	12.6659	9.13e-37	8.3e-35	255.469	307.303	7.66465	12.8313	TRUE
CYSLTR2	32.5768	4.78208	1.04773	4.56423	5.01e-06	3.53e-05	38.031	54.8057	3.28485	0	TRUE
PTN	2471.61	4.76453	0.10024	47.5313	0	0	6296.2	6444.23	238.699	229.796	TRUE
SLC8A1	1071.55	4.76053	0.694101	6.85856	6.96e-12	1.17e-10	101.278	49.5861	2.1899	3.49944	TRUE
LOC107050392	9.47146	4.75471	1.96752	2.41661	0.015666	0.0446298	7.85423	3.26224	0	0	TRUE
CXCL12	232.132	4.75442	0.367997	12.9197	3.48e-38	3.4e-36	441.077	352.322	10.9495	18.6637	TRUE
SHE	60.7186	4.75225	0.710339	6.69011	2.23e-11	3.55e-10	119.88	121.355	8.7596	0	TRUE
ARHGAP28	24.648	4.73749	1.11455	4.25057	2.13e-05	0.000131826	43.405	78.9462	0	4.66592	TRUE
TWIST2	266.549	4.72493	0.468038	10.0952	5.8e-24	2.76e-22	169.073	220.528	6.5697	8.16535	TRUE
LOC112530328	31.3786	4.69584	1.6598	2.82916	0.00466708	0.0158893	7.85423	2.60979	0	0	TRUE
TBX15	241.958	4.69406	0.47868	9.80625	1.06e-22	4.54e-21	151.711	199.649	9.85455	3.49944	TRUE
PCDH18	113.982	4.68299	0.5222	8.9678	3.02e-19	1.03e-17	147.99	141.581	7.66465	3.49944	TRUE
NAALAD2	33.8685	4.67456	1.00244	4.66316	3.11e-06	2.3e-05	57.8733	58.7203	0	4.66592	TRUE
ENPP3	23.3565	4.66733	1.18798	3.9288	8.54e-05	0.000458237	73.9952	42.4091	0	4.66592	TRUE
AASS	95.1278	4.65814	1.0811	4.30871	1.64e-05	0.00010409	33.4838	22.8357	2.1899	0	TRUE
SHOX2	30.1759	4.6579	1.22291	3.80885	0.000139616	0.000710845	19.8423	37.842	0	2.33296	TRUE
CALCR	9.65695	4.6482	1.83162	2.53776	0.0111565	0.0336558	27.6965	28.0553	2.1899	0	TRUE
ADAM33	228.376	4.6466	0.611465	7.59913	2.98e-14	6.55e-13	85.9832	197.692	6.5697	4.66592	TRUE
CCDC69	316.236	4.64521	1.06118	4.37742	1.2e-05	7.88e-05	36.7909	18.2686	0	2.33296	TRUE
RSFR	38.6528	4.62523	0.972451	4.75626	1.97e-06	1.52e-05	37.2043	73.7267	4.3798	0	TRUE
CILP2	18.0801	4.62457	1.22571	3.77296	0.000161322	0.000806223	35.1374	47.6287	3.28485	0	TRUE
PDGFRB	366.93	4.62113	0.339949	13.5936	4.37e-42	5.08e-40	311.689	298.821	16.4242	8.16535	TRUE
ANKS1B	21.4607	4.61155	1.16342	3.96378	7.38e-05	0.000401725	33.8972	48.2812	3.28485	0	TRUE
PRRX2	741.399	4.60821	0.473314	9.73606	2.12e-22	8.95e-21	144.27	129.837	7.66465	3.49944	TRUE
ADGRL4	112.627	4.58979	0.459151	9.99625	1.58e-23	7.15e-22	194.289	214.655	6.5697	10.4983	TRUE
COL11A1	79.7277	4.58638	0.578679	7.92561	2.27e-15	5.46e-14	125.254	118.746	5.47475	4.66592	TRUE
PGM5	2573.06	4.57262	0.269988	16.9364	2.43e-64	5.38e-62	467.534	416.914	18.6141	18.6637	TRUE
ITGA8	111.503	4.56916	0.479502	9.52897	1.59e-21	6.39e-20	173.62	175.509	5.47475	9.33183	TRUE
PDGFRA	382.783	4.5543	0.28971	15.7202	1.1e-55	1.83e-53	415.861	433.226	21.899	13.9977	TRUE
P2RX7	33.6394	4.49495	0.969218	4.63771	3.52e-06	2.57e-05	51.6726	74.3791	5.47475	0	TRUE
FGF10	37.1877	4.48682	1.03803	4.32245	1.54e-05	9.85e-05	47.1254	28.0553	3.28485	0	TRUE
CDO1	94.4458	4.48102	0.946945	4.73209	2.22e-06	1.69e-05	25.2162	51.5434	0	3.49944	TRUE
IGF2	219.806	4.48056	0.373662	11.9909	3.96e-33	3.02e-31	308.382	473.677	19.7091	15.1642	TRUE
ABCG2	172.666	4.47861	0.381646	11.735	8.44e-32	6.11e-30	322.85	256.412	9.85455	16.3307	TRUE
MYLK	19647.9	4.47013	0.289744	15.4278	1.06e-53	1.69e-51	2004.9	1328.38	70.0768	80.4871	TRUE
PIK3R5	37.3668	4.46388	1.00693	4.43316	9.29e-06	6.21e-05	41.3381	106.349	6.5697	0	TRUE
MEOX2	52.8975	4.46166	0.970118	4.59909	4.24e-06	3.04e-05	44.6451	30.0126	0	3.49944	TRUE
ADCY2	127.462	4.41147	0.601027	7.33988	2.14e-13	4.31e-12	85.9832	82.2085	3.28485	4.66592	TRUE
KCNK13	25.1462	4.41015	1.03053	4.27951	1.87e-05	0.000116908	50.0191	45.0189	4.3798	0	TRUE
GEM	187.117	4.37893	0.364696	12.0071	3.26e-33	2.51e-31	250.509	267.504	9.85455	15.1642	TRUE
AK1	112.447	4.37521	0.775358	5.64282	1.67e-08	1.8e-07	45.4719	48.2812	4.3798	0	TRUE
TCP11	16.0343	4.3744	1.76659	2.47619	0.0132794	0.0388591	11.5747	80.2511	4.3798	0	TRUE
C1H2ORF40	52.3957	4.35422	0.659546	6.60185	4.06e-11	6.24e-10	80.1959	105.044	4.3798	4.66592	TRUE
GREM1	65.5214	4.34982	0.625506	6.95408	3.55e-12	6.24e-11	95.0776	182.686	5.47475	8.16535	TRUE
FES	9.76049	4.34625	1.71796	2.52988	0.01141	0.0342625	38.031	8.48183	0	2.33296	TRUE
LOC107056277	9.44613	4.33052	1.60501	2.69813	0.00697296	0.0224414	29.7634	15.0063	2.1899	0	TRUE
PRRX1	784.172	4.32535	0.281282	15.3773	2.32e-53	3.62e-51	344.76	404.518	20.804	16.3307	TRUE
STAB1	82.6579	4.32456	0.568116	7.6121	2.7e-14	5.95e-13	229.84	131.142	9.85455	8.16535	TRUE
MEGF10	95.8468	4.31307	1.47863	2.91694	0.00353484	0.0125046	110.373	27.4028	0	6.99887	TRUE
CDH13	1388.62	4.30582	0.385337	11.1742	5.46e-29	3.6e-27	573.772	366.023	19.7091	27.9955	TRUE
LAMA2	381.937	4.28042	0.466801	9.16969	4.74e-20	1.72e-18	229.84	119.398	9.85455	8.16535	TRUE
COLEC12	132.815	4.27959	0.625549	6.84133	7.85e-12	1.31e-10	87.6367	64.5924	7.66465	0	TRUE
FAIM2	51.0979	4.27126	0.718117	5.94786	2.72e-09	3.27e-08	133.109	84.1658	6.5697	4.66592	TRUE
GPC3	52.9303	4.26776	0.655727	6.50844	7.59e-11	1.14e-09	159.152	142.886	12.0444	3.49944	TRUE
HPSE2	44.4311	4.25987	1.16136	3.66799	0.000244463	0.00117713	21.9092	21.5308	0	2.33296	TRUE
CRISPLD2	265.448	4.25311	0.431126	9.86514	5.9e-23	2.58e-21	163.699	136.362	10.9495	4.66592	TRUE
MMP2	1374.95	4.24785	0.154344	27.522	9.58e-167	1.08e-163	1621.28	1707.46	84.3111	90.9854	TRUE
FARP1	185.743	4.19764	0.743639	5.64473	1.65e-08	1.78e-07	69.0346	33.9273	0	5.8324	TRUE
FGF7	91.1252	4.17807	0.617661	6.76433	1.34e-11	2.19e-10	90.5304	198.344	4.3798	11.6648	TRUE
REM1	72.8794	4.17107	0.746308	5.58893	2.28e-08	2.4e-07	74.4085	46.3238	6.5697	0	TRUE
IQCA1	17.2838	4.16906	1.21727	3.42494	0.000614935	0.0026855	33.4838	26.7504	3.28485	0	TRUE
DLC1	142.953	4.168	0.478725	8.70647	3.13e-18	9.83e-17	131.455	111.569	6.5697	6.99887	TRUE
RELN	71.9022	4.147	0.707224	5.86377	4.52e-09	5.3e-08	169.486	90.0379	7.66465	6.99887	TRUE
MYOF	286.001	4.13575	0.669134	6.18074	6.38e-10	8.55e-09	492.336	426.701	41.6081	10.4983	TRUE
COL25A1	75.9475	4.13084	0.510426	8.09292	5.83e-16	1.49e-14	127.321	130.49	5.47475	9.33183	TRUE
FBLN5	87.2897	4.13032	0.542756	7.6099	2.74e-14	6.04e-13	138.896	195.734	14.2343	4.66592	TRUE
KCNAB1	44.8085	4.12951	0.956826	4.31584	1.59e-05	0.000101139	48.7789	29.3602	4.3798	0	TRUE
CRISPLD1	121.945	4.12411	0.386556	10.6688	1.42e-26	8.05e-25	255.056	278.595	10.9495	19.8301	TRUE
THRSPB	24.4039	4.11702	0.938046	4.38893	1.14e-05	7.51e-05	44.6451	54.1532	1.09495	4.66592	TRUE
SEMA6C	33.6786	4.0972	0.765355	5.35333	8.63e-08	8.4e-07	71.9283	63.9399	2.1899	5.8324	TRUE
ADGRF5	24.3882	4.08102	1.08969	3.74513	0.000180302	0.000891045	49.1923	28.0553	0	4.66592	TRUE
VAT1L	48.735	4.0805	0.85499	4.77257	1.82e-06	1.42e-05	36.3775	39.7993	4.3798	0	TRUE
KCNS3	19.7737	4.0772	1.21538	3.35466	0.000794615	0.00337165	21.4958	36.5371	0	3.49944	TRUE
ATCAY	68.5427	4.06888	0.926901	4.38977	1.13e-05	7.48e-05	29.7634	46.9763	0	4.66592	TRUE
CACNA1C	624.026	4.06219	0.434626	9.34642	9.07e-21	3.47e-19	128.975	115.483	7.66465	6.99887	TRUE
PLA1A	58.908	4.05189	0.73471	5.51495	3.49e-08	3.59e-07	54.9796	56.763	6.5697	0	TRUE
LIMCH1	86.8988	4.04492	0.547334	7.39023	1.47e-13	3.01e-12	96.3177	108.959	6.5697	5.8324	TRUE
CHRD	66.6189	4.02968	0.681101	5.91643	3.29e-09	3.93e-08	77.7156	68.5071	8.7596	0	TRUE
LOC422171	992.519	4.02925	0.88016	4.57786	4.7e-06	3.33e-05	209.584	137.014	15.3293	5.8324	TRUE
LOC101748650	22.848	4.02715	0.994067	4.05118	5.1e-05	0.00028601	40.0979	52.8483	1.09495	4.66592	TRUE
SEC16B	38.2372	4.02681	0.970728	4.14824	3.35e-05	0.000196557	89.7036	41.1042	0	8.16535	TRUE
ANO1	24.6074	4.02202	1.29602	3.10336	0.00191338	0.00737272	45.0585	10.4392	0	3.49944	TRUE
CSF1R	73.7308	4.02114	0.621742	6.46753	9.96e-11	1.47e-09	145.923	74.3791	4.3798	9.33183	TRUE
SATB2	24.4286	4.01197	1.29888	3.0888	0.0020097	0.00768155	37.6176	36.5371	0	4.66592	TRUE
KIAA0408	151.12	4.00437	0.582798	6.87094	6.38e-12	1.08e-10	82.2628	61.9826	4.3798	4.66592	TRUE
SCARA5	195.04	4.00146	0.442327	9.04639	1.48e-19	5.19e-18	114.92	139.624	5.47475	10.4983	TRUE
CLC2IL1	499.958	3.99996	0.283397	14.1144	3.1e-45	3.91e-43	323.264	399.951	29.5636	15.1642	TRUE
COL3A1	3751.68	3.99828	0.096998	41.2203	0	0	4881.61	5096.27	327.39	296.286	TRUE
PRLHR2	64.961	3.96854	0.816204	4.86219	1.16e-06	9.37e-06	39.6846	30.6651	2.1899	2.33296	TRUE
CLC2BL2	67.8418	3.96436	0.675083	5.8724	4.3e-09	5.06e-08	62.8339	60.6777	3.28485	4.66592	TRUE
SCN5A	56.4032	3.96298	1.56862	2.52641	0.0115235	0.0345491	3.72043	2.60979	0	0	TRUE
SCARF2	255.382	3.96209	0.468515	8.4567	2.75e-17	7.87e-16	249.682	118.093	13.1394	10.4983	TRUE
CD200	191.937	3.95222	0.371691	10.6331	2.09e-26	1.16e-24	195.942	242.058	14.2343	13.9977	TRUE
TMEM119	564.839	3.94484	0.2597	15.19	4.12e-52	6.16e-50	350.96	415.61	29.5636	19.8301	TRUE
FOXD1	46.099	3.94112	0.7446	5.29294	1.2e-07	1.14e-06	43.8184	60.6777	3.28485	3.49944	TRUE
CHAD	323.393	3.92816	0.397183	9.89003	4.6e-23	2.02e-21	200.49	142.886	6.5697	16.3307	TRUE
DIO3	691.341	3.92505	0.930784	4.21693	2.48e-05	0.000150411	18.1888	33.9273	3.28485	0	TRUE
LOXL3	36.2193	3.92115	0.825308	4.75113	2.02e-06	1.56e-05	78.5423	41.1042	3.28485	4.66592	TRUE
GJA4	54.8182	3.91957	0.546892	7.16699	7.67e-13	1.45e-11	111.199	110.916	7.66465	6.99887	TRUE
LHX6	26.7226	3.91204	0.985848	3.9682	7.24e-05	0.000394795	47.1254	53.5008	6.5697	0	TRUE
LOC112532542	68.3568	3.91095	0.517108	7.56313	3.93e-14	8.5e-13	118.227	120.05	6.5697	9.33183	TRUE
AMIGO2	26.0169	3.90814	1.17867	3.31572	0.000914062	0.00382746	27.6965	72.4218	6.5697	0	TRUE
GGT5	154.277	3.90761	0.373546	10.4609	1.31e-25	6.83e-24	353.441	258.37	14.2343	26.829	TRUE
ADAMTS2	137.483	3.9005	0.409402	9.52731	1.61e-21	6.46e-20	241.828	230.967	14.2343	17.4972	TRUE
ABCC3	292.8	3.88322	0.323562	12.0015	3.49e-33	2.68e-31	677.944	773.151	48.1778	50.1586	TRUE
ARHGEF28	58.8406	3.8791	0.736883	5.2642	1.41e-07	1.32e-06	77.7156	37.842	4.3798	3.49944	TRUE
GLIS1	41.5992	3.87384	0.862241	4.49276	7.03e-06	4.8e-05	54.9796	62.635	0	8.16535	TRUE
CA10	26.067	3.87378	0.844875	4.58503	4.54e-06	3.23e-05	57.0465	58.7203	4.3798	3.49944	TRUE
CPED1	177.62	3.86935	0.500004	7.73864	1e-14	2.28e-13	85.5698	96.5623	5.47475	6.99887	TRUE
CAPN6	253.583	3.86744	0.935562	4.13381	3.57e-05	0.000208067	64.074	33.2749	6.5697	0	TRUE
LOC107055361	37.8985	3.86668	0.876493	4.41154	1.03e-05	6.82e-05	36.7909	45.0189	5.47475	0	TRUE
LOC769512	127.272	3.85921	0.366296	10.5358	5.91e-26	3.22e-24	235.214	258.37	12.0444	22.1631	TRUE
OSR1	137.826	3.84105	0.617006	6.2253	4.81e-10	6.55e-09	47.1254	67.2022	3.28485	4.66592	TRUE
KCNMB2	60.0555	3.82436	0.601982	6.35295	2.11e-10	2.99e-09	104.585	71.1169	5.47475	6.99887	TRUE
C1QTNF6	85.2657	3.82125	0.421908	9.05707	1.34e-19	4.73e-18	181.888	168.984	13.1394	11.6648	TRUE
ENG	205.667	3.81449	0.273954	13.9238	4.54e-44	5.49e-42	430.743	460.628	28.4687	34.9944	TRUE
ECSCR	118.011	3.79356	0.376208	10.0837	6.52e-24	3.08e-22	258.363	241.406	21.899	13.9977	TRUE
LOC107055878	22.3811	3.77653	1.19218	3.16775	0.00153624	0.00604871	26.043	50.2385	5.47475	0	TRUE
TMEM47	72.2526	3.77087	0.533427	7.06913	1.56e-12	2.88e-11	90.117	110.916	6.5697	8.16535	TRUE
GRK5	50.9436	3.74442	0.558225	6.70772	1.98e-11	3.17e-10	112.026	99.8246	7.66465	8.16535	TRUE
NDP	29.4346	3.73623	1.00686	3.71078	0.000206625	0.00100854	45.4719	30.6651	0	5.8324	TRUE
CLMP	332.587	3.73428	0.272927	13.6824	1.29e-42	1.52e-40	330.705	315.133	25.1838	23.3296	TRUE
FBLN1	502.362	3.73412	0.206779	18.0585	6.76e-73	1.8e-70	934.654	1217.47	79.9313	81.6535	TRUE
HOXB9	32.2655	3.71986	0.985775	3.77354	0.000160948	0.000804629	41.7515	46.3238	6.5697	0	TRUE
SOX18	210.771	3.71923	0.322073	11.5478	7.58e-31	5.39e-29	284.406	326.224	22.9939	23.3296	TRUE
RARRES2	132.356	3.68715	0.360636	10.224	1.55e-24	7.58e-23	224.466	225.747	20.804	13.9977	TRUE
CFP	14.6429	3.67866	1.46994	2.50259	0.0123289	0.0365228	11.5747	47.6287	0	4.66592	TRUE
GUCY1A2	524.993	3.67297	0.211694	17.3504	1.96e-67	4.63e-65	508.458	573.502	43.798	40.8268	TRUE
MICA	39.9788	3.66939	0.646937	5.67195	1.41e-08	1.54e-07	80.6092	76.9889	7.66465	4.66592	TRUE
NBEA	71.3447	3.66506	0.892118	4.10827	3.99e-05	0.000228462	40.9247	15.6588	2.1899	2.33296	TRUE
SARM1	39.3696	3.6561	1.1479	3.18503	0.00144741	0.00572979	14.0549	14.3539	2.1899	0	TRUE
RHOC	207.474	3.6521	0.68271	5.34942	8.82e-08	8.57e-07	71.1015	27.4028	2.1899	5.8324	TRUE
SERPINF1	709.938	3.65191	0.184214	19.8243	1.84e-87	6.72e-85	653.968	724.87	56.9374	52.4916	TRUE
HIC1	100.098	3.64425	0.521457	6.98859	2.78e-12	4.95e-11	71.9283	98.5197	5.47475	8.16535	TRUE
FOXD2	39.7968	3.64178	1.29388	2.81461	0.00488361	0.0165266	22.7359	5.21959	0	2.33296	TRUE
ABCA7	28.8651	3.63774	0.778601	4.67215	2.98e-06	2.2e-05	78.5423	61.9826	5.47475	5.8324	TRUE
HOXB7	95.1039	3.61898	0.454051	7.97041	1.58e-15	3.85e-14	137.242	125.923	12.0444	9.33183	TRUE
EMILIN2	545.011	3.61736	0.176933	20.4448	6.68e-93	2.58e-90	803.612	834.481	59.1273	74.6547	TRUE
KCNK4	13.7169	3.61316	1.31672	2.74406	0.00606837	0.0199414	34.3106	34.5798	3.28485	2.33296	TRUE
TEK	321.468	3.60311	0.2665	13.5201	1.19e-41	1.34e-39	377.003	463.891	26.2788	43.1597	TRUE
SPRY3	30.4887	3.59301	1.158	3.10277	0.00191718	0.00738208	14.0549	123.965	3.28485	8.16535	TRUE
GJC2	129.853	3.57981	0.489228	7.31726	2.53e-13	5.04e-12	107.892	204.869	9.85455	16.3307	TRUE
FAM198B	146.7	3.57808	0.40645	8.80325	1.33e-18	4.3e-17	192.222	130.49	13.1394	13.9977	TRUE
LOC769704	15.1534	3.57673	1.46684	2.4384	0.0147525	0.0424652	44.2317	8.48183	4.3798	0	TRUE
PRKG1	154.742	3.57664	0.510517	7.00592	2.45e-12	4.42e-11	106.652	67.8546	5.47475	9.33183	TRUE
PDE1C	256.494	3.57535	0.339309	10.5371	5.82e-26	3.18e-24	220.332	168.332	18.6141	13.9977	TRUE
RFLNB	88.5088	3.57423	0.461138	7.7509	9.12e-15	2.09e-13	120.294	107.654	12.0444	6.99887	TRUE
SLC2A5	38.0425	3.5709	0.964931	3.70068	0.000215025	0.00104744	19.0155	89.3854	3.28485	5.8324	TRUE
WNT2B	22.2867	3.56993	1.07078	3.33395	0.000856232	0.00360904	23.1493	30.0126	4.3798	0	TRUE
FAM180A	34.1593	3.56955	0.754478	4.73115	2.23e-06	1.7e-05	52.086	41.7567	3.28485	4.66592	TRUE
ADIPOQ	2650.13	3.55947	0.149709	23.776	5.92e-125	3.61e-122	792.864	820.127	66.7919	69.9887	TRUE
AKAP12	273.067	3.5576	0.290452	12.2485	1.71e-34	1.39e-32	338.145	298.169	32.8485	20.9966	TRUE
CTGF	736.437	3.55529	0.200201	17.7586	1.48e-70	3.8e-68	555.17	491.294	48.1778	40.8268	TRUE
MGAT5B	23.4397	3.53788	0.88111	4.01526	5.94e-05	0.000329738	41.7515	62.635	6.5697	2.33296	TRUE
FLT1	98.2911	3.53233	0.577456	6.11706	9.53e-10	1.24e-08	200.49	223.137	7.66465	29.162	TRUE
SBSPON	26.7953	3.52043	0.889236	3.95893	7.53e-05	0.000409206	58.7001	31.97	3.28485	4.66592	TRUE
RNASE6	17.0981	3.51543	1.22623	2.86685	0.00414576	0.0143548	30.5902	20.2259	4.3798	0	TRUE
SLC26A8	105.362	3.51077	0.432521	8.117	4.78e-16	1.23e-14	252.162	171.594	19.7091	17.4972	TRUE
PRUNE2	2526.19	3.50572	0.483912	7.24454	4.34e-13	8.47e-12	413.794	201.607	26.2788	27.9955	TRUE
KCNH5	20.9621	3.49941	1.23817	2.82628	0.00470921	0.0160104	10.7479	27.4028	3.28485	0	TRUE
ARAP3	101.432	3.49683	0.365756	9.56056	1.17e-21	4.74e-20	193.462	202.259	16.4242	18.6637	TRUE
FAM180B	78.3425	3.48983	0.645874	5.40327	6.54e-08	6.49e-07	45.0585	94.605	8.7596	3.49944	TRUE
DKK2	85.2197	3.48969	0.50088	6.96712	3.23e-12	5.7e-11	109.133	92.6477	13.1394	4.66592	TRUE
SPON1	105.385	3.48262	0.414564	8.4007	4.44e-17	1.25e-15	149.644	203.564	19.7091	11.6648	TRUE
FAT4	117.039	3.46433	0.42753	8.10315	5.36e-16	1.38e-14	148.817	112.874	8.7596	15.1642	TRUE
SCARA3	45.6781	3.46032	0.85025	4.06977	4.71e-05	0.00026596	23.1493	26.7504	2.1899	2.33296	TRUE
MHCIA2	67.6873	3.46026	0.690565	5.01077	5.42e-07	4.6e-06	61.5937	48.9336	9.85455	0	TRUE
PARVG	13.1167	3.44811	1.29733	2.65784	0.00786433	0.0248398	24.3895	24.1406	4.3798	0	TRUE
STOM	233.972	3.42137	0.385875	8.86654	7.55e-19	2.5e-17	170.313	315.133	22.9939	22.1631	TRUE
TIE1	189.118	3.41715	0.299864	11.3957	4.39e-30	3.02e-28	463.4	402.561	47.0828	33.8279	TRUE
ADRA1B	52.256	3.41068	0.620249	5.49889	3.82e-08	3.9e-07	124.014	153.325	10.9495	15.1642	TRUE
ABCC13	35.0111	3.40961	0.992262	3.4362	0.00058993	0.00258357	29.35	18.921	0	4.66592	TRUE
DOCK11	84.7024	3.39855	0.708309	4.79812	1.6e-06	1.26e-05	59.9402	33.9273	8.7596	0	TRUE
NAT8L	18.5128	3.39423	1.28533	2.64074	0.00827253	0.0258945	37.2043	32.6224	6.5697	0	TRUE
RNF144A	53.969	3.38275	0.594756	5.68762	1.29e-08	1.41e-07	60.3536	69.1595	7.66465	4.66592	TRUE
PTPRB	357.462	3.38009	0.183655	18.4045	1.21e-75	3.4e-73	773.022	767.932	72.2667	75.8211	TRUE
HTRA3	27.5588	3.37597	1.24384	2.71416	0.00664448	0.0215711	28.1099	7.17693	0	3.49944	TRUE
MC5R	15.9839	3.36589	1.01831	3.30537	0.000948527	0.00394358	29.35	52.1959	4.3798	3.49944	TRUE
GLIPR1L	106.566	3.36472	0.495376	6.79226	1.1e-11	1.82e-10	71.1015	80.9036	4.3798	10.4983	TRUE
VWF	708.023	3.3633	0.153316	21.937	1.15e-106	5.44e-104	1007	946.05	87.596	102.65	TRUE
LBX2	31.9919	3.36311	1.04582	3.21575	0.00130102	0.00522656	69.448	61.3301	0	12.8313	TRUE
PODXL	859.678	3.36018	0.13967	24.058	6.88e-128	4.8e-125	1856.49	1839.9	155.483	205.3	TRUE
KCNK2	16.4948	3.35809	1.23835	2.71174	0.00669312	0.0217071	31.8303	39.1469	0	6.99887	TRUE
LPAR4	54.4823	3.3563	0.618867	5.4233	5.85e-08	5.84e-07	85.9832	108.959	15.3293	3.49944	TRUE
COL6A3	1149.7	3.35475	0.17177	19.5305	6.04e-85	2.06e-82	958.63	904.946	75.5515	107.316	TRUE
CDH5	337.209	3.35451	0.240567	13.9442	3.41e-44	4.23e-42	684.972	666.802	65.697	66.4893	TRUE
LOC107053122	9.53751	3.35382	1.26657	2.64794	0.00809835	0.0254363	22.7359	23.4881	2.1899	2.33296	TRUE
KIAA1755	84.3968	3.3421	1.01165	3.30361	0.000954469	0.00396603	25.6296	7.82938	3.28485	0	TRUE
FAM189A1	52.5032	3.33148	0.560022	5.94883	2.7e-09	3.26e-08	74.8219	96.5623	6.5697	10.4983	TRUE
SLC26A11	81.3829	3.33142	0.552725	6.02728	1.67e-09	2.09e-08	95.0776	214.003	12.0444	18.6637	TRUE
LOC101750513	18.0774	3.33121	1.19619	2.78484	0.00535534	0.0178955	38.8578	39.1469	7.66465	0	TRUE
FGR	36.7332	3.31867	1.22723	2.70419	0.00684721	0.0221235	89.7036	81.556	4.3798	12.8313	TRUE
PALM	61.0897	3.31566	0.567229	5.84536	5.05e-09	5.87e-08	97.5579	69.812	12.0444	4.66592	TRUE
LOC418423	21.0153	3.31378	0.887029	3.73582	0.000187103	0.000922475	34.3106	55.4581	5.47475	3.49944	TRUE
COL26A1	446.308	3.31368	0.189512	17.4854	1.85e-68	4.6e-66	811.053	847.53	98.5455	67.6558	TRUE
BMP6	301.173	3.31277	0.959288	3.45336	0.000553649	0.0024441	166.592	984.544	48.1778	67.6558	TRUE
CCDC80	1089.89	3.31196	0.177161	18.6947	5.47e-78	1.67e-75	575.426	649.838	60.2222	62.9899	TRUE
ZEB2	1083.71	3.30302	0.194057	17.0209	5.75e-65	1.3e-62	534.088	456.061	47.0828	53.658	TRUE
ZNF469	43.038	3.30176	0.690251	4.78342	1.72e-06	1.35e-05	78.9557	53.5008	9.85455	3.49944	TRUE
OLFM1	37.5584	3.30175	0.77991	4.2335	2.3e-05	0.000140731	48.7789	28.7077	4.3798	3.49944	TRUE
CECR1	34.0131	3.29808	0.705912	4.67208	2.98e-06	2.2e-05	56.2198	43.714	4.3798	5.8324	TRUE
CMKLR1	124.348	3.2924	1.27719	2.57786	0.00994147	0.030461	47.9522	16.9637	6.5697	0	TRUE
CYP8B1	12.3585	3.29198	1.27594	2.58005	0.00987858	0.0302873	14.8817	40.4518	3.28485	2.33296	TRUE
IL13RA1	29.4114	3.27773	0.897945	3.65026	0.000261979	0.00125079	68.6212	30.6651	2.1899	8.16535	TRUE
CLEC2D2L	161.308	3.26329	0.339386	9.61528	6.89e-22	2.86e-20	159.565	176.813	19.7091	15.1642	TRUE
PRLR	336.98	3.25241	0.376266	8.64392	5.43e-18	1.66e-16	102.932	157.24	13.1394	13.9977	TRUE
FAM167B	21.5128	3.24679	1.09423	2.96718	0.00300547	0.010845	31.8303	20.8783	5.47475	0	TRUE
TMEM158	15.1221	3.24627	1.17754	2.75683	0.00583641	0.01927	38.8578	14.3539	3.28485	2.33296	TRUE
LOC416959	69.8779	3.24513	0.628489	5.16337	2.43e-07	2.18e-06	83.5029	229.662	12.0444	20.9966	TRUE
LOC107049117	35.2593	3.24236	0.737936	4.39383	1.11e-05	7.35e-05	107.479	51.5434	10.9495	5.8324	TRUE
B3GNT7	23.8488	3.24104	0.900937	3.59741	0.000321406	0.00149931	24.3895	50.891	3.28485	4.66592	TRUE
CFD	269.098	3.23907	0.251075	12.9008	4.45e-38	4.32e-36	357.574	388.207	45.9879	32.6614	TRUE
MMRN2	240.116	3.23811	0.243295	13.3094	2.04e-40	2.17e-38	496.884	442.36	41.6081	58.324	TRUE
CDA	16.5175	3.22586	1.31476	2.45358	0.0141443	0.0410128	38.4444	33.9273	7.66465	0	TRUE
SLC28A2	21.3131	3.22303	0.894561	3.60292	0.000314666	0.00147022	52.9127	62.635	7.66465	4.66592	TRUE
KCNB2	23.3642	3.22298	1.18943	2.70969	0.00673457	0.021827	20.669	10.4392	3.28485	0	TRUE
LOC112531814	34.5751	3.22176	0.635553	5.06922	3.99e-07	3.46e-06	88.0501	90.6903	10.9495	8.16535	TRUE
ANXA6	1328.09	3.22021	0.164748	19.5463	4.44e-85	1.55e-82	922.252	1100.68	111.685	104.983	TRUE
FGD5	119.709	3.21182	0.432429	7.4274	1.11e-13	2.31e-12	147.577	135.057	14.2343	16.3307	TRUE
TMEM88B	64.2457	3.20671	0.675624	4.7463	2.07e-06	1.59e-05	42.5782	30.0126	3.28485	4.66592	TRUE
KBTBD13	19.0682	3.2058	1.19084	2.69206	0.00710117	0.0227782	12.8148	18.921	0	3.49944	TRUE
CFH	91.5128	3.19313	0.412374	7.7433	9.69e-15	2.21e-13	159.152	130.49	12.0444	19.8301	TRUE
ENTPD1	172.968	3.1904	0.347048	9.19298	3.82e-20	1.4e-18	135.589	153.978	14.2343	17.4972	TRUE
MSRB3	1470.44	3.1877	0.244197	13.0538	6.04e-39	6.02e-37	239.761	210.741	28.4687	20.9966	TRUE
OXTR	24.9243	3.18726	1.05848	3.01117	0.00260245	0.00956039	18.6021	22.1832	4.3798	0	TRUE
PDE1A	87.1484	3.18584	0.577904	5.51275	3.53e-08	3.63e-07	47.5388	76.3364	7.66465	5.8324	TRUE
NTRK2	333.775	3.18426	0.529649	6.01201	1.83e-09	2.28e-08	73.9952	37.1896	7.66465	4.66592	TRUE
TRPV2	1011.81	3.1777	0.267096	11.8972	1.22e-32	9.14e-31	397.259	254.455	35.0384	37.3273	TRUE
LOC107054704	32.4038	3.17475	0.790079	4.01827	5.86e-05	0.000326043	42.9916	80.9036	3.28485	10.4983	TRUE
SGCD	505.662	3.17298	0.45961	6.90364	5.07e-12	8.74e-11	81.436	48.9336	7.66465	6.99887	TRUE
PEAR1	22.4752	3.16941	0.910753	3.47999	0.000501432	0.00223788	42.1648	39.1469	4.3798	4.66592	TRUE
VCAN	1092.89	3.16713	0.227232	13.9379	3.73e-44	4.56e-42	2213.24	1351.22	186.141	211.133	TRUE
EDNRB	20.6416	3.16577	1.33401	2.37312	0.0176383	0.0491371	34.724	27.4028	0	6.99887	TRUE
SELENBP1	235.495	3.16208	0.404883	7.80987	5.72e-15	1.33e-13	170.726	101.782	10.9495	19.8301	TRUE
IL13RA2	69.7078	3.15602	0.428013	7.37365	1.66e-13	3.38e-12	156.258	186.6	18.6141	19.8301	TRUE
KCNMA1	285.701	3.15376	0.536056	5.88326	4.02e-09	4.76e-08	54.9796	45.0189	5.47475	5.8324	TRUE
EPHA5	51.5965	3.1497	0.610699	5.15754	2.5e-07	2.24e-06	53.3261	56.763	7.66465	4.66592	TRUE
IGSF10	20.9322	3.14853	1.07047	2.94127	0.00326868	0.0116882	35.9641	13.7014	3.28485	2.33296	TRUE
TFPI2	323.832	3.14059	0.19196	16.3607	3.65e-60	6.85e-58	679.598	634.832	73.3616	75.8211	TRUE
ADAMTS17	139.793	3.12575	0.353185	8.85018	8.74e-19	2.87e-17	234.387	169.637	19.7091	26.829	TRUE
VEGFRKDRL	428.585	3.12575	0.296237	10.5515	5e-26	2.74e-24	898.69	516.739	87.596	74.6547	TRUE
FHOD3	1318.03	3.11511	0.299127	10.414	2.14e-25	1.1e-23	195.529	134.404	18.6141	19.8301	TRUE
LDB2	130.395	3.11429	0.415519	7.49493	6.63e-14	1.41e-12	143.857	227.704	25.1838	17.4972	TRUE
GADD45G	41.2151	3.11421	0.893226	3.48648	0.000489426	0.00219097	37.6176	21.5308	0	6.99887	TRUE
ANKRD31	89.6139	3.10658	0.462889	6.7113	1.93e-11	3.1e-10	117.4	107.654	6.5697	19.8301	TRUE
C1QA	43.3212	3.10431	0.655475	4.73596	2.18e-06	1.67e-05	52.086	55.4581	3.28485	9.33183	TRUE
FOXS1	29.3269	3.09268	0.874613	3.53606	0.000406147	0.00185676	28.9367	29.3602	1.09495	5.8324	TRUE
LRMP	139.89	3.09134	0.583474	5.29817	1.17e-07	1.11e-06	32.2437	55.4581	5.47475	4.66592	TRUE
ARHGAP6	118.199	3.08832	0.592833	5.20943	1.89e-07	1.74e-06	41.3381	45.0189	7.66465	2.33296	TRUE
LOC101747455	56.4053	3.08628	0.537104	5.74615	9.13e-09	1.02e-07	79.3691	122.008	14.2343	9.33183	TRUE
APLNR	31.2964	3.08581	0.77952	3.9586	7.54e-05	0.000409623	44.2317	99.1721	10.9495	5.8324	TRUE
GPX3	1617.98	3.08457	0.132006	23.3668	9.29e-121	5.04e-118	912.745	886.677	114.97	96.8178	TRUE
SMOC1	555.279	3.08056	0.706574	4.35985	1.3e-05	8.44e-05	71.9283	31.97	8.7596	3.49944	TRUE
BLB2	337.587	3.0772	0.236198	13.0281	8.47e-39	8.38e-37	363.775	407.78	53.6525	37.3273	TRUE
CNKSR2	48.3205	3.0665	0.702896	4.36266	1.28e-05	8.35e-05	35.9641	30.0126	4.3798	3.49944	TRUE
LOC107051636	44.1	3.06583	0.610069	5.02538	5.02e-07	4.29e-06	90.9438	145.496	15.3293	12.8313	TRUE
DRD3	56.1483	3.06304	0.764602	4.00606	6.17e-05	0.000341543	32.2437	34.5798	0	8.16535	TRUE
SMIM5	56.2179	3.05683	0.529476	5.77331	7.77e-09	8.76e-08	80.1959	88.733	12.0444	8.16535	TRUE
MGLL	230.101	3.05025	0.367159	8.30771	9.76e-17	2.69e-15	256.709	206.826	41.6081	13.9977	TRUE
SRPX	91.5115	3.04869	0.470424	6.48072	9.13e-11	1.36e-09	93.424	149.411	18.6141	10.4983	TRUE
CLDN5	81.6288	3.03607	0.440729	6.88876	5.63e-12	9.63e-11	160.805	165.722	12.0444	27.9955	TRUE
ANPEP	59.2855	3.03139	0.582334	5.20559	1.93e-07	1.77e-06	103.759	88.0805	18.6141	4.66592	TRUE
LOC107055072	22.7358	3.03047	1.22015	2.48368	0.0130032	0.0381958	11.988	35.2322	0	5.8324	TRUE
THBD	186.922	3.02458	0.489255	6.18202	6.33e-10	8.49e-09	226.946	551.971	33.9434	61.8234	TRUE
HRASLS	118.436	3.01669	0.497364	6.06536	1.32e-09	1.68e-08	57.8733	70.4644	8.7596	6.99887	TRUE
FGFRL1	31.2992	3.01544	0.759023	3.97279	7.1e-05	0.000387542	38.8578	33.9273	5.47475	3.49944	TRUE
PDE3A	45.6248	3.0132	0.835193	3.60779	0.000308818	0.0014452	69.8613	20.2259	7.66465	3.49944	TRUE
DAB2	272.515	3.00096	0.373466	8.03544	9.32e-16	2.33e-14	107.479	90.0379	18.6141	5.8324	TRUE
STS	69.8109	2.99947	0.519415	5.77472	7.71e-09	8.72e-08	57.4599	60.0252	7.66465	6.99887	TRUE
EVA1B	77.5426	2.99746	0.49032	6.11328	9.76e-10	1.26e-08	74.8219	114.831	14.2343	9.33183	TRUE
AKR1B10L2	415.518	2.99323	0.188509	15.8785	8.93e-57	1.54e-54	831.309	799.249	90.8808	114.315	TRUE
GPM6B	122.093	2.98274	0.497717	5.99284	2.06e-09	2.55e-08	77.3022	74.3791	9.85455	9.33183	TRUE
CD34	135.591	2.9794	0.353485	8.42863	3.5e-17	9.94e-16	170.726	175.509	28.4687	15.1642	TRUE
ABCD2	52.0836	2.96804	0.597838	4.96462	6.88e-07	5.77e-06	58.7001	55.4581	10.9495	3.49944	TRUE
BMP4	251.951	2.9677	0.309727	9.58169	9.55e-22	3.88e-20	254.229	176.813	29.5636	25.6625	TRUE
TGFBR2	131.582	2.96262	0.493844	5.99911	1.98e-09	2.46e-08	167.419	172.899	31.7535	11.6648	TRUE
LY86	35.9428	2.95997	0.670681	4.41339	1.02e-05	6.76e-05	45.8853	77.6413	7.66465	8.16535	TRUE
OLFML3	182.72	2.95209	0.332941	8.86669	7.54e-19	2.5e-17	163.699	176.813	26.2788	17.4972	TRUE
LYPD1	108.483	2.94977	0.523105	5.63897	1.71e-08	1.84e-07	59.9402	90.0379	4.3798	15.1642	TRUE
RAMP2	116.077	2.94335	0.320965	9.1703	4.72e-20	1.71e-18	223.639	253.802	35.0384	26.829	TRUE
C5H15orf52	513.367	2.94217	0.355865	8.26765	1.37e-16	3.73e-15	84.7431	107.654	15.3293	9.33183	TRUE
CRYGN	36.0727	2.93588	0.758949	3.86835	0.000109574	0.000573191	49.1923	116.136	8.7596	12.8313	TRUE
HRH1	55.0995	2.93362	0.514034	5.70705	1.15e-08	1.26e-07	73.9952	90.6903	8.7596	12.8313	TRUE
KLF15	101.705	2.93084	0.577261	5.07716	3.83e-07	3.34e-06	34.3106	52.8483	3.28485	8.16535	TRUE
SLITRK6	90.8723	2.93033	0.528382	5.54586	2.93e-08	3.04e-07	71.5149	153.978	12.0444	17.4972	TRUE
SRD5A2	139.147	2.92329	0.297817	9.81572	9.63e-23	4.15e-21	285.646	269.461	43.798	29.162	TRUE
CARMIL3	80.481	2.92093	0.375791	7.77273	7.68e-15	1.77e-13	174.447	202.259	25.1838	24.4961	TRUE
UPP1	38.3961	2.9155	0.637523	4.57316	4.8e-06	3.4e-05	78.9557	99.8246	13.1394	10.4983	TRUE
FRZB	352.216	2.90033	0.256003	11.3293	9.4e-30	6.4e-28	245.962	216.613	32.8485	29.162	TRUE
SLC13A4	56.6191	2.89897	0.514042	5.63956	1.7e-08	1.83e-07	152.537	124.618	20.804	16.3307	TRUE
PPP1R3G	159.19	2.88485	0.600742	4.80215	1.57e-06	1.24e-05	40.5113	25.4455	2.1899	6.99887	TRUE
LOC101750925	91.3524	2.88221	0.499039	5.77552	7.67e-09	8.68e-08	198.423	230.967	40.5131	17.4972	TRUE
LOC107049738	33.1008	2.88107	0.759529	3.79323	0.0001487	0.000753691	71.1015	52.1959	13.1394	3.49944	TRUE
CRLF1	362.792	2.88023	0.207049	13.9109	5.44e-44	6.53e-42	795.345	803.816	130.299	86.3195	TRUE
AFAP1L1	47.0625	2.87758	0.669546	4.29782	1.72e-05	0.000108775	69.0346	37.842	9.85455	4.66592	TRUE
DEPDC6	198.231	2.86077	0.605642	4.72353	2.32e-06	1.76e-05	42.1648	22.1832	5.47475	3.49944	TRUE
MROH2BL27	16.0078	2.85488	0.958445	2.97865	0.00289518	0.010491	33.0705	32.6224	3.28485	5.8324	TRUE
PKD2	419.183	2.85236	0.221952	12.8512	8.46e-38	8e-36	333.598	284.467	44.8929	40.8268	TRUE
PLXDC1	137.043	2.85187	0.448315	6.3613	2e-10	2.84e-09	104.585	65.2448	14.2343	9.33183	TRUE
KDR	110.85	2.84806	0.365851	7.78475	6.98e-15	1.61e-13	248.028	200.302	25.1838	37.3273	TRUE
DIO2	237.918	2.84607	0.296274	9.60618	7.53e-22	3.1e-20	398.912	266.199	43.798	48.9921	TRUE
PECAM1	716.34	2.84558	0.156475	18.1856	6.72e-74	1.86e-71	1073.14	1034.78	122.634	171.472	TRUE
HLA-F10AL4	21.7381	2.83499	0.855633	3.31333	0.000921919	0.00385045	31.4169	24.793	4.3798	3.49944	TRUE
KIFC3	262.715	2.83434	0.257408	11.0111	3.38e-28	2.09e-26	209.584	209.436	28.4687	30.3285	TRUE
LOC100859106	24.4361	2.83183	0.80181	3.53179	0.000412755	0.00188286	52.9127	75.684	9.85455	8.16535	TRUE
LGI3	15.2356	2.82856	0.978523	2.89064	0.00384462	0.0134424	23.5627	32.6224	4.3798	3.49944	TRUE
LOC100857686	341.455	2.82549	0.352716	8.01066	1.14e-15	2.82e-14	97.9712	120.05	6.5697	24.4961	TRUE
BHLHE41	57.7323	2.82451	0.65442	4.31606	1.59e-05	0.000101082	29.7634	34.5798	3.28485	5.8324	TRUE
BTN1	146.846	2.81265	0.281565	9.98937	1.7e-23	7.64e-22	310.449	371.896	52.5576	44.3262	TRUE
GFPT2	162.256	2.81187	0.412408	6.81817	9.22e-12	1.53e-10	107.892	73.7267	10.9495	15.1642	TRUE
LOH11CR2A	23.9422	2.80934	0.9874	2.84519	0.00443848	0.0152279	42.1648	13.049	3.28485	4.66592	TRUE
EVA1CL	21.0156	2.80612	0.817909	3.43084	0.000601711	0.00263168	57.4599	37.1896	6.5697	6.99887	TRUE
NID2	921.347	2.80521	0.181354	15.4681	5.69e-54	9.37e-52	377.417	414.305	51.4626	61.8234	TRUE
EPAS1	383.788	2.80142	0.165879	16.8884	5.48e-64	1.2e-61	741.192	722.913	106.21	103.817	TRUE
PLAT	73.6256	2.79542	0.458809	6.09277	1.11e-09	1.42e-08	102.932	84.1658	17.5192	9.33183	TRUE
TMSB4Y	24.9453	2.77925	0.897655	3.09612	0.00196072	0.00752862	37.6176	62.635	9.85455	4.66592	TRUE
FLT4	73.4114	2.77782	0.544225	5.10418	3.32e-07	2.93e-06	143.03	169.637	14.2343	31.4949	TRUE
VSIG10L	840.952	2.77485	0.187334	14.8123	1.22e-49	1.72e-47	320.37	329.486	49.2727	45.4927	TRUE
BLEC3	24.655	2.77354	0.74411	3.72732	0.000193527	0.000950943	57.8733	50.2385	7.66465	8.16535	TRUE
F5	53.5926	2.76991	0.621638	4.45582	8.36e-06	5.62e-05	82.6762	73.0742	4.3798	18.6637	TRUE
THY1	1245.27	2.76571	0.18161	15.2288	2.28e-52	3.47e-50	402.219	356.889	47.0828	65.3228	TRUE
SGCE	534.942	2.76096	0.324922	8.4973	1.94e-17	5.68e-16	199.25	120.05	25.1838	22.1631	TRUE
SFRP2	116.127	2.75556	0.336769	8.18232	2.78e-16	7.41e-15	196.769	231.619	28.4687	34.9944	TRUE
LCT	31.5527	2.75206	0.755696	3.64176	0.000270782	0.00128659	39.6846	28.7077	4.3798	5.8324	TRUE
MHCIY	72.9024	2.74746	0.43547	6.30917	2.81e-10	3.92e-09	136.416	97.8672	18.6141	16.3307	TRUE
BDKRB2	28.8727	2.74568	1.00463	2.73304	0.00627528	0.0205293	9.92114	20.8783	1.09495	3.49944	TRUE
DUSP22AL	39.2482	2.7442	0.716284	3.83116	0.000127543	0.000654154	35.1374	56.763	3.28485	10.4983	TRUE
IRX5	26.0486	2.74082	0.787495	3.48043	0.000500617	0.00223492	39.2712	65.8973	10.9495	4.66592	TRUE
PLVAP	292.962	2.73607	0.261612	10.4585	1.34e-25	6.98e-24	515.486	724.87	102.925	82.82	TRUE
FLI1	111.013	2.73563	0.440234	6.21404	5.16e-10	7.01e-09	203.797	110.264	27.3737	19.8301	TRUE
CD93	84.0989	2.73145	0.370696	7.36845	1.73e-13	3.51e-12	147.577	175.509	24.0889	24.4961	TRUE
ESAM	97.3731	2.72697	0.409946	6.65201	2.89e-11	4.52e-10	140.963	233.576	29.5636	26.829	TRUE
ABCB1	59.6343	2.72527	0.660046	4.12891	3.64e-05	0.000212048	121.947	42.4091	9.85455	15.1642	TRUE
C2orf88	69.7848	2.72527	0.522057	5.22026	1.79e-07	1.65e-06	55.393	94.605	12.0444	10.4983	TRUE
MYOCD	702.91	2.72367	0.342845	7.94432	1.95e-15	4.74e-14	75.2353	98.5197	9.85455	16.3307	TRUE
ACTA1	17409.5	2.72361	0.16196	16.8165	1.85e-63	3.92e-61	1469.16	1090.24	208.04	179.638	TRUE
C1HXORF36	55.0075	2.72035	0.55812	4.87413	1.09e-06	8.87e-06	141.376	97.8672	13.1394	23.3296	TRUE
ZIC1	48.6022	2.72035	0.748165	3.63603	0.000276874	0.00131249	26.043	18.2686	3.28485	3.49944	TRUE
VWA5B1	52.0756	2.71575	0.541755	5.01288	5.36e-07	4.55e-06	104.585	108.959	22.9939	9.33183	TRUE
PCDH12	39.1265	2.71574	0.6265	4.33478	1.46e-05	9.35e-05	56.6332	91.9952	12.0444	10.4983	TRUE
PREX2	65.4046	2.71213	0.658453	4.11895	3.81e-05	0.00021996	61.5937	26.7504	5.47475	8.16535	TRUE
TEX11	38.0837	2.71098	1.07075	2.53186	0.0113459	0.0341217	62.0071	28.7077	0	13.9977	TRUE
RARRES1	602.558	2.70753	0.162301	16.6821	1.77e-62	3.55e-60	606.843	639.399	106.21	83.9865	TRUE
NECTIN3	95.8244	2.70602	0.510658	5.29908	1.16e-07	1.11e-06	62.0071	122.66	16.4242	11.6648	TRUE
LOC415756	43.216	2.70472	0.645607	4.18943	2.8e-05	0.000167282	60.3536	56.763	12.0444	5.8324	TRUE
TWIST1	152.045	2.69317	0.555312	4.84984	1.24e-06	9.92e-06	37.6176	27.4028	3.28485	6.99887	TRUE
ALCAM	79.8036	2.67588	0.58168	4.60026	4.22e-06	3.02e-05	68.6212	39.1469	7.66465	9.33183	TRUE
FOXD3	30.9257	2.67321	1.05327	2.538	0.0111488	0.033645	9.50776	12.3965	0	3.49944	TRUE
RPH3AL	33.9462	2.66802	0.625947	4.26237	2.02e-05	0.000125606	57.8733	86.1232	10.9495	11.6648	TRUE
YBEY	211.872	2.6669	1.09719	2.43067	0.0150709	0.0432287	42.9916	334.706	37.2283	22.1631	TRUE
MAOA	175.018	2.66625	0.406107	6.56538	5.19e-11	7.92e-10	186.435	98.5197	25.1838	19.8301	TRUE
HOXB6	57.7476	2.66559	0.588611	4.5286	5.94e-06	4.11e-05	38.4444	54.8057	9.85455	4.66592	TRUE
FSTL1	2711.21	2.66542	0.100916	26.4121	9.94e-154	9.09e-151	3104.08	3422.09	478.493	550.578	TRUE
PROM1L	24.0335	2.66501	1.09486	2.4341	0.014929	0.0429024	78.9557	13.049	9.85455	4.66592	TRUE
GNG10	177.719	2.66475	0.427964	6.22656	4.77e-10	6.51e-09	167.006	82.8609	17.5192	22.1631	TRUE
CRTAC1	69.6712	2.6531	0.540738	4.90645	9.27e-07	7.63e-06	39.2712	46.3238	6.5697	6.99887	TRUE
FBN1	2578.32	2.65226	0.128674	20.6123	2.13e-94	8.43e-92	4134.63	3882.72	567.184	709.219	TRUE
WDR86	102.193	2.6511	0.456145	5.81197	6.17e-09	7.07e-08	75.6487	124.618	12.0444	19.8301	TRUE
LOC426064	30.761	2.64462	0.670037	3.94698	7.91e-05	0.000428118	47.1254	45.0189	5.47475	9.33183	TRUE
BLB1	352.155	2.64399	0.258819	10.2156	1.69e-24	8.24e-23	269.111	352.322	56.9374	41.9932	TRUE
APOA1	442.933	2.64235	0.323408	8.17035	3.08e-16	8.08e-15	96.7311	85.4707	18.6141	10.4983	TRUE
SEMA3C	341.136	2.64162	0.355691	7.42673	1.11e-13	2.32e-12	183.128	104.392	21.899	24.4961	TRUE
ARHGAP24	140.602	2.63734	0.375165	7.02982	2.07e-12	3.77e-11	145.097	169.637	35.0384	15.1642	TRUE
ERG	50.6137	2.62537	0.566462	4.63468	3.57e-06	2.6e-05	72.755	95.9099	8.7596	18.6637	TRUE
CD74	2115.87	2.62152	0.102023	25.6954	1.31e-145	1.13e-142	1852.77	1795.54	296.731	296.286	TRUE
ARHGAP15	22.9774	2.61838	0.797026	3.28519	0.00101913	0.00420489	47.1254	43.714	4.3798	10.4983	TRUE
HTR7	32.2018	2.618	0.925169	2.82975	0.00465841	0.0158637	21.9092	20.2259	0	6.99887	TRUE
LRTM2	96.9227	2.6067	0.923704	2.822	0.00477246	0.0161916	12.8148	7.17693	2.1899	1.16648	TRUE
SNCAIP	37.9632	2.60462	0.624145	4.1731	3e-05	0.000178427	50.0191	46.3238	6.5697	9.33183	TRUE
SLC43A2	417.015	2.60236	0.261007	9.97046	2.05e-23	9.19e-22	177.754	179.423	25.1838	33.8279	TRUE
ADGRA2	148.88	2.60081	0.34834	7.4663	8.25e-14	1.74e-12	115.333	145.496	24.0889	18.6637	TRUE
ADORA2A	53.022	2.59544	0.533309	4.86668	1.13e-06	9.19e-06	96.3177	73.0742	18.6141	9.33183	TRUE
EBF3	33.1898	2.59455	0.685159	3.78678	0.000152611	0.000769357	36.7909	31.3175	5.47475	5.8324	TRUE
MECOM	50.2683	2.5943	0.594412	4.36448	1.27e-05	8.3e-05	95.0776	80.9036	19.7091	9.33183	TRUE
LOC431499	109.879	2.59258	0.399192	6.49458	8.33e-11	1.24e-09	133.109	196.387	19.7091	34.9944	TRUE
ZEB1	414.357	2.58935	0.279687	9.25804	2.08e-20	7.76e-19	139.723	138.971	22.9939	23.3296	TRUE
REEP1	258.652	2.58536	0.293786	8.80015	1.37e-18	4.41e-17	173.62	137.014	25.1838	26.829	TRUE
RAMP3	18.3641	2.58359	0.919155	2.81083	0.00494135	0.0166796	20.2557	33.9273	5.47475	3.49944	TRUE
HEG1	417.579	2.5783	0.166917	15.4466	7.95e-54	1.28e-51	786.664	855.36	129.204	145.81	TRUE
TRHDE	357.876	2.57603	0.402583	6.39876	1.57e-10	2.25e-09	65.3142	47.6287	9.85455	9.33183	TRUE
OLFML2B	393.838	2.56997	0.193022	13.3144	1.91e-40	2.04e-38	379.07	386.902	55.8424	73.4882	TRUE
ENPP2	351.005	2.56863	0.249948	10.2767	8.98e-25	4.49e-23	201.316	186.6	33.9434	31.4949	TRUE
DPT	42.5559	2.55773	0.880184	2.9059	0.00366195	0.0128713	10.3345	23.4881	2.1899	3.49944	TRUE
FBLN2	652.728	2.55589	0.159347	16.0398	6.73e-58	1.19e-55	723.003	638.094	107.305	124.813	TRUE
C3orf33	53.7953	2.55497	0.545998	4.67944	2.88e-06	2.14e-05	65.7275	46.9763	7.66465	11.6648	TRUE
OPN1LW	26.9947	2.55124	1.01408	2.51581	0.011876	0.0354032	11.1613	61.9826	6.5697	5.8324	TRUE
SYNE1	1238.59	2.55075	0.118678	21.493	1.81e-102	8.02e-100	1104.97	1114.38	176.287	202.967	TRUE
LOC107057413	21.3279	2.54985	0.838291	3.04173	0.00235223	0.00878667	35.9641	23.4881	4.3798	5.8324	TRUE
SULF1	99.4079	2.54925	0.709932	3.59083	0.000329625	0.00153423	97.1445	20.8783	10.9495	9.33183	TRUE
NLGN4L	54.4214	2.54539	0.741311	3.43363	0.000595567	0.00260636	47.5388	17.6161	6.5697	4.66592	TRUE
LOC107049129	112.851	2.54258	0.445174	5.71143	1.12e-08	1.23e-07	185.195	193.125	45.9879	18.6637	TRUE
GGT1	23.93	2.53204	1.00841	2.51092	0.0120415	0.0358295	82.6762	30.0126	3.28485	16.3307	TRUE
RUNX2	133.215	2.53184	0.519174	4.87667	1.08e-06	8.78e-06	34.3106	37.842	5.47475	6.99887	TRUE
IRX1	103.113	2.53078	0.546345	4.6322	3.62e-06	2.63e-05	39.2712	85.4707	12.0444	9.33183	TRUE
EXTL1	43.141	2.52829	0.695021	3.63771	0.000275074	0.0013048	46.2986	59.3728	3.28485	15.1642	TRUE
COL21A1	238.294	2.52544	0.210323	12.0074	3.25e-33	2.51e-31	423.715	435.183	73.3616	75.8211	TRUE
FAM198A	24.6019	2.52112	0.811368	3.10725	0.00188837	0.00728981	24.3895	27.4028	5.47475	3.49944	TRUE
RFTN1	87.7753	2.5195	0.449418	5.60614	2.07e-08	2.19e-07	64.4874	58.0679	13.1394	8.16535	TRUE
SLIT2	105.264	2.51299	0.437816	5.73984	9.48e-09	1.06e-07	141.79	139.624	35.0384	13.9977	TRUE
SPOCK1	218.097	2.51116	0.278293	9.02347	1.82e-19	6.35e-18	174.86	225.747	35.0384	34.9944	TRUE
PDPN	38.8495	2.50337	0.752652	3.32607	0.000880811	0.00370082	43.8184	19.5734	6.5697	4.66592	TRUE
VIM	4590.58	2.50333	0.0753392	33.2274	4.33e-242	9.06e-239	5059.78	5153.04	944.942	855.029	TRUE
MALL	23.7212	2.50166	0.894883	2.79551	0.00518173	0.0173908	27.2831	62.635	7.66465	8.16535	TRUE
VPS9D1	93.7498	2.50056	0.366723	6.81867	9.19e-12	1.53e-10	156.671	221.18	33.9434	32.6614	TRUE
EGFL7	140.857	2.48778	0.346452	7.18074	6.93e-13	1.32e-11	203.797	298.169	42.703	46.6592	TRUE
DNAH12	46.4288	2.48412	0.588234	4.22301	2.41e-05	0.00014677	144.27	76.9889	17.5192	22.1631	TRUE
MICU3	149.916	2.47859	0.655758	3.77973	0.000156996	0.000787294	84.7431	21.5308	8.7596	10.4983	TRUE
OPN4-1	62.6109	2.47228	0.614599	4.0226	5.76e-05	0.000320599	42.1648	76.9889	13.1394	8.16535	TRUE
WBSCR27	80.6959	2.46575	0.524301	4.70292	2.56e-06	1.93e-05	46.712	71.7693	15.3293	5.8324	TRUE
HEY2	122.22	2.46442	0.346088	7.12079	1.07e-12	2.01e-11	181.061	161.155	32.8485	29.162	TRUE
RCSD1	37.4426	2.45927	0.627486	3.91925	8.88e-05	0.000475048	64.9008	40.4518	8.7596	10.4983	TRUE
CDH2	57.5985	2.45606	0.575013	4.2713	1.94e-05	0.000121092	91.3571	95.2574	14.2343	19.8301	TRUE
ANO6	161.932	2.44354	0.327141	7.4694	8.06e-14	1.71e-12	120.294	132.447	19.7091	26.829	TRUE
SYNPO	133.115	2.44131	0.329703	7.40458	1.32e-13	2.72e-12	165.766	227.052	40.5131	31.4949	TRUE
LOC100857180	55.6007	2.43625	0.717261	3.3966	0.000682294	0.00294889	106.652	107.654	18.6141	20.9966	TRUE
SYT1	21.2918	2.43273	0.91158	2.6687	0.00761462	0.0241972	18.1888	18.2686	4.3798	2.33296	TRUE
IL11	22.195	2.4187	0.939806	2.57362	0.0100641	0.0307403	12.8148	17.6161	2.1899	3.49944	TRUE
STAC	296.846	2.41751	0.332357	7.27384	3.49e-13	6.91e-12	104.172	87.4281	26.2788	9.33183	TRUE
LOC112531600	15.9631	2.41646	0.971989	2.4861	0.0129153	0.0379681	37.6176	40.4518	8.7596	5.8324	TRUE
LOC428541	19.8801	2.41456	0.937182	2.57641	0.00998334	0.0305701	22.7359	49.5861	7.66465	5.8324	TRUE
ELMO1	96.0965	2.41081	0.707754	3.40628	0.000658552	0.00285385	92.1839	20.8783	12.0444	9.33183	TRUE
PDE10A	118.994	2.40967	0.4046	5.95569	2.59e-09	3.14e-08	226.946	177.466	26.2788	50.1586	TRUE
PTPRE	18.6882	2.40388	0.854115	2.81446	0.00488587	0.0165266	28.1099	31.97	4.3798	6.99887	TRUE
FBXL7	128.097	2.40327	0.320087	7.50817	6e-14	1.28e-12	133.935	122.66	24.0889	24.4961	TRUE
CSPG4	644.432	2.40267	0.221926	10.8264	2.58e-27	1.52e-25	181.888	188.558	41.6081	27.9955	TRUE
LIMD2	25.1836	2.40237	0.724537	3.31573	0.000914041	0.00382746	46.2986	54.8057	12.0444	6.99887	TRUE
DOCK2L	25.3749	2.39504	0.775018	3.0903	0.00199957	0.00764683	46.712	30.0126	8.7596	5.8324	TRUE
FHL1	1465.99	2.38828	0.52059	4.58764	4.48e-06	3.19e-05	119.467	56.763	18.6141	15.1642	TRUE
DOCK3	90.7139	2.38093	0.724108	3.28808	0.00100872	0.00416899	44.2317	13.7014	6.5697	4.66592	TRUE
SPIK5	44.3235	2.36848	0.608183	3.89436	9.85e-05	0.000521976	109.959	105.044	24.0889	17.4972	TRUE
ATP8A1	38.2128	2.36847	0.675701	3.50521	0.000456248	0.00205881	37.6176	50.2385	7.66465	9.33183	TRUE
LOC112532140	53.9194	2.36647	0.45703	5.17792	2.24e-07	2.02e-06	110.373	140.276	25.1838	23.3296	TRUE
RET	25.1043	2.3624	0.935059	2.52648	0.0115213	0.0345491	43.405	14.3539	5.47475	5.8324	TRUE
VCAM1	63.8983	2.35718	0.927295	2.542	0.011022	0.0333118	135.176	13.7014	18.6141	10.4983	TRUE
ENPP4	40.9084	2.35705	0.877912	2.68483	0.00725661	0.0232071	17.7754	28.0553	8.7596	0	TRUE
LOC101751321	49.7597	2.35294	0.563407	4.17628	2.96e-05	0.00017624	58.7001	63.2875	7.66465	16.3307	TRUE
TAGAP	368.105	2.3516	0.865046	2.71846	0.00655862	0.0213275	67.7944	18.921	5.47475	11.6648	TRUE
AAREL	79.2739	2.34903	0.557795	4.21128	2.54e-05	0.000153709	122.774	110.264	35.0384	10.4983	TRUE
VGLL3	350.467	2.34522	0.418218	5.60764	2.05e-08	2.17e-07	95.0776	46.9763	12.0444	16.3307	TRUE
ZBTB40	83.0181	2.33952	0.466675	5.01317	5.35e-07	4.54e-06	76.4754	141.581	21.899	20.9966	TRUE
MEF2C	198.939	2.33435	0.386252	6.04358	1.51e-09	1.9e-08	90.117	167.679	25.1838	25.6625	TRUE
MADCAM1	63.1189	2.3312	0.931919	2.50151	0.0123667	0.0366198	22.7359	158.545	21.899	13.9977	TRUE
MHCIA9	82.2554	2.32713	0.509009	4.57187	4.83e-06	3.42e-05	93.0107	47.6287	15.3293	12.8313	TRUE
LOC101752158	26.3132	2.32462	0.750276	3.09835	0.00194602	0.00748702	42.1648	48.2812	9.85455	8.16535	TRUE
AQP1	217.948	2.31811	0.225788	10.2667	9.95e-25	4.94e-23	346.826	344.493	78.8364	59.4904	TRUE
REPS2	50.3446	2.31292	0.598484	3.86464	0.000111255	0.000580788	43.405	63.9399	8.7596	12.8313	TRUE
NGF	37.8447	2.31134	0.662979	3.48629	0.000489761	0.0021918	28.5233	27.4028	6.5697	4.66592	TRUE
FNDC1	95.0812	2.30866	0.401072	5.75622	8.6e-09	9.64e-08	137.656	129.185	36.1333	17.4972	TRUE
BMPR1B	43.7343	2.30812	0.527035	4.37945	1.19e-05	7.81e-05	62.0071	55.4581	10.9495	12.8313	TRUE
POPDC2	595.8	2.30677	0.340068	6.78325	1.18e-11	1.93e-10	66.5543	61.3301	15.3293	10.4983	TRUE
LOC107050349	75.9007	2.30587	0.409628	5.6292	1.81e-08	1.93e-07	128.148	128.532	27.3737	24.4961	TRUE
LOC770617	68.1316	2.30297	0.485567	4.74284	2.11e-06	1.62e-05	61.5937	101.129	14.2343	18.6637	TRUE
RASGEF1B	130.527	2.30259	0.560246	4.10996	3.96e-05	0.000227243	62.8339	25.4455	7.66465	10.4983	TRUE
LOC107055293	42.7384	2.30193	0.897323	2.56533	0.0103078	0.0313864	25.2162	7.82938	2.1899	4.66592	TRUE
FAM129A	510.188	2.30153	0.286474	8.03398	9.44e-16	2.35e-14	114.093	90.0379	21.899	19.8301	TRUE
GALNT12	84.0645	2.29724	0.378966	6.06187	1.35e-09	1.71e-08	118.64	143.539	21.899	31.4949	TRUE
CERCAM	258.272	2.29474	0.266998	8.59463	8.35e-18	2.5e-16	212.891	207.479	48.1778	37.3273	TRUE
LOC101751399	1313.39	2.29272	0.1203	19.0584	5.59e-81	1.78e-78	2461.68	2783.34	578.133	491.088	TRUE
ODF3L15	1306.33	2.28491	0.123155	18.5532	7.69e-77	2.21e-74	2430.68	2768.99	578.133	487.588	TRUE
CRMP1	104.226	2.27542	0.421727	5.39549	6.83e-08	6.77e-07	77.3022	110.264	13.1394	25.6625	TRUE
MTCL1	73.9973	2.27369	0.80902	2.81043	0.00494753	0.0166966	44.6451	9.13428	6.5697	4.66592	TRUE
NRP2	471.447	2.27284	0.2635	8.62561	6.38e-18	1.93e-16	539.462	326.877	87.596	92.1519	TRUE
CROCC	405.526	2.27275	0.203531	11.1666	5.94e-29	3.9e-27	750.699	872.323	189.426	145.81	TRUE
PODN	74.7951	2.26883	0.7009	3.23702	0.00120783	0.00488842	178.994	56.763	37.2283	11.6648	TRUE
LOC107049469	30.7456	2.26659	0.732702	3.09347	0.00197832	0.00758736	45.0585	35.8847	10.9495	5.8324	TRUE
LOC107050152	66.1434	2.26045	0.476176	4.74708	2.06e-06	1.59e-05	110.373	161.155	26.2788	30.3285	TRUE
PRKCQ	41.6505	2.25875	0.680965	3.31699	0.000909938	0.00381455	42.5782	66.5497	7.66465	15.1642	TRUE
MOGAT1	45.0234	2.25733	0.569039	3.96691	7.28e-05	0.000396639	107.479	108.959	20.804	24.4961	TRUE
MYCT1	67.4263	2.25622	0.462171	4.88178	1.05e-06	8.57e-06	163.699	112.221	22.9939	34.9944	TRUE
LOC107057188	620.167	2.2558	0.157574	14.3158	1.74e-46	2.26e-44	1195.91	1284.67	294.541	223.964	TRUE
KCNJ8	53.8183	2.25433	0.596036	3.78221	0.000155441	0.000781366	57.4599	33.9273	7.66465	11.6648	TRUE
MERTK	194.628	2.2488	0.30966	7.26215	3.81e-13	7.48e-12	208.757	150.716	31.7535	44.3262	TRUE
AZIN2	73.4587	2.24036	0.435679	5.14223	2.71e-07	2.42e-06	78.129	65.8973	13.1394	17.4972	TRUE
RUSC2	569.846	2.23606	0.324106	6.89917	5.23e-12	9e-11	80.6092	61.3301	12.0444	18.6637	TRUE
WBSCR17	50.3904	2.23473	0.589211	3.79275	0.000148991	0.000754382	33.8972	35.2322	7.66465	6.99887	TRUE
ST6GALNAC3	31.2266	2.23382	0.687466	3.24936	0.00115665	0.00470728	36.7909	26.7504	6.5697	6.99887	TRUE
GATA2	54.302	2.23226	0.494919	4.51035	6.47e-06	4.45e-05	59.5268	51.5434	13.1394	10.4983	TRUE
LOC107050476	24.8034	2.22849	0.698248	3.19154	0.00141516	0.00561274	59.9402	56.1106	14.2343	10.4983	TRUE
PTGS1	180.681	2.21859	0.275912	8.04094	8.92e-16	2.24e-14	147.577	163.112	33.9434	32.6614	TRUE
LOC418421	20.049	2.21837	0.924324	2.39999	0.0163954	0.0462488	34.3106	33.2749	10.9495	3.49944	TRUE
IL11RA	152.317	2.21413	0.261681	8.46118	2.65e-17	7.6e-16	237.694	212.046	51.4626	45.4927	TRUE
DPP6	49.5167	2.21339	0.579782	3.81762	0.000134745	0.000687961	81.8494	123.313	19.7091	24.4961	TRUE
TNS2	436.22	2.20915	0.152599	14.4768	1.7e-47	2.26e-45	759.794	811.646	180.667	158.641	TRUE
CG-16	39.2025	2.20817	0.550973	4.00776	6.13e-05	0.000339452	50.8458	53.5008	12.0444	10.4983	TRUE
MRAS	164.531	2.20415	0.271055	8.13177	4.23e-16	1.09e-14	194.289	169.637	37.2283	41.9932	TRUE
RASSF2	86.6019	2.20032	0.375382	5.86154	4.59e-09	5.35e-08	99.2114	129.837	25.1838	24.4961	TRUE
CSAD	56.6811	2.19894	0.462054	4.75905	1.95e-06	1.51e-05	78.5423	108.959	18.6141	22.1631	TRUE
CHST12	78.3868	2.1943	0.473025	4.63887	3.5e-06	2.56e-05	81.436	132.447	16.4242	30.3285	TRUE
TCN2	67.5789	2.1906	0.475825	4.6038	4.15e-06	2.98e-05	62.0071	88.733	12.0444	20.9966	TRUE
LRRC70	21.7145	2.18589	0.861283	2.53794	0.0111507	0.033645	28.5233	48.2812	10.9495	5.8324	TRUE
DGKG	413.129	2.18106	0.856254	2.54721	0.0108589	0.0328662	39.6846	15.6588	9.85455	2.33296	TRUE
ANKMY1	54.06	2.18012	0.475158	4.58819	4.47e-06	3.19e-05	77.3022	91.3428	21.899	15.1642	TRUE
EMX2	166.306	2.17279	0.386854	5.61657	1.95e-08	2.07e-07	59.1134	79.5987	12.0444	18.6637	TRUE
FAM171A1	71.9105	2.17269	0.482904	4.49923	6.82e-06	4.68e-05	107.479	97.8672	13.1394	32.6614	TRUE
STARD13	527.889	2.1718	0.158465	13.7053	9.44e-43	1.11e-40	473.321	520.654	110.59	109.649	TRUE
KANK4	271.345	2.17055	0.32843	6.60888	3.87e-11	5.96e-10	607.67	345.145	91.9758	120.147	TRUE
CES1L1	47.0864	2.16975	0.566107	3.83276	0.000126714	0.000650361	85.1564	122.66	27.3737	18.6637	TRUE
TGFBI	205.967	2.16715	0.31199	6.94621	3.75e-12	6.56e-11	274.898	313.175	43.798	87.4859	TRUE
PLPP3	417.446	2.16632	0.17493	12.3839	3.19e-35	2.67e-33	633.299	570.892	143.438	124.813	TRUE
TNFRSF1B	71.3225	2.16322	0.385957	5.60483	2.08e-08	2.21e-07	123.187	155.283	32.8485	29.162	TRUE
GALNT15	51.6853	2.15975	0.517487	4.17354	3e-05	0.000178229	64.9008	55.4581	17.5192	9.33183	TRUE
KCNA2	72.5365	2.15654	0.512694	4.2063	2.6e-05	0.00015662	41.7515	33.2749	9.85455	6.99887	TRUE
SGO2	122.494	2.15258	0.307039	7.01077	2.37e-12	4.28e-11	139.309	136.362	35.0384	26.829	TRUE
MPEG1	27.9613	2.15207	0.848886	2.53517	0.0112394	0.0338398	34.3106	65.2448	16.4242	5.8324	TRUE
LOC101748328	18.7528	2.14568	0.80621	2.66144	0.00778077	0.0246397	28.1099	31.97	6.5697	6.99887	TRUE
TSPAN2	288.021	2.13826	0.291177	7.34349	2.08e-13	4.2e-12	124.841	102.434	30.6586	20.9966	TRUE
MYL9	8729.86	2.13707	0.100104	21.3484	4.03e-101	1.74e-98	1154.57	1231.17	287.972	253.126	TRUE
CPXM1	62.3937	2.13659	0.489468	4.36513	1.27e-05	8.28e-05	74.4085	58.7203	19.7091	10.4983	TRUE
NMNAT2	28.3903	2.13479	0.689313	3.09698	0.00195504	0.00751185	28.9367	30.6651	6.5697	6.99887	TRUE
LOC107057189	216.005	2.1321	0.212099	10.0524	8.97e-24	4.17e-22	405.94	426.049	96.3556	93.3183	TRUE
CILP	687.893	2.12965	0.249634	8.53109	1.45e-17	4.29e-16	207.931	145.496	41.6081	39.6603	TRUE
PPP1R3B	185.528	2.12829	0.439153	4.84635	1.26e-06	1.01e-05	71.1015	41.7567	8.7596	17.4972	TRUE
ADRA2A	26.5337	2.12748	0.769237	2.7657	0.00568011	0.0188389	33.0705	40.4518	12.0444	4.66592	TRUE
MPPED1	115.221	2.1271	0.40486	5.2539	1.49e-07	1.39e-06	62.4205	96.5623	17.5192	18.6637	TRUE
MMRN1	48.5498	2.12496	0.501062	4.2409	2.23e-05	0.000136683	106.239	104.392	30.6586	17.4972	TRUE
SEMA3DL	214.994	2.12393	0.260628	8.14928	3.66e-16	9.56e-15	453.892	568.935	128.109	106.15	TRUE
SFRP1	848.909	2.12081	0.105733	20.0581	1.72e-89	6.44e-87	1633.68	1692.45	388.707	375.606	TRUE
PTPDC1	86.0406	2.11985	0.411261	5.15452	2.54e-07	2.27e-06	82.6762	124.618	21.899	25.6625	TRUE
EDNRA	189.698	2.11805	0.259161	8.17272	3.02e-16	7.94e-15	239.761	266.851	51.4626	65.3228	TRUE
TMEM204	184.744	2.11582	0.252863	8.36747	5.89e-17	1.65e-15	182.714	204.869	43.798	45.4927	TRUE
CPNE2	299.886	2.10976	0.199737	10.5627	4.44e-26	2.44e-24	397.672	392.121	90.8808	92.1519	TRUE
INCENPL	29.3288	2.10914	0.646626	3.26176	0.00110723	0.0045339	59.9402	71.1169	18.6141	11.6648	TRUE
LOC107050351	35.7976	2.10613	0.663339	3.17504	0.00149817	0.00591632	48.7789	82.8609	15.3293	15.1642	TRUE
LY6E	1554.54	2.1051	0.115888	18.1649	9.79e-74	2.65e-71	2035.9	2329.24	542	471.258	TRUE
SLC8B1	124.105	2.10254	0.312772	6.7223	1.79e-11	2.89e-10	164.939	140.929	29.5636	41.9932	TRUE
LBP	32.9617	2.10029	0.795305	2.64087	0.00826944	0.0258904	53.7395	46.3238	19.7091	3.49944	TRUE
EGFLAM	196.034	2.10027	0.246734	8.51228	1.71e-17	5.01e-16	302.181	298.169	71.1717	68.8223	TRUE
LRRC26	81.2781	2.09821	0.411327	5.10107	3.38e-07	2.98e-06	83.5029	65.8973	17.5192	17.4972	TRUE
RACGAP1L	176.001	2.09592	0.32473	6.45436	1.09e-10	1.59e-09	328.224	448.884	96.3556	85.153	TRUE
RFTN2	158.083	2.09376	0.45399	4.61191	3.99e-06	2.87e-05	149.644	72.4218	18.6141	33.8279	TRUE
PDE8A	35.5927	2.09264	0.816884	2.56174	0.010415	0.0316797	16.1218	17.6161	4.3798	3.49944	TRUE
LOC423752	55.7623	2.09093	0.543405	3.84784	0.000119164	0.000616362	91.3571	56.763	20.804	13.9977	TRUE
MFSD4A	253.064	2.08653	0.275781	7.5659	3.85e-14	8.34e-13	174.033	226.4	39.4182	54.8245	TRUE
AFMID	235.683	2.08522	0.207934	10.0283	1.15e-23	5.24e-22	424.129	486.726	112.78	101.484	TRUE
CCDC15	317.528	2.08233	0.187337	11.1154	1.06e-28	6.81e-27	642.807	764.017	171.907	159.808	TRUE
LOC100858941	178.002	2.07609	0.362286	5.73053	1e-08	1.11e-07	93.8374	67.2022	17.5192	20.9966	TRUE
GNG11	86.1668	2.07388	0.497896	4.16528	3.11e-05	0.000184127	133.522	70.4644	22.9939	25.6625	TRUE
GBP1	214.505	2.07303	0.257587	8.04789	8.42e-16	2.12e-14	260.843	242.711	59.1273	60.6569	TRUE
FUK	389.87	2.07169	0.157489	13.1544	1.6e-39	1.67e-37	669.677	707.254	169.717	157.475	TRUE
FCRL4	78.7992	2.06985	0.4176	4.95655	7.18e-07	5.98e-06	109.959	125.923	37.2283	18.6637	TRUE
IL16	149.197	2.06785	0.546927	3.78086	0.000156287	0.000784934	136.829	45.6714	28.4687	15.1642	TRUE
PTPN6	120.348	2.06673	0.435927	4.741	2.13e-06	1.63e-05	46.2986	73.0742	13.1394	15.1642	TRUE
EMILIN1	366.1	2.06455	0.202333	10.2038	1.91e-24	9.28e-23	252.576	272.723	62.4121	62.9899	TRUE
ITGA4	95.3565	2.05854	0.557768	3.69068	0.000223659	0.00108589	150.471	56.763	19.7091	30.3285	TRUE
SULT1E1	351.509	2.05644	0.267709	7.68164	1.57e-14	3.53e-13	227.773	356.237	73.3616	66.4893	TRUE
HLA-F10AL3	29.993	2.05591	0.739681	2.77946	0.00544498	0.0181702	35.9641	20.2259	5.47475	8.16535	TRUE
LOC101747367	22.5636	2.05063	0.822946	2.49182	0.0127091	0.0374823	18.1888	28.7077	6.5697	4.66592	TRUE
MOB3C	38.8864	2.04754	0.591663	3.46065	0.000538868	0.0023858	39.2712	54.8057	8.7596	13.9977	TRUE
EHBP1L1	230.26	2.04643	0.26635	7.68325	1.55e-14	3.49e-13	127.321	139.624	27.3737	37.3273	TRUE
SCARF1	101.202	2.04356	0.305634	6.68628	2.29e-11	3.64e-10	176.514	176.813	47.0828	38.4938	TRUE
VWA2	450.276	2.02425	0.15904	12.7279	4.14e-37	3.81e-35	865.619	967.581	206.945	243.794	TRUE
FIBIN	227.651	2.02306	0.294144	6.8778	6.08e-12	1.03e-10	169.486	249.235	54.7475	47.8256	TRUE
DRCC1	20.3372	2.02216	0.805095	2.5117	0.012015	0.0357593	31.8303	41.7567	8.7596	9.33183	TRUE
ITGA1	129.219	2.01823	0.331312	6.09162	1.12e-09	1.43e-08	105.825	90.0379	27.3737	20.9966	TRUE
SHROOM3	136.837	2.01734	0.687353	2.93494	0.00333608	0.0119089	21.9092	9.13428	4.3798	3.49944	TRUE
PLEKHF1	186.428	2.01373	0.362034	5.56226	2.66e-08	2.78e-07	100.452	178.771	37.2283	31.4949	TRUE
THSD7B	61.4168	2.01221	0.751026	2.67929	0.0073779	0.0235267	38.4444	11.0916	5.47475	6.99887	TRUE
CYBRD1	235.936	2.0072	0.288566	6.95576	3.51e-12	6.17e-11	97.5579	97.8672	21.899	26.829	TRUE
FREM2	449.989	2.00628	0.164885	12.1677	4.62e-34	3.63e-32	1051.23	1018.47	228.844	286.954	TRUE
CLC2BL1	52.4189	2.00379	0.528122	3.79418	0.000148133	0.000751075	46.2986	67.8546	10.9495	17.4972	TRUE
GDF7	350.495	2.00168	0.411046	4.86972	1.12e-06	9.07e-06	33.8972	39.1469	8.7596	9.33183	TRUE
GLB1L	103.119	2.00121	0.361655	5.53348	3.14e-08	3.25e-07	110.786	146.801	38.3232	25.6625	TRUE
SUCNR1	26.2643	1.99674	0.691243	2.88862	0.00386938	0.0135096	45.8853	61.9826	16.4242	10.4983	TRUE
COL8A2	1400.85	1.99522	0.100886	19.7771	4.69e-87	1.67e-84	1374.49	1317.95	330.675	345.278	TRUE
PI16	220.601	1.99207	0.391455	5.08889	3.6e-07	3.16e-06	94.6642	97.2148	35.0384	12.8313	TRUE
LOC769729	98.7436	1.98991	0.340121	5.85059	4.9e-09	5.69e-08	99.2114	112.221	25.1838	27.9955	TRUE
AADAC	177.254	1.98976	0.230031	8.64995	5.15e-18	1.58e-16	419.168	378.42	102.925	97.9842	TRUE
ISM1	30.8886	1.98754	0.598983	3.31818	0.000906048	0.00379933	48.7789	54.1532	14.2343	11.6648	TRUE
NINJ1	149.491	1.98441	0.333193	5.95575	2.59e-09	3.14e-08	79.3691	100.477	20.804	24.4961	TRUE
HOXD9	20.3523	1.98217	0.761212	2.60396	0.00921531	0.0285345	31.8303	30.6651	7.66465	8.16535	TRUE
TMEM17	36.1256	1.98169	0.747183	2.65221	0.00799664	0.0251817	26.043	73.0742	9.85455	15.1642	TRUE
FAM57A	166.898	1.97939	0.258001	7.67205	1.69e-14	3.8e-13	290.607	287.73	77.7414	68.8223	TRUE
KIAA1462	311.635	1.97778	0.216855	9.12032	7.49e-20	2.67e-18	272.005	257.065	66.7919	67.6558	TRUE
LAMB2	1165.26	1.97577	0.188555	10.4785	1.08e-25	5.71e-24	569.639	665.497	192.711	120.147	TRUE
LOC107049644	106.584	1.97427	0.311052	6.34706	2.19e-10	3.1e-09	152.537	153.978	37.2283	40.8268	TRUE
ZCCHC4	70.0187	1.97137	0.492162	4.00552	6.19e-05	0.000342193	159.978	148.758	22.9939	55.991	TRUE
CAMK2B	145.552	1.97034	0.369316	5.33512	9.55e-08	9.22e-07	136.002	226.4	55.8424	36.1609	TRUE
ETS1	278.384	1.96238	0.245717	7.98632	1.39e-15	3.4e-14	289.367	412.347	89.7859	89.8189	TRUE
SORBS1	3338.34	1.96188	0.128212	15.3019	7.43e-53	1.15e-50	446.865	437.14	108.4	118.981	TRUE
LOC107049115	172.665	1.96044	0.433809	4.51913	6.21e-06	4.28e-05	176.927	294.907	35.0384	86.3195	TRUE
SLC1A3	73.1857	1.95792	0.446496	4.38508	1.16e-05	7.63e-05	133.935	193.777	52.5576	31.4949	TRUE
SRGN	45.9811	1.95781	0.504358	3.88179	0.000103689	0.000546749	53.3261	69.812	16.4242	15.1642	TRUE
PRKG2	97.201	1.95735	0.491794	3.98002	6.89e-05	0.000377208	41.3381	28.0553	9.85455	8.16535	TRUE
ACER2	45.7537	1.95447	0.645333	3.02862	0.00245674	0.00910967	42.5782	48.9336	15.3293	8.16535	TRUE
PTPRG	656.221	1.95309	0.51191	3.81531	0.000136014	0.000693907	979.712	1086.98	183.952	349.944	TRUE
PGGHG	91.5261	1.95308	0.31882	6.12598	9.01e-10	1.18e-08	170.313	157.892	39.4182	45.4927	TRUE
C12H3orf18	601.988	1.95207	0.126356	15.4489	7.67e-54	1.25e-51	891.662	904.293	237.604	226.297	TRUE
MMP11	107.451	1.94942	0.363522	5.36258	8.2e-08	8.03e-07	115.747	155.283	36.1333	33.8279	TRUE
GPR83L	117.122	1.94114	0.365213	5.31508	1.07e-07	1.02e-06	127.735	91.9952	33.9434	23.3296	TRUE
KCNQ2	40.2236	1.93817	0.702237	2.76	0.00578019	0.0191121	37.6176	18.2686	6.5697	8.16535	TRUE
LOC770126	71.7234	1.9341	0.455276	4.24819	2.16e-05	0.00013287	63.6606	96.5623	21.899	19.8301	TRUE
COL8A1	602.168	1.92922	0.431721	4.46866	7.87e-06	5.33e-05	215.371	271.418	40.5131	87.4859	TRUE
PARP8	68.9032	1.92518	0.597981	3.21946	0.0012843	0.00517359	34.724	20.2259	9.85455	4.66592	TRUE
LOC107050798	201.922	1.92442	0.248065	7.75772	8.65e-15	1.98e-13	251.335	328.834	76.6465	75.8211	TRUE
TIAM2	330.876	1.92432	0.233594	8.23789	1.75e-16	4.72e-15	148.404	138.319	36.1333	39.6603	TRUE
FABP3	32.6694	1.92365	0.803829	2.39311	0.0167061	0.0469403	18.1888	55.4581	7.66465	11.6648	TRUE
RBPMS	529.013	1.92137	0.178146	10.7854	4.04e-27	2.37e-25	300.528	279.9	83.2162	69.9887	TRUE
CAPN10	123.247	1.91675	0.53678	3.57083	0.000355848	0.00164425	147.577	86.7756	29.5636	32.6614	TRUE
LOC422147	47.9346	1.91566	0.537525	3.56385	0.000365462	0.00168656	42.9916	46.9763	8.7596	15.1642	TRUE
ADAMTS9	255.445	1.91563	0.250301	7.65329	1.96e-14	4.37e-13	316.65	381.03	78.8364	106.15	TRUE
LMO2	169.706	1.91188	0.26841	7.123	1.06e-12	1.98e-11	205.037	264.242	58.0323	66.4893	TRUE
COL27A1	173.574	1.91082	0.312389	6.11681	9.55e-10	1.24e-08	105.825	84.1658	27.3737	23.3296	TRUE
LOC107050638	175.471	1.90916	0.311985	6.1194	9.39e-10	1.22e-08	160.805	247.93	53.6525	54.8245	TRUE
PAPLN	849.128	1.90706	0.1722	11.0747	1.66e-28	1.06e-26	1798.62	1356.44	391.992	450.261	TRUE
FRMPD4	30.7457	1.90557	0.707025	2.6952	0.00703466	0.0225957	21.4958	33.9273	6.5697	8.16535	TRUE
COL16A1	542.905	1.90309	0.172501	11.0323	2.67e-28	1.68e-26	1018.98	1207.68	328.485	265.957	TRUE
ATP2A3	197.186	1.89059	0.257616	7.33879	2.16e-13	4.33e-12	286.473	219.875	62.4121	74.6547	TRUE
LOC100858315	22.5078	1.88869	0.715247	2.64061	0.00827565	0.0258988	34.3106	32.6224	8.7596	9.33183	TRUE
CSMD2	141.489	1.88573	0.305811	6.16633	6.99e-10	9.25e-09	303.421	313.175	90.8808	75.8211	TRUE
GPR135	26.4533	1.88513	0.772322	2.44086	0.0146523	0.0422266	28.9367	63.2875	12.0444	12.8313	TRUE
SLC37A2	127.635	1.88308	0.534757	3.52137	0.000429321	0.00195029	194.289	351.017	78.8364	68.8223	TRUE
TLCD2	31.4278	1.88305	0.705802	2.66796	0.00763141	0.0242453	20.669	33.9273	6.5697	8.16535	TRUE
ERI2	162.715	1.88083	0.418763	4.4914	7.08e-06	4.82e-05	395.192	329.486	93.0707	103.817	TRUE
OLFM3	62.888	1.87972	0.516412	3.63997	0.00027267	0.00129423	78.9557	116.136	30.6586	22.1631	TRUE
HTR1B	291.316	1.87897	0.333253	5.63827	1.72e-08	1.84e-07	83.0895	60.6777	25.1838	13.9977	TRUE
MMP23B	63.5298	1.87025	0.468337	3.9934	6.51e-05	0.000358686	105.412	93.3001	22.9939	31.4949	TRUE
DNAH7	49.3448	1.86708	0.654219	2.8539	0.00431859	0.0148619	41.7515	19.5734	7.66465	9.33183	TRUE
LOC101751186	53.8321	1.86682	0.457487	4.08059	4.49e-05	0.000255452	63.6606	60.0252	15.3293	18.6637	TRUE
SEMA3BL	74.7823	1.86598	0.455893	4.09302	4.26e-05	0.000242606	94.6642	81.556	28.4687	19.8301	TRUE
TPCN3	136.198	1.86471	0.306828	6.07738	1.22e-09	1.56e-08	228.186	175.509	45.9879	65.3228	TRUE
SGCB	683.178	1.86308	0.178668	10.4276	1.86e-25	9.6e-24	314.169	279.9	85.4061	78.1541	TRUE
TBX1	3265.46	1.86248	0.114329	16.2905	1.15e-59	2.08e-57	5920.85	7326.99	1816.52	1825.54	TRUE
OGFOD2	94.129	1.86167	0.543543	3.42506	0.000614653	0.00268507	220.745	118.746	50.3677	43.1597	TRUE
ANKLE1	240.117	1.85924	0.240021	7.74615	9.47e-15	2.16e-13	382.791	520.654	122.634	125.98	TRUE
LOC107050732	49.0937	1.8581	0.751507	2.4725	0.0134173	0.0391921	58.7001	111.569	33.9434	12.8313	TRUE
BBS1	25.9837	1.85373	0.687674	2.69564	0.00702526	0.0225792	36.7909	48.9336	13.1394	10.4983	TRUE
LOC107057249	185.748	1.85361	0.235368	7.87539	3.4e-15	8.05e-14	321.197	384.944	105.115	89.8189	TRUE
TFCP2L1	327.999	1.85171	0.215514	8.59207	8.54e-18	2.55e-16	355.921	450.189	101.83	121.314	TRUE
CYP21A1	51.3866	1.84817	0.479118	3.85743	0.000114584	0.000595405	119.88	116.136	31.7535	33.8279	TRUE
JAM2	53.6741	1.84232	0.582329	3.16371	0.00155771	0.00611843	85.1564	53.5008	10.9495	27.9955	TRUE
GPR146	109.98	1.84161	0.44525	4.13613	3.53e-05	0.000206063	39.6846	54.1532	12.0444	13.9977	TRUE
SSH3	343.79	1.83885	0.212956	8.63486	5.88e-18	1.79e-16	364.602	476.287	127.014	107.316	TRUE
CNP	115.909	1.83798	0.322196	5.70455	1.17e-08	1.28e-07	100.865	108.959	33.9434	24.4961	TRUE
WIPF1	328.551	1.83648	0.297948	6.16374	7.1e-10	9.39e-09	128.975	87.4281	27.3737	33.8279	TRUE
ETV1	74.0549	1.83381	0.425636	4.3084	1.64e-05	0.000104191	83.5029	60.6777	21.899	18.6637	TRUE
CTGFL	139.558	1.83197	0.285002	6.42793	1.29e-10	1.88e-09	145.51	172.899	44.8929	44.3262	TRUE
LGI1	95.2816	1.82802	0.521865	3.50286	0.000460293	0.00207451	78.129	33.2749	15.3293	16.3307	TRUE
MFAP5	772.289	1.82593	0.597975	3.05352	0.00226176	0.00850293	526.647	192.472	87.596	115.481	TRUE
UAP1L1	125.45	1.82342	0.377032	4.83623	1.32e-06	1.06e-05	117.4	183.99	38.3232	46.6592	TRUE
SORBS2	304.699	1.82337	0.363076	5.02199	5.11e-07	4.36e-06	46.2986	41.1042	10.9495	13.9977	TRUE
EPB41L4A	265.098	1.8217	0.324691	5.61057	2.02e-08	2.14e-07	426.609	491.946	88.6909	171.472	TRUE
CACNA2D2	95.6752	1.81992	0.739372	2.46144	0.013838	0.0402045	52.4994	10.4392	9.85455	8.16535	TRUE
STK10	182.886	1.81926	0.324886	5.59967	2.15e-08	2.27e-07	73.5818	82.2085	24.0889	19.8301	TRUE
EXOC3L1	364.146	1.80698	0.164054	11.0146	3.25e-28	2.02e-26	524.58	530.44	154.388	146.976	TRUE
GPR183	44.3224	1.80684	0.56967	3.17174	0.00151527	0.00597419	31.8303	35.2322	12.0444	6.99887	TRUE
RBPMS2	424.93	1.79827	0.677685	2.65354	0.00796515	0.0251095	49.1923	47.6287	22.9939	4.66592	TRUE
MYCBPAP	399.709	1.79745	0.180091	9.9808	1.85e-23	8.31e-22	604.363	734.657	203.661	180.804	TRUE
LOC107051524	197.775	1.79744	0.249367	7.20799	5.68e-13	1.1e-11	260.43	321.005	88.6909	78.1541	TRUE
LOC419602	36.3471	1.7973	0.689608	2.60626	0.00915373	0.0283769	39.2712	62.635	17.5192	11.6648	TRUE
SPARC	3704.35	1.79558	0.10092	17.7922	8.12e-71	2.12e-68	3116.89	3656.97	990.929	958.846	TRUE
ECM2	654.797	1.79437	0.156536	11.463	2.02e-30	1.41e-28	458.853	396.689	127.014	120.147	TRUE
ZNF521	112.848	1.79036	0.330596	5.41555	6.11e-08	6.08e-07	103.759	95.2574	28.4687	29.162	TRUE
LOC107057415	304.888	1.78455	0.237312	7.51984	5.48e-14	1.18e-12	229.84	281.205	73.3616	74.6547	TRUE
TBXA2R	30.9462	1.78431	0.715037	2.49541	0.0125812	0.0371876	19.4289	27.4028	7.66465	5.8324	TRUE
ZNF423	141.886	1.78366	0.389985	4.57367	4.79e-06	3.39e-05	93.424	149.411	29.5636	40.8268	TRUE
MHCDMA	46.1336	1.77838	0.561963	3.16458	0.00155308	0.00610187	40.5113	44.3665	16.4242	8.16535	TRUE
COL14A1	1067.85	1.77686	0.100679	17.6489	1.04e-69	2.62e-67	2300.46	2291.4	637.261	703.387	TRUE
KLHL6	26.4864	1.775	0.710423	2.49851	0.0124717	0.0369084	65.3142	42.4091	17.5192	13.9977	TRUE
LOC112530167	83.219	1.77373	0.355743	4.986	6.16e-07	5.18e-06	135.176	163.112	40.5131	46.6592	TRUE
LOC416169	58.1864	1.77312	0.585485	3.02846	0.00245803	0.00911212	27.2831	39.1469	5.47475	13.9977	TRUE
FAM13C	291.768	1.77209	0.430363	4.11767	3.83e-05	0.000220975	42.1648	26.0979	6.5697	13.9977	TRUE
LOC101748080	256.102	1.77199	0.182184	9.7264	2.33e-22	9.82e-21	403.46	394.731	118.255	115.481	TRUE
HIC2	39.3657	1.77152	0.711453	2.49001	0.012774	0.037651	22.3226	46.9763	14.2343	5.8324	TRUE
SNTA1	133.872	1.77035	0.421156	4.20356	2.63e-05	0.000158334	42.5782	33.9273	9.85455	12.8313	TRUE
CCDC130	54.1731	1.77	0.485544	3.64539	0.000266988	0.00127263	83.9163	116.788	29.5636	29.162	TRUE
GJC1	144.726	1.76952	0.372334	4.75251	2.01e-06	1.55e-05	120.294	82.8609	30.6586	29.162	TRUE
CALD1	7965.3	1.76632	0.0730447	24.1813	3.5e-129	2.56e-126	4584.81	4468.62	1271.24	1391.61	TRUE
MYOZ3	25.0359	1.7659	0.689275	2.56197	0.0104079	0.031665	34.724	50.2385	10.9495	13.9977	TRUE
NRP1	548.321	1.76571	0.156624	11.2735	1.77e-29	1.19e-27	418.341	396.036	109.495	130.646	TRUE
ADAM5P	31.9512	1.76425	0.700803	2.51747	0.01182	0.0352793	47.5388	24.793	12.0444	9.33183	TRUE
LPCAT1	206.166	1.76272	0.72392	2.43496	0.0148932	0.0428115	218.678	327.529	90.8808	69.9887	TRUE
PLEKHO1	197.327	1.76174	0.297037	5.93107	3.01e-09	3.61e-08	90.5304	89.3854	27.3737	25.6625	TRUE
APCDD1L	192.461	1.75938	0.302673	5.81281	6.14e-09	7.05e-08	199.25	207.479	78.8364	40.8268	TRUE
LOC101751423	638.934	1.757	0.1503	11.6899	1.43e-31	1.03e-29	827.175	998.246	257.313	282.288	TRUE
LENG8	814.342	1.75421	0.130582	13.4338	3.83e-41	4.16e-39	1186.4	1386.45	394.182	367.441	TRUE
SERPINI1	236.379	1.75393	0.212442	8.25606	1.51e-16	4.07e-15	278.205	266.851	75.5515	86.3195	TRUE
TNFAIP8L3	163.721	1.75318	0.349164	5.02108	5.14e-07	4.38e-06	52.9127	61.9826	16.4242	17.4972	TRUE
PKIG	58.4445	1.75138	0.505537	3.4644	0.000531409	0.00235586	32.6571	39.7993	12.0444	9.33183	TRUE
WFDC2L	72.9283	1.75076	0.43756	4.00118	6.3e-05	0.0003475	137.242	200.302	58.0323	41.9932	TRUE
CDCP2	202.618	1.74936	0.463088	3.77759	0.000158352	0.000792734	299.701	337.968	97.4505	92.1519	TRUE
PHLDA1	167.369	1.74465	0.279859	6.23404	4.55e-10	6.21e-09	116.987	125.923	32.8485	39.6603	TRUE
ACBD4	388.792	1.74397	0.190507	9.15435	5.47e-20	1.97e-18	473.321	585.899	171.907	143.477	TRUE
THRB	899.536	1.74324	0.149364	11.6711	1.79e-31	1.29e-29	422.889	429.963	107.305	148.143	TRUE
DOCK4	57.8776	1.74323	0.695291	2.5072	0.0121693	0.0361399	32.2437	12.3965	7.66465	5.8324	TRUE
KANK3	512.64	1.74161	0.184855	9.42147	4.45e-21	1.74e-19	415.861	338.621	104.02	122.48	TRUE
GAA	144.745	1.74126	0.270729	6.43175	1.26e-10	1.84e-09	258.776	204.216	73.3616	65.3228	TRUE
CCDC113	38.9253	1.74042	0.534042	3.25895	0.00111824	0.00457407	63.6606	52.8483	19.7091	15.1642	TRUE
AEBP1	583.402	1.73818	0.162286	10.7106	9.07e-27	5.25e-25	820.561	990.416	295.636	246.127	TRUE
CARD19	275.096	1.73647	0.239171	7.26039	3.86e-13	7.57e-12	140.963	168.984	45.9879	46.6592	TRUE
ZNF692	64.4745	1.73314	0.380393	4.55618	5.21e-06	3.66e-05	112.44	127.88	38.3232	33.8279	TRUE
SPEG	446.763	1.73243	0.38062	4.55161	5.32e-06	3.74e-05	98.798	45.6714	22.9939	20.9966	TRUE
LOC100858381	27.6882	1.72514	0.714344	2.415	0.0157351	0.0448004	25.2162	27.4028	5.47475	10.4983	TRUE
GALNT7	280.329	1.72475	0.288626	5.97572	2.29e-09	2.81e-08	216.198	313.828	89.7859	69.9887	TRUE
PARP3	58.25	1.72163	0.447827	3.84441	0.000120842	0.000624158	57.0465	50.891	15.3293	17.4972	TRUE
ANGPT4	35.8798	1.72131	0.68012	2.53089	0.0113774	0.0341952	33.8972	43.714	17.5192	5.8324	TRUE
TACC1	926.261	1.71085	0.154477	11.0751	1.66e-28	1.06e-26	394.365	473.677	132.489	131.812	TRUE
HECW2	87.0252	1.70585	0.666733	2.55852	0.0105118	0.031941	48.3655	13.7014	7.66465	11.6648	TRUE
FST	365.043	1.70497	0.180809	9.42968	4.11e-21	1.61e-19	563.025	687.028	192.711	190.136	TRUE
DPEP1	88.6489	1.70209	0.372551	4.56874	4.91e-06	3.47e-05	138.483	146.801	54.7475	32.6614	TRUE
LOC107056274	132.256	1.69871	0.320146	5.30607	1.12e-07	1.07e-06	174.86	142.234	59.1273	38.4938	TRUE
C3H1ORF115	100.449	1.69356	0.390315	4.33896	1.43e-05	9.19e-05	121.534	167.027	49.2727	39.6603	TRUE
LOC112531963	202.713	1.69355	0.283285	5.97823	2.26e-09	2.78e-08	180.647	219.223	54.7475	68.8223	TRUE
PRSS35	343.836	1.6902	0.182392	9.2669	1.92e-20	7.18e-19	267.871	260.327	82.1212	81.6535	TRUE
SLC9B2	166.353	1.68995	0.419196	4.0314	5.54e-05	0.000309409	201.316	151.368	79.9313	29.162	TRUE
PXDNL	78.9146	1.6887	0.638483	2.64486	0.00817241	0.0256305	16.5352	16.3112	3.28485	6.99887	TRUE
MYO5C	97.043	1.6885	0.378448	4.46165	8.13e-06	5.5e-05	179.407	256.412	55.8424	79.3206	TRUE
P4HTM	165.496	1.68142	0.292841	5.74176	9.37e-09	1.05e-07	188.088	247.93	65.697	69.9887	TRUE
F10	410.04	1.68063	0.20673	8.12961	4.31e-16	1.11e-14	187.261	223.137	68.9818	58.324	TRUE
LOC425940	53.4802	1.68	0.581305	2.89005	0.00385179	0.013461	108.306	81.556	40.5131	18.6637	TRUE
SH3PXD2B	213.954	1.67892	0.248871	6.74614	1.52e-11	2.47e-10	295.567	397.993	98.5455	117.814	TRUE
RASGEF1A	80.3899	1.6779	0.551358	3.04322	0.00234065	0.00874786	165.766	88.733	49.2727	30.3285	TRUE
HSD11B1L	108.54	1.67275	0.299199	5.59076	2.26e-08	2.38e-07	211.238	200.302	55.8424	73.4882	TRUE
ADGRD1	391.173	1.67215	0.342157	4.88708	1.02e-06	8.35e-06	44.6451	57.4154	13.1394	18.6637	TRUE
PLXDC2	235.761	1.6711	0.280255	5.96279	2.48e-09	3.02e-08	107.066	123.965	35.0384	37.3273	TRUE
UNC5D	63.6861	1.66921	0.5694	2.93153	0.00337298	0.0120142	74.8219	50.891	17.5192	22.1631	TRUE
LOC107050990	468.132	1.66748	0.264327	6.30839	2.82e-10	3.94e-09	400.566	548.057	170.812	127.146	TRUE
ZDHHC2	103.289	1.66551	0.42127	3.95354	7.7e-05	0.000418083	54.5663	41.7567	13.1394	17.4972	TRUE
COMTD1	45.0104	1.66355	0.535033	3.10924	0.00187569	0.00725074	66.9677	94.605	24.0889	26.829	TRUE
RGI3L1	407.336	1.66295	0.239597	6.94061	3.9e-12	6.81e-11	824.695	1026.95	346.004	237.962	TRUE
LOC101747373	241.72	1.66287	0.283962	5.85593	4.74e-09	5.52e-08	331.118	365.371	95.2606	124.813	TRUE
SLC20A1	213.072	1.66076	0.210553	7.88759	3.08e-15	7.32e-14	412.141	455.409	144.533	129.479	TRUE
KCNE3	30.6761	1.65861	0.627627	2.64266	0.00822571	0.0257755	45.8853	43.0616	15.3293	12.8313	TRUE
SGSM1	171.216	1.65584	0.490868	3.3733	0.000742732	0.00318007	42.1648	107.654	29.5636	17.4972	TRUE
GAB3	46.6142	1.65431	0.534905	3.09271	0.00198338	0.00759681	32.6571	38.4944	13.1394	9.33183	TRUE
LOC415787	132.344	1.65072	0.332985	4.95734	7.15e-07	5.96e-06	350.96	244.668	90.8808	99.1507	TRUE
OPRM1	161.979	1.64802	0.269577	6.11337	9.76e-10	1.26e-08	178.58	188.558	70.0768	46.6592	TRUE
EPDR1	128.614	1.64786	0.341751	4.82182	1.42e-06	1.13e-05	76.0621	105.697	26.2788	31.4949	TRUE
SGCG	199.305	1.64772	0.438623	3.75656	0.000172263	0.000855068	34.724	32.6224	5.47475	16.3307	TRUE
RERGL	117.773	1.64646	0.295429	5.57312	2.5e-08	2.62e-07	119.467	113.526	39.4182	34.9944	TRUE
COL5A1	994.686	1.6376	0.13775	11.8882	1.36e-32	1.01e-30	569.639	662.235	206.945	187.803	TRUE
S100A10	801.806	1.63601	0.179226	9.12824	6.96e-20	2.49e-18	486.963	664.192	182.857	186.637	TRUE
LOC107051310	342.505	1.63458	0.189274	8.63606	5.82e-18	1.77e-16	476.215	579.374	182.857	156.308	TRUE
TFE3	100.072	1.6293	0.344683	4.72695	2.28e-06	1.73e-05	177.754	146.148	56.9374	47.8256	TRUE
P2RX6	59.6723	1.62734	0.567837	2.86586	0.00415876	0.0143964	54.5663	107.654	18.6141	33.8279	TRUE
ZFHX4	58.7944	1.62605	0.684171	2.37668	0.0174693	0.0487616	22.3226	58.7203	10.9495	15.1642	TRUE
SNRKL	123.022	1.62409	0.310076	5.23769	1.63e-07	1.52e-06	122.361	103.087	39.4182	33.8279	TRUE
HK3	129.064	1.62371	0.312362	5.19815	2.01e-07	1.84e-06	148.404	157.24	56.9374	41.9932	TRUE
LOC107051471	63.5104	1.62138	0.429042	3.77908	0.000157406	0.000788538	102.518	74.3791	27.3737	30.3285	TRUE
ALPK1	74.8328	1.61942	0.520879	3.10901	0.00187714	0.00725442	71.9283	110.916	16.4242	43.1597	TRUE
AOX1	76.3087	1.6144	0.395685	4.08002	4.5e-05	0.000255975	71.1015	78.2938	19.7091	29.162	TRUE
TMEM30CP	57.5131	1.61365	0.467647	3.45058	0.000559387	0.00246571	94.2508	100.477	24.0889	39.6603	TRUE
TTC14	221.459	1.60926	0.457649	3.51637	0.000437491	0.00198272	200.076	593.728	130.299	129.479	TRUE
PLBD2	672.317	1.60859	0.122893	13.0894	3.79e-39	3.88e-37	657.689	679.851	216.8	221.631	TRUE
STON1	465.726	1.60707	0.15974	10.0605	8.26e-24	3.85e-22	366.669	376.463	128.109	115.481	TRUE
TLR3	34.5605	1.60572	0.639569	2.51063	0.0120515	0.0358389	32.6571	25.4455	10.9495	8.16535	TRUE
ATP13A2	1931.35	1.60146	0.103953	15.4055	1.5e-53	2.37e-51	3099.53	3368.59	1144.22	985.675	TRUE
LOC415664	40.8499	1.59965	0.580807	2.75419	0.00588373	0.0194044	30.5902	45.0189	13.1394	11.6648	TRUE
KIFC1	577.515	1.59718	0.144898	11.0228	2.97e-28	1.86e-26	1197.15	1332.3	447.834	387.271	TRUE
KCTD12	260.396	1.59488	0.276129	5.77584	7.66e-09	8.67e-08	165.352	249.888	62.4121	74.6547	TRUE
MNS1	70.1796	1.59352	0.548841	2.90344	0.00369093	0.0129545	71.5149	135.709	42.703	25.6625	TRUE
ARG2	220.911	1.59255	0.205602	7.74579	9.5e-15	2.17e-13	317.063	311.87	114.97	93.3183	TRUE
MXRA5	1712.43	1.59206	0.130122	12.2351	2.02e-34	1.63e-32	1508.43	1798.15	499.297	597.237	TRUE
LOC101747869	130.06	1.59098	0.342343	4.64732	3.36e-06	2.46e-05	155.018	248.583	60.2222	73.4882	TRUE
RNASEL	123.832	1.58903	0.331728	4.79016	1.67e-06	1.31e-05	152.124	232.272	68.9818	58.324	TRUE
PLXND1	729.197	1.58574	0.120106	13.2028	8.45e-40	8.84e-38	998.315	1096.77	339.434	358.109	TRUE
TM4SF18	83.7864	1.58573	0.408938	3.87767	0.000105462	0.000554501	184.368	140.929	52.5576	55.991	TRUE
LAPTM5	109.303	1.58408	0.324738	4.87803	1.07e-06	8.73e-06	116.16	155.935	42.703	47.8256	TRUE
RAMP1	37.2132	1.58259	0.574272	2.75581	0.0058547	0.0193172	59.5268	45.6714	13.1394	22.1631	TRUE
BTN3A3L2	75.4757	1.58152	0.401225	3.94174	8.09e-05	0.000436936	179.821	142.234	44.8929	62.9899	TRUE
NT5DC3	214.014	1.5773	0.299822	5.26079	1.43e-07	1.34e-06	164.112	120.703	53.6525	41.9932	TRUE
P2RX5	34.7055	1.57709	0.620515	2.54158	0.0110353	0.0333451	51.6726	32.6224	10.9495	17.4972	TRUE
RASSF8	362.099	1.5755	0.185454	8.49536	1.97e-17	5.76e-16	235.627	253.15	84.3111	79.3206	TRUE
LOC112532338	98.2989	1.57225	0.345859	4.54592	5.47e-06	3.82e-05	147.164	206.826	55.8424	62.9899	TRUE
FBLN7	209.3	1.56913	0.211132	7.432	1.07e-13	2.24e-12	236.454	232.272	83.2162	74.6547	TRUE
P2RX4	140.487	1.56571	0.293537	5.33393	9.61e-08	9.27e-07	115.747	128.532	43.798	38.4938	TRUE
NDNF	112.779	1.56503	0.440775	3.55064	0.0003843	0.0017646	143.857	69.1595	35.0384	37.3273	TRUE
SMPD2	138.855	1.56383	0.268032	5.83449	5.4e-09	6.24e-08	198.009	222.485	77.7414	64.1564	TRUE
GALNT16	81.8449	1.56167	0.504301	3.09671	0.00195683	0.00751674	115.747	69.1595	40.5131	22.1631	TRUE
MEGF6	545.876	1.56157	0.158516	9.85119	6.77e-23	2.95e-21	945.402	1060.88	378.853	299.785	TRUE
BBOX1	218.091	1.5607	0.365663	4.26815	1.97e-05	0.000122607	50.8458	87.4281	20.804	25.6625	TRUE
CEP250	348.982	1.55538	0.275778	5.63997	1.7e-08	1.83e-07	545.249	610.039	178.477	214.632	TRUE
FKBP7	161.493	1.5547	0.308838	5.03402	4.8e-07	4.12e-06	124.428	181.381	58.0323	45.4927	TRUE
ATF7	241.402	1.55402	0.315024	4.93302	8.1e-07	6.71e-06	458.853	282.51	150.008	102.65	TRUE
CABP2	93.2381	1.55225	0.452774	3.4283	0.000607366	0.00265403	114.92	187.905	68.9818	33.8279	TRUE
IL17RE	199.395	1.55158	0.308307	5.03256	4.84e-07	4.15e-06	311.689	313.828	131.394	81.6535	TRUE
VWCE	120.832	1.54985	0.298101	5.1991	2e-07	1.83e-06	287.3	230.314	95.2606	81.6535	TRUE
GHDC	156.779	1.54711	0.30842	5.01623	5.27e-07	4.49e-06	152.124	214.003	73.3616	51.3251	TRUE
NFATC2	103.931	1.54603	0.39133	3.95072	7.79e-05	0.000422262	59.9402	45.0189	16.4242	19.8301	TRUE
FNBP4	898.237	1.54492	0.152314	10.143	3.56e-24	1.71e-22	1267.43	1548.26	491.632	472.424	TRUE
LOC415478	321.636	1.5415	0.343617	4.48611	7.25e-06	4.94e-05	127.735	67.8546	33.9434	33.8279	TRUE
ALOX5	38.0897	1.535	0.617335	2.48649	0.012901	0.0379412	41.3381	43.0616	20.804	8.16535	TRUE
RGCCL	87.1865	1.53467	0.395843	3.87697	0.000105764	0.000555889	52.4994	62.635	17.5192	22.1631	TRUE
PLCD4	37.3987	1.53137	0.616069	2.48571	0.0129293	0.0380017	71.1015	52.8483	20.804	22.1631	TRUE
PLA2G4EL2	49.3732	1.53067	0.531537	2.87969	0.00398061	0.013855	51.6726	53.5008	12.0444	24.4961	TRUE
SEC24D	303.363	1.52742	0.215748	7.07967	1.45e-12	2.68e-11	209.584	179.423	74.4566	60.6569	TRUE
PMFBP1	29.8732	1.52347	0.60515	2.51751	0.0118187	0.0352793	49.6057	37.842	15.3293	15.1642	TRUE
LOC112530289	53.5613	1.51909	0.511029	2.97261	0.00295275	0.0106838	51.2592	84.8183	27.3737	19.8301	TRUE
LOC107052288	50.1237	1.51876	0.463718	3.27518	0.00105596	0.00434217	106.652	104.392	31.7535	41.9932	TRUE
PI15	48.0836	1.51668	0.471787	3.21475	0.00130559	0.00524347	99.6248	114.178	35.0384	39.6603	TRUE
ST3GAL1	165.541	1.5163	0.347109	4.36837	1.25e-05	8.18e-05	100.452	151.368	54.7475	32.6614	TRUE
ZNF541	38.2189	1.51238	0.630261	2.39961	0.0164123	0.0462877	40.0979	75.684	25.1838	15.1642	TRUE
CYP2D6	187.219	1.50956	0.400817	3.76621	0.000165741	0.000825493	36.3775	64.5924	18.6141	16.3307	TRUE
P3H3	183.422	1.50912	0.305524	4.93945	7.83e-07	6.5e-06	289.367	199.649	75.5515	96.8178	TRUE
AKR1D1	898.276	1.50864	0.119237	12.6524	1.09e-36	9.75e-35	1810.19	2027.16	669.014	678.891	TRUE
SRPX2	46.6745	1.50495	0.594895	2.52977	0.0114138	0.0342625	46.712	32.6224	18.6141	9.33183	TRUE
ISYNA1	397.868	1.50275	0.193061	7.78382	7.04e-15	1.62e-13	675.464	886.677	289.067	261.291	TRUE
LOC107050955	547.953	1.50187	0.171203	8.77243	1.75e-18	5.59e-17	470.014	539.575	202.566	152.809	TRUE
ABCG1	80.0519	1.49863	0.560456	2.67395	0.0074963	0.0238523	16.9486	18.2686	6.5697	5.8324	TRUE
TMEM260	99.0434	1.49616	0.359824	4.15802	3.21e-05	0.000189469	185.608	119.398	53.6525	54.8245	TRUE
ARSI	93.7929	1.4899	0.354547	4.20226	2.64e-05	0.000159175	119.054	107.002	30.6586	50.1586	TRUE
TIMP3	596.778	1.48912	0.188123	7.91566	2.46e-15	5.88e-14	377.83	488.684	137.964	170.306	TRUE
LOC100858962	102.85	1.48891	0.322726	4.61353	3.96e-06	2.85e-05	125.668	167.027	50.3677	53.658	TRUE
HSPG2	5466.05	1.4887	0.0938147	15.8685	1.05e-56	1.76e-54	3494.31	4021.04	1373.07	1302.96	TRUE
TMC5	49.3304	1.48863	0.586872	2.53655	0.0111952	0.0337446	57.0465	28.0553	14.2343	16.3307	TRUE
ARHGAP45	67.7965	1.48809	0.557889	2.66736	0.007645	0.0242676	101.692	82.2085	30.6586	34.9944	TRUE
TMEM108	42.2581	1.48173	0.495437	2.99075	0.00278298	0.010117	65.7275	56.763	25.1838	18.6637	TRUE
LOC112530294	59.2157	1.4785	0.474615	3.11515	0.00183853	0.00712306	70.6881	114.831	39.4182	26.829	TRUE
HES1	91.0892	1.47813	0.397823	3.71555	0.000202765	0.000992343	53.7395	52.8483	24.0889	13.9977	TRUE
PITPNM3	240.95	1.47799	0.388265	3.80664	0.00014087	0.000716484	324.504	324.919	169.717	62.9899	TRUE
PKP2	250.247	1.47756	0.215405	6.85946	6.91e-12	1.17e-10	458.853	570.892	186.141	183.137	TRUE
PLCD3	256.203	1.47446	0.210591	7.00153	2.53e-12	4.55e-11	277.378	311.87	91.9758	120.147	TRUE
FAM160B2	327.92	1.47288	0.284827	5.17113	2.33e-07	2.09e-06	490.27	574.807	243.079	139.977	TRUE
LOC771545	143.733	1.47207	0.347016	4.24209	2.21e-05	0.000136048	96.7311	158.545	43.798	47.8256	TRUE
GTSF1L	91.5563	1.46961	0.32683	4.49655	6.91e-06	4.72e-05	109.959	99.1721	39.4182	36.1609	TRUE
KCNB1	48.2336	1.46521	0.567403	2.5823	0.00981442	0.0301348	32.6571	39.7993	7.66465	18.6637	TRUE
IFT27	151.25	1.46396	0.450243	3.25148	0.00114805	0.00467879	147.577	385.597	101.83	90.9854	TRUE
CCDC61	244.332	1.46133	0.207059	7.05753	1.69e-12	3.11e-11	362.948	433.226	155.483	132.979	TRUE
DYX1C1	52.238	1.46096	0.443714	3.29256	0.000992801	0.00411247	71.1015	72.4218	21.899	30.3285	TRUE
LOC107051263	227.159	1.46045	0.232559	6.27992	3.39e-10	4.69e-09	326.984	429.311	141.249	132.979	TRUE
MXRA7	1131.88	1.45912	0.385311	3.78687	0.000152555	0.000769357	314.169	474.982	106.21	180.804	TRUE
LOC107055115	161.901	1.4582	0.229326	6.35862	2.04e-10	2.89e-09	244.308	264.894	95.2606	89.8189	TRUE
TMEM82	38.021	1.4576	0.565468	2.57769	0.00994645	0.0304699	47.1254	77.6413	20.804	24.4961	TRUE
ABCC6	80.7538	1.45161	0.449476	3.22956	0.00123979	0.00500806	163.699	86.1232	42.703	48.9921	TRUE
DPYD	89.0314	1.45005	0.471241	3.07708	0.00209042	0.00795066	56.6332	93.3001	17.5192	37.3273	TRUE
GALNT4	112.77	1.44756	0.296501	4.88215	1.05e-06	8.56e-06	143.857	180.076	62.4121	55.991	TRUE
LOC107050886	117.216	1.44655	0.345851	4.18258	2.88e-05	0.000171984	185.195	201.607	81.0263	60.6569	TRUE
THBS2	354.199	1.44526	0.250305	5.77402	7.74e-09	8.75e-08	400.153	601.557	159.863	207.633	TRUE
TMEM173	94.651	1.44507	0.363493	3.97552	7.02e-05	0.000383846	114.506	103.087	44.8929	34.9944	TRUE
C11H19orf12	114.49	1.44501	0.560033	2.58023	0.00987358	0.0302784	97.9712	114.831	14.2343	64.1564	TRUE
CACNB1	138.104	1.44214	0.295828	4.87491	1.09e-06	8.84e-06	207.104	211.393	94.1657	59.4904	TRUE
LOC107050538	45.3939	1.44031	0.524143	2.74792	0.0059974	0.0197259	51.6726	80.9036	21.899	26.829	TRUE
PANX3	78.2237	1.44009	0.3527	4.08306	4.44e-05	0.000252948	138.896	111.569	49.2727	43.1597	TRUE
DHRS13	48.0963	1.43708	0.439615	3.26895	0.00107948	0.0044289	77.3022	81.556	31.7535	26.829	TRUE
CTBP2	84.8893	1.43663	0.487173	2.9489	0.00318905	0.011437	61.5937	96.5623	40.5131	17.4972	TRUE
FGFR4	134.873	1.43568	0.316786	4.532	5.84e-06	4.06e-05	137.242	161.155	68.9818	40.8268	TRUE
ZKSCAN7L	71.5482	1.43003	0.383762	3.72635	0.000194272	0.000953964	114.506	159.85	52.5576	48.9921	TRUE
FGFR3	454.902	1.4272	0.20759	6.8751	6.19e-12	1.05e-10	131.455	139.624	48.1778	52.4916	TRUE
CCDC142	112.87	1.42716	0.272699	5.23346	1.66e-07	1.55e-06	171.966	183.99	63.5071	68.8223	TRUE
KMT5C	206.286	1.42653	0.259087	5.50597	3.67e-08	3.75e-07	338.559	431.268	160.958	124.813	TRUE
SLC4A2	985.173	1.42612	0.138176	10.321	5.66e-25	2.86e-23	1759.35	1894.06	759.895	598.404	TRUE
SIPA1L3L	52.2663	1.42481	0.499536	2.85226	0.00434097	0.0149248	66.9677	65.8973	29.5636	19.8301	TRUE
TUSC2	92.0326	1.42326	0.331522	4.29311	1.76e-05	0.000110918	121.947	157.892	48.1778	55.991	TRUE
LOC101747860	133.775	1.42223	0.334926	4.2464	2.17e-05	0.00013382	157.085	143.539	72.2667	39.6603	TRUE
DDHD2	149.664	1.42063	0.313022	4.53843	5.67e-06	3.95e-05	187.675	272.071	93.0707	78.1541	TRUE
NUDT13	44.3535	1.41827	0.586879	2.41664	0.0156646	0.0446298	83.9163	39.1469	24.0889	22.1631	TRUE
LOC417113	124.726	1.41695	0.359619	3.94015	8.14e-05	0.000439356	161.632	242.711	58.0323	93.3183	TRUE
HMCN1	612.007	1.41375	0.173855	8.13177	4.23e-16	1.09e-14	865.619	668.759	273.737	303.285	TRUE
MANSC1	90.7865	1.41319	0.355403	3.97631	7e-05	0.00038285	150.057	217.918	67.8869	69.9887	TRUE
BTN1A1	50.3308	1.41249	0.489592	2.88503	0.00391371	0.0136514	74.8219	97.2148	29.5636	34.9944	TRUE
PITPNC1L	49.5136	1.40877	0.473152	2.97742	0.0029069	0.0105282	57.0465	71.7693	28.4687	19.8301	TRUE
LIM2	255.97	1.40469	0.19155	7.33328	2.25e-13	4.49e-12	306.729	346.45	121.539	124.813	TRUE
ZDHHC12	65.1951	1.40242	0.432577	3.242	0.00118694	0.00481183	92.5973	71.7693	26.2788	36.1609	TRUE
PCOLCE	197.731	1.39797	0.262503	5.32554	1.01e-07	9.68e-07	226.533	300.126	111.685	87.4859	TRUE
HARS2	129.85	1.39751	0.270212	5.17191	2.32e-07	2.08e-06	198.009	237.491	79.9313	85.153	TRUE
NEMP1	145.475	1.39636	0.260484	5.36066	8.29e-08	8.11e-07	276.552	236.839	100.735	94.4848	TRUE
FGL2	212.076	1.39539	0.302495	4.61295	3.97e-06	2.86e-05	87.2233	113.526	29.5636	46.6592	TRUE
COL12A1	1316.8	1.39221	0.1358	10.2519	1.16e-24	5.74e-23	922.252	1136.56	384.327	398.936	TRUE
SEC14L3	104.706	1.38898	0.325232	4.27075	1.95e-05	0.000121341	121.534	163.112	55.8424	52.4916	TRUE
CCDC17	81.9305	1.38799	0.368958	3.76193	0.00016861	0.000838639	104.999	131.142	52.5576	37.3273	TRUE
SYVN1	262.004	1.38768	0.244779	5.66913	1.44e-08	1.56e-07	317.063	451.494	158.768	134.145	TRUE
ITGA9	253.835	1.38765	0.193101	7.18615	6.66e-13	1.27e-11	406.767	458.671	152.198	178.471	TRUE
RAP1GAP1	35.0791	1.38723	0.585759	2.36826	0.017872	0.0496867	47.9522	41.1042	12.0444	22.1631	TRUE
SLC25A4	446.283	1.38716	0.198747	6.97953	2.96e-12	5.26e-11	179.407	209.436	68.9818	79.3206	TRUE
PTHLH	365.683	1.38613	0.280109	4.94854	7.48e-07	6.21e-06	514.246	889.287	272.642	263.624	TRUE
LOC100859636	59.2337	1.38449	0.494645	2.79895	0.00512685	0.0172185	77.7156	79.5987	21.899	38.4938	TRUE
INPP5D	244.532	1.38387	0.178786	7.74034	9.92e-15	2.25e-13	480.762	482.812	188.331	180.804	TRUE
COL18A1	1442.86	1.38305	0.116104	11.9122	1.02e-32	7.68e-31	2073.1	2387.96	893.479	815.369	TRUE
SH3PXD2A	369.616	1.38248	0.270454	5.1117	3.19e-07	2.82e-06	329.464	264.242	93.0707	135.312	TRUE
MOV10	167.893	1.38205	0.231619	5.96691	2.42e-09	2.96e-08	181.061	196.387	71.1717	73.4882	TRUE
WDR90	373.785	1.38131	0.200305	6.89603	5.35e-12	9.17e-11	548.143	735.962	252.933	239.128	TRUE
RTKN	289.416	1.38076	0.205102	6.73205	1.67e-11	2.7e-10	392.298	493.903	176.287	163.307	TRUE
GDE1	103.022	1.38053	0.382415	3.61003	0.000306166	0.00143416	189.328	160.502	88.6909	45.4927	TRUE
C4	161.246	1.37882	0.318122	4.33424	1.46e-05	9.37e-05	190.155	309.913	100.735	90.9854	TRUE
NCKAP5L	110.566	1.37836	0.288404	4.77926	1.76e-06	1.37e-05	146.75	155.283	64.602	51.3251	TRUE
IL31RA	61.9886	1.37797	0.491156	2.80557	0.00502284	0.0169196	55.393	41.1042	18.6141	18.6637	TRUE
INHBA	193.809	1.3778	0.551189	2.49968	0.0124304	0.0367936	50.4325	15.6588	16.4242	9.33183	TRUE
LOC112530505	33.7853	1.37769	0.557242	2.47233	0.0134235	0.0392022	47.1254	52.8483	18.6141	19.8301	TRUE
CHN1	56.5969	1.37752	0.492331	2.79795	0.00514279	0.0172641	61.1804	37.842	20.804	17.4972	TRUE
PPP1R12C	463.574	1.37453	0.198925	6.90979	4.85e-12	8.38e-11	513.006	712.473	244.174	227.463	TRUE
MTMR11	338.312	1.37318	0.208	6.60184	4.06e-11	6.24e-10	315.823	410.39	151.103	128.313	TRUE
LONRF3	1334	1.37316	0.0960503	14.2962	2.31e-46	2.97e-44	1345.14	1254.66	492.727	512.084	TRUE
IGFBP4	827.47	1.3731	0.136845	10.0339	1.08e-23	4.98e-22	567.158	584.594	239.794	204.134	TRUE
ERICH3	163.407	1.37114	0.377326	3.63383	0.000279243	0.00132243	219.092	370.591	83.2162	144.643	TRUE
USP50	34.8539	1.3709	0.567921	2.41389	0.0157832	0.04492	53.3261	55.4581	15.3293	26.829	TRUE
TMEM52	90.5422	1.37065	0.367497	3.7297	0.000191711	0.000942656	90.117	67.2022	27.3737	33.8279	TRUE
FRMD8	142.951	1.37	0.332938	4.11487	3.87e-05	0.000222892	177.34	284.467	94.1657	83.9865	TRUE
FKBP5	257.094	1.36975	0.222044	6.16883	6.88e-10	9.12e-09	232.32	300.779	100.735	104.983	TRUE
TRIM2	149.947	1.36589	0.301508	4.5302	5.89e-06	4.09e-05	79.7825	74.3791	27.3737	32.6614	TRUE
TRPC2L	108.389	1.36573	0.351428	3.88623	0.000101813	0.000538407	171.553	266.851	78.8364	90.9854	TRUE
CNNM1	199.324	1.3638	0.22653	6.0204	1.74e-09	2.17e-08	247.202	298.169	99.6404	111.982	TRUE
ATOH8	205.207	1.36323	0.354166	3.84913	0.000118538	0.000613558	112.44	214.003	66.7919	59.4904	TRUE
DRAM2	81.5568	1.36223	0.492275	2.76722	0.00565365	0.0187767	46.712	91.3428	19.7091	33.8279	TRUE
SYBU	91.7894	1.36142	0.406436	3.34966	0.000809108	0.00342421	74.4085	114.831	38.3232	34.9944	TRUE
ACKR4	63.9678	1.35991	0.464593	2.92709	0.00342153	0.0121606	78.9557	95.9099	28.4687	39.6603	TRUE
CPN1	227.072	1.35761	0.225138	6.03015	1.64e-09	2.05e-08	149.644	169.637	62.4121	61.8234	TRUE
LOC776507	205.372	1.3573	0.229892	5.90408	3.55e-09	4.21e-08	241.001	304.041	109.495	102.65	TRUE
NTN3	159.314	1.35601	0.310982	4.36043	1.3e-05	8.43e-05	108.719	129.185	43.798	48.9921	TRUE
PPP1R12B	1229.97	1.35197	0.167506	8.07121	6.96e-16	1.77e-14	180.234	208.783	68.9818	82.82	TRUE
GPX7	64.6442	1.35021	0.462018	2.92241	0.00347335	0.0123178	52.086	60.6777	19.7091	24.4961	TRUE
FAM219B	151.017	1.34598	0.473228	2.84425	0.00445166	0.015266	265.39	96.5623	62.4121	80.4871	TRUE
PDZRN3	199.462	1.34471	0.239664	5.6108	2.01e-08	2.14e-07	135.176	131.142	56.9374	47.8256	TRUE
CHGB	212.407	1.34069	0.225842	5.9364	2.91e-09	3.5e-08	398.086	361.456	133.584	166.807	TRUE
LOC107050771	84.7889	1.34067	0.472077	2.83995	0.00451211	0.0154479	83.5029	167.679	60.2222	38.4938	TRUE
DNAJC12	332.378	1.33812	0.174293	7.6774	1.62e-14	3.65e-13	317.063	299.474	118.255	125.98	TRUE
RHOF	76.2167	1.33655	0.497859	2.6846	0.00726166	0.0232167	64.074	144.844	42.703	39.6603	TRUE
FAM20A	215.674	1.3353	0.292321	4.56791	4.93e-06	3.48e-05	150.884	225.747	83.2162	65.3228	TRUE
TMEM140	118.851	1.33428	0.440741	3.02736	0.00246702	0.00913678	128.561	58.7203	33.9434	40.8268	TRUE
MTMR9LP	80.8786	1.3337	0.394405	3.38155	0.000720782	0.00309423	95.491	65.8973	33.9434	30.3285	TRUE
MLA3A	443.901	1.3322	0.147568	9.02775	1.75e-19	6.12e-18	640.74	726.827	264.978	277.622	TRUE
TMEM8A	119.765	1.33161	0.386652	3.44396	0.000573263	0.00252005	173.62	167.027	71.1717	64.1564	TRUE
TSPAN4	611.484	1.32969	0.137183	9.69281	3.23e-22	1.36e-20	772.195	764.017	274.832	337.112	TRUE
NINL	132.606	1.3281	0.28362	4.68266	2.83e-06	2.11e-05	202.143	257.065	100.735	81.6535	TRUE
XKR8	70.4903	1.32805	0.394698	3.36472	0.000766222	0.00326346	99.6248	80.9036	41.6081	30.3285	TRUE
LOC107050762	319.284	1.32085	0.207378	6.36926	1.9e-10	2.71e-09	417.101	537.617	173.002	208.8	TRUE
KLF2	371.738	1.31748	0.196082	6.71903	1.83e-11	2.95e-10	186.848	167.027	66.7919	75.8211	TRUE
LOC107055114	113.071	1.31724	0.320785	4.10631	4.02e-05	0.000230231	137.242	168.984	72.2667	50.1586	TRUE
LOC107057197	121.819	1.31552	0.311292	4.22601	2.38e-05	0.000145012	196.769	243.363	104.02	72.3217	TRUE
CP	84.8798	1.31452	0.36283	3.62295	0.00029126	0.00137198	163.699	120.05	51.4626	62.9899	TRUE
IKBKE	211.827	1.31443	0.403607	3.25672	0.00112709	0.00459977	298.874	454.104	116.065	186.637	TRUE
L3MBTL1	197.341	1.31337	0.216502	6.06634	1.31e-09	1.67e-08	260.843	307.303	113.875	114.315	TRUE
TMEM220	194.578	1.3085	0.435151	3.007	0.00263843	0.00967557	156.671	346.45	132.489	69.9887	TRUE
IFI30	73.7648	1.30804	0.459908	2.84414	0.00445317	0.0152676	67.3811	54.8057	30.6586	18.6637	TRUE
LRRC75A	127.261	1.30522	0.40785	3.20024	0.00137314	0.00547127	117.4	183.99	44.8929	76.9876	TRUE
VRK3	326.498	1.30411	0.206279	6.32209	2.58e-10	3.62e-09	339.799	451.494	159.863	159.808	TRUE
ANKRD13B	115.405	1.30362	0.388175	3.35832	0.00078418	0.0033351	141.79	223.79	55.8424	92.1519	TRUE
MYO1D	464.601	1.30142	0.180897	7.19423	6.28e-13	1.2e-11	240.588	212.046	88.6909	95.6513	TRUE
LYN	284.447	1.30099	0.175034	7.43281	1.06e-13	2.23e-12	537.395	593.728	227.75	230.963	TRUE
MPP4	39.5913	1.29951	0.544732	2.38559	0.0170519	0.0477695	66.1409	52.8483	27.3737	20.9966	TRUE
FKBP9	1914.68	1.29702	0.0881747	14.7096	5.59e-49	7.72e-47	2342.63	2571.3	1019.4	978.676	TRUE
RRBP1	278	1.29409	0.19132	6.764	1.34e-11	2.19e-10	237.694	255.76	104.02	96.8178	TRUE
RNF207	65.1485	1.29076	0.422173	3.05741	0.00223255	0.00841205	99.2114	104.392	50.3677	32.6614	TRUE
LOC112531804	4271.54	1.29032	0.101604	12.6995	5.95e-37	5.44e-35	3488.11	3502.34	1571.25	1285.46	TRUE
A4GALT	93.6278	1.28991	0.411506	3.1346	0.00172089	0.00670363	35.1374	45.6714	14.2343	18.6637	TRUE
INHBB	97.9132	1.28872	0.326829	3.9431	8.04e-05	0.00043462	205.45	157.24	82.1212	66.4893	TRUE
PIANP	59.531	1.28865	0.504903	2.55226	0.0107026	0.0324657	107.066	67.8546	45.9879	25.6625	TRUE
CIC	248.427	1.28584	0.243148	5.28831	1.23e-07	1.17e-06	330.705	394.079	175.192	121.314	TRUE
GULP1	245.577	1.28496	0.331611	3.87491	0.000106662	0.000560004	97.1445	88.0805	25.1838	51.3251	TRUE
PROM1	88.7527	1.28399	0.499278	2.5717	0.0101202	0.0308728	111.613	122.008	28.4687	67.6558	TRUE
NIT2	410.711	1.28393	0.539552	2.37962	0.0173306	0.0484367	384.444	923.867	224.465	312.616	TRUE
KIZ	224.433	1.28234	0.306995	4.17709	2.95e-05	0.000175756	243.481	336.011	106.21	131.812	TRUE
IL34	142.576	1.28095	0.372201	3.44155	0.000578392	0.00254184	59.1134	89.3854	38.3232	22.1631	TRUE
PTRF	2956.75	1.27855	0.0865003	14.7808	1.95e-49	2.72e-47	1171.52	1238.35	513.531	478.256	TRUE
SLC24A3	252.352	1.27819	0.385667	3.31424	0.00091891	0.00384195	162.459	142.234	32.8485	93.3183	TRUE
ADAMTSL2	115.168	1.27728	0.337458	3.78499	0.000153713	0.000773478	59.5268	66.5497	29.5636	22.1631	TRUE
FN1	9011.75	1.27593	0.0852321	14.9701	1.15e-50	1.67e-48	2306.66	2211.15	901.144	965.845	TRUE
RBPJL	95.2933	1.27405	0.299721	4.25078	2.13e-05	0.000131787	150.884	163.112	68.9818	60.6569	TRUE
CSRP1	11886.6	1.27403	0.132765	9.59614	8.3e-22	3.39e-20	1601.85	1263.14	635.071	550.578	TRUE
THAP9	429.38	1.27395	0.245387	5.19158	2.09e-07	1.9e-06	495.644	810.341	262.788	276.456	TRUE
ANKRD29	274.008	1.27366	0.308425	4.12957	3.63e-05	0.000211519	189.742	264.894	67.8869	120.147	TRUE
SPATA2L	214.972	1.27215	0.282995	4.49529	6.95e-06	4.75e-05	276.965	381.682	157.673	114.315	TRUE
FYTTD1L	453.412	1.27188	0.209547	6.06967	1.28e-09	1.64e-08	117.4	129.185	47.0828	54.8245	TRUE
MARCKSL1	320.119	1.2711	0.183477	6.92786	4.27e-12	7.41e-11	330.291	386.249	139.059	157.475	TRUE
EXOSC6	129.09	1.26954	0.338669	3.74862	0.000177812	0.000879628	175.273	254.455	100.735	76.9876	TRUE
LOC107050086	286.459	1.26892	0.178753	7.09871	1.26e-12	2.35e-11	360.468	394.079	159.863	152.809	TRUE
COLGALT2	142.701	1.2676	0.28065	4.51664	6.28e-06	4.33e-05	224.052	287.077	114.97	96.8178	TRUE
RNFT2	268.516	1.26753	0.178711	7.09262	1.32e-12	2.45e-11	374.936	375.158	160.958	150.476	TRUE
TMEM106C	49.8592	1.26674	0.454081	2.78968	0.00527607	0.0176695	63.2473	53.5008	22.9939	25.6625	TRUE
NPR2	408.721	1.26658	0.171012	7.4064	1.3e-13	2.69e-12	286.886	260.979	113.875	114.315	TRUE
FILIP1	640.764	1.26491	0.207391	6.09915	1.07e-09	1.37e-08	298.461	281.205	100.735	141.144	TRUE
BF2	2315.81	1.26468	0.0977631	12.9362	2.81e-38	2.76e-36	2233.5	2256.17	1001.88	865.528	TRUE
SRSF5	737.563	1.26465	0.222927	5.67294	1.4e-08	1.53e-07	513.006	750.968	241.984	283.454	TRUE
PDGFA	192.185	1.25885	0.279897	4.49754	6.87e-06	4.71e-05	290.193	262.937	144.533	86.3195	TRUE
ZBTB47	731.327	1.25884	0.142222	8.85122	8.66e-19	2.85e-17	581.213	690.29	252.933	277.622	TRUE
RRNAD1	70.4035	1.25794	0.493289	2.55011	0.010769	0.0326345	92.5973	142.886	49.2727	48.9921	TRUE
LOC107050229	380.968	1.2573	0.21892	5.7432	9.29e-09	1.04e-07	430.743	602.862	236.509	194.802	TRUE
PCDHGC3	429.866	1.25228	0.178288	7.02388	2.16e-12	3.92e-11	338.145	279.248	124.824	135.312	TRUE
ABHD14A	80.9267	1.25202	0.344913	3.62997	0.000283459	0.00133936	126.495	164.417	63.5071	58.324	TRUE
MECR	94.6108	1.25201	0.405118	3.09049	0.00199828	0.00764388	116.16	178.771	53.6525	69.9887	TRUE
P3H1	283.686	1.25119	0.212064	5.90006	3.63e-09	4.31e-08	364.188	461.933	156.578	190.136	TRUE
METAP1D	61.3427	1.24997	0.475216	2.63033	0.00853025	0.0266102	82.2628	140.929	50.3677	43.1597	TRUE
ZNF746	60.3999	1.24956	0.442612	2.82315	0.0047555	0.01615	65.7275	101.782	31.7535	38.4938	TRUE
ATP6V1AL	58.4254	1.24946	0.497951	2.50921	0.0121003	0.0359619	60.767	94.605	40.5131	24.4961	TRUE
LOC107050551	159.112	1.24794	0.246647	5.05962	4.2e-07	3.63e-06	136.002	148.758	61.3172	58.324	TRUE
MTCH1	147.534	1.24775	0.348912	3.57612	0.000348728	0.00161443	81.0226	135.057	42.703	47.8256	TRUE
UBA7	337.528	1.24699	0.198327	6.28752	3.23e-10	4.48e-09	416.274	508.257	211.325	177.305	TRUE
TJP3	82.0354	1.24649	0.352542	3.53572	0.000406668	0.00185856	101.278	105.697	38.3232	48.9921	TRUE
COL7A1	2140.19	1.24424	0.0952308	13.0655	5.18e-39	5.23e-37	3901.07	4176.32	1791.34	1616.74	TRUE
RASSF1	234.185	1.24406	0.192024	6.47865	9.25e-11	1.37e-09	298.874	319.047	137.964	122.48	TRUE
TMEM237	656.163	1.24062	0.120451	10.2998	7.06e-25	3.54e-23	848.671	899.726	353.669	386.105	TRUE
POLG	395.348	1.2393	0.176893	7.00592	2.45e-12	4.42e-11	528.301	557.191	233.224	226.297	TRUE
HPS1	248.805	1.2386	0.305711	4.05153	5.09e-05	0.000285801	261.257	378.42	122.634	148.143	TRUE
LOC101750972	116.268	1.23792	0.316746	3.90824	9.3e-05	0.000495043	128.148	178.771	68.9818	60.6569	TRUE
RPUSD4	126.692	1.2363	0.339027	3.64661	0.000265718	0.00126698	206.69	187.905	75.5515	92.1519	TRUE
RBP14L	492.812	1.23564	0.1765	7.00078	2.55e-12	4.56e-11	445.624	569.587	220.085	209.966	TRUE
SCPEP1	358.741	1.23548	0.275502	4.48446	7.31e-06	4.98e-05	396.432	436.488	133.584	220.465	TRUE
TPM4	287.083	1.2352	0.248974	4.96117	7.01e-07	5.86e-06	329.464	336.011	112.78	170.306	TRUE
ITGB2	56.7001	1.23422	0.437352	2.82203	0.00477208	0.0161916	52.4994	67.2022	28.4687	22.1631	TRUE
GALK1	120.096	1.23223	0.358827	3.43405	0.000594645	0.00260311	127.735	195.734	55.8424	81.6535	TRUE
POLQ	268.128	1.23152	0.224087	5.49572	3.89e-08	3.96e-07	478.282	610.039	235.414	227.463	TRUE
KIF18B	132.415	1.23112	0.274663	4.4823	7.38e-06	5.02e-05	250.095	307.303	120.444	116.648	TRUE
TAF6	396.428	1.22932	0.209182	5.87678	4.18e-09	4.93e-08	492.336	574.154	264.978	188.97	TRUE
TPST1	321.965	1.22847	0.254469	4.82758	1.38e-06	1.1e-05	265.804	408.433	142.343	144.643	TRUE
NLRPL	214.962	1.22577	0.244414	5.01513	5.3e-07	4.51e-06	338.559	246.625	123.729	127.146	TRUE
LOC107053353	347.904	1.22553	0.249599	4.91	9.11e-07	7.5e-06	233.147	363.414	124.824	129.479	TRUE
PIK3R3	113.602	1.22497	0.326246	3.75473	0.000173529	0.000860187	87.2233	81.556	36.1333	36.1609	TRUE
MMAA	76.3227	1.22392	0.380886	3.21333	0.00131203	0.00526792	87.2233	83.5134	43.798	29.162	TRUE
POLG2	123.404	1.22284	0.325611	3.75552	0.000172983	0.000858349	202.143	148.758	89.7859	60.6569	TRUE
SLC38A6	384.101	1.22249	0.189557	6.44918	1.12e-10	1.65e-09	360.881	294.907	128.109	153.975	TRUE
NSUN6	43.9405	1.22241	0.483207	2.52977	0.0114136	0.0342625	62.4205	50.891	21.899	26.829	TRUE
FEZ1	500.023	1.21879	0.149678	8.14272	3.86e-16	1e-14	422.475	420.177	163.148	199.468	TRUE
FJX1	92.8116	1.21833	0.366917	3.32046	0.000898684	0.00377169	139.309	196.387	84.3111	59.4904	TRUE
LOC107050199	291.22	1.21775	0.2503	4.86517	1.14e-06	9.25e-06	384.444	468.458	220.085	145.81	TRUE
SLC2A11L5	174.543	1.21753	0.260357	4.6764	2.92e-06	2.16e-05	281.512	336.011	113.875	151.642	TRUE
LOC107055489	172.631	1.21632	0.251485	4.83656	1.32e-06	1.06e-05	137.242	127.88	51.4626	62.9899	TRUE
FGFR1	877.873	1.21616	0.0997214	12.1955	3.28e-34	2.61e-32	1042.55	1057.62	448.929	454.927	TRUE
RCBTB1	633.707	1.21573	0.139023	8.7448	2.23e-18	7.08e-17	792.451	921.909	353.669	383.772	TRUE
LOC107050830	107.883	1.21562	0.330185	3.68163	0.000231745	0.00112032	84.3297	67.2022	31.7535	33.8279	TRUE
PBXIP1	277.09	1.21472	0.230563	5.2685	1.38e-07	1.29e-06	182.301	227.052	98.5455	76.9876	TRUE
RRP8	137.881	1.21326	0.378355	3.20665	0.00134288	0.00536334	193.876	317.09	135.774	83.9865	TRUE
NUP210	190.702	1.21255	0.361194	3.35706	0.000787756	0.00334642	462.573	260.979	159.863	152.809	TRUE
EIF4E3	128.352	1.21246	0.3227	3.75724	0.000171797	0.000853043	57.4599	63.2875	26.2788	25.6625	TRUE
CRELD1	447.483	1.21077	0.15014	8.06423	7.37e-16	1.86e-14	501.431	454.104	206.945	206.467	TRUE
EFEMP1	1971.6	1.20907	0.123586	9.78325	1.33e-22	5.67e-21	3316.14	4131.3	1641.33	1578.25	TRUE
KRT15	5621.46	1.20759	0.112187	10.7641	5.08e-27	2.98e-25	2752.29	3408.39	1336.93	1328.62	TRUE
ANKRD13D	719.915	1.20547	0.147666	8.16349	3.25e-16	8.53e-15	1094.63	1144.39	545.285	424.598	TRUE
NDRG4	160.403	1.20527	0.270241	4.45998	8.2e-06	5.54e-05	135.589	142.886	65.697	54.8245	TRUE
HIP1	698.827	1.20419	0.189819	6.34388	2.24e-10	3.16e-09	655.208	920.604	330.675	352.277	TRUE
XKR4	88.7493	1.20231	0.362787	3.31411	0.000919361	0.00384195	98.3846	109.611	47.0828	43.1597	TRUE
NR4A1	91.7598	1.2017	0.427504	2.81095	0.00493947	0.0166771	33.0705	31.97	10.9495	17.4972	TRUE
GALNT11	508.631	1.20167	0.193928	6.19645	5.78e-10	7.79e-09	733.337	1021.73	367.903	394.27	TRUE
ZFAND2B	180.945	1.20151	0.265221	4.53022	5.89e-06	4.09e-05	198.836	268.809	112.78	89.8189	TRUE
LOC770248	111.964	1.20025	0.28244	4.24957	2.14e-05	0.000132273	148.404	136.362	66.7919	57.1575	TRUE
C17ORF80	164.432	1.19925	0.334898	3.58095	0.000342354	0.00158893	183.954	289.035	104.02	101.484	TRUE
CYB561D2	342.027	1.19847	0.210643	5.68959	1.27e-08	1.4e-07	415.448	523.916	232.129	176.138	TRUE
STK36	65.9146	1.19835	0.484004	2.47591	0.0132897	0.0388736	139.309	72.4218	47.0828	45.4927	TRUE
GMIP	190.296	1.19806	0.321934	3.72146	0.000198078	0.000971026	309.622	288.382	155.483	104.983	TRUE
TPP1	1074.92	1.19707	0.108465	11.0365	2.55e-28	1.61e-26	1293.47	1368.84	619.742	540.08	TRUE
CHST15	192.552	1.19621	0.235549	5.07838	3.81e-07	3.32e-06	328.638	330.139	131.394	156.308	TRUE
DDX11	111.431	1.19609	0.304234	3.9315	8.44e-05	0.000453465	157.498	127.227	54.7475	69.9887	TRUE
SPRY1	996.49	1.19316	0.150299	7.93857	2.05e-15	4.94e-14	1257.5	1646.78	650.4	618.234	TRUE
SLC45A3	118.171	1.19187	0.308639	3.86168	0.000112608	0.000587223	85.9832	97.2148	45.9879	33.8279	TRUE
PNKD	106.402	1.19118	0.289555	4.11384	3.89e-05	0.000223809	167.006	175.509	82.1212	67.6558	TRUE
PELP1	147.546	1.1895	0.307337	3.87035	0.00010868	0.000568968	188.915	253.15	113.875	79.3206	TRUE
STX5	69.1473	1.1895	0.454053	2.61973	0.00879989	0.0273756	81.8494	137.667	49.2727	46.6592	TRUE
KIAA1161	167.663	1.18767	0.306113	3.87983	0.000104529	0.000550533	63.6606	84.1658	30.6586	33.8279	TRUE
ZSWIM7	98.0965	1.18702	0.330182	3.59506	0.000324313	0.00151143	118.227	159.85	65.697	55.991	TRUE
ARHGEF4	103.343	1.187	0.323618	3.6679	0.000244554	0.00117719	140.136	126.575	63.5071	53.658	TRUE
CYP27A1	86.7211	1.18665	0.406976	2.91577	0.00354807	0.0125403	64.074	108.959	39.4182	36.1609	TRUE
PIK3C2B	157.477	1.18607	0.388986	3.04913	0.00229503	0.00861254	227.359	283.163	122.634	101.484	TRUE
NES	72.9706	1.18504	0.399357	2.96736	0.00300369	0.0108413	121.121	159.197	62.4121	60.6569	TRUE
MOGS	380.554	1.1832	0.201681	5.86668	4.45e-09	5.21e-08	503.911	630.265	281.402	216.965	TRUE
ACSS3	170.827	1.18294	0.400318	2.95499	0.00312679	0.0112357	161.218	73.7267	49.2727	54.8245	TRUE
GDPD5	143.619	1.18159	0.244351	4.83563	1.33e-06	1.06e-05	206.277	238.144	93.0707	102.65	TRUE
USP28	313.496	1.17979	0.194802	6.05636	1.39e-09	1.77e-08	316.236	378.42	155.483	150.476	TRUE
WDR6	299.052	1.17858	0.172135	6.84682	7.55e-12	1.27e-10	459.679	504.343	221.18	204.134	TRUE
C2H1orf35	117.111	1.17818	0.302334	3.89693	9.74e-05	0.000517035	164.526	222.485	84.3111	86.3195	TRUE
LOC107049717	309.678	1.17788	0.223347	5.2738	1.34e-07	1.26e-06	410.9	508.91	192.711	213.466	TRUE
LOC107051250	114.757	1.17533	0.364414	3.22526	0.00125856	0.00507551	134.349	229.662	74.4566	86.3195	TRUE
AKNA	128.734	1.17399	0.278796	4.21095	2.54e-05	0.000153875	168.659	198.344	87.596	74.6547	TRUE
TUBB6	717.758	1.17205	0.224116	5.22968	1.7e-07	1.58e-06	299.701	205.521	130.299	94.4848	TRUE
SEC14L2	103.476	1.17172	0.386446	3.03204	0.00242909	0.00902771	100.452	174.856	65.697	55.991	TRUE
SLC9A8	559.353	1.17107	0.142397	8.224	1.97e-16	5.28e-15	681.251	640.052	271.548	316.116	TRUE
TMSB15B	603.057	1.16814	0.176422	6.62127	3.56e-11	5.51e-10	823.868	1060.23	453.309	383.772	TRUE
PNPLA6	184.571	1.16572	0.243949	4.77853	1.77e-06	1.38e-05	231.493	299.474	117.16	118.981	TRUE
CCDC137	144.281	1.1645	0.274927	4.23568	2.28e-05	0.000139491	210.411	275.333	97.4505	118.981	TRUE
MELTF	48.5291	1.16294	0.431054	2.6979	0.00697779	0.0224463	87.6367	94.605	40.5131	40.8268	TRUE
GMPPB	342.058	1.16284	0.255014	4.55989	5.12e-06	3.6e-05	415.861	626.35	264.978	199.468	TRUE
SHROOM4	175.844	1.16253	0.212286	5.47626	4.34e-08	4.4e-07	265.39	265.546	119.35	117.814	TRUE
ITGA3	2520.36	1.16074	0.0793998	14.619	2.13e-48	2.88e-46	4054.44	4381.19	1930.4	1840.7	TRUE
CELSR3	70.7796	1.15888	0.386998	2.99455	0.00274852	0.0100149	115.333	115.483	63.5071	39.6603	TRUE
LOC101749299	269.771	1.15844	0.278895	4.15367	3.27e-05	0.000192482	256.296	333.401	165.337	97.9842	TRUE
LOC101748630	72.3155	1.15602	0.405638	2.84988	0.00437363	0.0150336	113.68	106.349	62.4121	36.1609	TRUE
MAP7D3	269.607	1.15446	0.220925	5.22559	1.74e-07	1.61e-06	187.261	170.941	90.8808	69.9887	TRUE
CD9	109.079	1.1542	0.39877	2.8944	0.00379887	0.0132983	75.2353	125.923	53.6525	36.1609	TRUE
HEMK1	151.548	1.15382	0.251851	4.58136	4.62e-06	3.28e-05	251.335	214.655	112.78	96.8178	TRUE
TMEM132A	494.307	1.15377	0.195921	5.88898	3.89e-09	4.6e-08	751.94	994.331	432.505	351.11	TRUE
KLHDC8B	81.57	1.1522	0.376032	3.0641	0.00218329	0.00825458	74.8219	57.4154	32.8485	26.829	TRUE
ENTPD2	678.794	1.15194	0.131295	8.77369	1.73e-18	5.54e-17	473.321	525.221	223.37	225.13	TRUE
RGS9	118.069	1.14988	0.287971	3.99306	6.52e-05	0.000359066	150.884	193.777	73.3616	81.6535	TRUE
DMD	2475.94	1.14951	0.0922715	12.4579	1.27e-35	1.09e-33	1100.01	1089.59	463.164	524.916	TRUE
SLC16A6	112.838	1.14932	0.279885	4.1064	4.02e-05	0.000230226	175.687	146.801	73.3616	72.3217	TRUE
PLEKHG5	385.32	1.14881	0.170023	6.75683	1.41e-11	2.3e-10	682.078	690.943	329.58	289.287	TRUE
FANCA	109.62	1.1455	0.281021	4.07621	4.58e-05	0.000259699	221.985	230.967	97.4505	107.316	TRUE
ARHGAP18	79.3773	1.14538	0.362534	3.15938	0.00158107	0.00620519	71.9283	80.9036	32.8485	36.1609	TRUE
LOC424430	72.2584	1.14449	0.444355	2.57563	0.0100058	0.0306068	75.2353	112.221	45.9879	38.4938	TRUE
GJB6	2041.5	1.14338	0.106677	10.7182	8.36e-27	4.86e-25	2890.36	3277.25	1424.53	1365.95	TRUE
ZNF624	56.3135	1.14255	0.427611	2.67195	0.00754128	0.0239902	70.6881	88.733	41.6081	30.3285	TRUE
CD3E	149.412	1.14169	0.335335	3.40462	0.000662559	0.00286867	66.1409	93.9525	41.6081	30.3285	TRUE
LOC107049953	234.295	1.1411	0.184649	6.17983	6.42e-10	8.58e-09	299.288	288.382	132.489	134.145	TRUE
RRP9	591.687	1.14025	0.178592	6.38467	1.72e-10	2.46e-09	856.112	1139.83	458.784	445.595	TRUE
COL23A1	127.155	1.1396	0.379658	3.00164	0.00268527	0.00983012	220.745	273.376	104.02	120.147	TRUE
KIRREL	1005.22	1.13898	0.0978154	11.6442	2.46e-31	1.76e-29	1001.21	978.672	443.455	456.093	TRUE
NUDT9	118.895	1.13898	0.34706	3.28178	0.00103154	0.0042513	131.455	165.722	85.4061	48.9921	TRUE
SPOCK2	357.714	1.13864	0.18556	6.13622	8.45e-10	1.11e-08	443.558	559.801	235.414	219.298	TRUE
PCDH19	135.769	1.13655	0.292553	3.88493	0.000102359	0.000540902	119.467	162.46	61.3172	66.4893	TRUE
PRELP	724.439	1.13583	0.20274	5.6024	2.11e-08	2.24e-07	251.749	180.076	98.5455	99.1507	TRUE
LOC112531951	75.7658	1.13461	0.329886	3.43941	0.00058298	0.00255893	121.947	121.355	52.5576	58.324	TRUE
MRNIP	98.3929	1.13405	0.346238	3.27536	0.00105527	0.00434055	157.911	135.057	59.1273	74.6547	TRUE
POLA2	418.791	1.1298	0.173814	6.50006	8.03e-11	1.2e-09	680.425	845.573	358.049	338.279	TRUE
ALDH6A1	407.365	1.12966	0.286912	3.93729	8.24e-05	0.000443965	224.466	159.85	113.875	61.8234	TRUE
CECR5L	134.182	1.12932	0.252394	4.47443	7.66e-06	5.2e-05	204.623	187.253	96.3556	82.82	TRUE
PROS1	256.864	1.12923	0.192635	5.86203	4.57e-09	5.34e-08	223.639	229.009	99.6404	107.316	TRUE
PLEKHH1	73.9943	1.128	0.410131	2.75034	0.00595337	0.0196032	128.148	107.654	39.4182	68.8223	TRUE
ZDHHC13	263.067	1.12718	0.217061	5.19291	2.07e-07	1.89e-06	467.534	416.262	214.61	190.136	TRUE
SEMA4G	243.646	1.12677	0.206682	5.45168	4.99e-08	5.02e-07	270.764	330.139	135.774	138.811	TRUE
PFKFB4L	570.36	1.12578	0.127833	8.80663	1.29e-18	4.18e-17	682.492	645.271	302.206	306.784	TRUE
FOXO6	178.246	1.12472	0.36379	3.09167	0.00199034	0.00761948	34.724	50.2385	16.4242	22.1631	TRUE
C4H20ORF194	2958.06	1.12464	0.408587	2.75252	0.0059139	0.0194907	4132.98	4152.83	1808.86	1991.18	TRUE
PPM1K	300.947	1.12418	0.222629	5.04955	4.43e-07	3.82e-06	127.735	154.63	59.1273	69.9887	TRUE
ISLR	594.808	1.12208	0.137708	8.14822	3.69e-16	9.61e-15	451.825	437.14	211.325	197.135	TRUE
PTK2	387.061	1.12166	0.160221	7.0007	2.55e-12	4.56e-11	337.319	368.633	169.717	153.975	TRUE
LRP1	2759.02	1.12096	0.105351	10.6402	1.94e-26	1.08e-24	2322.37	2690.7	1214.3	1088.33	TRUE
POLL	135.999	1.12094	0.333126	3.36493	0.000765624	0.00326187	153.364	197.692	65.697	95.6513	TRUE
LOC107051419	153.386	1.11747	0.367719	3.03893	0.00237417	0.00885505	161.218	296.212	122.634	87.4859	TRUE
LOC100859020	178.48	1.11684	0.242513	4.60527	4.12e-06	2.96e-05	250.922	234.229	107.305	116.648	TRUE
TTC31	161.629	1.11569	0.313897	3.55432	0.000378951	0.00174222	227.773	172.246	98.5455	86.3195	TRUE
LOC112530773	63.0079	1.11482	0.367222	3.03581	0.00239889	0.00893587	104.172	103.739	48.1778	47.8256	TRUE
HOMER3	98.9032	1.11467	0.295121	3.777	0.000158729	0.000794352	114.093	108.306	51.4626	51.3251	TRUE
DCLK2	299.045	1.11213	0.305173	3.64427	0.000268152	0.0012761	88.0501	81.556	54.7475	23.3296	TRUE
LOC419584	174.301	1.11173	0.252272	4.40687	1.05e-05	6.95e-05	234.8	308.608	122.634	128.313	TRUE
MPV17	73.6225	1.11091	0.413192	2.6886	0.00717533	0.0229859	87.2233	56.1106	31.7535	34.9944	TRUE
GRK6	198.936	1.10973	0.21831	5.08327	3.71e-07	3.24e-06	221.985	259.674	106.21	116.648	TRUE
NIPAL4	142.535	1.10866	0.249145	4.44985	8.59e-06	5.78e-05	290.193	290.992	144.533	124.813	TRUE
CLVS1	286.704	1.10847	0.192588	5.75565	8.63e-09	9.67e-08	300.941	271.418	122.634	143.477	TRUE
AFAP1L2	502.454	1.10843	0.191839	5.77792	7.56e-09	8.57e-08	761.861	592.423	296.731	332.447	TRUE
LOC107050768	209.957	1.10696	0.221119	5.00615	5.55e-07	4.7e-06	272.005	339.273	148.913	134.145	TRUE
TMEM37	149.271	1.1068	0.280936	3.93968	8.16e-05	0.000440043	117.814	107.654	58.0323	46.6592	TRUE
FAAHL	260.306	1.10667	0.28227	3.9206	8.83e-05	0.00047256	284.819	458.671	151.103	193.636	TRUE
LIMD1	141.613	1.10623	0.401934	2.75226	0.00591848	0.019497	100.865	50.891	38.3232	32.6614	TRUE
SHANK3	82.4633	1.10532	0.326276	3.38768	0.000704867	0.00303838	116.573	116.788	53.6525	54.8245	TRUE
LOC101750341	63.8644	1.1041	0.379486	2.90947	0.00362036	0.0127527	90.5304	84.1658	40.5131	40.8268	TRUE
CHKA	312.48	1.10348	0.175787	6.27738	3.44e-10	4.76e-09	429.503	376.463	199.281	176.138	TRUE
REEP4	249.782	1.10197	0.197023	5.59308	2.23e-08	2.35e-07	324.091	361.456	175.192	143.477	TRUE
LOC107050604	350.914	1.10172	0.236084	4.66667	3.06e-06	2.26e-05	468.36	630.917	258.408	253.126	TRUE
P2RY1	127.258	1.10156	0.254265	4.33231	1.48e-05	9.45e-05	220.332	222.485	111.685	94.4848	TRUE
GINS1	192.382	1.1009	0.226777	4.85457	1.21e-06	9.71e-06	366.255	392.774	197.091	156.308	TRUE
GALNT10	370.183	1.10025	0.199197	5.52343	3.32e-08	3.43e-07	461.746	605.472	227.75	269.457	TRUE
ELMOD3	114.797	1.0996	0.270575	4.06395	4.82e-05	0.000272154	151.297	136.362	66.7919	67.6558	TRUE
SEMA3D	353.539	1.09357	0.180192	6.06891	1.29e-09	1.64e-08	223.639	247.278	112.78	107.316	TRUE
AATK	266.236	1.09322	0.293815	3.72076	0.000198624	0.000973376	118.64	187.253	63.5071	79.3206	TRUE
CENPI	228.816	1.09157	0.245362	4.44883	8.63e-06	5.8e-05	408.42	526.526	241.984	195.968	TRUE
KHDRBS3	90.546	1.09072	0.336851	3.23798	0.00120381	0.00487348	100.452	79.5987	39.4182	45.4927	TRUE
SPAG5	603.688	1.09024	0.130507	8.35389	6.6e-17	1.83e-15	1169.87	1242.26	598.937	533.081	TRUE
CYP27C1	190.837	1.09023	0.318517	3.42282	0.000619748	0.00270411	281.099	415.61	157.673	169.139	TRUE
CTSH	296.815	1.08971	0.181097	6.01726	1.77e-09	2.21e-08	400.566	446.275	202.566	194.802	TRUE
FAAP100	249.054	1.08964	0.206306	5.28168	1.28e-07	1.21e-06	313.756	379.725	164.242	160.974	TRUE
LOX	99.0835	1.08856	0.322428	3.37615	0.000735091	0.00315012	94.6642	80.2511	40.5131	41.9932	TRUE
LTBP1	1694.57	1.08668	0.104593	10.3896	2.77e-25	1.42e-23	1807.3	2010.19	849.681	947.181	TRUE
FUCA1	231.737	1.08648	0.225706	4.8137	1.48e-06	1.17e-05	290.193	384.944	163.148	153.975	TRUE
HSD17B10	546.292	1.08626	0.138892	7.82087	5.25e-15	1.23e-13	868.513	891.897	394.182	435.097	TRUE
SHC4	149.732	1.08596	0.371004	2.9271	0.00342141	0.0121606	160.805	284.467	120.444	88.6524	TRUE
FANCI	336.389	1.08492	0.209145	5.18741	2.13e-07	1.93e-06	712.668	596.99	266.073	352.277	TRUE
CHN2	166.097	1.083	0.293572	3.68903	0.000225109	0.00109184	86.3966	116.136	41.6081	53.658	TRUE
EPHX2	284.947	1.08296	0.244105	4.43644	9.15e-06	6.12e-05	283.166	390.817	180.667	136.478	TRUE
AXDND1	151.916	1.07918	0.2516	4.28925	1.79e-05	0.000112522	245.962	206.174	112.78	101.484	TRUE
HOXB3	112.766	1.07902	0.28116	3.83775	0.000124167	0.000638631	136.416	157.892	66.7919	72.3217	TRUE
LRRFIP1	528.001	1.07835	0.16533	6.52245	6.92e-11	1.04e-09	286.059	256.412	129.204	128.313	TRUE
INPP1	140.991	1.07763	0.273707	3.93715	8.25e-05	0.000444062	136.002	165.069	72.2667	69.9887	TRUE
AOAH	204.727	1.07665	0.238316	4.51774	6.25e-06	4.31e-05	348.48	364.719	140.154	198.301	TRUE
FAM65A	241.56	1.07625	0.211361	5.09202	3.54e-07	3.11e-06	273.658	274.028	131.394	128.313	TRUE
LOC416924	605.587	1.07564	0.156084	6.89142	5.52e-12	9.46e-11	819.321	895.811	452.214	360.442	TRUE
SRR	63.0348	1.07551	0.431321	2.49354	0.0126478	0.037339	75.2353	110.264	51.4626	36.1609	TRUE
TPM2	14731.6	1.07479	0.0852287	12.6106	1.85e-36	1.65e-34	3666.69	3529.09	1819.81	1595.74	TRUE
ZDHHC18	55.4618	1.07349	0.416938	2.57471	0.0100324	0.0306697	109.959	91.3428	52.5576	43.1597	TRUE
GLYCTK	123.764	1.07164	0.316196	3.38918	0.000701024	0.0030227	202.97	147.453	84.3111	82.82	TRUE
TRIL	101.114	1.07064	0.343062	3.12084	0.00180334	0.0070006	188.088	183.99	91.9758	85.153	TRUE
EIF2B4	282.949	1.07064	0.228428	4.68699	2.77e-06	2.07e-05	423.715	330.139	195.996	163.307	TRUE
GRK2	248.26	1.06823	0.241365	4.42578	9.61e-06	6.4e-05	386.924	307.956	192.711	138.811	TRUE
PATJ	903.681	1.06817	0.11661	9.16022	5.18e-20	1.87e-18	1481.14	1499.98	652.59	769.876	TRUE
CREBZF	243.036	1.06708	0.223043	4.78418	1.72e-06	1.34e-05	322.437	328.181	182.857	127.146	TRUE
CD99	1761.86	1.06648	0.0884152	12.0622	1.67e-33	1.3e-31	1639.05	1621.33	742.376	815.369	TRUE
RNF122	236.753	1.06644	0.251132	4.24654	2.17e-05	0.000133794	193.876	265.546	119.35	99.1507	TRUE
CSPP1	207.026	1.0663	0.224422	4.75133	2.02e-06	1.55e-05	304.662	240.101	133.584	127.146	TRUE
CUL9	427.375	1.06577	0.160504	6.64016	3.13e-11	4.89e-10	580.8	501.733	271.548	246.127	TRUE
AP3S2	374.649	1.06549	0.230888	4.61475	3.94e-06	2.84e-05	401.806	587.856	239.794	232.129	TRUE
RAPGEF2	422.477	1.06475	0.20656	5.15469	2.54e-07	2.27e-06	468.36	598.295	237.604	271.79	TRUE
LOC770165	130.057	1.06475	0.297684	3.57678	0.000347853	0.00161088	131.868	181.381	71.1717	78.1541	TRUE
AP4B1	301.237	1.0644	0.26194	4.06354	4.83e-05	0.000272525	521.687	341.883	180.667	233.296	TRUE
ESYT1	914.835	1.05937	0.119669	8.85252	8.56e-19	2.82e-17	817.254	913.428	435.79	393.103	TRUE
PTGES3L	160.907	1.05798	0.292206	3.62067	0.000293837	0.00138349	137.242	204.869	84.3111	79.3206	TRUE
AKAP2	476.899	1.05771	0.165298	6.39878	1.57e-10	2.25e-09	329.051	277.943	146.723	145.81	TRUE
RASA3	255.031	1.05648	0.285581	3.69942	0.000216092	0.00105159	176.514	113.526	66.7919	73.4882	TRUE
MAN2A2	262.988	1.05642	0.181957	5.80591	6.4e-09	7.32e-08	281.099	294.254	146.723	129.479	TRUE
CDK5	267.943	1.05526	0.245531	4.29789	1.72e-05	0.000108775	290.193	416.262	186.141	152.809	TRUE
LOC107051082	104.923	1.05466	0.381181	2.76683	0.00566038	0.0187906	97.1445	162.46	56.9374	67.6558	TRUE
ZBTB20	445.307	1.05341	0.221784	4.74971	2.04e-06	1.57e-05	223.226	161.155	98.5455	87.4859	TRUE
MPP2	73.1684	1.05184	0.43736	2.40497	0.0161737	0.045747	146.337	104.392	54.7475	66.4893	TRUE
NUP160	862.691	1.05074	0.10453	10.052	9e-24	4.17e-22	1438.15	1323.82	661.35	673.058	TRUE
NAGPA	153.131	1.04972	0.286035	3.66991	0.00024264	0.00116928	225.706	165.069	105.115	83.9865	TRUE
DAO	86.8652	1.04856	0.37133	2.8238	0.00474573	0.0161234	60.3536	53.5008	32.8485	22.1631	TRUE
RYR3	746.648	1.04721	0.149897	6.98618	2.82e-12	5.03e-11	820.561	702.687	360.238	377.939	TRUE
IGFBP7	3048.22	1.04591	0.116726	8.96041	3.23e-19	1.1e-17	2136.77	2581.74	1170.5	1112.82	TRUE
C1QTNF1	649.733	1.04555	0.142528	7.33578	2.2e-13	4.42e-12	879.261	991.069	488.348	416.433	TRUE
TAF6L	116.801	1.04422	0.349122	2.99099	0.00278078	0.0101165	146.337	211.393	104.02	68.8223	TRUE
TMED3	97.3789	1.04409	0.386579	2.70085	0.00691625	0.0222925	93.0107	148.106	54.7475	61.8234	TRUE
LOC107049095	91.9485	1.04384	0.306523	3.40543	0.00066059	0.002861	133.522	139.624	60.2222	72.3217	TRUE
ARID3B	212.146	1.04287	0.214889	4.85305	1.22e-06	9.78e-06	243.895	227.052	127.014	101.484	TRUE
ARMC9	248.109	1.04	0.244605	4.25177	2.12e-05	0.000131318	419.168	313.175	203.661	152.809	TRUE
DYSF	648.856	1.03856	0.136301	7.6196	2.54e-14	5.64e-13	376.176	409.085	199.281	181.971	TRUE
CRYM	228.679	1.03851	0.202297	5.13359	2.84e-07	2.53e-06	286.059	317.09	156.578	136.478	TRUE
CORO7	225.781	1.03836	0.229167	4.531	5.87e-06	4.08e-05	302.181	384.292	158.768	174.972	TRUE
LOC107057625	602.052	1.03749	0.183123	5.66556	1.47e-08	1.59e-07	689.932	810.341	419.366	310.283	TRUE
PIH1D2	58.4651	1.03644	0.425937	2.43333	0.0149608	0.0429636	88.0501	64.5924	35.0384	39.6603	TRUE
FPGS	248.79	1.03526	0.183225	5.65022	1.6e-08	1.74e-07	388.578	431.921	199.281	200.634	TRUE
ZNF764L	104.572	1.03497	0.379529	2.72699	0.00639142	0.0208765	102.105	172.899	58.0323	75.8211	TRUE
RDH5	74.3353	1.03487	0.420271	2.46239	0.0138016	0.0401146	80.6092	125.27	58.0323	41.9932	TRUE
CWH43	317.104	1.0333	0.163094	6.33565	2.36e-10	3.33e-09	479.522	529.136	250.743	241.461	TRUE
ARHGEF37	114.382	1.03297	0.295393	3.49694	0.000470632	0.00211394	180.234	197.692	83.2162	101.484	TRUE
ADCK2	228.317	1.03189	0.220376	4.68238	2.84e-06	2.11e-05	309.622	389.512	167.527	173.805	TRUE
FZD8	2154.28	1.03139	0.0939236	10.9812	4.71e-28	2.87e-26	3908.52	4326.38	2088.07	1938.69	TRUE
MEIKIN	50.9265	1.03012	0.420194	2.45153	0.0142249	0.0411977	65.7275	63.2875	32.8485	30.3285	TRUE
OGG1	99.2048	1.02992	0.301711	3.4136	0.000641095	0.00278645	172.38	173.551	85.4061	83.9865	TRUE
GFRA4	573.926	1.02938	0.207531	4.96012	7.05e-07	5.89e-06	937.961	1263.14	501.487	576.241	TRUE
PHKA2	177.08	1.02737	0.246011	4.17614	2.97e-05	0.000176275	182.714	167.027	83.2162	88.6524	TRUE
LOC112531692	279.171	1.02548	0.191139	5.36512	8.09e-08	7.92e-07	346	415.61	197.091	176.138	TRUE
DCN	2910.86	1.02531	0.0916571	11.1864	4.75e-29	3.15e-27	3152.85	3594.34	1659.94	1652.9	TRUE
TOP3A	192.792	1.02438	0.238805	4.28961	1.79e-05	0.00011239	291.02	373.2	150.008	176.138	TRUE
FRAS1	844.849	1.02402	0.141612	7.23116	4.79e-13	9.3e-12	1453.45	1273.58	715.002	626.399	TRUE
FANCD2	292.416	1.02205	0.196649	5.19734	2.02e-07	1.85e-06	598.989	574.154	255.123	323.115	TRUE
WDR55	319.92	1.01968	0.183413	5.55947	2.71e-08	2.82e-07	465.88	450.189	247.459	204.134	TRUE
PHF19	370.38	1.01945	0.149615	6.8138	9.51e-12	1.57e-10	599.815	660.278	316.44	304.451	TRUE
SYNM	6728.07	1.01904	0.13375	7.61904	2.56e-14	5.65e-13	468.36	387.554	198.186	226.297	TRUE
DALRD3	194.603	1.01839	0.229209	4.44306	8.87e-06	5.95e-05	267.871	230.967	113.875	132.979	TRUE
CAPN5	235.428	1.01574	0.217623	4.66744	3.05e-06	2.25e-05	181.888	193.125	91.9758	93.3183	TRUE
CYP46A1	131.213	1.01415	0.365222	2.7768	0.0054897	0.0182986	236.04	135.709	83.2162	101.484	TRUE
MMP28	189.142	1.014	0.240546	4.21541	2.49e-05	0.000151302	219.092	186.6	95.2606	106.15	TRUE
CNNM2	210.201	1.01362	0.344597	2.94148	0.00326648	0.0116832	188.502	373.853	140.154	137.645	TRUE
ANGPTL2	792.545	1.01275	0.129232	7.8367	4.63e-15	1.09e-13	733.751	794.682	352.574	404.768	TRUE
DDR2	480.566	1.01253	0.155155	6.52594	6.76e-11	1.02e-09	689.519	767.932	384.327	337.112	TRUE
MRI1	418.216	1.0113	0.212543	4.7581	1.95e-06	1.51e-05	572.946	711.821	366.808	269.457	TRUE
SDR16C5	200.933	1.00757	0.403442	2.49743	0.0125096	0.0370056	226.533	303.388	148.913	114.315	TRUE
SVIL	3228.99	1.00614	0.0814775	12.3487	4.95e-35	4.12e-33	2154.95	2128.94	1006.26	1127.99	TRUE
LOC107050951	119.136	1.00593	0.278994	3.60555	0.000311497	0.00145727	133.522	154.63	77.7414	65.3228	TRUE
KBP	114.447	1.00562	0.390417	2.57577	0.0100017	0.0306008	243.068	125.27	94.1657	89.8189	TRUE
MTBP	160.308	1.00506	0.252435	3.98145	6.85e-05	0.000375226	333.598	270.114	157.673	143.477	TRUE
HSPB9	1951.08	1.0045	0.119379	8.41445	3.95e-17	1.12e-15	2105.76	2329.89	1219.77	989.174	TRUE
CCDC84	104.342	1.00416	0.357803	2.80646	0.00500891	0.0168765	117.4	189.21	78.8364	73.4882	TRUE
FOXC1	302.529	1.00321	0.244349	4.10562	4.03e-05	0.000230826	510.112	668.759	331.77	255.459	TRUE
ALG1	164.517	1.00296	0.260955	3.84343	0.000121325	0.000626211	265.39	251.845	139.059	118.981	TRUE
LGR5	838.339	1.00294	0.139223	7.20388	5.85e-13	1.13e-11	1576.22	1416.47	712.812	781.541	TRUE
PYGB	3052.89	1.00214	0.10585	9.46754	2.87e-21	1.13e-19	739.125	660.93	342.719	358.109	TRUE
BBS10	168.736	1.00205	0.231682	4.3251	1.52e-05	9.75e-05	178.167	176.813	90.8808	86.3195	TRUE
PPP2R2A	1489	-1.00026	0.347697	-2.87681	0.00401721	0.0139592	1245.93	682.461	1838.42	2021.51	TRUE
COTL1	139.077	-1.00098	0.24303	-4.11877	3.81e-05	0.000220017	119.467	112.874	231.034	234.462	TRUE
RAB8B	733.922	-1.00231	0.132549	-7.56184	3.97e-14	8.56e-13	490.27	408.433	895.669	909.854	TRUE
KCTD1	633.028	-1.00381	0.140731	-7.13284	9.83e-13	1.85e-11	393.125	476.287	907.713	830.533	TRUE
C1H12ORF73	136.025	-1.00446	0.282957	-3.54987	0.000385423	0.0017692	109.133	74.3791	185.046	185.47	TRUE
H3F3C	3850.44	-1.00541	0.0692332	-14.5221	8.78e-48	1.18e-45	2597.68	2496.92	5275.47	4955.2	TRUE
KRT8	589.394	-1.00587	0.201289	-4.99714	5.82e-07	4.91e-06	339.799	496.513	901.144	773.376	TRUE
HAPLN1	154.56	-1.00751	0.247496	-4.07082	4.68e-05	0.000264864	58.2867	60.0252	109.495	128.313	TRUE
PXDC1	739.475	-1.00768	0.190836	-5.28031	1.29e-07	1.22e-06	372.043	256.412	612.077	656.728	TRUE
CCND1	334.83	-1.00783	0.168598	-5.97773	2.26e-09	2.78e-08	281.099	251.193	508.057	564.576	TRUE
SH3RF1	226.682	-1.00883	0.408172	-2.47157	0.0134521	0.0392702	218.265	103.087	317.535	331.28	TRUE
NUDCD2	496.76	-1.01065	0.163867	-6.16752	6.94e-10	9.19e-09	410.074	328.834	713.907	779.208	TRUE
KLF8	372.28	-1.01142	0.140736	-7.18666	6.64e-13	1.27e-11	285.646	300.126	583.608	596.071	TRUE
SELENOP1	3243.62	-1.01154	0.0879539	-11.5008	1.31e-30	9.2e-29	1413.35	1616.11	3005.64	3093.5	TRUE
FZD3	200.498	-1.0118	0.223347	-4.53014	5.89e-06	4.09e-05	150.057	191.167	323.01	362.775	TRUE
ZNF518A	196.763	-1.01209	0.261484	-3.87055	0.00010859	0.000568698	163.699	107.002	273.737	275.289	TRUE
IPO7	3970.88	-1.01235	0.0862565	-11.7365	8.29e-32	6.04e-30	3147.89	3041.06	6051.79	6435.47	TRUE
PASD1	127.043	-1.01349	0.308082	-3.28969	0.00100299	0.00414998	32.2437	38.4944	82.1212	59.4904	TRUE
BCAR3	187.31	-1.01513	0.268064	-3.78691	0.000152531	0.000769357	149.23	99.1721	233.224	271.79	TRUE
INIP	320.337	-1.0154	0.173224	-5.86175	4.58e-09	5.34e-08	218.265	253.802	464.259	487.588	TRUE
ATP6V1A	495.69	-1.01606	0.225912	-4.49758	6.87e-06	4.71e-05	406.767	260.327	635.071	718.551	TRUE
ATP6V0D1	336.845	-1.01692	0.310054	-3.27982	0.00103874	0.00427854	274.898	142.234	400.752	446.762	TRUE
CDCA7L	781.116	-1.01725	0.121293	-8.38671	5e-17	1.41e-15	613.457	539.575	1108.09	1230.64	TRUE
ADK	640.226	-1.01733	0.128306	-7.92889	2.21e-15	5.33e-14	488.616	572.197	1078.53	1063.83	TRUE
KBTBD8	168.145	-1.01904	0.298413	-3.41486	0.000638137	0.00277524	160.805	103.087	295.636	241.461	TRUE
BAG3	1166.61	-1.01958	0.118363	-8.61402	7.05e-18	2.12e-16	526.647	632.222	1149.7	1193.31	TRUE
FAM168A	275.373	-1.01967	0.200499	-5.08565	3.66e-07	3.21e-06	152.124	123.313	264.978	296.286	TRUE
HSPB8	1318.49	-1.02053	0.119451	-8.5435	1.3e-17	3.86e-16	581.627	691.595	1345.69	1230.64	TRUE
HBEGF	134.015	-1.02114	0.335177	-3.04659	0.00231456	0.00865987	95.9043	61.3301	155.483	165.64	TRUE
CASP10	247.606	-1.02193	0.183105	-5.58112	2.39e-08	2.51e-07	212.064	185.948	399.657	410.601	TRUE
MTPN	1413.4	-1.02254	0.149419	-6.84345	7.73e-12	1.3e-10	944.575	876.89	1750.82	1951.52	TRUE
ARL4A	358.635	-1.02288	0.161496	-6.33379	2.39e-10	3.36e-09	247.615	268.809	533.241	514.417	TRUE
P2RY2	85.3935	-1.0254	0.310333	-3.30419	0.000952507	0.003959	66.9677	58.0679	128.109	127.146	TRUE
CDKN1AL	328.495	-1.0255	0.170224	-6.0244	1.7e-09	2.12e-08	129.388	113.526	254.028	242.628	TRUE
ARRDC1	312.218	-1.02601	0.165134	-6.2132	5.19e-10	7.05e-09	199.25	199.649	404.036	408.268	TRUE
ARL5B	314.965	-1.0266	0.163455	-6.2806	3.37e-10	4.67e-09	267.044	247.93	546.38	503.919	TRUE
C6orf132	551.202	-1.02738	0.173623	-5.91733	3.27e-09	3.92e-08	339.799	456.061	833.257	783.874	TRUE
PERP1	1645.53	-1.03054	0.119242	-8.64242	5.5e-18	1.68e-16	918.532	1136.56	2118.73	2071.67	TRUE
LOC100857659	10799.9	-1.03105	0.118717	-8.68492	3.79e-18	1.18e-16	6392.93	8182.35	14888	14887.8	TRUE
MSL2	308.998	-1.03311	0.186362	-5.54357	2.96e-08	3.08e-07	224.052	189.21	384.327	464.259	TRUE
TMEM135	310.845	-1.03406	0.192712	-5.36584	8.06e-08	7.91e-07	251.749	202.259	431.41	501.586	TRUE
TRIM24	241.786	-1.03422	0.336819	-3.07056	0.00213655	0.00810085	202.97	98.5197	303.301	317.282	TRUE
OTUD6B	638.551	-1.03469	0.109899	-9.41491	4.73e-21	1.83e-19	534.915	506.952	1055.53	1081.33	TRUE
PARD3	805.409	-1.03544	0.171081	-6.05237	1.43e-09	1.81e-08	641.98	469.763	1081.81	1202.64	TRUE
NUDT1	292.793	-1.03595	0.183905	-5.63307	1.77e-08	1.89e-07	284.406	229.009	531.051	524.916	TRUE
DDI2	935.365	-1.0363	0.224592	-4.61417	3.95e-06	2.85e-05	882.155	521.959	1350.07	1535.09	TRUE
HRAS	1115.33	-1.03661	0.0939365	-11.0352	2.58e-28	1.63e-26	892.489	829.262	1797.91	1738.05	TRUE
LDLRAD4	399.43	-1.03735	0.154328	-6.72175	1.8e-11	2.9e-10	175.687	176.161	354.764	367.441	TRUE
FBXO25	342.779	-1.03899	0.152215	-6.8258	8.74e-12	1.46e-10	194.702	211.393	413.891	418.766	TRUE
SEMA5B	252.374	-1.04055	0.266204	-3.90885	9.27e-05	0.000494154	135.176	107.654	216.8	284.621	TRUE
TP63	4143.07	-1.04359	0.0704436	-14.8145	1.18e-49	1.68e-47	3056.12	3166.33	6239.02	6584.77	TRUE
LEF1	72.2635	-1.04373	0.367624	-2.83911	0.00452395	0.015474	34.724	34.5798	83.2162	59.4904	TRUE
STARD4	352.61	-1.04438	0.14447	-7.22906	4.86e-13	9.41e-12	286.059	280.553	562.804	606.569	TRUE
SBDS	977.735	-1.04439	0.10022	-10.421	1.99e-25	1.03e-23	484.896	530.44	1025.97	1063.83	TRUE
FAM46B	345.899	-1.0445	0.160895	-6.4918	8.48e-11	1.26e-09	138.483	150.063	284.687	309.117	TRUE
DYNLT3	457.019	-1.04496	0.14093	-7.41477	1.22e-13	2.53e-12	314.169	278.595	624.121	601.903	TRUE
UBE2D1	174.756	-1.04555	0.419234	-2.49395	0.0126329	0.0373025	128.148	48.9336	186.141	181.971	TRUE
RPL21	11672.2	-1.04596	0.0740879	-14.1178	2.95e-45	3.76e-43	7216.39	7782.4	15891	15069.7	TRUE
SMAD5	998.063	-1.04633	0.12829	-8.15593	3.46e-16	9.06e-15	786.25	656.363	1402.63	1582.91	TRUE
BCAT1	152.351	-1.04637	0.327176	-3.1982	0.0013829	0.00550567	124.428	97.8672	181.762	278.789	TRUE
GID4	320.856	-1.04656	0.271053	-3.86108	0.000112888	0.000588471	240.174	147.453	406.226	397.769	TRUE
YPEL1	567.835	-1.04665	0.150156	-6.97045	3.16e-12	5.59e-11	324.917	261.632	586.893	629.899	TRUE
HELZ2	74.1059	-1.04705	0.441231	-2.37302	0.0176432	0.0491371	39.2712	37.842	76.6465	82.82	TRUE
ZMAT3	194.985	-1.04818	0.202022	-5.18844	2.12e-07	1.92e-06	103.759	94.605	201.471	209.966	TRUE
PDHX	188.832	-1.05012	0.273544	-3.83896	0.000123557	0.00063594	144.27	101.782	293.447	218.132	TRUE
TOB2	568.812	-1.05034	0.125543	-8.3664	5.94e-17	1.66e-15	314.996	298.169	617.552	654.395	TRUE
DSCC1	259.129	-1.05066	0.322007	-3.26286	0.00110296	0.00451892	293.087	153.325	475.208	452.594	TRUE
CDH18	85.5825	-1.05417	0.323748	-3.25614	0.00112938	0.00460783	42.5782	55.4581	99.6404	102.65	TRUE
PPP4R2	821.126	-1.05495	0.22809	-4.62516	3.74e-06	2.71e-05	737.058	435.183	1152.98	1287.79	TRUE
KCTD5	770.738	-1.05668	0.205736	-5.13612	2.8e-07	2.5e-06	381.137	572.85	925.232	1054.5	TRUE
RPS24	12069.9	-1.05712	0.0927655	-11.3956	4.4e-30	3.02e-28	6927.02	8022.5	16052	15045.2	TRUE
SUPT3H	166.937	-1.05908	0.274502	-3.85818	0.000114235	0.000594227	112.44	78.2938	221.18	178.471	TRUE
UNC119	91.0126	-1.0597	0.341697	-3.10127	0.0019269	0.00741541	81.8494	61.9826	140.154	160.974	TRUE
WDR45B	468.652	-1.05998	0.254557	-4.16404	3.13e-05	0.000185058	385.271	220.528	633.976	633.398	TRUE
NDUFAF4	266.118	-1.0604	0.188336	-5.63036	1.8e-08	1.92e-07	193.462	165.069	353.669	396.603	TRUE
MAPK6	1919.06	-1.06158	0.279231	-3.80179	0.000143656	0.00073015	1153.75	1855.56	2962.93	3315.13	TRUE
REL	391.105	-1.06705	0.201646	-5.2917	1.21e-07	1.15e-06	283.166	234.881	544.19	543.579	TRUE
CD36	179.402	-1.06786	0.350989	-3.04241	0.00234689	0.00876895	177.34	121.355	300.016	327.781	TRUE
PRKX	386.132	-1.06849	0.169422	-6.30666	2.85e-10	3.98e-09	312.516	251.193	570.469	615.901	TRUE
NDE1	290.525	-1.06945	0.168878	-6.33267	2.41e-10	3.39e-09	256.296	263.589	578.133	512.084	TRUE
RXRA	755.723	-1.07251	0.117914	-9.09571	9.4e-20	3.33e-18	356.334	388.207	796.028	766.377	TRUE
RPL22L1	1242.83	-1.0733	0.150796	-7.11752	1.1e-12	2.05e-11	925.56	1251.4	2282.97	2290.97	TRUE
TTC8	228.634	-1.07332	0.331959	-3.23329	0.00122373	0.00494592	136.416	66.5497	215.705	214.632	TRUE
CYP2J22	141.102	-1.07649	0.344594	-3.12395	0.0017844	0.00692892	110.786	63.9399	179.572	191.303	TRUE
PNRC2	1319.13	-1.07672	0.0836855	-12.8663	6.97e-38	6.63e-36	917.292	929.086	1907.4	1986.51	TRUE
DNAJB6	1488.04	-1.07739	0.109072	-9.87781	5.2e-23	2.28e-21	949.949	796.639	1872.36	1820.87	TRUE
PIM3	640.253	-1.0781	0.126623	-8.51428	1.68e-17	4.94e-16	265.39	242.058	510.247	564.576	TRUE
IDI1	769.231	-1.07819	0.157538	-6.84403	7.7e-12	1.29e-10	568.399	756.188	1403.73	1386.94	TRUE
ESCO1	318.05	-1.07851	0.26658	-4.04571	5.22e-05	0.000292105	247.202	158.545	383.232	477.09	TRUE
NUDT3	162.229	-1.07873	0.305846	-3.52705	0.000420218	0.00191451	129.802	78.9462	206.945	236.795	TRUE
TMEM170B	120.347	-1.07917	0.310669	-3.47369	0.000513354	0.00228481	99.6248	84.1658	182.857	206.467	TRUE
LDHA	3075.22	-1.07984	0.0942941	-11.4518	2.3e-30	1.6e-28	1856.49	2136.12	4366.66	4064.01	TRUE
KDM1B	257.747	-1.08079	0.224574	-4.8126	1.49e-06	1.18e-05	160.392	195.082	358.049	391.937	TRUE
TAB3	825.909	-1.08195	0.241494	-4.48024	7.46e-06	5.06e-05	703.574	391.469	1129.99	1193.31	TRUE
LARP4	519.466	-1.08283	0.258067	-4.19593	2.72e-05	0.000163355	398.086	291.644	702.958	760.544	TRUE
SIAH1	221.55	-1.0833	0.369739	-2.9299	0.00339075	0.0120717	172.38	75.684	264.978	263.624	TRUE
TSPAN12	209.864	-1.085	0.261003	-4.15705	3.22e-05	0.000190119	196.356	131.795	350.384	348.777	TRUE
WNK2	1303.72	-1.08525	0.103091	-10.5271	6.48e-26	3.5e-24	594.855	608.734	1217.58	1335.62	TRUE
EDIL3	1832.31	-1.08791	0.124345	-8.74906	2.15e-18	6.83e-17	620.071	521.306	1133.27	1299.46	TRUE
GAN	974.404	-1.08883	0.118669	-9.17535	4.5e-20	1.64e-18	713.909	697.467	1373.07	1630.74	TRUE
DUSP7	3309.51	-1.09008	0.0716029	-15.2239	2.45e-52	3.7e-50	2423.24	2387.31	4994.07	5249.16	TRUE
WNT4	176.091	-1.09064	0.208708	-5.22568	1.74e-07	1.61e-06	133.109	135.057	297.826	272.956	TRUE
RPS12	15136.1	-1.09328	0.081134	-13.475	2.19e-41	2.42e-39	9393.25	10141	21646.1	20024.9	TRUE
LOC107052650	1307.47	-1.09461	0.130229	-8.40525	4.27e-17	1.21e-15	818.081	660.93	1640.23	1524.59	TRUE
ACSL4	1293.31	-1.09481	0.199144	-5.4976	3.85e-08	3.92e-07	847.017	527.831	1450.81	1491.93	TRUE
NFXL1	261.794	-1.09527	0.198791	-5.50965	3.6e-08	3.68e-07	211.238	165.069	410.606	396.603	TRUE
RPP25L	236.407	-1.09566	0.384628	-2.84861	0.004391	0.0150862	200.903	81.556	320.82	285.787	TRUE
KIF1BP	373.837	-1.09663	0.169349	-6.47555	9.45e-11	1.4e-09	253.402	227.052	548.57	480.589	TRUE
SKP1	2616.61	-1.0978	0.0813886	-13.4883	1.83e-41	2.03e-39	1638.64	1642.21	3446.9	3575.26	TRUE
ZNRF2	522.059	-1.0988	0.151246	-7.265	3.73e-13	7.35e-12	293.914	338.621	625.216	726.717	TRUE
CCL4	62.3556	-1.0989	0.442694	-2.48229	0.013054	0.0383054	20.669	13.7014	33.9434	40.8268	TRUE
DNAJA4	777.112	-1.10347	0.11486	-9.60702	7.47e-22	3.08e-20	513.006	528.483	1180.36	1055.66	TRUE
CPEB4	316.872	-1.10414	0.24573	-4.4933	7.01e-06	4.79e-05	60.3536	61.9826	116.065	146.976	TRUE
C3orf70	595.465	-1.10487	0.114128	-9.68097	3.63e-22	1.52e-20	495.644	498.47	1033.63	1104.66	TRUE
RAB18	1120.5	-1.1049	0.0905595	-12.2008	3.08e-34	2.46e-32	715.149	720.303	1569.06	1517.59	TRUE
FOSL2	1064.46	-1.10516	0.157003	-7.03908	1.94e-12	3.54e-11	429.503	341.883	904.428	759.378	TRUE
SH3KBP1	325.253	-1.10597	0.30864	-3.58337	0.000339188	0.00157624	294.327	146.801	459.879	493.421	TRUE
RNLS	152.055	-1.11039	0.263886	-4.20785	2.58e-05	0.000155738	146.75	107.654	289.067	262.458	TRUE
CDKN1A	85.1255	-1.11218	0.316022	-3.51932	0.000432659	0.00196447	52.086	45.6714	112.78	99.1507	TRUE
NOD1	1162.28	-1.11264	0.463828	-2.39881	0.0164484	0.0463587	1145.06	510.215	1746.44	1834.87	TRUE
RAB26	237.709	-1.11475	0.191577	-5.81883	5.93e-09	6.81e-08	148.817	140.929	309.871	318.449	TRUE
TRIM23	203.972	-1.11545	0.235757	-4.73133	2.23e-06	1.7e-05	110.786	99.1721	235.414	220.465	TRUE
PLXNB1	960.197	-1.11695	0.121506	-9.19251	3.84e-20	1.4e-18	553.93	462.586	1073.05	1138.48	TRUE
RHOU	203.013	-1.1174	0.26254	-4.25612	2.08e-05	0.000128845	129.388	197.692	347.099	359.276	TRUE
UBE2V2	387.693	-1.11755	0.175905	-6.35316	2.11e-10	2.99e-09	260.843	200.954	502.582	503.919	TRUE
IRF8	492.652	-1.12178	0.169394	-6.6223	3.54e-11	5.48e-10	268.284	320.352	658.065	619.4	TRUE
PPP1R14C	841.043	-1.12301	0.142064	-7.90494	2.68e-15	6.39e-14	443.971	353.627	825.592	918.019	TRUE
PPP1R8	280.585	-1.12313	0.158688	-7.07757	1.47e-12	2.72e-11	193.049	195.082	417.176	428.098	TRUE
LPAR6	444.277	-1.12394	0.132614	-8.47526	2.35e-17	6.77e-16	356.334	337.968	778.509	736.048	TRUE
FDX1	166.913	-1.12468	0.339508	-3.31268	0.000924054	0.00385826	147.164	78.2938	271.548	222.798	TRUE
ACADSB	352.374	-1.12512	0.171723	-6.55192	5.68e-11	8.65e-10	184.368	152.02	353.669	383.772	TRUE
CX3CL1	160.605	-1.12662	0.277002	-4.06718	4.76e-05	0.000268613	106.652	156.588	277.022	295.119	TRUE
RASAL2	1480.79	-1.12761	0.203466	-5.54203	2.99e-08	3.1e-07	1005.34	610.692	1702.65	1834.87	TRUE
FADD	358.06	-1.12903	0.160516	-7.03377	2.01e-12	3.67e-11	281.512	235.534	558.424	576.241	TRUE
KLHL24	477.936	-1.13009	0.138197	-8.17735	2.9e-16	7.68e-15	354.681	316.437	752.23	719.718	TRUE
CREM	226.474	-1.13023	0.202582	-5.57912	2.42e-08	2.53e-07	110.786	118.093	255.123	244.961	TRUE
LOC421690	126.025	-1.13043	0.415162	-2.72288	0.00647165	0.0210953	82.2628	69.812	221.18	111.982	TRUE
LMO3	377.901	-1.13057	0.210992	-5.35834	8.4e-08	8.19e-07	296.394	407.128	725.952	810.703	TRUE
RHOV	407.15	-1.13113	0.154132	-7.3387	2.16e-13	4.33e-12	296.394	320.352	647.115	702.22	TRUE
OSBPL8	631.623	-1.13219	0.153792	-7.36183	1.81e-13	3.68e-12	395.192	321.005	727.047	848.03	TRUE
EIF3M	3130.06	-1.13418	0.0688339	-16.477	5.37e-61	1.05e-58	1956.53	2061.08	4496.96	4314.81	TRUE
FBXO8	125.714	-1.13427	0.293006	-3.87114	0.000108326	0.000567869	67.7944	62.635	167.527	118.981	TRUE
TMEM65	444.295	-1.13461	0.176595	-6.4249	1.32e-10	1.91e-09	328.224	253.15	600.032	681.224	TRUE
BTBD11	209.784	-1.13724	0.20145	-5.64525	1.65e-08	1.78e-07	143.443	118.746	294.541	284.621	TRUE
PLCXD2	60.7872	-1.1395	0.454747	-2.50579	0.0122177	0.0362666	23.5627	15.0063	37.2283	48.9921	TRUE
MCRIP1	798.458	-1.13972	0.206448	-5.5206	3.38e-08	3.48e-07	415.034	502.385	851.871	1167.65	TRUE
TMX3	1122.03	-1.1399	0.0840277	-13.5657	6.4e-42	7.32e-40	874.714	867.756	1901.93	1938.69	TRUE
UBE2D3	1495.78	-1.14245	0.108649	-10.515	7.37e-26	3.91e-24	1047.09	878.195	2132.96	2125.32	TRUE
LGALSL	218.52	-1.14337	0.207974	-5.49765	3.85e-08	3.92e-07	143.857	119.398	294.541	289.287	TRUE
PRKCI	1128.35	-1.14647	0.0914579	-12.5355	4.77e-36	4.19e-34	848.671	819.475	1780.39	1915.36	TRUE
ARPP19	3307.44	-1.1484	0.0662351	-17.3383	2.42e-67	5.62e-65	2414.14	2283.57	5231.67	5188.5	TRUE
RAB9A	221.9	-1.14906	0.237072	-4.8469	1.25e-06	1e-05	159.565	114.178	319.725	290.453	TRUE
MXD4	421.192	-1.14979	0.168219	-6.83511	8.19e-12	1.37e-10	291.02	247.278	574.849	622.9	TRUE
LPP	432.541	-1.15292	0.252967	-4.5576	5.17e-06	3.64e-05	190.569	110.264	331.77	341.778	TRUE
RPS15A	9010.75	-1.15317	0.0827372	-13.9378	3.73e-44	4.56e-42	5431	6041.02	13146	12358.8	TRUE
ABTB2	374.372	-1.15553	0.150172	-7.6947	1.42e-14	3.2e-13	261.67	251.193	586.893	556.411	TRUE
NEK7	471.572	-1.15635	0.254167	-4.54957	5.38e-06	3.77e-05	229.426	148.106	437.98	407.101	TRUE
OSTM1	150.486	-1.15701	0.393895	-2.93736	0.00331014	0.0118226	113.68	66.5497	174.097	229.796	TRUE
PLIN3	1132.51	-1.15794	0.147815	-7.8337	4.74e-15	1.11e-13	739.538	941.483	1791.34	1953.85	TRUE
FOXP1	1614.18	-1.15888	0.119789	-9.67438	3.87e-22	1.62e-20	875.954	712.473	1721.26	1833.71	TRUE
FANCB	73.8715	-1.15926	0.422903	-2.7412	0.00612161	0.0200939	52.086	85.4707	159.863	145.81	TRUE
PTP4A1	743.884	-1.15959	0.132263	-8.76732	1.83e-18	5.84e-17	359.641	298.169	734.711	740.714	TRUE
PHLDA2	367.473	-1.15974	0.153314	-7.56447	3.89e-14	8.42e-13	257.95	256.412	607.697	541.246	TRUE
ZBTB41	325.983	-1.16015	0.30602	-3.7911	0.00014998	0.000758602	226.119	114.178	368.998	395.436	TRUE
C16orf72	832.677	-1.16039	0.105299	-11.0199	3.07e-28	1.91e-26	557.651	512.172	1161.74	1234.13	TRUE
TMEM139	344.277	-1.16153	0.164249	-7.07173	1.53e-12	2.83e-11	234.8	277.291	569.374	572.741	TRUE
PELI1	648.209	-1.16447	0.138936	-8.38131	5.23e-17	1.47e-15	447.278	367.328	885.814	946.015	TRUE
NAB1	1391.88	-1.16465	0.0920264	-12.6556	1.04e-36	9.42e-35	870.993	933.001	1932.59	2107.83	TRUE
RPL29	5346.04	-1.16537	0.0950389	-12.262	1.45e-34	1.19e-32	2956.91	3435.14	7350.4	6976.71	TRUE
FAM84A	114.615	-1.16744	0.410278	-2.84548	0.0044344	0.0152175	125.254	63.2875	197.091	228.63	TRUE
SHOC2	469.28	-1.17022	0.168855	-6.93031	4.2e-12	7.29e-11	304.248	264.242	579.228	703.387	TRUE
PANK3	2593.88	-1.17065	0.116549	-10.0443	9.74e-24	4.5e-22	2035.9	1717.9	3911.16	4546.94	TRUE
GNAI1	263.039	-1.1715	0.234809	-4.98915	6.06e-07	5.11e-06	174.033	117.441	316.44	344.111	TRUE
ILDR1	119.852	-1.17267	0.287747	-4.07536	4.59e-05	0.000260557	114.506	86.1232	225.56	228.63	TRUE
EDARADD	240.709	-1.17324	0.293953	-3.99126	6.57e-05	0.000361668	188.502	110.264	329.58	347.611	TRUE
GADD45A	188.832	-1.17352	0.260852	-4.49878	6.83e-06	4.68e-05	60.767	80.2511	167.527	148.143	TRUE
MCC	316.907	-1.17494	0.286834	-4.09626	4.2e-05	0.000239795	201.73	107.654	350.384	352.277	TRUE
LOC100857883	99.7361	-1.18181	0.387281	-3.05155	0.00227662	0.00855223	66.9677	98.5197	204.756	169.139	TRUE
CRIPT	343.276	-1.18209	0.200162	-5.90567	3.51e-09	4.18e-08	206.277	152.673	414.986	403.602	TRUE
AFF4	2395.15	-1.18309	0.108676	-10.8863	1.34e-27	8.01e-26	1744.05	1539.78	3444.71	4018.52	TRUE
SLAIN2	793.572	-1.18313	0.141524	-8.35991	6.28e-17	1.75e-15	524.994	419.524	1031.44	1119.82	TRUE
BMT2	381.908	-1.18327	0.183162	-6.46025	1.05e-10	1.54e-09	225.706	170.941	442.36	463.092	TRUE
PRKACB	665.078	-1.1837	0.221904	-5.3343	9.59e-08	9.26e-07	415.034	256.412	707.338	823.534	TRUE
METTL10	191.894	-1.18488	0.267733	-4.42561	9.62e-06	6.4e-05	132.695	86.1232	263.883	236.795	TRUE
WNT16	61.2204	-1.18698	0.391219	-3.03406	0.00241284	0.00898326	41.7515	47.6287	107.305	95.6513	TRUE
TNFAIP8	372.839	-1.18744	0.332503	-3.57123	0.000355313	0.00164231	325.331	146.801	570.469	508.585	TRUE
ARHGAP12	559.01	-1.18757	0.201351	-5.89799	3.68e-09	4.36e-08	450.998	324.919	856.251	915.686	TRUE
SLC35G1	149.208	-1.18789	0.245803	-4.83269	1.35e-06	1.07e-05	87.2233	76.9889	182.857	192.469	TRUE
AGBL4	123.948	-1.18792	0.331296	-3.58566	0.000336227	0.00156347	66.5543	41.1042	118.255	129.479	TRUE
UBE2B	411.4	-1.19239	0.140526	-8.48522	2.15e-17	6.26e-16	217.025	198.344	485.063	466.592	TRUE
BHLHE40	375.57	-1.19373	0.202975	-5.88116	4.07e-09	4.81e-08	138.069	192.472	389.802	361.609	TRUE
ALK	51.6179	-1.19477	0.450708	-2.65088	0.00802812	0.0252591	38.031	41.1042	107.305	73.4882	TRUE
EGLN1	1392.25	-1.1954	0.0832743	-14.3549	9.92e-47	1.3e-44	785.423	761.407	1723.45	1822.04	TRUE
TET2	844.462	-1.19736	0.214421	-5.58417	2.35e-08	2.47e-07	635.366	388.207	1171.6	1181.64	TRUE
NDRG1	1514.28	-1.19757	0.118438	-10.1114	4.92e-24	2.35e-22	541.115	657.015	1313.94	1426.6	TRUE
DGKQ	624.528	-1.19919	0.136092	-8.8116	1.23e-18	4.01e-17	502.258	426.049	1019.4	1117.49	TRUE
PYGO1	228.302	-1.20041	0.246229	-4.87519	1.09e-06	8.84e-06	208.757	140.276	416.081	389.604	TRUE
IL10RB	135.32	-1.20246	0.363616	-3.30695	0.000943174	0.00392355	96.7311	61.3301	188.331	177.305	TRUE
FA2H	179.01	-1.20461	0.251047	-4.79836	1.6e-06	1.26e-05	147.164	159.197	363.523	341.778	TRUE
CHMP1B	307.625	-1.20516	0.218766	-5.5089	3.61e-08	3.69e-07	202.97	141.581	419.366	379.106	TRUE
MAP2	612.538	-1.20695	0.283524	-4.25696	2.07e-05	0.000128468	446.865	228.357	744.566	818.868	TRUE
PDE4B	257.31	-1.20726	0.1713	-7.04764	1.82e-12	3.33e-11	139.723	133.752	321.915	310.283	TRUE
UBASH3B	2792.84	-1.21121	0.0949798	-12.7523	3.03e-37	2.82e-35	2462.92	2150.47	5162.69	5527.94	TRUE
ZNF395	569.361	-1.21122	0.180496	-6.71053	1.94e-11	3.11e-10	414.208	300.779	860.63	800.205	TRUE
ACER3	1104.85	-1.21536	0.511144	-2.37772	0.0174199	0.0486563	1169.45	463.891	1785.86	2008.68	TRUE
LRRC1	876.17	-1.21584	0.152616	-7.96665	1.63e-15	3.97e-14	743.259	584.594	1474.9	1615.57	TRUE
DECR1	519.846	-1.21603	0.206044	-5.9018	3.6e-09	4.27e-08	381.55	253.802	751.135	730.216	TRUE
TUBA4B	416.883	-1.21683	0.138485	-8.78675	1.54e-18	4.94e-17	298.048	292.297	723.762	648.562	TRUE
LMO7	587.515	-1.21723	0.151746	-8.0215	1.04e-15	2.59e-14	311.689	253.802	629.596	690.556	TRUE
RWDD3	202.042	-1.21844	0.295918	-4.1175	3.83e-05	0.000220975	87.6367	51.5434	148.913	178.471	TRUE
DCBLD1	180.172	-1.21994	0.210904	-5.78432	7.28e-09	8.27e-08	159.565	142.234	338.339	366.274	TRUE
ZNF516	225.809	-1.22091	0.213652	-5.71448	1.1e-08	1.21e-07	146.75	146.801	305.491	379.106	TRUE
EXOC5	497.655	-1.22466	0.171868	-7.12557	1.04e-12	1.94e-11	346	261.632	694.198	731.382	TRUE
ANKRD49	113.155	-1.22499	0.269834	-4.53978	5.63e-06	3.93e-05	75.6487	63.2875	168.622	157.475	TRUE
FEM1C	450.576	-1.22702	0.511369	-2.39947	0.0164188	0.046294	338.559	139.624	532.146	589.072	TRUE
CCDC117	291.231	-1.22775	0.387697	-3.16677	0.00154143	0.00606263	255.056	97.8672	400.752	429.264	TRUE
B3GNT2	299.748	-1.22929	0.383053	-3.20919	0.0013311	0.00533569	148.817	56.763	246.364	239.128	TRUE
NARF	708.127	-1.23318	0.203682	-6.05447	1.41e-09	1.79e-08	573.359	389.512	1103.71	1165.31	TRUE
FBXL17	185.501	-1.23395	0.296846	-4.15687	3.23e-05	0.000190191	133.109	78.9462	260.598	241.461	TRUE
TNFSF15	138.762	-1.23521	0.375853	-3.28642	0.00101471	0.00418903	140.963	71.1169	224.465	277.622	TRUE
WASHC3	338.363	-1.23707	0.27541	-4.49176	7.06e-06	4.82e-05	186.435	105.697	339.434	353.443	TRUE
GSL	868.034	-1.23834	0.129399	-9.56992	1.07e-21	4.34e-20	208.344	210.741	520.101	467.758	TRUE
PTGER4	112.54	-1.23878	0.301476	-4.10906	3.97e-05	0.00022786	48.7789	39.1469	106.21	102.65	TRUE
SCAMP1	155.552	-1.25204	0.277505	-4.51179	6.43e-06	4.43e-05	122.774	81.556	254.028	235.629	TRUE
WDR48	350.6	-1.25282	0.182015	-6.88303	5.86e-12	9.99e-11	236.454	184.643	478.493	529.582	TRUE
KLF9	173.927	-1.25499	0.230892	-5.43541	5.47e-08	5.47e-07	100.038	84.1658	201.471	240.295	TRUE
BCL7A	252.916	-1.25557	0.323484	-3.88141	0.000103854	0.00054742	208.757	106.349	353.669	402.435	TRUE
SLIT1	307.079	-1.26013	0.265527	-4.74578	2.08e-06	1.59e-05	86.81	50.891	171.907	162.141	TRUE
LBH	1291.97	-1.26027	0.119766	-10.5228	6.78e-26	3.62e-24	342.693	416.262	896.764	913.353	TRUE
NAP1L1	4158.74	-1.26223	0.0933782	-13.5174	1.23e-41	1.38e-39	3120.2	3145.45	7429.23	7599.61	TRUE
FBXW11	771.426	-1.26297	0.450457	-2.80375	0.00505123	0.0170035	637.02	313.175	1347.88	934.35	TRUE
PRICKLE1	472.807	-1.26383	0.19411	-6.51087	7.47e-11	1.12e-09	367.909	277.943	760.99	794.372	TRUE
RBPJ	437.226	-1.26625	0.146525	-8.64192	5.53e-18	1.69e-16	247.202	257.717	559.519	654.395	TRUE
SLC4A4	346.265	-1.27485	0.269563	-4.72931	2.25e-06	1.71e-05	214.131	126.575	364.618	464.259	TRUE
RFNG	518.011	-1.27542	0.270465	-4.71567	2.41e-06	1.82e-05	418.341	226.4	782.889	782.708	TRUE
ASB7	98.085	-1.27647	0.475756	-2.68303	0.0072958	0.0233157	78.129	30.0126	132.489	131.812	TRUE
SERGEF	127.641	-1.27838	0.461283	-2.77135	0.00558245	0.0185613	104.172	38.4944	162.053	186.637	TRUE
BNC1	816.895	-1.27977	0.4507	-2.83951	0.00451829	0.0154619	723.416	322.309	1220.87	1320.45	TRUE
GATA3	1456.71	-1.28013	0.12706	-10.075	7.13e-24	3.36e-22	980.539	819.475	2343.19	2034.34	TRUE
TGIF1	652.327	-1.28404	0.122668	-10.4676	1.22e-25	6.39e-24	378.657	437.14	997.499	983.342	TRUE
ACOT11	63.6185	-1.28528	0.440336	-2.91886	0.00351317	0.012441	28.5233	20.8783	73.3616	47.8256	TRUE
PCMTD1	700.299	-1.29153	0.200961	-6.42673	1.3e-10	1.89e-09	196.769	253.15	635.071	461.926	TRUE
TBL1X	1359.31	-1.29346	0.476013	-2.71728	0.00658202	0.0213933	1114.47	471.72	1910.69	1979.52	TRUE
TNFRSF6B	623.675	-1.29382	0.143811	-8.9967	2.33e-19	8.05e-18	471.667	537.617	1328.17	1141.98	TRUE
CHSY3	116.747	-1.29659	0.305411	-4.24539	2.18e-05	0.000134372	52.086	42.4091	101.83	131.812	TRUE
ABI3BP	1764.3	-1.29718	0.139082	-9.32676	1.09e-20	4.16e-19	664.716	504.995	1376.35	1507.09	TRUE
EGR3	261.41	-1.29822	0.218354	-5.94545	2.76e-09	3.32e-08	128.975	172.246	377.758	359.276	TRUE
GAREM1	241.601	-1.30134	0.288702	-4.50756	6.56e-06	4.5e-05	167.833	101.782	306.586	361.609	TRUE
ZBTB44	1619.22	-1.30204	0.118972	-10.9441	7.09e-28	4.27e-26	1109.93	921.909	2368.38	2650.24	TRUE
CDCA4	1214.74	-1.30258	0.361636	-3.6019	0.000315894	0.00147501	1054.95	556.538	2032.23	1945.69	TRUE
CHORDC1	189.291	-1.30494	0.303976	-4.29292	1.76e-05	0.000110965	159.565	94.605	297.826	333.613	TRUE
ZNF750	496.311	-1.30528	0.124023	-10.5245	6.66e-26	3.57e-24	356.334	377.768	883.624	928.517	TRUE
NME7	138.792	-1.30538	0.447904	-2.91443	0.00356337	0.0125792	114.506	42.4091	199.281	191.303	TRUE
HOXA5	408.454	-1.30875	0.156745	-8.34958	6.85e-17	1.9e-15	244.308	270.766	650.4	622.9	TRUE
PTPN3	229.953	-1.31002	0.327738	-3.99716	6.41e-05	0.0003533	181.061	90.0379	329.58	346.444	TRUE
KIF21A	229.755	-1.31122	0.250847	-5.22717	1.72e-07	1.6e-06	110.373	74.3791	248.554	213.466	TRUE
LOC112533501	59.8961	-1.31373	0.521771	-2.51784	0.0118078	0.0352573	35.1374	15.6588	58.0323	69.9887	TRUE
STXBP6	196.342	-1.31401	0.306096	-4.2928	1.76e-05	0.000110977	129.388	71.7693	250.743	253.126	TRUE
RAB31	880.89	-1.31494	0.116591	-11.2782	1.68e-29	1.13e-27	414.208	362.109	943.847	993.84	TRUE
NACC2	50.2028	-1.31604	0.516863	-2.5462	0.0108903	0.0329544	16.1218	16.3112	52.5576	27.9955	TRUE
SRFBP1	264.061	-1.3192	0.320397	-4.11737	3.83e-05	0.000221011	184.781	91.3428	336.15	356.943	TRUE
C1H12orf50	152.696	-1.32044	0.419469	-3.1479	0.0016445	0.00643003	117.4	46.3238	212.42	199.468	TRUE
TMEM26	232.029	-1.32148	0.216103	-6.11504	9.65e-10	1.25e-08	141.376	125.27	305.491	362.775	TRUE
KRT6A	15242.6	-1.32194	0.120065	-11.0103	3.41e-28	2.1e-26	6793.91	8691.26	19570	19132.6	TRUE
TRAF3	599.773	-1.32266	0.147703	-8.95483	3.4e-19	1.15e-17	380.724	352.322	834.352	1002.01	TRUE
GPATCH2L	535.428	-1.32293	0.211323	-6.26025	3.84e-10	5.28e-09	361.708	252.497	700.768	841.031	TRUE
PLCD1	420.801	-1.32552	0.135346	-9.79358	1.2e-22	5.14e-21	198.423	206.826	509.152	505.085	TRUE
SNAP47	127.921	-1.32619	0.318051	-4.16975	3.05e-05	0.000180847	80.1959	48.9336	158.768	167.973	TRUE
UBE2G1	908.792	-1.32956	0.105508	-12.6014	2.07e-36	1.84e-34	440.251	439.75	1127.8	1083.66	TRUE
NRXN1	340.721	-1.33095	0.20617	-6.45557	1.08e-10	1.58e-09	177.34	130.49	379.948	398.936	TRUE
KXD1	98.3403	-1.33453	0.347966	-3.83524	0.000125444	0.000644518	63.2473	42.4091	120.444	148.143	TRUE
OVOL2	311.798	-1.33462	0.183666	-7.26652	3.69e-13	7.28e-12	230.666	185.295	500.392	552.911	TRUE
AFF2	644.033	-1.33718	0.165148	-8.09688	5.64e-16	1.45e-14	382.377	297.516	806.978	916.853	TRUE
PRELID3A	63.346	-1.33756	0.412193	-3.24498	0.0011746	0.00476841	36.3775	30.0126	81.0263	87.4859	TRUE
PAK6	286.975	-1.33812	0.224082	-5.97155	2.35e-09	2.88e-08	179.407	129.837	379.948	405.935	TRUE
TRIP11	592.606	-1.34011	0.239902	-5.58609	2.32e-08	2.44e-07	430.329	262.937	815.738	944.848	TRUE
SKIL	165.235	-1.34023	0.36397	-3.68224	0.000231194	0.00111802	106.239	52.8483	176.287	229.796	TRUE
HOMER2	148.975	-1.34419	0.318887	-4.21526	2.49e-05	0.00015134	106.239	76.3364	190.521	275.289	TRUE
GLO1	2358.57	-1.34696	0.082146	-16.3972	2e-60	3.86e-58	1337.29	1203.77	3218.06	3255.64	TRUE
HMGCS1	1221.19	-1.34881	0.137169	-9.83325	8.1e-23	3.5e-21	952.429	846.225	2308.15	2276.97	TRUE
DUSP1	668.817	-1.34888	0.153468	-8.78938	1.5e-18	4.84e-17	274.485	355.584	825.592	772.209	TRUE
MAFB	446.142	-1.35003	0.156829	-8.60829	7.42e-18	2.23e-16	303.421	249.235	735.806	677.724	TRUE
UNC13B	124.087	-1.3517	0.284118	-4.75754	1.96e-06	1.52e-05	83.9163	81.556	189.426	233.296	TRUE
SAMD12	652.881	-1.35268	0.155493	-8.6993	3.34e-18	1.04e-16	326.157	253.15	732.521	753.546	TRUE
FAM155B	85.2945	-1.35617	0.347706	-3.90035	9.61e-05	0.000510538	42.5782	30.0126	91.9758	95.6513	TRUE
IFITM3	337.344	-1.35864	0.224811	-6.04345	1.51e-09	1.9e-08	163.285	231.619	549.665	458.426	TRUE
RAPGEF3	530.506	-1.36407	0.181627	-7.51028	5.9e-14	1.26e-12	310.862	411.042	977.79	874.859	TRUE
ZC3H12A	679.579	-1.3641	0.141939	-9.61046	7.22e-22	2.99e-20	438.184	458.019	1071.96	1234.13	TRUE
WNT6	66.8801	-1.36416	0.55393	-2.4627	0.0137895	0.0400925	28.1099	10.4392	61.3172	39.6603	TRUE
ARID5B	739.844	-1.36428	0.570696	-2.39055	0.0168232	0.0472191	482.415	191.167	801.503	934.35	TRUE
CERS4	601.796	-1.36543	0.152151	-8.97415	2.86e-19	9.79e-18	372.043	292.297	836.542	881.858	TRUE
TP53INP1	803.712	-1.36602	0.185612	-7.35957	1.85e-13	3.74e-12	467.947	319.047	960.271	1075.49	TRUE
FAM83G	359.954	-1.36768	0.156631	-8.73182	2.51e-18	7.92e-17	260.843	241.406	687.628	610.069	TRUE
PLEKHA1	1121.88	-1.36824	0.153203	-8.9309	4.23e-19	1.43e-17	687.039	514.782	1488.04	1622.57	TRUE
CBLB	271.964	-1.36951	0.31455	-4.35387	1.34e-05	8.65e-05	188.088	96.5623	336.15	403.602	TRUE
ZNF185L	1982.47	-1.37321	0.171394	-8.01203	1.13e-15	2.79e-14	551.863	828.609	1782.58	1784.71	TRUE
GRHL2	1014.21	-1.37389	0.342814	-4.00769	6.13e-05	0.000339452	803.199	452.147	1484.75	1771.88	TRUE
IKZF5	336.743	-1.37525	0.224577	-6.12375	9.14e-10	1.19e-08	193.462	127.227	417.176	419.932	TRUE
TMPRSS13	60.4216	-1.37692	0.397886	-3.4606	0.000538975	0.0023858	38.4444	28.7077	78.8364	96.8178	TRUE
MRGBP	66.869	-1.37716	0.353422	-3.89665	9.75e-05	0.000517263	40.9247	33.9273	98.5455	96.8178	TRUE
SPRYD7	287.423	-1.37814	0.191467	-7.19778	6.12e-13	1.18e-11	147.164	189.862	443.455	428.098	TRUE
FAM89A	401.09	-1.38306	0.136057	-10.1653	2.83e-24	1.36e-22	207.517	212.698	558.424	536.58	TRUE
H1F0	174.484	-1.38483	0.255715	-5.41554	6.11e-08	6.08e-07	81.8494	61.3301	200.376	176.138	TRUE
VAV3	979.296	-1.39099	0.195073	-7.13063	9.99e-13	1.88e-11	679.598	439.75	1466.14	1476.76	TRUE
KRAS	308.897	-1.39275	0.35512	-3.92191	8.78e-05	0.00047017	238.107	110.264	437.98	480.589	TRUE
CDK19	1300.79	-1.40107	0.415399	-3.37283	0.000744005	0.00318365	851.978	416.262	1541.69	1810.38	TRUE
ITGA2	1849.48	-1.40195	0.340243	-4.12044	3.78e-05	0.000218863	1292.23	717.041	2522.76	2790.22	TRUE
HMGN1	1113.99	-1.40637	0.125688	-11.1893	4.6e-29	3.06e-27	702.747	589.161	1813.24	1617.91	TRUE
DACT2	359.348	-1.40926	0.28683	-4.91322	8.96e-07	7.39e-06	247.202	129.185	513.531	491.088	TRUE
KLF11	392.585	-1.41254	0.148736	-9.49693	2.16e-21	8.58e-20	253.816	264.242	671.204	706.886	TRUE
KLF5	996.208	-1.41526	0.129154	-10.9579	6.09e-28	3.7e-26	566.332	452.799	1363.21	1363.61	TRUE
C8H1ORF21	431.389	-1.41558	0.14296	-9.90191	4.08e-23	1.8e-21	226.946	260.979	640.546	656.728	TRUE
MXD1	132.294	-1.41682	0.304663	-4.65044	3.31e-06	2.43e-05	88.8769	66.5497	225.56	191.303	TRUE
PLEKHF2	350.71	-1.41748	0.333499	-4.25032	2.13e-05	0.000131887	190.982	86.1232	367.903	376.773	TRUE
SYTL4	87.0503	-1.4178	0.460778	-3.07696	0.00209124	0.00795169	66.1409	29.3602	129.204	128.313	TRUE
RRAGD	473.28	-1.41907	0.20971	-6.76681	1.32e-11	2.15e-10	228.186	150.063	511.342	506.252	TRUE
FAM117B	270.98	-1.41909	0.263883	-5.37773	7.54e-08	7.43e-07	128.148	195.082	416.081	444.429	TRUE
TMED7	577.085	-1.42469	0.133883	-10.6413	1.91e-26	1.07e-24	379.897	402.561	1034.73	1063.83	TRUE
LOC112531894	83.6447	-1.42477	0.391206	-3.64199	0.000270536	0.00128619	52.9127	70.4644	201.471	128.313	TRUE
CREBL2	432.724	-1.42523	0.15172	-9.39381	5.79e-21	2.22e-19	189.742	182.033	501.487	498.087	TRUE
FAM3C	338.121	-1.42538	0.299317	-4.7621	1.92e-06	1.48e-05	183.128	107.654	473.018	311.45	TRUE
TNK2	591.041	-1.4264	0.216253	-6.59598	4.22e-11	6.48e-10	460.093	296.212	1019.4	1019.5	TRUE
USP6NL	262.629	-1.42777	0.281157	-5.07819	3.81e-07	3.32e-06	163.285	97.8672	320.82	386.105	TRUE
SPRED2	1192.26	-1.42817	0.0991508	-14.404	4.88e-47	6.44e-45	583.694	641.357	1584.39	1706.56	TRUE
EIF3H	4416.02	-1.42828	0.0625877	-22.8205	2.87e-115	1.45e-112	2116.92	2115.24	5827.32	5561.77	TRUE
SGK1	1285.15	-1.43062	0.0950602	-15.0496	3.47e-51	5.14e-49	795.345	715.083	2033.32	2046	TRUE
CCDC85C	231.525	-1.43126	0.218	-6.56539	5.19e-11	7.92e-10	135.176	114.178	329.58	345.278	TRUE
MPPED2	89.2079	-1.43384	0.492325	-2.91239	0.00358679	0.0126497	75.2353	30.0126	128.109	158.641	TRUE
ABHD5	201.786	-1.43717	0.276546	-5.19684	2.03e-07	1.85e-06	120.294	79.5987	246.364	298.619	TRUE
POF1B	1034.99	-1.4417	0.0961762	-14.9902	8.51e-51	1.25e-48	503.911	535.66	1364.31	1455.77	TRUE
GABARAPL2	276.793	-1.44453	0.356564	-4.05125	5.09e-05	0.00028601	178.167	76.9889	377.758	320.782	TRUE
ACYP2	51.1969	-1.44656	0.525485	-2.75281	0.00590868	0.0194779	33.4838	15.6588	65.697	69.9887	TRUE
EGLN3	492.421	-1.44772	0.141271	-10.2478	1.21e-24	5.97e-23	324.504	369.938	902.239	988.008	TRUE
FAM210A	227.826	-1.45665	0.195059	-7.46776	8.16e-14	1.73e-12	156.258	133.099	386.517	410.601	TRUE
RASSF9	836.799	-1.46129	0.143717	-10.1679	2.76e-24	1.33e-22	534.088	531.745	1423.43	1511.76	TRUE
MAPK11	65.6487	-1.46628	0.582707	-2.51632	0.0118587	0.0353588	50.0191	15.0063	91.9758	89.8189	TRUE
MYCN	75.4761	-1.47861	0.405027	-3.65064	0.000261587	0.00124932	27.6965	41.1042	88.6909	101.484	TRUE
HUNK	111.495	-1.49098	0.29938	-4.98024	6.35e-07	5.33e-06	88.0501	75.0315	232.129	227.463	TRUE
UBALD2	188.911	-1.49142	0.31109	-4.79416	1.63e-06	1.28e-05	71.1015	124.618	279.212	267.124	TRUE
B3GALNT2	1012.2	-1.49183	0.0927671	-16.0814	3.44e-58	6.15e-56	553.517	555.886	1518.7	1601.58	TRUE
ABHD17C	133.344	-1.49381	0.294126	-5.07882	3.8e-07	3.31e-06	76.8888	50.891	173.002	190.136	TRUE
SIX1	106.312	-1.49643	0.340618	-4.3933	1.12e-05	7.37e-05	51.2592	33.2749	134.679	106.15	TRUE
CZH18ORF25	180.126	-1.50104	0.353849	-4.24204	2.21e-05	0.000136048	124.428	65.8973	272.642	269.457	TRUE
CSRP2	5129.23	-1.5093	0.0863998	-17.4688	2.48e-68	5.95e-66	2748.98	3095.87	8629.3	7997.38	TRUE
AGPAT3	1045.91	-1.513	0.141311	-10.7068	9.45e-27	5.45e-25	820.561	662.235	2023.47	2216.31	TRUE
LARP4B	689.275	-1.51662	0.534371	-2.83815	0.0045376	0.0155098	489.856	191.82	929.612	1023	TRUE
MAPK9	73.4094	-1.52025	0.591559	-2.5699	0.0101728	0.0310269	54.5663	16.9637	94.1657	113.148	TRUE
PAWR	1351.27	-1.53052	0.121984	-12.5469	4.13e-36	3.65e-34	863.966	723.565	2152.67	2442.61	TRUE
MPP5	211.059	-1.5413	0.240984	-6.39587	1.6e-10	2.29e-09	133.522	95.9099	321.915	349.944	TRUE
TUBA4A	305.816	-1.55521	0.166788	-9.32443	1.12e-20	4.23e-19	160.805	187.905	516.816	503.919	TRUE
LRRTM4	80.8245	-1.55742	0.544312	-2.86126	0.00421959	0.0145828	53.7395	16.9637	116.065	94.4848	TRUE
RIMS1	149.623	-1.55915	0.296351	-5.26117	1.43e-07	1.34e-06	105.412	67.2022	246.364	265.957	TRUE
FZD5	32.7371	-1.56037	0.558534	-2.79368	0.00521116	0.0174816	20.2557	26.7504	65.697	72.3217	TRUE
KRT80	518.407	-1.5623	0.173706	-8.99397	2.38e-19	8.24e-18	245.548	198.997	646.02	671.892	TRUE
CH25H	294.743	-1.58612	0.160059	-9.90963	3.78e-23	1.67e-21	180.234	190.515	575.944	535.414	TRUE
PEX7	63.6615	-1.58836	0.558945	-2.84172	0.00448709	0.015373	44.6451	16.9637	96.3556	90.9854	TRUE
GID8	364.468	-1.58871	0.144587	-10.9879	4.37e-28	2.68e-26	190.155	180.076	569.374	545.912	TRUE
BNIP3L	1085.48	-1.59512	0.0977475	-16.3188	7.26e-60	1.33e-57	595.682	542.185	1708.12	1736.89	TRUE
SOUL	204.851	-1.59968	0.216453	-7.39041	1.46e-13	3.01e-12	59.5268	71.7693	203.661	191.303	TRUE
SPSB1	548.427	-1.60487	0.25136	-6.38474	1.72e-10	2.46e-09	355.507	200.954	789.459	909.854	TRUE
FAM53A	1115.52	-1.61752	0.177821	-9.09633	9.34e-20	3.32e-18	732.097	494.556	1935.87	1837.2	TRUE
CPNE8	204.108	-1.61888	0.417808	-3.87469	0.000106761	0.000560325	108.719	101.782	312.061	334.78	TRUE
ZCCHC10	210.273	-1.62148	0.395886	-4.09581	4.21e-05	0.00024016	148.817	60.0252	314.251	332.447	TRUE
XIAP	203.582	-1.6217	0.334884	-4.84259	1.28e-06	1.02e-05	101.278	54.8057	247.459	236.795	TRUE
NR3C2	421.167	-1.62663	0.262466	-6.19746	5.74e-10	7.74e-09	133.935	75.684	300.016	353.443	TRUE
LOC107055107	55.0549	-1.63485	0.437708	-3.73502	0.000187703	0.000924808	25.6296	39.1469	107.305	92.1519	TRUE
CREB5	1043.71	-1.64102	0.693475	-2.36637	0.0179634	0.0499122	916.879	264.894	1977.48	1710.06	TRUE
LGALS1	3130.94	-1.64435	0.370614	-4.43684	9.13e-06	6.11e-05	797.411	1514.98	3821.37	3403.79	TRUE
PCDH7	38.7126	-1.651	0.517292	-3.19161	0.00141481	0.00561274	14.4683	16.9637	49.2727	48.9921	TRUE
TTC7B	239.374	-1.65187	0.669255	-2.46822	0.0135786	0.0395843	66.9677	19.5734	129.204	144.643	TRUE
LOC107049603	771.323	-1.65845	0.227616	-7.28615	3.19e-13	6.34e-12	34.724	53.5008	158.768	113.148	TRUE
TOM1L1	196.972	-1.65871	0.248785	-6.66724	2.61e-11	4.12e-10	66.9677	51.5434	188.331	188.97	TRUE
MOSPD2	392.676	-1.66058	0.272439	-6.09523	1.09e-09	1.4e-08	291.02	159.197	743.471	685.89	TRUE
EXPH5	982.896	-1.66937	0.4839	-3.44982	0.000560959	0.0024719	637.846	269.461	1331.46	1557.25	TRUE
KIAA0101	72.2535	-1.67104	0.663282	-2.51934	0.0117574	0.0351283	28.5233	63.2875	208.04	82.82	TRUE
RAB39A	27.3261	-1.67489	0.665414	-2.51706	0.011834	0.0353138	19.0155	11.0916	50.3677	46.6592	TRUE
LOC107050017	74.8158	-1.67909	0.362886	-4.62706	3.71e-06	2.69e-05	27.2831	38.4944	110.59	97.9842	TRUE
SH3BGRL2	166.803	-1.69382	0.282635	-5.99297	2.06e-09	2.55e-08	84.3297	53.5008	213.515	236.795	TRUE
TCF7	735.111	-1.69564	0.380303	-4.45864	8.25e-06	5.57e-05	222.399	195.734	647.115	708.053	TRUE
LOC112530941	224.517	-1.6964	0.249404	-6.80179	1.03e-11	1.71e-10	103.345	69.1595	296.731	267.124	TRUE
F-KER	50.2745	-1.70231	0.502192	-3.38975	0.000699557	0.00301726	28.5233	22.1832	87.596	78.1541	TRUE
PNRC1	2741.24	-1.70575	0.101078	-16.8755	6.81e-64	1.47e-61	921.426	1087.63	3265.14	3275.47	TRUE
LOC431325	26.1964	-1.70737	0.655112	-2.60622	0.00915471	0.0283769	16.1218	9.13428	43.798	39.6603	TRUE
CLC2LL	83.0843	-1.71607	0.379594	-4.52081	6.16e-06	4.25e-05	30.5902	20.2259	90.8808	78.1541	TRUE
PERP2	2010.53	-1.71626	0.0744003	-23.0679	9.72e-118	5.08e-115	1005.34	956.489	3267.33	3185.65	TRUE
RORA	304.465	-1.71702	0.341706	-5.02484	5.04e-07	4.3e-06	62.0071	30.6651	140.154	169.139	TRUE
LOC112531189	82.3333	-1.72002	0.491743	-3.4978	0.000469116	0.00210778	59.9402	24.1406	145.628	134.145	TRUE
UBXN2B	80.5461	-1.72796	0.564706	-3.05993	0.00221392	0.00835312	40.0979	13.049	67.8869	110.816	TRUE
EPB41L4B	114.88	-1.75116	0.336667	-5.20147	1.98e-07	1.81e-06	33.4838	21.5308	104.02	83.9865	TRUE
CGRRF1	34.8308	-1.75502	0.518211	-3.3867	0.000707399	0.00304544	17.7754	16.9637	60.2222	57.1575	TRUE
GABRA5	67.1382	-1.76787	0.370421	-4.77261	1.82e-06	1.42e-05	36.3775	26.7504	110.59	106.15	TRUE
NEDD9	2254.75	-1.78347	0.291871	-6.11048	9.93e-10	1.28e-08	1504.29	908.86	3998.76	4313.64	TRUE
FBXL4	205.52	-1.78425	0.274124	-6.50891	7.57e-11	1.14e-09	96.7311	61.3301	248.554	300.952	TRUE
ABHD3	322.316	-1.78686	0.177502	-10.0667	7.76e-24	3.64e-22	106.652	95.9099	324.105	377.939	TRUE
NUAK2	42.1939	-1.79499	0.612032	-2.93284	0.00335876	0.0119753	18.1888	35.2322	95.2606	88.6524	TRUE
GPR160	85.0033	-1.79595	0.34045	-5.27524	1.33e-07	1.25e-06	23.1493	25.4455	88.6909	79.3206	TRUE
TRPS1	880.509	-1.79833	0.151266	-11.8885	1.36e-32	1.01e-30	160.392	130.49	552.95	465.425	TRUE
GLI2	778.317	-1.80092	0.242327	-7.43177	1.07e-13	2.24e-12	378.243	289.687	1206.63	1124.49	TRUE
LOC426913	26.5919	-1.82886	0.665596	-2.7477	0.00600152	0.0197351	15.2951	10.4392	54.7475	37.3273	TRUE
IRS2	126.139	-1.83829	0.476922	-3.85448	0.000115975	0.00060146	32.6571	11.0916	86.501	73.4882	TRUE
RNF144B	417.788	-1.84016	0.172046	-10.6957	1.07e-26	6.12e-25	226.533	188.558	697.483	794.372	TRUE
DTWD2	81.8493	-1.86647	0.483697	-3.85877	0.000113959	0.000593209	47.5388	26.0979	142.343	128.313	TRUE
ALX4	62.3094	-1.86744	0.66499	-2.80822	0.00498163	0.016804	49.6057	11.0916	106.21	117.814	TRUE
PARVB	690.815	-1.88051	0.107567	-17.4822	1.96e-68	4.78e-66	422.889	407.128	1506.65	1552.58	TRUE
C1H21ORF91	345.012	-1.88558	0.26846	-7.02369	2.16e-12	3.92e-11	201.316	154.63	804.788	513.251	TRUE
CPEB2	212.111	-1.89125	0.338132	-5.59324	2.23e-08	2.35e-07	29.35	16.3112	96.3556	76.9876	TRUE
LOC100859427	34.4999	-1.8931	0.590276	-3.20715	0.00134059	0.00535761	22.3226	13.049	76.6465	55.991	TRUE
TMEM86A	245.512	-1.90358	0.416165	-4.57409	4.78e-06	3.39e-05	92.1839	31.3175	222.275	244.961	TRUE
SYT12	77.69	-1.95885	0.41211	-4.75322	2e-06	1.54e-05	56.6332	33.9273	194.901	159.808	TRUE
YPEL5	514.005	-1.96392	0.475738	-4.12816	3.66e-05	0.000212559	217.025	94.605	605.507	613.568	TRUE
LOC428714	119.829	-1.96907	0.762646	-2.5819	0.00982594	0.0301575	2.89367	0	8.7596	4.66592	TRUE
VIT	182.326	-1.99002	0.214505	-9.27726	1.74e-20	6.53e-19	107.066	103.087	402.941	432.764	TRUE
MAF	268.674	-1.99109	0.393195	-5.06388	4.11e-07	3.56e-06	194.289	73.0742	552.95	515.584	TRUE
CNTN1	411.801	-1.99429	0.246916	-8.07681	6.65e-16	1.69e-14	55.8064	32.6224	165.337	194.802	TRUE
BMP8A	26.9121	-2.00067	0.790902	-2.5296	0.0114191	0.0342714	9.09438	22.8357	64.602	61.8234	TRUE
MACC1	262.382	-2.00984	0.188804	-10.6451	1.84e-26	1.03e-24	138.896	145.496	615.362	528.415	TRUE
PPEF1	47.7108	-2.01555	0.432617	-4.65897	3.18e-06	2.34e-05	23.5627	21.5308	95.2606	87.4859	TRUE
CA8	62.3376	-2.03528	0.554592	-3.66987	0.000242672	0.00116928	19.4289	6.52448	58.0323	51.3251	TRUE
KBTBD11	1242.64	-2.03651	0.0917547	-22.1952	3.82e-109	1.87e-106	509.285	533.05	2072.74	2198.81	TRUE
RNF180	65.0175	-2.03719	0.633404	-3.21625	0.00129877	0.0052204	31.8303	9.13428	81.0263	89.8189	TRUE
CA2	1012.86	-2.04187	0.20747	-9.84175	7.44e-23	3.23e-21	443.144	709.864	2450.5	2286.3	TRUE
MAL2	147.544	-2.05103	0.284708	-7.204	5.85e-13	1.13e-11	85.1564	56.1106	282.497	307.95	TRUE
FBXO4	42.0653	-2.074	0.759447	-2.73094	0.00631544	0.0206514	27.6965	6.52448	83.2162	62.9899	TRUE
BG8	88.895	-2.08437	0.480608	-4.33694	1.44e-05	9.27e-05	44.2317	16.3112	133.584	127.146	TRUE
ZC3H12C	137.583	-2.09175	0.401599	-5.20855	1.9e-07	1.75e-06	67.7944	29.3602	209.135	209.966	TRUE
FRMD7	15.6114	-2.09909	0.847361	-2.47721	0.0132415	0.0387636	5.78733	5.21959	26.2788	20.9966	TRUE
LCA5L	41.0359	-2.10367	0.739971	-2.84291	0.00447034	0.0153192	14.4683	20.2259	65.697	82.82	TRUE
AMER3	50.8623	-2.10475	0.501965	-4.19302	2.75e-05	0.000165125	32.2437	17.6161	109.495	107.316	TRUE
RCAN1	425.315	-2.10543	0.560786	-3.75442	0.000173743	0.000860953	176.1	65.8973	492.727	551.745	TRUE
WNT3A	24.816	-2.11612	0.769449	-2.75017	0.00595636	0.0196086	4.96057	6.52448	31.7535	17.4972	TRUE
LDLRAD3	357.438	-2.13648	0.172209	-12.4063	2.42e-35	2.04e-33	94.6642	88.733	409.511	398.936	TRUE
FOXN3	528.299	-2.16133	0.685377	-3.15349	0.00161331	0.00632155	190.982	54.8057	557.329	544.746	TRUE
EAF2	129.699	-2.16569	0.272647	-7.94319	1.97e-15	4.78e-14	56.2198	73.0742	282.497	293.953	TRUE
CBS	707.008	-2.17048	0.643688	-3.37194	0.000746408	0.00319185	111.199	351.67	983.265	1097.66	TRUE
CERS3	326.879	-2.18272	0.24162	-9.03368	1.66e-19	5.81e-18	190.155	124.618	736.901	699.887	TRUE
FOS	3820.46	-2.20798	0.0918529	-24.0382	1.11e-127	7.39e-125	199.663	193.125	938.372	879.525	TRUE
SIK1	668.557	-2.2089	0.118852	-18.5853	4.23e-77	1.24e-74	314.583	300.126	1359.93	1486.09	TRUE
ADORA1	80.557	-2.21955	0.597555	-3.71438	0.0002037	0.000995587	40.0979	10.4392	108.4	130.646	TRUE
ITGB6	544.177	-2.22056	0.263258	-8.43494	3.31e-17	9.46e-16	219.092	116.788	776.319	799.038	TRUE
LOC424473	917.078	-2.28388	0.104676	-21.8186	1.54e-105	7.07e-103	388.991	411.695	1871.27	2022.67	TRUE
NTM	90.9343	-2.28414	0.458589	-4.9808	6.33e-07	5.32e-06	18.1888	44.3665	157.673	142.31	TRUE
NRCAM	611.114	-2.28762	0.547318	-4.17968	2.92e-05	0.000173904	215.371	92.6477	569.374	937.849	TRUE
CSTA	327.05	-2.29128	0.813069	-2.81806	0.00483145	0.0163804	63.2473	262.937	824.497	769.876	TRUE
LOC101748577	99.231	-2.30462	0.317851	-7.25064	4.15e-13	8.11e-12	39.6846	34.5798	201.471	166.807	TRUE
IFITM10	45.4557	-2.31042	0.503105	-4.59233	4.38e-06	3.13e-05	16.5352	23.4881	111.685	85.153	TRUE
CYP1B1	1444.34	-2.35199	0.085716	-27.4394	9.31e-166	9.73e-163	548.143	542.837	2761.46	2810.05	TRUE
LOC426914	23.0635	-2.36768	0.68853	-3.43874	0.000584422	0.00256382	7.85423	11.0916	52.5576	44.3262	TRUE
SLC16A3	57.9911	-2.37819	0.715031	-3.32599	0.000881038	0.00370082	38.031	7.82938	122.634	118.981	TRUE
LOC107049929	72.0441	-2.38519	0.417389	-5.71453	1.1e-08	1.21e-07	23.1493	40.4518	169.717	158.641	TRUE
LOC100859249	14.676	-2.41758	0.908675	-2.66056	0.00780107	0.0246856	4.54719	7.17693	33.9434	27.9955	TRUE
MAFK	557.121	-2.43604	0.488501	-4.98677	6.14e-07	5.17e-06	72.755	127.88	368.998	713.885	TRUE
ITGA2B	23.6724	-2.49556	0.851265	-2.93159	0.0033723	0.0120142	9.09438	12.3965	83.2162	37.3273	TRUE
EHF	616.709	-2.49992	0.148797	-16.8009	2.4e-63	5.03e-61	245.962	296.864	1485.85	1573.58	TRUE
C4H4orf33	82.5552	-2.50845	0.460294	-5.44967	5.05e-08	5.08e-07	38.031	19.5734	190.521	141.144	TRUE
LOC100859586	69.2945	-2.54754	0.463913	-5.49143	3.99e-08	4.05e-07	21.4958	39.7993	180.667	173.805	TRUE
AREG	68.3261	-2.55546	0.363152	-7.03689	1.97e-12	3.59e-11	22.3226	26.7504	147.818	138.811	TRUE
GCNT1	122.231	-2.57565	0.303564	-8.4847	2.16e-17	6.27e-16	25.2162	23.4881	147.818	143.477	TRUE
CYP24A1	235.491	-2.60997	0.222248	-11.7435	7.63e-32	5.58e-30	81.436	58.0679	428.125	432.764	TRUE
FGFBP2	268.603	-2.66896	0.382174	-6.98362	2.88e-12	5.11e-11	134.762	65.8973	639.451	643.896	TRUE
EDPE	407.846	-2.70442	0.237985	-11.3638	6.33e-30	4.33e-28	128.975	195.082	1126.7	974.01	TRUE
RD3	116.362	-2.71282	0.293144	-9.25424	2.16e-20	8.02e-19	23.9761	20.8783	142.343	153.975	TRUE
LOC100859148	42.0286	-2.76101	0.51459	-5.36544	8.08e-08	7.92e-07	16.1218	16.3112	118.255	101.484	TRUE
MMP10	40.8807	-2.785	0.843211	-3.30285	0.000957077	0.00397461	5.37395	26.0979	101.83	111.982	TRUE
EGR1	2831.25	-2.79581	0.111047	-25.1768	7.2e-140	5.55e-137	526.234	653.101	4143.29	4017.35	TRUE
TNR	20.4981	-2.83779	1.18469	-2.39539	0.0166025	0.046716	1.65352	0	7.66465	5.8324	TRUE
RGCC	53.2908	-2.89622	0.572849	-5.05581	4.29e-07	3.7e-06	16.1218	6.52448	106.21	66.4893	TRUE
NRSN1	157.866	-2.90706	0.508213	-5.72016	1.06e-08	1.18e-07	53.7395	13.7014	238.699	275.289	TRUE
EPGN	23.4214	-2.95936	1.23712	-2.39215	0.0167501	0.0470319	8.681	0	38.3232	31.4949	TRUE
KRT75L1	5758.96	-3.00411	0.290957	-10.325	5.43e-25	2.75e-23	1381.11	2247.03	14462.1	14634.6	TRUE
LOC429492	43.7402	-3.05618	0.594934	-5.13701	2.79e-07	2.49e-06	10.7479	3.91469	63.5071	62.9899	TRUE
HTR3A	25.881	-3.0934	1.21986	-2.53586	0.0112171	0.0337827	1.24014	0	8.7596	3.49944	TRUE
SLC16A9	317.599	-3.09888	0.210762	-14.7032	6.15e-49	8.41e-47	75.6487	67.2022	596.748	632.232	TRUE
GGGT5L	323.186	-3.10119	0.349044	-8.88479	6.4e-19	2.14e-17	62.4205	139.624	854.061	866.694	TRUE
KRT75L4	117.542	-3.14452	0.287223	-10.948	6.79e-28	4.11e-26	33.4838	35.8847	293.447	318.449	TRUE
ESRRG	37.4413	-3.16848	1.18109	-2.68268	0.00730343	0.023335	15.7085	0	59.1273	85.153	TRUE
CHST9	34.6299	-3.19302	1.00267	-3.18453	0.00144991	0.0057381	6.61409	0	33.9434	30.3285	TRUE
AKR1B1L	36.504	-3.21455	0.749597	-4.28837	1.8e-05	0.000112922	5.37395	16.3112	104.02	93.3183	TRUE
PCDH10	146.332	-3.21649	0.314334	-10.2327	1.41e-24	6.95e-23	39.2712	22.1832	298.921	283.454	TRUE
TMEM121	21.7703	-3.23435	0.932573	-3.4682	0.000523966	0.00232639	2.0669	1.3049	18.6141	13.9977	TRUE
SERPINB2	39.37	-3.2492	1.1324	-2.8693	0.00411383	0.0142611	12.8148	0	64.602	60.6569	TRUE
EPPKL	13.3187	-3.25394	1.34913	-2.41189	0.0158703	0.0451064	2.0669	4.56714	27.3737	34.9944	TRUE
LOC112530204	14.2634	-3.28679	1.09551	-3.00024	0.00269766	0.00986788	1.24014	1.3049	14.2343	10.4983	TRUE
MYH7B	20.3319	-3.31754	1.34563	-2.46541	0.0136857	0.0398329	9.09438	0	37.2283	55.991	TRUE
ADGRG2	236.291	-3.31771	1.31751	-2.51816	0.011797	0.0352394	5.78733	0	24.0889	36.1609	TRUE
LOC101750745	12.4546	-3.38279	1.33966	-2.52512	0.011566	0.0346626	2.0669	0	12.0444	11.6648	TRUE
EML5	40.5186	-3.44099	0.899832	-3.82403	0.000131285	0.000672172	5.37395	0	27.3737	36.1609	TRUE
KRT71	3450.02	-3.44573	0.323131	-10.6636	1.51e-26	8.49e-25	608.496	1083.72	9009.25	9414.65	TRUE
LOC395095	35.4908	-3.47898	0.710753	-4.89477	9.84e-07	8.06e-06	12.4014	3.91469	102.925	83.9865	TRUE
GPR132	10.2933	-3.59527	1.47054	-2.44486	0.0144908	0.0418437	1.24014	0	9.85455	6.99887	TRUE
ALDH3B1L1	38.3467	-3.61249	1.07193	-3.37007	0.000751496	0.00321101	11.1613	0	68.9818	72.3217	TRUE
STX11	9.56503	-3.63527	1.47112	-2.47109	0.0134702	0.0393151	2.89367	0	20.804	17.4972	TRUE
SYPL1	35.1935	-3.64414	1.17784	-3.09392	0.00197528	0.00757769	13.6416	0	93.0707	81.6535	TRUE
GDF10	13.6474	-3.68358	1.29997	-2.8336	0.00460272	0.0157067	1.65352	0	9.85455	13.9977	TRUE
EGR4	9.92088	-3.68432	1.48633	-2.4788	0.0131824	0.0386215	3.30705	0	26.2788	18.6637	TRUE
GDNF	66.7116	-3.69886	0.836683	-4.42086	9.83e-06	6.53e-05	2.0669	0	10.9495	20.9966	TRUE
CLDN4	19.1334	-3.72267	0.818165	-4.55002	5.36e-06	3.76e-05	3.30705	3.91469	51.4626	43.1597	TRUE
SOST	15.7304	-3.73382	1.12932	-3.30627	0.000945473	0.003932	3.30705	1.3049	31.7535	31.4949	TRUE
CLYBL	33.8256	-3.7821	1.06136	-3.56344	0.000366029	0.00168758	7.44085	0	49.2727	58.324	TRUE
RAD9B	123.01	-3.8026	0.985918	-3.85691	0.00011483	0.000596473	2.0669	16.3112	120.444	130.646	TRUE
KRT10	1102.46	-3.84189	0.359331	-10.6918	1.11e-26	6.36e-25	116.16	221.18	2368.38	2451.94	TRUE
LOC396479	32.1567	-3.88196	0.651027	-5.96282	2.48e-09	3.02e-08	5.78733	6.52448	91.9758	88.6524	TRUE
LOR3	15.0165	-3.89422	1.23867	-3.14386	0.00166735	0.00650605	3.30705	0	28.4687	24.4961	TRUE
EDQM2	14.8203	-3.90273	1.24862	-3.12562	0.00177428	0.0068971	3.72043	1.3049	32.8485	44.3262	TRUE
HEPHL1	368.748	-3.96313	0.979651	-4.04545	5.22e-05	0.000292208	17.362	108.959	947.131	1017.17	TRUE
LOC772080	22081.1	-3.99795	0.667093	-5.99309	2.06e-09	2.55e-08	1659.31	6007.09	61781.4	60696.6	TRUE
SELENBP1L3	254.492	-4.00249	0.252142	-15.8739	9.6e-57	1.64e-54	35.1374	53.5008	721.572	676.558	TRUE
KRT75L2	24341.4	-4.00889	0.566479	-7.07685	1.47e-12	2.73e-11	2226.47	6287.64	67408.4	69647	TRUE
TXK	17.0046	-4.01248	1.60175	-2.50506	0.0122431	0.036318	5.78733	0	62.4121	33.8279	TRUE
SYT8	82.5249	-4.01435	0.689208	-5.82459	5.73e-09	6.59e-08	4.96057	22.8357	228.844	209.966	TRUE
FSTL3	71.9437	-4.02282	1.58762	-2.53388	0.0112808	0.0339466	9.92114	0	91.9758	72.3217	TRUE
KRTC42L	7691	-4.07186	0.692872	-5.87678	4.18e-09	4.93e-08	528.301	2037.6	21522.3	21618.4	TRUE
LOC107049026	23.4287	-4.09524	0.994882	-4.11631	3.85e-05	0.000221906	6.20071	1.3049	70.0768	62.9899	TRUE
EDQM1	16.8562	-4.11504	1.07084	-3.8428	0.00012164	0.000627617	3.30705	0.652448	31.7535	40.8268	TRUE
FOXN1	34.9872	-4.17157	1.10377	-3.77937	0.000157226	0.000788177	9.92114	0	90.8808	94.4848	TRUE
LOC431316	446.33	-4.20848	0.962174	-4.37393	1.22e-05	8e-05	28.1099	109.611	1362.12	1178.14	TRUE
LOC100859790	107.051	-4.29978	0.56108	-7.6634	1.81e-14	4.05e-13	7.02747	24.793	332.865	277.622	TRUE
LOC107055104	234.852	-4.32314	0.791894	-5.45924	4.78e-08	4.83e-07	16.5352	50.891	710.622	631.065	TRUE
TNNI1	9.72293	-4.33338	1.5083	-2.87302	0.00406571	0.0141143	1.24014	0	18.6141	9.33183	TRUE
EDCH3	9.58198	-4.40104	1.85371	-2.37418	0.0175882	0.0490529	2.48028	0	32.8485	22.1631	TRUE
LOC431321	59.3683	-4.40658	0.538584	-8.1818	2.8e-16	7.43e-15	5.78733	10.4392	188.331	146.976	TRUE
LOC431314	23.8544	-4.51923	0.845993	-5.34192	9.2e-08	8.91e-07	3.30705	2.60979	60.2222	76.9876	TRUE
NR0B2	12.7496	-4.59223	1.63081	-2.81592	0.00486383	0.0164711	2.89367	0	33.9434	39.6603	TRUE
TMEM45BL	16.6601	-4.62353	1.51805	-3.0457	0.00232136	0.00868021	3.72043	0	62.4121	33.8279	TRUE
ARC	66.1516	-4.66833	1.74354	-2.6775	0.00741739	0.0236349	13.2282	0	164.242	176.138	TRUE
LOC100859616	418.818	-4.76752	0.60461	-7.88528	3.14e-15	7.45e-14	26.8697	62.635	1311.75	1111.65	TRUE
LOC112531608	10.0121	-4.88062	2.01127	-2.42664	0.0152393	0.0436444	0	0	3.28485	2.33296	TRUE
LOC100857270	273.733	-4.89019	0.681922	-7.17118	7.44e-13	1.41e-11	14.8817	39.1469	862.82	725.55	TRUE
LOC100859722	551.299	-4.92971	0.712681	-6.91713	4.61e-12	7.98e-11	28.5233	76.9889	1745.35	1456.93	TRUE
LOC426912	369.046	-4.96554	0.740252	-6.70791	1.97e-11	3.17e-10	18.1888	50.891	1195.69	949.514	TRUE
LOC100857297	268.045	-4.9929	0.235587	-21.1934	1.1e-99	4.6e-97	22.7359	26.7504	815.738	743.047	TRUE
LOC101751554	345.641	-4.99493	0.86746	-5.75811	8.51e-09	9.54e-08	14.4683	48.9336	1115.75	894.69	TRUE
EDQREP	14.5533	-4.99757	1.50153	-3.32832	0.000873716	0.00367322	2.48028	0	40.5131	44.3262	TRUE
LOC100859657	315.92	-5.03573	0.782571	-6.43485	1.24e-10	1.81e-09	14.0549	42.4091	1007.35	831.7	TRUE
LOC431317	190.49	-5.05207	0.429362	-11.7665	5.81e-32	4.28e-30	9.09438	25.4455	603.317	505.085	TRUE
LOC100857367	197.977	-5.06719	0.378836	-13.3757	8.39e-41	9.03e-39	10.7479	24.793	627.406	524.916	TRUE
[truncated: 58 more rows]

## Sheet: DEGs_Late growth vs Resting
gene_id	baseMean	log2FoldChange	lfcSE	stat	pvalue	padj	LG-1	LG-2	Resting-1	Resting-2	coding
HBBR	16622.6	-17.87	3.78	-4.73	0	0	0	0	50002.9	49717.9	TRUE
HBZ	7529.09	-16.73	1.44	-11.58	0	0	0	0	22905.1	22269.4	TRUE
DES	40049.3	-15.68	0.74	-21.13	0	0	4.38	0	117083	119420	TRUE
P2RX1	2388.11	-15.03	1.5	-10.01	0	0	0	0	7105.64	6851.21	TRUE
HBE	8469.9	-14.48	1.76	-8.22	0	0	2.19	0	24794.2	26020.2	TRUE
FHL2	1136.58	-13.9	1.48	-9.36	0	0	0	0	3110.96	3258.4	TRUE
MRVI1	986.12	-13.74	1.49	-9.24	0	0	0	0	2875.61	2818.12	TRUE
CMYA5	845.21	-13.54	1.45	-9.35	0	0	0	0	2411.15	2554.29	TRUE
SYNPO2	4270.08	-13.43	1.11	-12.06	0	0	0	2.33	12347.2	12595	TRUE
BVES	429.24	-12.57	1.82	-6.91	0	0	0	0	1345.07	1186.4	TRUE
EEF1A2	386.15	-12.44	1.45	-8.57	0	0	0	0	1123.75	1193.12	TRUE
TESPA1	386.82	-12.43	3.86	-3.22	0	0	0	0	1125.31	1166.24	TRUE
RYR2	374.57	-12.37	1.45	-8.51	0	0	0	0	1089.46	1114.14	TRUE
TAGLN	17048.8	-12.33	0.36	-34.27	0	0	12.04	7	49239.2	49612.1	TRUE
PTGDS	396.38	-12.32	1.47	-8.4	0	0	0	0	1041.14	1090.61	TRUE
LOC107054877	359.68	-12.31	1.66	-7.4	0	0	0	0	1039.58	1067.09	TRUE
DUSP3	355.76	-12.24	1.45	-8.44	0	0	0	0	964.77	1046.92	TRUE
MGP	347.85	-12.15	1.45	-8.38	0	0	0	0	941.39	947.78	TRUE
PRKAA2	307.13	-12.1	3.69	-3.28	0	0	0	0	843.2	981.39	TRUE
NEXN	307.68	-12.05	1.74	-6.92	0	0	0	0	854.11	909.13	TRUE
CLIC5	278.44	-11.93	1.45	-8.2	0	0	0	0	779.3	846.95	TRUE
KCNH2	276.64	-11.91	1.46	-8.18	0	0	0	0	846.32	747.8	TRUE
COL19A1	264.2	-11.85	1.48	-8.03	0	0	0	0	707.6	830.14	TRUE
TECRL	245.84	-11.77	3.69	-3.19	0	0	0	0	710.72	746.12	TRUE
SMOC2	251.57	-11.68	1.49	-7.85	0	0	0	0	713.84	646.97	TRUE
CORO6	227.96	-11.67	3.45	-3.39	0	0	0	0	579.8	778.05	TRUE
GPD1L2	205.94	-11.48	1.49	-7.69	0	0	0	0	572.01	615.05	TRUE
BRINP1	205.89	-11.47	1.46	-7.86	0	0	0	0	596.94	584.8	TRUE
MYH11	51637	-11.41	0.26	-43.49	0	0	51.46	59.49	149480	151629	TRUE
ATP2B2	188.71	-11.33	1.48	-7.65	0	0	0	0	494.08	578.08	TRUE
KCNC4	178.1	-11.32	3.24	-3.49	0	0	0	0	581.36	480.61	TRUE
LRMPL	179.11	-11.29	3.9	-2.9	0	0.01	0	0	540.83	500.78	TRUE
LZTS3	190.28	-11.29	1.46	-7.73	0	0	0	0	473.81	564.63	TRUE
SLC38A4	172.48	-11.27	3.2	-3.52	0	0	0	0	512.78	515.9	TRUE
JPH2	172.22	-11.27	3.44	-3.28	0	0	0	0	494.08	529.34	TRUE
LOC107049937	164.33	-11.19	3.66	-3.06	0	0.01	0	0	501.87	467.17	TRUE
ACTG2	10651.9	-11.17	0.44	-25.37	0	0	7.66	19.83	30679.4	31985.8	TRUE
MUSTN1	884.82	-11.11	1.03	-10.75	0	0	0	2.33	2484.4	2520.68	TRUE
SPP1	150.57	-11.08	1.47	-7.52	0	0	0	0	508.1	393.23	TRUE
HSPB7	798.09	-11.02	1.03	-10.74	0	0	0	2.33	2408.03	2275.34	TRUE
KCNH7	144.78	-11.01	3.59	-3.07	0	0.01	0	0	439.52	415.07	TRUE
RASL12	147.43	-11.01	1.47	-7.5	0	0	0	0	417.7	436.92	TRUE
DUSP26	135.47	-10.88	1.87	-5.82	0	0	0	0	392.77	388.18	TRUE
ITGA7	1070.18	-10.79	0.84	-12.86	0	0	0	3.5	2951.98	3038.26	TRUE
CNN1	5353.65	-10.76	0.41	-26.26	0	0	9.85	8.17	15752.7	15586.2	TRUE
COLEC10	126.57	-10.76	3.96	-2.72	0.01	0.02	0	0	331.98	388.18	TRUE
TMEM255B	115.26	-10.64	3.86	-2.76	0.01	0.01	0	0	294.57	368.02	TRUE
LMOD1	2101.41	-10.61	0.66	-16.13	0	0	7.66	0	5942.93	6318.51	TRUE
SLC27A6	108.74	-10.58	3.6	-2.94	0	0.01	0	0	330.42	307.52	TRUE
MYBPC1	102.48	-10.53	1.48	-7.12	0	0	0	0	324.19	290.72	TRUE
ALDOB	118.14	-10.52	1.51	-6.96	0	0	0	0	297.69	312.56	TRUE
PDLIM3	1598.37	-10.41	0.64	-16.14	0	0	3.28	3.5	4457.59	4764.09	TRUE
PCDH11X	87.01	-10.26	3.52	-2.91	0	0.01	0	0	268.08	241.99	TRUE
IGLL1	89.79	-10.26	2.04	-5.04	0	0	0	0	250.93	258.79	TRUE
DIO3	691.34	-10.24	0.92	-11.14	0	0	3.28	0	2032.41	2060.24	TRUE
KCNK3	82.85	-10.2	3.26	-3.13	0	0	0	0	196.38	294.08	TRUE
OPN5L2	82.7	-10.17	3.67	-2.77	0.01	0.01	0	0	258.73	220.14	TRUE
SLC22A3	79.02	-10.12	3.51	-2.88	0	0.01	0	0	252.49	210.06	TRUE
SLC8A1	1071.55	-10.12	0.69	-14.68	0	0	2.19	3.5	3100.05	3172.7	TRUE
AMHR2	77.07	-9.95	1.48	-6.7	0	0	0	0	224.44	186.53	TRUE
POSTN	1385.82	-9.94	0.57	-17.32	0	0	4.38	3.5	4108.46	3675.15	TRUE
PLEKHH2	78.68	-9.93	1.52	-6.54	0	0	0	0	210.41	194.93	TRUE
CUTA	68.45	-9.93	3.13	-3.18	0	0	0	0	210.41	194.93	TRUE
SLN	74.26	-9.93	1.5	-6.62	0	0	0	0	227.56	176.45	TRUE
SOD3	71.75	-9.92	1.49	-6.67	0	0	0	0	211.97	189.89	TRUE
OBSCN	69.47	-9.9	2.09	-4.74	0	0	0	0	202.62	194.93	TRUE
HBE1	64.04	-9.85	1.51	-6.54	0	0	0	0	179.24	205.02	TRUE
SOX10	71.41	-9.84	1.49	-6.58	0	0	0	0	169.89	211.74	TRUE
TMTC1	82.05	-9.81	1.5	-6.52	0	0	0	0	146.51	226.86	TRUE
PKDCCA	67.92	-9.78	1.51	-6.46	0	0	0	0	213.53	152.92	TRUE
LSMEM1	61.53	-9.78	2.65	-3.69	0	0	0	0	173	193.25	TRUE
ABCC9	70.93	-9.77	4.1	-2.38	0.02	0.04	0	0	174.56	188.21	TRUE
COL28A1	60.61	-9.74	3.38	-2.88	0	0.01	0	0	140.27	215.1	TRUE
PTPRT	59.55	-9.73	2.91	-3.34	0	0	0	0	141.83	211.74	TRUE
LOC107053185	63.59	-9.72	1.51	-6.44	0	0	0	0	134.04	216.78	TRUE
LOC422295	57.99	-9.69	2.89	-3.36	0	0	0	0	154.3	189.89	TRUE
CCDC69	316.24	-9.67	1.05	-9.18	0	0	0	2.33	882.17	957.86	TRUE
SCN5A	56.4	-9.64	1.52	-6.35	0	0	0	0	137.16	194.93	TRUE
B3GALT2	59.63	-9.57	1.49	-6.41	0	0	0	0	157.42	159.64	TRUE
MYLK	19647.9	-9.57	0.29	-33.09	0	0	70.08	80.49	55690.2	58713.4	TRUE
ADAMTSL3	54.29	-9.56	3.57	-2.68	0.01	0.02	0	0	188.59	124.35	TRUE
MYO3B	52.68	-9.52	3.47	-2.75	0.01	0.02	0	0	173	132.76	TRUE
ABCA9	50.24	-9.48	3.12	-3.04	0	0.01	0	0	183.91	112.59	TRUE
NRG1	50.02	-9.47	3.21	-2.94	0	0.01	0	0	130.92	163	TRUE
HSPB3	52	-9.44	1.58	-5.97	0	0	0	0	121.57	166.36	TRUE
FXYD2	50.79	-9.43	3.67	-2.57	0.01	0.02	0	0	166.77	120.99	TRUE
LOC101747901	113.47	-9.41	1.47	-6.4	0	0	0	0	135.6	147.88	TRUE
C1QTNF5	77.53	-9.38	1.51	-6.19	0	0	0	0	124.69	152.92	TRUE
NXNL1	49.61	-9.37	1.54	-6.07	0	0	0	0	144.95	129.39	TRUE
MMP27	45.66	-9.35	1.56	-5.98	0	0	0	0	138.72	132.76	TRUE
P4HA3	70.18	-9.29	1.49	-6.24	0	0	0	0	129.36	131.08	TRUE
PCP4	618.32	-9.29	0.66	-14.16	0	0	5.47	0	1726.93	1808.17	TRUE
FABP4	41.84	-9.16	3.55	-2.58	0.01	0.02	0	0	112.22	126.03	TRUE
NEFL	44.09	-9.15	1.62	-5.65	0	0	0	0	138.72	97.47	TRUE
KCNMB1	352.05	-9.14	0.89	-10.31	0	0	0	3.5	919.57	999.87	TRUE
CUBN	59.54	-9.12	1.53	-5.97	0	0	0	0	112.22	119.31	TRUE
POPDC3	40.27	-9.08	3.66	-2.48	0.01	0.03	0	0	113.78	110.91	TRUE
CTXN3	37.19	-9.07	1.59	-5.71	0	0	0	0	90.4	132.76	TRUE
BHMT	36.84	-9.04	2.5	-3.61	0	0	0	0	127.8	90.74	TRUE
EYA1	36.43	-9.04	1.6	-5.65	0	0	0	0	84.16	134.44	TRUE
C10orf10	44.63	-9.03	1.65	-5.46	0	0	0	0	113.78	104.19	TRUE
CCDC170	56.11	-9.01	1.55	-5.82	0	0	0	0	127.8	85.7	TRUE
SSPN	820.36	-9	0.54	-16.54	0	0	3.28	5.83	2312.96	2300.54	TRUE
LAMA4	925.74	-8.98	1.16	-7.74	0	0	0	9.33	2339.45	2334.15	TRUE
MYL10	37.72	-8.96	3.71	-2.42	0.02	0.04	0	0	99.75	107.55	TRUE
ANGPTL5	35.33	-8.93	3.45	-2.59	0.01	0.02	0	0	70.14	132.76	TRUE
LRRC17	53.25	-8.92	1.5	-5.94	0	0	0	0	93.52	107.55	TRUE
TRPC4	34.66	-8.92	3.28	-2.72	0.01	0.02	0	0	95.07	105.87	TRUE
CHRNB3	34.06	-8.91	2.96	-3.01	0	0.01	0	0	104.43	95.79	TRUE
CFC1	32.97	-8.87	2.88	-3.07	0	0.01	0	0	96.63	97.47	TRUE
RASGRF2	34.27	-8.86	3.53	-2.51	0.01	0.03	0	0	102.87	90.74	TRUE
COL20A1	33.57	-8.85	3.43	-2.58	0.01	0.02	0	0	102.87	89.06	TRUE
OSR2	33.99	-8.84	3.59	-2.46	0.01	0.03	0	0	118.45	72.26	TRUE
LOC107050024	156.39	-8.81	3.64	-2.42	0.02	0.04	0	0	185.47	1.68	TRUE
SLC38A3	30.65	-8.79	1.62	-5.41	0	0	0	0	76.37	107.55	TRUE
ABCA8	411.34	-8.79	3.05	-2.88	0	0.01	5.47	0	1245.32	1178	TRUE
DNER	31.98	-8.78	3.38	-2.6	0.01	0.02	0	0	85.72	97.47	TRUE
C1QTNF4	38.03	-8.78	1.55	-5.65	0	0	0	0	99.75	82.34	TRUE
JCHAIN	31.08	-8.77	3.08	-2.85	0	0.01	0	0	85.72	95.79	TRUE
CHRDL1	44.45	-8.76	1.56	-5.63	0	0	0	0	95.07	85.7	TRUE
LHX9	29.89	-8.75	1.62	-5.41	0	0	0	0	91.96	87.38	TRUE
C1QTNF7	31.74	-8.75	3.51	-2.49	0.01	0.03	0	0	98.19	80.66	TRUE
ZNF536	41.57	-8.74	1.55	-5.62	0	0	0	0	84.16	94.11	TRUE
LOC112530328	31.38	-8.74	1.63	-5.35	0	0	0	0	68.58	109.23	TRUE
PDE9A	38.31	-8.72	1.59	-5.47	0	0	0	0	84.16	90.74	TRUE
BRINP2	29.14	-8.72	1.66	-5.26	0	0	0	0	63.9	110.91	TRUE
CCLI5	29.46	-8.71	1.65	-5.28	0	0	0	0	87.28	87.38	TRUE
OC3	28.91	-8.71	1.64	-5.3	0	0	0	0	102.87	70.58	TRUE
CDH6	29.8	-8.68	3.43	-2.53	0.01	0.03	0	0	59.23	110.91	TRUE
NPY7R	29.07	-8.67	3.03	-2.87	0	0.01	0	0	84.16	85.7	TRUE
EOMES	27.89	-8.65	1.64	-5.27	0	0	0	0	95.07	72.26	TRUE
HGF	27.47	-8.63	1.64	-5.27	0	0	0	0	84.16	80.66	TRUE
MDGA1	28.25	-8.62	3.2	-2.7	0.01	0.02	0	0	98.19	65.54	TRUE
PGM5	2573.06	-8.61	0.27	-32.09	0	0	18.61	18.66	6952.9	7563.72	TRUE
LOC112530333	27.29	-8.58	3.04	-2.83	0	0.01	0	0	70.14	89.06	TRUE
NGFR	27.21	-8.58	3.03	-2.83	0	0.01	0	0	76.37	82.34	TRUE
C6H10ORF71	26.49	-8.56	1.67	-5.14	0	0	0	0	73.25	84.02	TRUE
SP5	32.06	-8.55	1.64	-5.22	0	0	0	0	68.58	87.38	TRUE
S100A1	28.02	-8.55	3.54	-2.41	0.02	0.04	0	0	71.7	84.02	TRUE
PRRX2	741.4	-8.53	0.47	-18.14	0	0	7.66	3.5	2119.69	2043.43	TRUE
C5H11ORF96	154.11	-8.51	1.05	-8.13	0	0	2.19	0	399	425.15	TRUE
ASPN	582.8	-8.5	0.56	-15.06	0	0	5.47	2.33	1351.3	1512.41	TRUE
KCNJ2	36.44	-8.49	1.54	-5.52	0	0	0	0	67.02	82.34	TRUE
ADAMTS18	41.27	-8.48	1.57	-5.39	0	0	0	0	81.05	67.22	TRUE
CRYAB	26.04	-8.45	3.48	-2.43	0.02	0.03	0	0	73.25	72.26	TRUE
POU3F3	25.14	-8.44	1.75	-4.84	0	0	0	0	60.79	84.02	TRUE
AOX2	26.96	-8.44	3.69	-2.29	0.02	0.05	0	0	87.28	57.14	TRUE
FOXP2	24.03	-8.44	1.68	-5.03	0	0	0	0	68.58	75.62	TRUE
SLC41A3	32.21	-8.41	1.56	-5.38	0	0	0	0	65.46	75.62	TRUE
SYNPR	23.65	-8.39	1.78	-4.72	0	0	0	0	70.14	68.9	TRUE
LRRC3B	24.55	-8.38	3.42	-2.45	0.01	0.03	0	0	59.23	78.98	TRUE
LOC771917	23.65	-8.36	3.14	-2.66	0.01	0.02	0	0	59.23	77.3	TRUE
CCDC3	33.82	-8.36	1.57	-5.34	0	0	0	0	60.79	75.62	TRUE
OLFML1	24.5	-8.36	3.51	-2.38	0.02	0.04	0	0	84.16	52.09	TRUE
GABRP	23.66	-8.33	3.34	-2.5	0.01	0.03	0	0	68.58	65.54	TRUE
RGS5	1392.6	-8.32	0.38	-21.69	0	0	9.85	7	2676.11	2740.82	TRUE
HEMGN	21.77	-8.3	1.72	-4.84	0	0	0	0	70.14	60.5	TRUE
GFRA2	27.05	-8.29	1.59	-5.22	0	0	0	0	73.25	57.14	TRUE
NCALD	23	-8.29	3.55	-2.34	0.02	0.04	0	0	76.37	53.77	TRUE
RPS6KA2	23.08	-8.26	3.48	-2.37	0.02	0.04	0	0	63.9	63.86	TRUE
ARSH	33.96	-8.24	1.59	-5.18	0	0	0	0	42.08	84.02	TRUE
MME	54.76	-8.24	1.53	-5.39	0	0	0	0	68.58	57.14	TRUE
FMO3	23.05	-8.24	3.57	-2.31	0.02	0.05	0	0	49.88	75.62	TRUE
FAM69C	22.29	-8.24	3.37	-2.44	0.01	0.03	0	0	71.7	53.77	TRUE
COL4A1	3864.68	-8.2	0.21	-39.23	0	0	29.56	30.33	8946.35	8615.69	TRUE
IL7	20.29	-8.16	1.85	-4.42	0	0	0	0	43.64	75.62	TRUE
CARD8	27.67	-8.16	1.59	-5.12	0	0	0	0	45.2	73.94	TRUE
CYP2W1	109.98	-8.13	2.52	-3.23	0	0	0	2.33	330.42	317.61	TRUE
CACNB2	221.42	-8.12	2.98	-2.73	0.01	0.02	0	4.67	567.33	725.96	TRUE
UNC5C	18.81	-8.09	1.78	-4.55	0	0	0	0	60.79	52.09	TRUE
PRUNE2	2526.19	-8.06	0.48	-16.71	0	0	26.28	28	6853.15	7634.3	TRUE
LDB3	18.71	-8.06	1.8	-4.47	0	0	0	0	46.76	63.86	TRUE
LOC422171	992.52	-8.04	0.88	-9.15	0	0	15.33	5.83	4236.27	1351.09	TRUE
RANBP3L	19.53	-8.03	3.37	-2.38	0.02	0.04	0	0	46.76	62.18	TRUE
ACTA1	17409.5	-8.03	0.16	-49.97	0	0	208.04	179.64	50609.2	50901	TRUE
SMOC1	555.28	-8.02	0.7	-11.47	0	0	8.76	3.5	1666.14	1549.38	TRUE
ESR1	35.79	-8.01	1.6	-5.01	0	0	0	0	67.02	40.33	TRUE
SGCA	18.71	-8.01	2.02	-3.96	0	0	0	0	51.43	55.45	TRUE
FHL1	1465.99	-7.99	0.51	-15.51	0	0	18.61	15.16	4292.38	4293.56	TRUE
LOC112532725	166.53	-7.95	3.35	-2.37	0.02	0.04	2.19	0	0	544.47	TRUE
ZFPM2	18.57	-7.94	3.42	-2.33	0.02	0.04	0	0	45.2	57.14	TRUE
METTL7A	17.97	-7.92	2.11	-3.75	0	0	0	0	43.64	57.14	TRUE
GALNT5	19.21	-7.92	1.68	-4.71	0	0	0	0	46.76	53.77	TRUE
PKD1L2	16.67	-7.91	1.83	-4.31	0	0	0	0	52.99	47.05	TRUE
ELN	503.52	-7.9	0.58	-13.63	0	0	4.38	3.5	949.19	941.05	TRUE
CACNA1C	624.03	-7.89	0.43	-18.33	0	0	7.66	7	1937.34	1547.7	TRUE
TMEM45A	16.58	-7.87	1.89	-4.18	0	0	0	0	43.64	53.77	TRUE
MMP13	16.77	-7.87	2	-3.94	0	0	0	0	49.88	47.05	TRUE
PLEKHA6	317.41	-7.85	1.58	-4.96	0	0	2.19	5.83	863.46	981.39	TRUE
METTL24	16.3	-7.85	1.89	-4.15	0	0	0	0	43.64	52.09	TRUE
STK32A	24.39	-7.84	1.6	-4.91	0	0	0	0	45.2	50.41	TRUE
OMD	16.32	-7.84	1.96	-4	0	0	0	0	52.99	42.01	TRUE
AASS	95.13	-7.83	1.08	-7.28	0	0	2.19	0	240.02	272.23	TRUE
HOXA10	21.87	-7.81	1.88	-4.16	0	0	0	0	49.88	43.69	TRUE
CXCL14	139.16	-7.81	1.5	-5.2	0	0	0	0	52.99	40.33	TRUE
ABCA4	16.96	-7.81	2.21	-3.54	0	0	0	0	29.61	63.86	TRUE
EFCAB2	22.38	-7.78	1.88	-4.13	0	0	0	0	52.99	38.65	TRUE
LOC427400	40.14	-7.77	1.57	-4.94	0	0	0	0	45.2	45.37	TRUE
SLC25A21	15.54	-7.76	2.02	-3.84	0	0	0	0	52.99	36.97	TRUE
DCX	25.54	-7.75	1.71	-4.54	0	0	0	0	40.52	48.73	TRUE
HOXC9	17.7	-7.74	1.67	-4.65	0	0	0	0	43.64	45.37	TRUE
WNT2	15.13	-7.73	2	-3.87	0	0	0	0	31.17	57.14	TRUE
CAPN6	253.58	-7.73	0.93	-8.3	0	0	6.57	0	718.51	699.07	TRUE
SELENOP2	15.06	-7.71	2.12	-3.64	0	0	0	0	46.76	40.33	TRUE
SYT4	14.36	-7.69	1.93	-3.99	0	0	0	0	37.41	48.73	TRUE
MYO1G	14.48	-7.69	1.88	-4.09	0	0	0	0	43.64	42.01	TRUE
HHATL	273.33	-7.68	1.91	-4.02	0	0	4.38	3.5	787.09	828.46	TRUE
GUCY1A3	35.74	-7.68	1.59	-4.84	0	0	0	0	51.43	33.61	TRUE
BCL2A1	15.73	-7.67	2.25	-3.4	0	0	0	0	37.41	47.05	TRUE
ADRA1D	14.82	-7.66	2.13	-3.59	0	0	0	0	43.64	40.33	TRUE
ADCYAP1R1	23.21	-7.65	1.62	-4.71	0	0	0	0	49.88	33.61	TRUE
PLPPR1	16.15	-7.65	2.32	-3.3	0	0	0	0	52.99	30.25	TRUE
CCL26	16.62	-7.64	1.72	-4.44	0	0	0	0	31.17	52.09	TRUE
SGCD	505.66	-7.62	0.45	-16.87	0	0	7.66	7	1437.03	1451.91	TRUE
FHOD3	1318.03	-7.62	0.29	-25.88	0	0	18.61	19.83	3637.77	3902.01	TRUE
DGKG	413.13	-7.62	0.85	-9.01	0	0	9.85	2.33	1098.81	1312.43	TRUE
SIM1	14.5	-7.61	2.18	-3.49	0	0	0	0	35.85	45.37	TRUE
CAPN9	19.06	-7.59	1.82	-4.17	0	0	0	0	49.88	30.25	TRUE
LOC112531181	13.39	-7.58	1.88	-4.02	0	0	0	0	35.85	43.69	TRUE
TNMD	26.61	-7.56	1.63	-4.65	0	0	0	0	28.05	50.41	TRUE
AFF3	21.53	-7.54	1.67	-4.52	0	0	0	0	40.52	36.97	TRUE
PITX1	13.15	-7.54	1.98	-3.81	0	0	0	0	43.64	33.61	TRUE
CNTN4	15.14	-7.53	1.74	-4.32	0	0	0	0	46.76	30.25	TRUE
SORCS2	83.17	-7.53	1.12	-6.72	0	0	0	2.33	149.63	270.55	TRUE
PITX2	20.66	-7.53	1.66	-4.54	0	0	0	0	28.05	48.73	TRUE
COMP	1209.23	-7.52	0.29	-25.88	0	0	8.76	25.66	2983.15	3238.24	TRUE
C1QC	29.1	-7.52	1.82	-4.13	0	0	0	0	35.85	40.33	TRUE
LOC107052520	12.84	-7.51	1.94	-3.86	0	0	0	0	40.52	35.29	TRUE
TRPC6	17.42	-7.48	1.89	-3.96	0	0	0	0	40.52	33.61	TRUE
FARP1	185.74	-7.47	0.74	-10.11	0	0	0	5.83	484.72	520.94	TRUE
COL15A1	105.19	-7.44	2.86	-2.6	0.01	0.02	0	3.5	307.04	297.44	TRUE
WASF3	13.32	-7.43	2.31	-3.21	0	0	0	0	29.61	42.01	TRUE
CYTL1	36.16	-7.43	1.56	-4.75	0	0	0	0	29.61	42.01	TRUE
TSPO2	100.83	-7.42	2.34	-3.17	0	0	0	3.5	307.04	289.04	TRUE
RBM11	14.29	-7.42	2.38	-3.12	0	0.01	0	0	34.29	36.97	TRUE
LOC420486	12.13	-7.42	2.02	-3.68	0	0	0	0	35.85	35.29	TRUE
CTSK	360.09	-7.4	0.55	-13.43	0	0	8.76	0	788.65	736.04	TRUE
CLEC3A	12.04	-7.4	2.08	-3.55	0	0	0	0	26.5	43.69	TRUE
DRAM1	12.79	-7.39	2.29	-3.22	0	0	0	0	32.73	36.97	TRUE
MSRB3	1470.44	-7.39	0.24	-30.78	0	0	28.47	21	4005.59	4317.09	TRUE
KLHL40	11.56	-7.38	2.08	-3.55	0	0	0	0	37.41	31.93	TRUE
CPXM2	767.28	-7.37	0.35	-21.14	0	0	12.04	9.33	1793.95	1762.8	TRUE
LRTM2	96.92	-7.36	0.9	-8.2	0	0	2.19	1.17	275.87	282.32	TRUE
FOXE3	11.65	-7.36	2.05	-3.59	0	0	0	0	29.61	38.65	TRUE
COL4A2	2181.89	-7.35	0.22	-33.62	0	0	21.9	40.83	4865.94	5301.83	TRUE
ADGRA1L	11.55	-7.35	2.05	-3.58	0	0	0	0	37.41	30.25	TRUE
MFAP3L	90.95	-7.35	2.03	-3.62	0	0	3.28	0	283.66	255.43	TRUE
TWIST3	38.68	-7.34	1.52	-4.84	0	0	0	1.17	91.96	90.74	TRUE
COL13A1	24.67	-7.33	1.63	-4.5	0	0	0	0	24.94	42.01	TRUE
EBF1	13.93	-7.32	2.43	-3.02	0	0.01	0	0	34.29	31.93	TRUE
FHL5	30.63	-7.29	1.58	-4.62	0	0	0	0	26.5	38.65	TRUE
GRID1	11.15	-7.28	2.31	-3.15	0	0	0	0	9.35	55.45	TRUE
GREM2	10.78	-7.28	2.13	-3.41	0	0	0	0	32.73	31.93	TRUE
MYOCD	702.91	-7.27	0.33	-21.72	0	0	9.85	16.33	1918.63	2098.89	TRUE
CDH13	1388.62	-7.27	0.38	-18.91	0	0	19.71	28	3452.29	3891.93	TRUE
CCDC60	11.49	-7.26	2.32	-3.13	0	0	0	0	20.26	43.69	TRUE
METRN	14.01	-7.26	2.48	-2.93	0	0.01	0	0	43.64	20.17	TRUE
NRTN	11.24	-7.26	2.25	-3.22	0	0	0	0	23.38	40.33	TRUE
GJA5	191.11	-7.25	1.48	-4.91	0	0	0	0	29.61	33.61	TRUE
CNTFR	14.45	-7.25	1.74	-4.16	0	0	0	0	31.17	31.93	TRUE
NT5DC4	13.18	-7.24	2.44	-2.96	0	0.01	0	0	32.73	30.25	TRUE
NTRK2	333.78	-7.24	0.52	-13.87	0	0	7.66	4.67	897.75	981.39	TRUE
MLIP	10.91	-7.22	2.28	-3.17	0	0	0	0	43.64	18.48	TRUE
EN1	13.85	-7.21	1.81	-3.98	0	0	0	0	29.61	31.93	TRUE
TBX2	11.71	-7.2	2.4	-3	0	0.01	0	0	34.29	26.89	TRUE
BATF3	10.43	-7.2	2.13	-3.37	0	0	0	0	37.41	23.53	TRUE
AGTR1	11.39	-7.18	2.41	-2.99	0	0.01	0	0	21.82	38.65	TRUE
PRDM8	10.78	-7.17	2.32	-3.08	0	0.01	0	0	31.17	28.57	TRUE
RHOC	207.47	-7.17	0.68	-10.59	0	0	2.19	5.83	572.01	566.31	TRUE
CDO1	94.45	-7.16	0.94	-7.59	0	0	0	3.5	269.64	216.78	TRUE
SRRL	10.5	-7.16	2.3	-3.11	0	0.01	0	0	37.41	21.85	TRUE
BCAS1	15.18	-7.15	1.75	-4.1	0	0	0	0	38.96	20.17	TRUE
SLC16A10	10.54	-7.15	2.33	-3.07	0	0.01	0	0	38.96	20.17	TRUE
KCNMA1	285.7	-7.15	0.53	-13.54	0	0	5.47	5.83	626.56	976.34	TRUE
TNX	197.94	-7.14	1.61	-4.44	0	0	7.66	0	523.69	562.95	TRUE
KNDC1	9.72	-7.13	2.23	-3.2	0	0	0	0	28.05	30.25	TRUE
DGKB	13.33	-7.13	2.49	-2.86	0	0.01	0	0	31.17	26.89	TRUE
KIAA1755	84.4	-7.12	1	-7.13	0	0	3.28	0	247.82	221.82	TRUE
SHH	52.92	-7.12	1.14	-6.26	0	0	0	2.33	138.72	176.45	TRUE
TOR1BL	10.09	-7.11	2.35	-3.03	0	0.01	0	0	42.08	15.12	TRUE
PCDH17	11.26	-7.1	2.47	-2.88	0	0.01	0	0	20.26	36.97	TRUE
ASTN2	9.93	-7.1	2.25	-3.16	0	0	0	0	21.82	35.29	TRUE
SCN3B	9.46	-7.09	2.63	-2.7	0.01	0.02	0	0	4.68	52.09	TRUE
CHRDL2	10.82	-7.09	2.43	-2.92	0	0.01	0	0	28.05	28.57	TRUE
ATP12A	9.42	-7.09	2.26	-3.14	0	0	0	0	29.61	26.89	TRUE
CCDC92B	9.42	-7.09	2.26	-3.14	0	0	0	0	29.61	26.89	TRUE
WSCD2	79.24	-7.09	1.04	-6.79	0	0	3.28	0	255.61	201.65	TRUE
CCL5	9.4	-7.08	2.26	-3.13	0	0	0	0	31.17	25.21	TRUE
ZIC3	94.27	-7.08	0.89	-7.96	0	0	0	3.5	230.67	228.54	TRUE
SORCS1	14.49	-7.07	1.84	-3.85	0	0	0	0	12.47	43.69	TRUE
USH1C	9.34	-7.07	2.3	-3.08	0	0.01	0	0	35.85	20.17	TRUE
GPR17	9.82	-7.07	2.29	-3.09	0	0.01	0	0	35.85	20.17	TRUE
LAMP3	13.74	-7.07	2.52	-2.8	0.01	0.01	0	0	35.85	20.17	TRUE
LOC107052602	12.56	-7.07	1.87	-3.79	0	0	0	0	37.41	18.48	TRUE
ABLIM2	10.58	-7.05	2.45	-2.88	0	0.01	0	0	24.94	30.25	TRUE
POPDC2	595.8	-7.04	0.33	-21.41	0	0	15.33	10.5	1809.53	1611.56	TRUE
ADAMTS12	45.08	-7.04	1.58	-4.46	0	0	0	0	32.73	21.85	TRUE
PRAM1	10.45	-7.02	2.48	-2.83	0	0.01	0	0	18.7	35.29	TRUE
CORO2B	9.53	-7.02	2.34	-3	0	0.01	0	0	20.26	33.61	TRUE
NTRK3	242.34	-7.01	0.57	-12.22	0	0	4.38	3.5	484.72	537.75	TRUE
SCX	13.02	-7.01	1.94	-3.62	0	0	0	0	21.82	31.93	TRUE
LOC112529922	224.77	-7	1.2	-5.85	0	0	9.85	0	645.26	626.81	TRUE
AK1	112.45	-7	0.77	-9.07	0	0	4.38	0	277.43	299.12	TRUE
AGTR2	9.18	-6.99	2.25	-3.1	0	0.01	0	0	31.17	21.85	TRUE
FBP2	8.76	-6.98	2.4	-2.91	0	0.01	0	0	37.41	15.12	TRUE
SOX8	8.62	-6.96	2.34	-2.97	0	0.01	0	0	26.5	25.21	TRUE
FSTL4	9.51	-6.96	2.43	-2.87	0	0.01	0	0	26.5	25.21	TRUE
DEPDC6	198.23	-6.95	0.59	-11.69	0	0	5.47	3.5	512.78	603.28	TRUE
AGTPBP1	142.35	-6.95	1.68	-4.13	0	0	3.28	3.5	391.21	447	TRUE
TAGAP	368.1	-6.95	0.86	-8.09	0	0	5.47	11.66	1020.88	1083.89	TRUE
ROBO3	9.71	-6.95	2.49	-2.79	0.01	0.01	0	0	32.73	18.48	TRUE
PTGFR	9.88	-6.94	2.54	-2.73	0.01	0.02	0	0	14.03	36.97	TRUE
GPR37L1	17.86	-6.91	1.74	-3.97	0	0	0	0	24.94	25.21	TRUE
RALYL	8.34	-6.91	2.38	-2.91	0	0.01	0	0	26.5	23.53	TRUE
C1QL1	11.73	-6.91	1.81	-3.82	0	0	0	0	28.05	21.85	TRUE
LOC425238	9.61	-6.9	2.51	-2.75	0.01	0.01	0	0	29.61	20.17	TRUE
CNTN3	16.03	-6.9	1.72	-4.01	0	0	0	0	31.17	18.48	TRUE
LTC4SL	11.45	-6.89	2.6	-2.65	0.01	0.02	0	0	35.85	13.44	TRUE
NDST4	8.52	-6.88	2.33	-2.96	0	0.01	0	0	17.14	31.93	TRUE
SSTR1	8.64	-6.88	2.38	-2.9	0	0.01	0	0	18.7	30.25	TRUE
SNCA	8.63	-6.87	2.39	-2.87	0	0.01	0	0	24.94	23.53	TRUE
GABRQ	8.06	-6.86	2.41	-2.84	0	0.01	0	0	26.5	21.85	TRUE
BLEC1	9.48	-6.86	2.53	-2.71	0.01	0.02	0	0	28.05	20.17	TRUE
C5H15orf52	513.37	-6.85	0.35	-19.6	0	0	15.33	9.33	1530.54	1332.6	TRUE
KLHDC7A	16.45	-6.84	1.78	-3.84	0	0	0	0	14.03	33.61	TRUE
LOC112531515	7.88	-6.83	2.45	-2.79	0.01	0.01	0	0	18.7	28.57	TRUE
ADORA2B	8.32	-6.82	2.39	-2.86	0	0.01	0	0	21.82	25.21	TRUE
CHUNK-1	8.26	-6.82	1.98	-3.45	0	0	0	0	21.82	25.21	TRUE
LOC417973	7.78	-6.81	2.46	-2.77	0.01	0.01	0	0	26.5	20.17	TRUE
CD2	8.81	-6.81	2.51	-2.71	0.01	0.02	0	0	26.5	20.17	TRUE
OPCML	66.86	-6.8	2.59	-2.62	0.01	0.02	0	3.5	199.5	188.21	TRUE
GDF7	350.5	-6.8	0.39	-17.23	0	0	8.76	9.33	1048.94	962.9	TRUE
LOC107053371	8.31	-6.78	2.48	-2.73	0.01	0.02	0	0	17.14	28.57	TRUE
LOC107050392	9.47	-6.78	1.96	-3.46	0	0	0	0	17.14	28.57	TRUE
LOC100858360	8.38	-6.77	2.5	-2.71	0.01	0.02	0	0	21.82	23.53	TRUE
FAT3	64.55	-6.76	2.48	-2.72	0.01	0.02	0	3.5	173	203.33	TRUE
LOC107049572	7.94	-6.75	2.45	-2.75	0.01	0.01	0	0	29.61	15.12	TRUE
CDH19	109.46	-6.74	0.82	-8.26	0	0	4.38	0	219.76	260.47	TRUE
LAMA2	381.94	-6.74	0.47	-14.48	0	0	9.85	8.17	921.13	1003.23	TRUE
RUSC2	569.85	-6.73	0.31	-21.45	0	0	12.04	18.66	1614.71	1631.72	TRUE
ABCC8	17.22	-6.73	1.82	-3.7	0	0	0	0	15.59	28.57	TRUE
HYDIN	7.55	-6.73	2.31	-2.91	0	0.01	0	0	17.14	26.89	TRUE
PLN	8.19	-6.72	2.53	-2.65	0.01	0.02	0	0	20.26	23.53	TRUE
PRRX1	784.17	-6.72	0.28	-23.97	0	0	20.8	16.33	1915.52	2003.1	TRUE
TRHDE	357.88	-6.71	0.39	-17.09	0	0	9.85	9.33	1006.85	1008.27	TRUE
ZIC4	8.15	-6.71	2.54	-2.65	0.01	0.02	0	0	23.38	20.17	TRUE
PTGER3	42	-6.7	2.5	-2.68	0.01	0.02	0	2.33	141.83	99.15	TRUE
CLEC3B	753.97	-6.7	0.36	-18.79	0	0	8.76	11.66	1075.43	1038.52	TRUE
CDHR1	7.18	-6.7	2.59	-2.58	0.01	0.02	0	0	29.61	13.44	TRUE
ADIPOQ	2650.13	-6.69	0.15	-45.16	0	0	66.79	69.99	7072.91	7078.07	TRUE
IGSF11	11.51	-6.69	1.93	-3.47	0	0	0	0	31.17	11.76	TRUE
LOC112533251	7.1	-6.68	2.59	-2.58	0.01	0.02	0	0	14.03	28.57	TRUE
CASQ2	7.07	-6.67	2.82	-2.37	0.02	0.04	0	0	37.41	5.04	TRUE
LOC107049645	9.17	-6.67	2.63	-2.54	0.01	0.03	0	0	18.7	23.53	TRUE
CMKLR1	124.35	-6.67	1.27	-5.24	0	0	6.57	0	291.46	383.14	TRUE
LAMC3	135.99	-6.66	0.7	-9.56	0	0	5.47	0	291.46	277.27	TRUE
LOC101750271	6.96	-6.65	2.59	-2.57	0.01	0.02	0	0	24.94	16.8	TRUE
LOC101749904	6.9	-6.64	2.74	-2.42	0.02	0.04	0	0	7.79	33.61	TRUE
TNN	7.2	-6.63	2.54	-2.61	0.01	0.02	0	0	32.73	8.4	TRUE
SHROOM3	136.84	-6.63	0.67	-9.96	0	0	4.38	3.5	335.1	447	TRUE
YF5	50.2	-6.63	1.51	-4.39	0	0	0	1.17	51.43	60.5	TRUE
DRP2	6.8	-6.62	2.62	-2.53	0.01	0.03	0	0	15.59	25.21	TRUE
RBFOX1	6.8	-6.62	2.62	-2.53	0.01	0.03	0	0	15.59	25.21	TRUE
SFRP5	6.76	-6.61	2.61	-2.54	0.01	0.03	0	0	18.7	21.85	TRUE
HPSE2	44.43	-6.61	1.16	-5.71	0	0	0	2.33	141.83	78.98	TRUE
TBX18	14.53	-6.6	1.73	-3.81	0	0	0	0	20.26	20.17	TRUE
LOC107056538	9.04	-6.6	1.9	-3.47	0	0	0	0	20.26	20.17	TRUE
PPP1R3G	159.19	-6.6	0.59	-11.19	0	0	2.19	7	480.05	399.95	TRUE
PLP1	7.13	-6.6	2.47	-2.67	0.01	0.02	0	0	21.82	18.48	TRUE
ADAM33	228.38	-6.57	0.61	-10.76	0	0	6.57	4.67	431.73	643.61	TRUE
GRM4	19.88	-6.57	1.78	-3.7	0	0	0	0	9.35	30.25	TRUE
BRSK2	7.2	-6.57	2.6	-2.52	0.01	0.03	0	0	10.91	28.57	TRUE
LUM	1174.63	-6.56	0.25	-26.7	0	0	31.75	15.16	2314.52	2145.94	TRUE
ADAMTS20	7.14	-6.56	2.57	-2.55	0.01	0.03	0	0	15.59	23.53	TRUE
IL20RB	6.48	-6.55	2.65	-2.47	0.01	0.03	0	0	18.7	20.17	TRUE
ISLR2	24.51	-6.54	1.62	-4.04	0	0	0	0	20.26	18.48	TRUE
CNTNAP5	10.43	-6.53	1.88	-3.48	0	0	0	0	24.94	13.44	TRUE
UGT1A1	7.69	-6.53	2.17	-3.01	0	0.01	0	0	24.94	13.44	TRUE
CYGB	16.18	-6.53	1.76	-3.7	0	0	0	0	26.5	11.76	TRUE
SYNM	6728.07	-6.53	0.13	-50.51	0	0	198.19	226.3	18712.5	20375.5	TRUE
SYT17	6.36	-6.52	2.76	-2.36	0.02	0.04	0	0	28.05	10.08	TRUE
NPY	6.36	-6.52	2.86	-2.28	0.02	0.05	0	0	6.23	31.93	TRUE
FOXD2	39.8	-6.52	1.29	-5.07	0	0	0	2.33	105.98	102.51	TRUE
TRPM8	6.34	-6.51	2.81	-2.32	0.02	0.05	0	0	7.79	30.25	TRUE
SARM1	39.37	-6.51	1.14	-5.72	0	0	2.19	0	99.75	105.87	TRUE
MYL9	8729.86	-6.51	0.1	-66.37	0	0	287.97	253.13	24289.2	25163.1	TRUE
EDN1	8.66	-6.51	2.78	-2.34	0.02	0.04	0	0	31.17	6.72	TRUE
ACP5	13.38	-6.5	1.82	-3.57	0	0	0	0	10.91	26.89	TRUE
LOC107057394	13.26	-6.5	1.89	-3.44	0	0	0	0	12.47	25.21	TRUE
ROBO4	20.39	-6.5	1.71	-3.8	0	0	0	0	12.47	25.21	TRUE
NKAIN4	24.74	-6.5	1.67	-3.9	0	0	0	0	12.47	25.21	TRUE
ASL1	6.26	-6.5	2.71	-2.39	0.02	0.04	0	0	14.03	23.53	TRUE
SLC22A16	51.32	-6.49	2.61	-2.48	0.01	0.03	3.28	0	171.45	126.03	TRUE
FAM19A5	9.04	-6.49	2.69	-2.41	0.02	0.04	0	0	17.14	20.17	TRUE
NEK10	6.91	-6.49	2.61	-2.49	0.01	0.03	0	0	17.14	20.17	TRUE
OSR1	137.83	-6.48	0.61	-10.56	0	0	3.28	4.67	336.66	368.02	TRUE
HOXC10	136.72	-6.47	0.67	-9.59	0	0	6.57	0	302.37	297.44	TRUE
GALR1	6.27	-6.47	2.4	-2.69	0.01	0.02	0	0	23.38	13.44	TRUE
HAND2	7.17	-6.47	2.68	-2.42	0.02	0.04	0	0	23.38	13.44	TRUE
HFM1	9.31	-6.47	2.7	-2.39	0.02	0.04	0	0	23.38	13.44	TRUE
HPGD	6.14	-6.47	2.74	-2.36	0.02	0.04	0	0	23.38	13.44	TRUE
SLC24A2	6.87	-6.46	2.66	-2.43	0.02	0.03	0	0	24.94	11.76	TRUE
ATP1B4	19.71	-6.46	1.72	-3.76	0	0	0	0	26.5	10.08	TRUE
LOC101750125	6.08	-6.46	2.84	-2.28	0.02	0.05	0	0	28.05	8.4	TRUE
AS3MT	44.34	-6.45	1.21	-5.34	0	0	0	2.33	107.54	90.74	TRUE
PDE6B	6.04	-6.44	2.82	-2.29	0.02	0.05	0	0	9.35	26.89	TRUE
RBPMS2	424.93	-6.44	0.67	-9.62	0	0	22.99	4.67	1158.04	1267.06	TRUE
C1QTNF3	6	-6.44	2.77	-2.32	0.02	0.05	0	0	12.47	23.53	TRUE
KCND2	5.98	-6.43	2.76	-2.33	0.02	0.04	0	0	14.03	21.85	TRUE
WISP1	10.94	-6.43	2.67	-2.41	0.02	0.04	0	0	14.03	21.85	TRUE
THSD7A	57.2	-6.41	1.75	-3.65	0	0	3.28	0	132.48	149.56	TRUE
PRLH	6.77	-6.41	2.69	-2.38	0.02	0.04	0	0	21.82	13.44	TRUE
ADGRB3	6.41	-6.4	2.65	-2.42	0.02	0.04	0	0	23.38	11.76	TRUE
SPIK4	6.92	-6.39	2.76	-2.31	0.02	0.05	0	0	26.5	8.4	TRUE
DPP4	6.35	-6.39	2.73	-2.34	0.02	0.04	0	0	28.05	6.72	TRUE
KIAA0408	151.12	-6.38	0.58	-11	0	0	4.38	4.67	422.38	331.05	TRUE
APOA1	442.93	-6.38	0.32	-20.18	0	0	18.61	10.5	1209.47	1236.81	TRUE
SORBS1	3338.34	-6.38	0.12	-51.44	0	0	108.4	118.98	9671.09	9247.54	TRUE
C7	14.13	-6.38	1.96	-3.26	0	0	0	0	7.79	26.89	TRUE
OGN	378.24	-6.37	0.38	-16.86	0	0	7.66	12.83	850.99	835.19	TRUE
NCAM2	11.99	-6.37	2.66	-2.39	0.02	0.04	0	0	12.47	21.85	TRUE
TWIST1	152.04	-6.36	0.54	-11.7	0	0	3.28	7	428.61	408.35	TRUE
FAM13C	291.77	-6.35	0.41	-15.33	0	0	6.57	14	776.18	885.6	TRUE
TWIST2	266.55	-6.35	0.47	-13.56	0	0	6.57	8.17	685.78	509.18	TRUE
NBEA	71.34	-6.34	0.89	-7.16	0	0	2.19	2.33	185.47	181.49	TRUE
COLEC12	132.82	-6.34	0.62	-10.16	0	0	7.66	0	321.07	315.93	TRUE
CRISPLD2	265.45	-6.34	0.43	-14.74	0	0	10.95	4.67	625	652.02	TRUE
TBX15	241.96	-6.33	0.48	-13.22	0	0	9.85	3.5	497.19	589.84	TRUE
GCNT2	5.98	-6.31	2.72	-2.32	0.02	0.05	0	0	7.79	25.21	TRUE
GRAP2	6.59	-6.29	2.75	-2.29	0.02	0.05	0	0	14.03	18.48	TRUE
DOC2B	6.04	-6.29	2.69	-2.33	0.02	0.04	0	0	14.03	18.48	TRUE
FREM1	81.91	-6.27	0.92	-6.79	0	0	0	3.5	141.83	120.99	TRUE
FBN3	212.13	-6.26	1.64	-3.83	0	0	0	0	24.94	6.72	TRUE
LRRC32	144.88	-6.25	0.65	-9.61	0	0	7.66	0	325.75	273.91	TRUE
CD79B	5.47	-6.24	2.73	-2.29	0.02	0.05	0	0	4.68	26.89	TRUE
ADCY2	127.46	-6.22	0.6	-10.36	0	0	3.28	4.67	316.4	272.23	TRUE
GPC6	5.48	-6.21	2.65	-2.34	0.02	0.04	0	0	14.03	16.8	TRUE
TRPV2	1011.81	-6.21	0.27	-23.42	0	0	35.04	37.33	2605.97	2740.82	TRUE
NTN4L	88.14	-6.19	2.08	-2.97	0	0.01	3.28	3.5	243.14	252.07	TRUE
LRMP	139.89	-6.19	0.58	-10.74	0	0	5.47	4.67	360.04	381.46	TRUE
ATCAY	68.54	-6.18	0.92	-6.68	0	0	0	4.67	101.31	228.54	TRUE
LOC107052464	8.52	-6.14	1.97	-3.12	0	0.01	0	0	10.91	18.48	TRUE
MEOX2	52.9	-6.13	0.97	-6.32	0	0	0	3.5	99.75	139.48	TRUE
FLNC	137.11	-6.13	0.53	-11.59	0	0	7.66	3.5	403.68	386.5	TRUE
CPED1	177.62	-6.13	0.5	-12.31	0	0	5.47	7	378.74	492.37	TRUE
ADGRD1	391.17	-6.13	0.33	-18.66	0	0	13.14	18.66	1009.97	1203.21	TRUE
PRLHR2	64.96	-6.12	0.81	-7.53	0	0	2.19	2.33	163.65	151.24	TRUE
CHAD	323.39	-6.12	0.4	-15.46	0	0	6.57	16.33	737.22	836.87	TRUE
SORBS2	304.7	-6.11	0.35	-17.52	0	0	10.95	14	836.97	878.88	TRUE
SOCS3	641.2	-6.1	0.26	-23.37	0	0	26.28	28	1831.35	1883.79	TRUE
VGLL3	350.47	-6.09	0.41	-14.82	0	0	12.04	16.33	947.63	984.75	TRUE
FAM129A	510.19	-6.07	0.28	-21.75	0	0	21.9	19.83	1412.09	1403.18	TRUE
LOC107054706	6.68	-6.05	2.06	-2.94	0	0.01	0	0	12.47	15.12	TRUE
LOC107052467	8.97	-6.05	1.94	-3.12	0	0.01	0	0	12.47	15.12	TRUE
CACNA1H	11.16	-6.04	1.85	-3.26	0	0	0	0	15.59	11.76	TRUE
NRN1	15.23	-6.03	1.79	-3.38	0	0	0	0	18.7	8.4	TRUE
HBM	4749.35	-6.02	0.13	-45.71	0	0	234.32	191.3	13748.4	13836.9	TRUE
PRLR	336.98	-6	0.37	-16.08	0	0	13.14	14	833.85	900.72	TRUE
SLC8A3	348.61	-5.99	0.31	-19.03	0	0	18.61	12.83	1002.18	999.87	TRUE
PDGFRB	366.93	-5.98	0.34	-17.56	0	0	16.42	8.17	769.95	796.54	TRUE
RASL11AL	320.22	-5.98	0.38	-15.8	0	0	8.76	11.66	593.83	688.99	TRUE
MAOB	10.63	-5.97	1.87	-3.18	0	0	0	0	10.91	15.12	TRUE
MEGF10	95.85	-5.95	1.48	-4.03	0	0	0	7	213.53	216.78	TRUE
ARHGAP6	118.2	-5.92	0.59	-10.09	0	0	7.66	2.33	243.14	369.7	TRUE
SGCE	534.94	-5.91	0.32	-18.37	0	0	25.18	22.16	1508.72	1334.28	TRUE
RSPO4	8.49	-5.9	2.08	-2.84	0	0.01	0	0	4.68	20.17	TRUE
TNFAIP6	88.2	-5.88	1.38	-4.25	0	0	0	8.17	271.2	206.7	TRUE
THY1	1245.27	-5.88	0.18	-32.85	0	0	47.08	65.32	3383.71	3216.39	TRUE
LOC100857686	341.46	-5.88	0.35	-16.88	0	0	6.57	24.5	925.81	873.84	TRUE
GALNT14	4.8	-5.87	2.26	-2.59	0.01	0.02	0	0	10.91	13.44	TRUE
FBN2	36.83	-5.87	1.58	-3.71	0	0	0	0	10.91	13.44	TRUE
ACTA2	2202.34	-5.86	0.21	-28.18	0	0	40.51	60.66	2886.52	2967.68	TRUE
RUNX2	133.21	-5.84	0.51	-11.48	0	0	5.47	7	316.4	398.27	TRUE
DAB2	272.51	-5.83	0.37	-15.8	0	0	18.61	5.83	732.54	680.58	TRUE
SCARA5	195.04	-5.83	0.44	-13.2	0	0	5.47	10.5	442.64	457.08	TRUE
CSRP1	11886.6	-5.83	0.13	-44.3	0	0	635.07	550.58	33011.1	34257.7	TRUE
LSAMP	99.32	-5.82	0.71	-8.26	0	0	2.19	4.67	171.45	213.42	TRUE
SPEG	446.76	-5.82	0.37	-15.63	0	0	22.99	21	1225.06	1267.06	TRUE
APOD	298.75	-5.8	1.67	-3.47	0	0	18.61	12.83	900.87	848.63	TRUE
CDH11	445.11	-5.8	0.35	-16.76	0	0	12.04	12.83	757.48	621.77	TRUE
LOC100857512	10.43	-5.8	1.98	-2.93	0	0.01	0	0	4.68	18.48	TRUE
PDK4	85.39	-5.78	1.49	-3.88	0	0	4.38	4.67	202.62	294.08	TRUE
PSD2	6.84	-5.78	2.15	-2.69	0.01	0.02	0	0	9.35	13.44	TRUE
GPAT2	8.86	-5.78	2.07	-2.79	0.01	0.01	0	0	9.35	13.44	TRUE
MORN5	8.69	-5.77	2.05	-2.81	0	0.01	0	0	10.91	11.76	TRUE
ZEB2	1083.71	-5.75	0.19	-29.82	0	0	47.08	53.66	2596.62	2814.76	TRUE
SHOX2	30.18	-5.74	1.23	-4.68	0	0	0	2.33	63.9	57.14	TRUE
LOC107054051	7.86	-5.73	2.17	-2.64	0.01	0.02	0	0	18.7	3.36	TRUE
COL1A1	1828.3	-5.72	0.22	-26.46	0	0	37.23	53.66	2471.93	2305.58	TRUE
LOC428714	119.83	-5.7	0.53	-10.78	0	0	8.76	4.67	319.51	383.14	TRUE
ZMAT4	65.2	-5.7	0.83	-6.87	0	0	4.38	0	107.54	126.03	TRUE
TMEM119	564.84	-5.7	0.26	-21.95	0	0	29.56	19.83	1285.84	1287.23	TRUE
SLC30A10	29.94	-5.69	1.24	-4.59	0	0	3.28	0	81.05	92.42	TRUE
SGCG	199.31	-5.68	0.42	-13.42	0	0	5.47	16.33	632.79	473.89	TRUE
PRKG1	154.74	-5.65	0.51	-11.1	0	0	5.47	9.33	325.75	413.39	TRUE
DPYSL4	19.48	-5.65	1.42	-3.99	0	0	0	2.33	60.79	53.77	TRUE
LOC107054461	9.32	-5.64	2.12	-2.66	0.01	0.02	0	0	14.03	6.72	TRUE
CLC2IL1	499.96	-5.63	0.28	-19.87	0	0	29.56	15.16	1094.14	1137.67	TRUE
CSPG4	644.43	-5.61	0.22	-25.82	0	0	41.61	28	1761.21	1665.33	TRUE
ASB2	165.5	-5.61	2.07	-2.71	0.01	0.02	3.28	16.33	495.63	458.76	TRUE
SCARA3	45.68	-5.6	0.85	-6.62	0	0	2.19	2.33	113.78	105.87	TRUE
SCARF2	255.38	-5.59	0.47	-11.93	0	0	13.14	10.5	539.27	601.6	TRUE
C12orf75	58.8	-5.59	1.99	-2.81	0	0.01	3.28	3.5	143.39	183.17	TRUE
LOC771494	96.89	-5.58	0.77	-7.25	0	0	4.38	7	235.35	307.52	TRUE
VAT1L	48.73	-5.56	0.86	-6.49	0	0	4.38	0	105.98	105.87	TRUE
NELL2	91.94	-5.56	0.82	-6.74	0	0	0	4.67	134.04	78.98	TRUE
FOXD3	30.93	-5.55	1.04	-5.34	0	0	0	3.5	79.49	80.66	TRUE
LOC100858040	5.2	-5.55	2.26	-2.45	0.01	0.03	0	0	9.35	10.08	TRUE
ZEB1	414.36	-5.54	0.28	-20.13	0	0	22.99	23.33	1181.42	979.7	TRUE
REM1	72.88	-5.53	0.75	-7.39	0	0	6.57	0	162.09	147.88	TRUE
AP3B2	65.61	-5.52	0.96	-5.74	0	0	3.28	4.67	138.72	225.18	TRUE
OASL	19.29	-5.52	1.86	-2.97	0	0.01	2.19	0	49.88	52.09	TRUE
COBL	155.66	-5.52	0.98	-5.66	0	0	8.76	10.5	411.47	470.53	TRUE
CILP	687.89	-5.5	0.25	-22.45	0	0	41.61	39.66	1753.42	1939.24	TRUE
COL6A2	2912.71	-5.5	0.14	-38.08	0	0	85.41	87.49	3773.36	4075.1	TRUE
VSIG10L	840.95	-5.5	0.18	-29.76	0	0	49.27	45.49	2182.04	2119.05	TRUE
PIWIL1	17.75	-5.5	1.63	-3.38	0	0	2.19	0	62.34	38.65	TRUE
DOCK11	84.7	-5.5	0.71	-7.79	0	0	8.76	0	207.29	198.29	TRUE
GPNMB	2385.18	-5.5	0.12	-47.27	0	0	154.39	149.31	7021.48	6710.05	TRUE
KLF15	101.71	-5.5	0.57	-9.61	0	0	3.28	8.17	269.64	241.99	TRUE
PPP1R12B	1229.97	-5.5	0.16	-34.26	0	0	68.98	82.82	3444.5	3394.52	TRUE
C9ORF58	403.75	-5.49	0.3	-18	0	0	14.23	17.5	715.4	702.43	TRUE
ENPP1	46.67	-5.48	0.9	-6.08	0	0	5.47	0	137.16	112.59	TRUE
DLC1	142.95	-5.47	0.48	-11.4	0	0	6.57	7	307.04	294.08	TRUE
ARPP21	620.48	-5.47	0.22	-24.62	0	0	41.61	37.33	1600.68	1892.19	TRUE
RASD2	518.26	-5.45	0.34	-15.82	0	0	20.8	22.16	955.42	920.89	TRUE
LOC426155	4.88	-5.44	2.36	-2.3	0.02	0.05	0	0	4.68	13.44	TRUE
VGLL1	8.39	-5.43	2.19	-2.48	0.01	0.03	0	1.17	15.59	33.61	TRUE
STAC	296.85	-5.43	0.33	-16.61	0	0	26.28	9.33	780.86	773.01	TRUE
FGF10	37.19	-5.43	1.04	-5.21	0	0	3.28	0	84.16	60.5	TRUE
LYPD2	74.67	-5.42	0.66	-8.25	0	0	2.19	8.17	183.91	253.75	TRUE
SOX11	5.41	-5.42	2.21	-2.45	0.01	0.03	0	0	9.35	8.4	TRUE
RDM1	151.25	-5.41	0.51	-10.65	0	0	5.47	5.83	246.26	235.26	TRUE
GDF6	6.51	-5.41	2.11	-2.57	0.01	0.02	0	0	10.91	6.72	TRUE
PXDNL	78.91	-5.4	0.62	-8.73	0	0	3.28	7	169.89	260.47	TRUE
DOCK3	90.71	-5.4	0.72	-7.54	0	0	6.57	4.67	285.22	189.89	TRUE
CCDC80	1089.89	-5.4	0.18	-30.59	0	0	60.22	62.99	2708.84	2482.03	TRUE
KCNAB1	44.81	-5.38	0.96	-5.61	0	0	4.38	0	67.02	119.31	TRUE
INHBA	193.81	-5.37	0.54	-9.97	0	0	16.42	9.33	551.74	519.26	TRUE
NID1	859.22	-5.37	0.28	-19.42	0	0	16.42	23.33	763.71	872.16	TRUE
NID2	921.35	-5.35	0.18	-29.82	0	0	51.46	61.82	2233.47	2389.61	TRUE
PPM1J	17.87	-5.34	1.9	-2.81	0	0.01	0	2.33	52.99	40.33	TRUE
ADAMTS15	49.82	-5.33	1	-5.32	0	0	3.28	0	90.4	45.37	TRUE
MICU3	149.92	-5.33	0.65	-8.19	0	0	8.76	10.5	310.16	463.81	TRUE
STC1	280.72	-5.31	0.8	-6.62	0	0	16.42	23.33	850.99	727.64	TRUE
HTR1B	291.32	-5.31	0.33	-16.34	0	0	25.18	14	746.57	818.38	TRUE
PRSS12	63.87	-5.3	0.99	-5.37	0	0	0	3.5	63.9	70.58	TRUE
BCO1	64.7	-5.3	0.77	-6.85	0	0	3.28	5.83	160.54	196.61	TRUE
SH3TC2	11.72	-5.29	1.86	-2.84	0	0.01	0	0	6.23	10.08	TRUE
PDGFRA	382.78	-5.29	0.29	-18.14	0	0	21.9	14	707.6	704.11	TRUE
HTR2C	6.89	-5.28	2.16	-2.45	0.01	0.03	0	0	7.79	8.4	TRUE
RGS4	62.91	-5.28	0.85	-6.2	0	0	4.38	0	82.61	92.42	TRUE
DNAJB5	1043.8	-5.28	0.46	-11.45	0	0	71.17	81.65	2990.95	2937.43	TRUE
TMEM88B	64.25	-5.27	0.67	-7.83	0	0	3.28	4.67	162.09	142.84	TRUE
DPT	42.56	-5.25	0.87	-6.04	0	0	2.19	3.5	98.19	117.63	TRUE
GPR85	77.18	-5.24	2.01	-2.61	0.01	0.02	3.28	8.17	221.32	210.06	TRUE
KCNJ15	118.31	-5.23	1.67	-3.13	0	0	7.66	10.5	296.13	384.82	TRUE
RASGEF1B	130.53	-5.22	0.55	-9.44	0	0	7.66	10.5	328.86	347.85	TRUE
PPP1R3B	185.53	-5.22	0.43	-12.09	0	0	8.76	17.5	523.69	450.36	TRUE
ANK2	120.22	-5.22	2.02	-2.58	0.01	0.02	5.47	12.83	261.84	418.43	TRUE
SEMA3C	341.14	-5.21	0.35	-14.75	0	0	21.9	24.5	788.65	924.25	TRUE
HTRA3	27.56	-5.21	1.24	-4.19	0	0	0	3.5	57.67	68.9	TRUE
CTGF	736.44	-5.2	0.2	-25.99	0	0	48.18	40.83	1617.82	1665.33	TRUE
SELENBP1	235.49	-5.18	0.4	-12.83	0	0	10.95	19.83	529.92	579.76	TRUE
GPX3	1617.98	-5.18	0.13	-39.44	0	0	114.97	96.82	3823.24	3873.45	TRUE
HRASLS	118.44	-5.16	0.49	-10.44	0	0	8.76	7	233.79	332.73	TRUE
ZIC1	48.6	-5.15	0.74	-6.95	0	0	3.28	3.5	126.25	114.27	TRUE
SLC43A2	417.02	-5.15	0.26	-19.94	0	0	25.18	33.83	939.83	1146.07	TRUE
PLA1A	58.91	-5.13	0.74	-6.95	0	0	6.57	0	109.1	126.03	TRUE
ABCG1	80.05	-5.12	0.54	-9.5	0	0	6.57	5.83	226	206.7	TRUE
CLC2BL2	67.84	-5.12	0.68	-7.56	0	0	3.28	4.67	107.54	168.05	TRUE
ABCC13	35.01	-5.11	0.99	-5.15	0	0	0	4.67	96.63	60.5	TRUE
PDE1C	256.49	-5.09	0.34	-15	0	0	18.61	14	556.42	561.27	TRUE
PCDH18	113.98	-5.09	0.53	-9.65	0	0	7.66	3.5	193.27	189.89	TRUE
MTCL1	74	-5.07	0.8	-6.32	0	0	6.57	4.67	182.36	196.61	TRUE
COL6A1	1390.95	-5.07	0.18	-28.31	0	0	40.51	67.66	1825.12	1786.32	TRUE
DRD3	56.15	-5.03	0.76	-6.6	0	0	0	8.17	110.66	151.24	TRUE
FKBP1B	19.61	-5.02	1.43	-3.5	0	0	0	3.5	54.55	57.14	TRUE
GLIPR1L	106.57	-5	0.5	-10.11	0	0	4.38	10.5	254.05	218.46	TRUE
LOC107055293	42.74	-4.99	0.89	-5.62	0	0	2.19	4.67	110.66	105.87	TRUE
KCNB2	23.36	-4.98	1.19	-4.19	0	0	3.28	0	65.46	40.33	TRUE
PTPRM	142.16	-4.97	0.5	-9.9	0	0	5.47	8.17	174.56	250.39	TRUE
SNTA1	133.87	-4.96	0.41	-12.1	0	0	9.85	12.83	366.27	337.77	TRUE
MEF2B	6.95	-4.95	2.1	-2.36	0.02	0.04	0	0	7.79	5.04	TRUE
HIC1	100.1	-4.94	0.52	-9.45	0	0	5.47	8.17	218.2	198.29	TRUE
BDKRB2	28.87	-4.92	1	-4.93	0	0	1.09	3.5	63.9	73.94	TRUE
CRHR2	16.13	-4.92	2.15	-2.29	0.02	0.05	0	0	12.47	0	TRUE
BHLHE41	57.73	-4.91	0.65	-7.55	0	0	3.28	5.83	120.01	152.92	TRUE
AKT3	248.7	-4.91	2.03	-2.42	0.02	0.04	22.99	24.5	302.37	1120.86	TRUE
COL1A2	3898.35	-4.89	0.13	-38.95	0	0	163.15	132.98	4541.75	4273.4	TRUE
CYSLTR2	32.58	-4.88	1.06	-4.61	0	0	3.28	0	40.52	58.82	TRUE
GFPT2	162.26	-4.88	0.41	-11.89	0	0	10.95	15.16	414.59	351.21	TRUE
TLR21	39.68	-4.88	0.91	-5.34	0	0	0	7	107.54	94.11	TRUE
GPM6B	122.09	-4.87	0.5	-9.81	0	0	9.85	9.33	360.04	201.65	TRUE
ARHGEF28	58.84	-4.86	0.74	-6.57	0	0	4.38	3.5	115.34	114.27	TRUE
KLHL34	26.02	-4.84	1.14	-4.23	0	0	2.19	2.33	90.4	38.65	TRUE
PDE1A	87.15	-4.83	0.58	-8.37	0	0	7.66	5.83	227.56	157.96	TRUE
MHCIA2	67.69	-4.83	0.69	-6.98	0	0	9.85	0	149.63	136.12	TRUE
EDN3	155.27	-4.82	0.43	-11.27	0	0	15.33	15.16	419.26	443.64	TRUE
CYP2D6	187.22	-4.82	0.39	-12.32	0	0	18.61	16.33	503.43	483.97	TRUE
GADL1	16.77	-4.81	1.67	-2.88	0	0.01	3.28	0	28.05	65.54	TRUE
CAP2	1946.3	-4.81	0.11	-42.01	0	0	173	204.13	5188.57	5382.5	TRUE
TSPAN2	288.02	-4.8	0.29	-16.74	0	0	30.66	21	679.55	769.65	TRUE
GPR149	28.27	-4.8	1.33	-3.6	0	0	0	5.83	96.63	63.86	TRUE
WIPF1	328.55	-4.79	0.29	-16.37	0	0	27.37	33.83	883.72	809.98	TRUE
PRKG2	97.2	-4.78	0.48	-9.9	0	0	9.85	8.17	257.17	238.62	TRUE
CNKSR2	48.32	-4.77	0.7	-6.8	0	0	4.38	3.5	95.07	120.99	TRUE
CACNA2D2	95.68	-4.77	0.73	-6.52	0	0	9.85	8.17	205.73	287.36	TRUE
CITED2	16.25	-4.77	1.6	-2.97	0	0.01	3.28	0	40.52	50.41	TRUE
CHRD	66.62	-4.77	0.69	-6.96	0	0	8.76	0	115.34	129.39	TRUE
LOC107050518	16.62	-4.76	1.78	-2.68	0.01	0.02	0	0	6.23	5.04	TRUE
EMX2	166.31	-4.76	0.38	-12.47	0	0	12.04	18.66	451.99	376.42	TRUE
MMP2	1374.95	-4.76	0.16	-30.6	0	0	84.31	90.99	2213.21	2532.44	TRUE
MASP1	212.77	-4.76	0.39	-12.14	0	0	12.04	8.17	264.96	284	TRUE
CSF1	49.42	-4.75	0.97	-4.88	0	0	0	9.33	79.49	168.05	TRUE
CLMP	332.59	-4.74	0.27	-17.28	0	0	25.18	23.33	702.93	598.24	TRUE
COL6A3	1149.7	-4.73	0.17	-27.51	0	0	75.55	107.32	2231.91	2619.83	TRUE
PLXDC1	137.04	-4.73	0.45	-10.58	0	0	14.23	9.33	296.13	332.73	TRUE
ANXA6	1328.09	-4.72	0.16	-28.65	0	0	111.68	104.98	2662.08	3066.83	TRUE
GADD45G	41.22	-4.72	0.89	-5.29	0	0	0	7	90.4	90.74	TRUE
VEGFD	181.6	-4.71	0.35	-13.63	0	0	22.99	16.33	500.31	531.02	TRUE
VTN	18.41	-4.71	1.91	-2.46	0.01	0.03	0	3.5	46.76	43.69	TRUE
RSFR	38.65	-4.7	0.98	-4.79	0	0	4.38	0	56.11	60.5	TRUE
ANO1	24.61	-4.69	1.3	-3.6	0	0	0	3.5	48.32	40.33	TRUE
GRIP2	48.97	-4.69	1.97	-2.38	0.02	0.04	4.38	5.83	140.27	122.67	TRUE
FAM180B	78.34	-4.69	0.65	-7.23	0	0	8.76	3.5	165.21	152.92	TRUE
FRZB	352.22	-4.68	0.26	-18.31	0	0	32.85	29.16	850.99	737.72	TRUE
FN1	9011.75	-4.68	0.08	-55.52	0	0	901.14	965.84	24853.4	22832.3	TRUE
PENK	2714.97	-4.66	0.16	-29.91	0	0	89.79	81.65	2153.98	2194.67	TRUE
SERPINF1	709.94	-4.66	0.19	-25.15	0	0	56.94	52.49	1393.39	1377.97	TRUE
CYSRT1	11.05	-4.66	2	-2.33	0.02	0.04	0	2.33	29.61	28.57	TRUE
ENPP2	351	-4.66	0.25	-18.75	0	0	33.94	31.49	763.71	888.96	TRUE
KCNH5	20.96	-4.65	1.24	-3.74	0	0	3.28	0	38.96	45.37	TRUE
LOC107055361	37.9	-4.65	0.88	-5.26	0	0	5.47	0	77.93	62.18	TRUE
RBM24	127.83	-4.64	0.52	-9	0	0	15.33	12.83	314.84	389.87	TRUE
LYPD1	108.48	-4.64	0.52	-8.87	0	0	4.38	15.16	269.64	211.74	TRUE
SELE	156.12	-4.63	0.36	-13	0	0	14.23	21	394.33	472.21	TRUE
THSD7B	61.42	-4.62	0.74	-6.21	0	0	5.47	7	163.65	142.84	TRUE
FOXO6	178.25	-4.62	0.35	-13.18	0	0	16.42	22.16	453.55	492.37	TRUE
TNFAIP8L3	163.72	-4.62	0.34	-13.54	0	0	16.42	17.5	408.35	425.15	TRUE
LOC415478	321.64	-4.62	0.34	-13.65	0	0	33.94	33.83	780.86	885.6	TRUE
LIMCH1	86.9	-4.61	0.55	-8.35	0	0	6.57	5.83	177.68	126.03	TRUE
FOXD1	46.1	-4.61	0.75	-6.13	0	0	3.28	3.5	77.93	87.38	TRUE
CD200	191.94	-4.6	0.37	-12.27	0	0	14.23	14	303.93	381.46	TRUE
BBOX1	218.09	-4.6	0.36	-12.82	0	0	20.8	25.66	564.21	559.59	TRUE
FLNA	10969.4	-4.6	0.1	-43.8	0	0	1346.79	1104.66	29708.4	29599.5	TRUE
CYBRD1	235.94	-4.59	0.28	-16.17	0	0	21.9	26.83	556.42	615.05	TRUE
OPRL1	14.82	-4.58	1.64	-2.8	0.01	0.01	0	3.5	40.52	42.01	TRUE
RGS6	14.22	-4.58	1.62	-2.83	0	0.01	3.28	0	35.85	43.69	TRUE
SFRP4	14.53	-4.57	1.77	-2.59	0.01	0.02	3.28	0	43.64	35.29	TRUE
BMP3	272.08	-4.57	1.71	-2.68	0.01	0.02	48.18	17.5	833.85	722.6	TRUE
ZBTB32	58.5	-4.57	0.64	-7.12	0	0	8.76	4.67	165.21	154.6	TRUE
LOC107049730	10.44	-4.56	1.52	-3.01	0	0.01	1.09	1.17	24.94	28.57	TRUE
CRTAC1	69.67	-4.56	0.54	-8.46	0	0	6.57	7	155.86	163	TRUE
PARP8	68.9	-4.56	0.59	-7.73	0	0	9.85	4.67	157.42	186.53	TRUE
COL8A1	602.17	-4.55	0.43	-10.58	0	0	40.51	87.49	1393.39	1604.83	TRUE
FGFR3	454.9	-4.55	0.2	-22.62	0	0	48.18	52.49	1139.33	1218.33	TRUE
GUCY1A2	524.99	-4.55	0.21	-21.33	0	0	43.8	40.83	961.65	1021.72	TRUE
SDC3	85.79	-4.55	0.6	-7.64	0	0	13.14	5.83	240.02	206.7	TRUE
OXTR	24.92	-4.54	1.06	-4.28	0	0	4.38	0	40.52	63.86	TRUE
FYTTD1L	453.41	-4.54	0.2	-22.47	0	0	47.08	54.82	1214.15	1157.83	TRUE
GEM	187.12	-4.54	0.37	-12.28	0	0	9.85	15.16	280.55	299.12	TRUE
PYGB	3052.89	-4.53	0.1	-43.96	0	0	342.72	358.11	7844.42	8372.02	TRUE
KBTBD13	19.07	-4.53	1.19	-3.79	0	0	0	3.5	40.52	38.65	TRUE
LOC101751615	30.74	-4.53	1.46	-3.11	0	0.01	3.28	3.5	60.79	95.79	TRUE
DOCK10	175.45	-4.52	1.19	-3.8	0	0	21.9	17.5	472.25	431.88	TRUE
REEP1	258.65	-4.52	0.29	-15.44	0	0	25.18	26.83	629.67	559.59	TRUE
HECW2	87.03	-4.52	0.66	-6.85	0	0	7.66	11.66	208.85	231.9	TRUE
TPM2	14731.6	-4.51	0.08	-53.31	0	0	1819.81	1595.74	39351.5	38426.9	TRUE
ENTPD1	172.97	-4.5	0.35	-12.92	0	0	14.23	17.5	378.74	337.77	TRUE
LOC100858941	178	-4.5	0.36	-12.55	0	0	17.52	21	391.21	477.25	TRUE
SULF1	99.41	-4.5	0.71	-6.35	0	0	10.95	9.33	222.88	235.26	TRUE
SYNC	592.09	-4.49	0.21	-21.38	0	0	77.74	66.49	1642.76	1608.19	TRUE
PI16	220.6	-4.49	0.39	-11.57	0	0	35.04	12.83	645.26	438.6	TRUE
GAS6	726.21	-4.49	0.15	-29.09	0	0	87.6	87.49	1979.42	1954.37	TRUE
ADGRG2	236.29	-4.49	1.25	-3.6	0	0	24.09	36.16	593.83	757.88	TRUE
SPIK2	354.21	-4.49	0.35	-12.83	0	0	51.46	34.99	986.59	957.86	TRUE
LOC112529960	58.75	-4.48	0.87	-5.13	0	0	12.04	1.17	140.27	157.96	TRUE
TSHZ2	294.81	-4.48	0.26	-16.96	0	0	41.61	29.16	799.56	784.77	TRUE
NLGN4L	54.42	-4.47	0.74	-6.05	0	0	6.57	4.67	110.66	139.48	TRUE
IRX1	103.11	-4.46	0.54	-8.19	0	0	12.04	9.33	210.41	262.15	TRUE
COL11A1	79.73	-4.46	0.59	-7.59	0	0	5.47	4.67	98.19	126.03	TRUE
LOC101748058	32.47	-4.46	1.3	-3.43	0	0	4.38	3.5	77.93	95.79	TRUE
PRG4	60.23	-4.46	1.47	-3.03	0	0.01	9.85	2.33	151.18	117.63	TRUE
ITGA11	100.94	-4.45	0.63	-7.11	0	0	4.38	4.67	73.25	124.35	TRUE
PDE8A	35.59	-4.44	0.81	-5.49	0	0	4.38	3.5	57.67	114.27	TRUE
ARNT2	610.24	-4.43	0.2	-22.14	0	0	77.74	78.15	1711.34	1660.29	TRUE
PREX1	118.14	-4.43	1.08	-4.1	0	0	17.52	8.17	233.79	320.97	TRUE
STPG3	18.93	-4.42	1.86	-2.37	0.02	0.04	4.38	0	56.11	38.65	TRUE
ENPP4	40.91	-4.42	0.87	-5.06	0	0	8.76	0	95.07	95.79	TRUE
TIAM2	330.88	-4.42	0.23	-19.24	0	0	36.13	39.66	802.68	820.06	TRUE
PREX2	65.4	-4.42	0.66	-6.71	0	0	5.47	8.17	132.48	157.96	TRUE
DOCK4	57.88	-4.42	0.69	-6.44	0	0	7.66	5.83	127.8	161.32	TRUE
PKD2	419.18	-4.4	0.22	-19.81	0	0	44.89	40.83	905.54	905.76	TRUE
NOG2	22.74	-4.4	0.98	-4.48	0	0	3.28	2.33	51.43	67.22	TRUE
RARB	25.4	-4.39	1.22	-3.59	0	0	0	5.83	68.58	52.09	TRUE
HTR7	32.2	-4.39	0.92	-4.75	0	0	0	7	70.14	73.94	TRUE
ALCAM	79.8	-4.38	0.58	-7.54	0	0	7.66	9.33	135.6	218.46	TRUE
RASL11A	42.21	-4.38	0.9	-4.84	0	0	0	10.5	123.13	92.42	TRUE
GPR146	109.98	-4.38	0.44	-9.97	0	0	12.04	14	229.11	310.88	TRUE
ITGA8	111.5	-4.37	0.49	-8.97	0	0	5.47	9.33	138.72	166.36	TRUE
ELMO1	96.1	-4.37	0.71	-6.19	0	0	12.04	9.33	255.61	186.53	TRUE
TNC	1341.15	-4.35	0.13	-32.66	0	0	174.1	173.81	3592.57	3507.11	TRUE
SGCB	683.18	-4.35	0.18	-24.68	0	0	85.41	78.15	1560.16	1781.28	TRUE
STK10	182.89	-4.35	0.32	-13.6	0	0	24.09	19.83	405.24	492.37	TRUE
PTPN6	120.35	-4.34	0.43	-10.06	0	0	13.14	15.16	261.84	312.56	TRUE
KCNA2	72.54	-4.34	0.51	-8.55	0	0	9.85	7	165.21	178.13	TRUE
HBA1	9874.41	-4.34	0.12	-35.66	0	0	1432.19	1214.3	27183.5	26450.3	TRUE
LOC107049090	8.79	-4.34	1.67	-2.6	0.01	0.02	1.09	1.17	17.14	28.57	TRUE
MXRA7	1131.88	-4.32	0.38	-11.23	0	0	106.21	180.8	2774.3	2940.8	TRUE
IRX4	404.36	-4.31	0.67	-6.43	0	0	68.98	44.33	1042.7	1199.84	TRUE
DCLK2	299.04	-4.3	0.3	-14.42	0	0	54.75	23.33	745.01	801.58	TRUE
GNG10	177.72	-4.29	0.43	-10.03	0	0	17.52	22.16	381.86	394.91	TRUE
KLHL23	11.86	-4.29	1.69	-2.53	0.01	0.03	0	3.5	37.41	30.25	TRUE
FAM198B	146.7	-4.29	0.41	-10.46	0	0	13.14	14	266.52	263.83	TRUE
STS	69.81	-4.29	0.52	-8.22	0	0	7.66	7	137.16	149.56	TRUE
NEGR1	21.09	-4.28	1.28	-3.35	0	0	0	4.67	37.41	52.09	TRUE
CXCL12	232.13	-4.28	0.37	-11.43	0	0	10.95	18.66	321.07	248.71	TRUE
STOM	233.97	-4.27	0.39	-11.01	0	0	22.99	22.16	416.15	457.08	TRUE
VSTM2B	15.64	-4.26	1.32	-3.22	0	0	0	3.5	37.41	28.57	TRUE
COL3A1	3751.68	-4.25	0.1	-43.46	0	0	327.39	296.29	5749.66	6158.87	TRUE
NPL	10.35	-4.25	1.78	-2.38	0.02	0.04	2.19	0	18.7	23.53	TRUE
MAP1B	77.12	-4.24	0.59	-7.22	0	0	10.95	11.66	191.71	236.94	TRUE
PRELP	724.44	-4.23	0.2	-21.3	0	0	98.55	99.15	1784.59	1932.52	TRUE
KIFC3	262.72	-4.23	0.26	-16.36	0	0	28.47	30.33	565.77	532.7	TRUE
BMP4	251.95	-4.21	0.31	-13.55	0	0	29.56	25.66	511.22	514.22	TRUE
RTN4RL1	12.33	-4.21	1.66	-2.53	0.01	0.03	2.19	0	9.35	31.93	TRUE
RBM38	290.2	-4.19	0.31	-13.35	0	0	51.46	31.49	782.42	741.08	TRUE
MFAP5	772.29	-4.19	0.6	-7.02	0	0	87.6	115.48	1834.47	1877.07	TRUE
ALDH1L2	171.74	-4.18	0.34	-12.46	0	0	19.71	30.33	405.24	500.78	TRUE
TNS1	5675.59	-4.17	0.08	-54.14	0	0	856.25	813.04	14773.9	15349.3	TRUE
PLEKHO1	197.33	-4.16	0.29	-14.23	0	0	27.37	25.66	517.45	433.56	TRUE
NAALAD2	33.87	-4.16	1.02	-4.09	0	0	0	4.67	26.5	55.45	TRUE
RFTN1	87.78	-4.16	0.45	-9.26	0	0	13.14	8.17	197.94	184.85	TRUE
FRMD3	28.16	-4.15	1.02	-4.09	0	0	0	8.17	81.05	62.18	TRUE
CD8A	14.45	-4.15	1.57	-2.65	0.01	0.02	0	4.67	46.76	35.29	TRUE
OLFM1	37.56	-4.15	0.79	-5.28	0	0	4.38	3.5	79.49	60.5	TRUE
CADNL	20.47	-4.14	1.58	-2.62	0.01	0.02	2.19	3.5	51.43	48.73	TRUE
SGSM1	171.22	-4.14	0.49	-8.49	0	0	29.56	17.5	383.41	447	TRUE
FCN2	41.95	-4.13	0.81	-5.14	0	0	4.38	7	96.63	102.51	TRUE
FAT4	117.04	-4.13	0.43	-9.56	0	0	8.76	15.16	216.64	199.97	TRUE
AKAP12	273.07	-4.13	0.29	-14.07	0	0	32.85	21	423.94	524.3	TRUE
TMPRSS4	10.22	-4.13	1.79	-2.3	0.02	0.05	3.28	0	31.17	26.89	TRUE
MEF2C	198.94	-4.12	0.39	-10.69	0	0	25.18	25.66	416.15	468.85	TRUE
LAMB2	1165.26	-4.12	0.19	-21.92	0	0	192.71	120.15	2808.59	2634.95	TRUE
ANTXR2	704.73	-4.11	0.18	-22.85	0	0	96.36	114.31	1709.78	1934.2	TRUE
LOC107053870	8.73	-4.11	1.61	-2.56	0.01	0.03	2.19	0	23.38	15.12	TRUE
IL11	22.19	-4.1	0.94	-4.37	0	0	2.19	3.5	48.32	48.73	TRUE
LOC107051274	25.82	-4.09	1.15	-3.57	0	0	7.66	0	68.58	63.86	TRUE
CLEC2D2L	161.31	-4.09	0.34	-11.93	0	0	19.71	15.16	278.99	317.61	TRUE
WNT2B	22.29	-4.09	1.08	-3.78	0	0	4.38	0	35.85	40.33	TRUE
GJC2	129.85	-4.08	0.49	-8.26	0	0	9.85	16.33	194.82	245.35	TRUE
THRB	899.54	-4.07	0.15	-27.59	0	0	107.31	148.14	2122.81	2166.11	TRUE
AQP4	14.9	-4.07	1.45	-2.81	0	0.01	3.28	0	35.85	20.17	TRUE
TACC1	926.26	-4.07	0.15	-26.6	0	0	132.49	131.81	2163.33	2261.89	TRUE
EFCC1	193.12	-4.06	0.4	-10.27	0	0	27.37	32.66	547.07	453.72	TRUE
KCNS3	19.77	-4.06	1.23	-3.29	0	0	0	3.5	21.82	35.29	TRUE
ARID5A	211.78	-4.05	0.44	-9.18	0	0	32.85	32.66	600.06	485.65	TRUE
PDKI2	237.93	-4.05	0.28	-14.6	0	0	36.13	38.49	595.38	640.25	TRUE
NDP	29.43	-4.05	1.02	-3.98	0	0	0	5.83	57.67	36.97	TRUE
ABCG2	172.67	-4.05	0.39	-10.4	0	0	9.85	16.33	210.41	220.14	TRUE
SACS	498.92	-4.03	0.28	-14.53	0	0	73.36	81.65	1279.61	1256.98	TRUE
HNMT	11.86	-4.03	1.4	-2.89	0	0.01	3.28	0	32.73	21.85	TRUE
HOXB6	57.75	-4.03	0.59	-6.82	0	0	9.85	4.67	127.8	110.91	TRUE
EHBP1L1	230.26	-4.03	0.26	-15.21	0	0	27.37	37.33	520.57	529.34	TRUE
DKK2	85.22	-4.02	0.51	-7.93	0	0	13.14	4.67	158.98	132.76	TRUE
FOXS1	29.33	-4.02	0.88	-4.56	0	0	1.09	5.83	45.2	65.54	TRUE
OLFML3	182.72	-4.02	0.34	-11.98	0	0	26.28	17.5	307.04	404.99	TRUE
WBSCR27	80.7	-4.01	0.52	-7.65	0	0	15.33	5.83	171.45	173.09	TRUE
NR4A1	91.76	-4.01	0.42	-9.64	0	0	10.95	17.5	215.09	241.99	TRUE
ZDHHC2	103.29	-4.01	0.42	-9.65	0	0	13.14	17.5	274.31	218.46	TRUE
LOC107051154	13.85	-4.01	1.31	-3.06	0	0.01	2.19	2.33	34.29	38.65	TRUE
NACAD	133.06	-4	0.34	-11.62	0	0	26.28	17.5	339.77	364.66	TRUE
MAOA	175.02	-4	0.41	-9.82	0	0	25.18	19.83	353.8	366.34	TRUE
IGSF21	40.73	-3.99	0.8	-5.02	0	0	6.57	5.83	118.45	78.98	TRUE
GULP1	245.58	-3.99	0.33	-12.21	0	0	25.18	51.33	514.34	697.39	TRUE
RAB11FIP2	551.66	-3.99	0.24	-16.8	0	0	87.6	90.99	1384.03	1455.27	TRUE
RBPMS	529.01	-3.99	0.18	-22.58	0	0	83.22	69.99	1176.74	1263.7	TRUE
PSD	1092.77	-3.99	0.13	-29.72	0	0	197.09	163.31	2850.67	2885.34	TRUE
TUBB6	717.76	-3.99	0.22	-18.02	0	0	130.3	94.48	1798.62	1777.92	TRUE
HDAC9	273.1	-3.99	0.26	-15.5	0	0	43.8	46.66	665.52	767.97	TRUE
COL27A1	173.57	-3.98	0.31	-12.84	0	0	27.37	23.33	397.44	403.31	TRUE
LOC107049603	771.32	-3.97	0.2	-19.84	0	0	158.77	113.15	2113.46	2154.34	TRUE
PEX5L	14.26	-3.95	1.39	-2.84	0	0.01	3.28	0	24.94	26.89	TRUE
PROX1	19.22	-3.95	1.14	-3.48	0	0	5.47	0	35.85	50.41	TRUE
GNAO1	32.27	-3.95	1.09	-3.63	0	0	3.28	8.17	91.96	84.02	TRUE
GLIS1	41.6	-3.95	0.87	-4.52	0	0	0	8.17	49.88	73.94	TRUE
MGLL	230.1	-3.94	0.37	-10.68	0	0	41.61	14	416.15	445.32	TRUE
PDE3A	45.62	-3.94	0.84	-4.7	0	0	7.66	3.5	93.52	78.98	TRUE
PLXDC2	235.76	-3.94	0.28	-14.22	0	0	35.04	37.33	489.4	621.77	TRUE
CSF1R	73.73	-3.94	0.63	-6.24	0	0	4.38	9.33	107.54	100.83	TRUE
IL16	149.2	-3.93	0.55	-7.21	0	0	28.47	15.16	319.51	349.53	TRUE
FGF7	91.13	-3.93	0.63	-6.27	0	0	4.38	11.66	130.92	110.91	TRUE
EPHA5	51.6	-3.91	0.62	-6.34	0	0	7.66	4.67	77.93	109.23	TRUE
F10	410.04	-3.91	0.2	-19.14	0	0	68.98	58.32	944.51	978.02	TRUE
ZCCHC24	533.08	-3.9	0.21	-18.85	0	0	94.17	86.32	1225.06	1473.76	TRUE
WBSCR17	50.39	-3.9	0.59	-6.62	0	0	7.66	7	127.8	90.74	TRUE
KIAA1107	19.62	-3.9	1.16	-3.35	0	0	5.47	0	37.41	45.37	TRUE
NINJ1	149.49	-3.89	0.33	-11.74	0	0	20.8	24.5	327.31	344.49	TRUE
RFLNB	88.51	-3.89	0.47	-8.3	0	0	12.04	7	149.63	134.44	TRUE
HOXB9	32.27	-3.89	1	-3.9	0	0	6.57	0	67.02	31.93	TRUE
PRDM1	315.92	-3.89	0.29	-13.42	0	0	54.75	59.49	833.85	857.03	TRUE
TMEM47	72.25	-3.89	0.54	-7.16	0	0	6.57	8.17	95.07	122.67	TRUE
SATB2	24.43	-3.88	1.31	-2.96	0	0.01	0	4.67	57.67	10.08	TRUE
TEK	321.47	-3.88	0.27	-14.37	0	0	26.28	43.16	514.34	504.14	TRUE
ADGRL4	112.63	-3.88	0.47	-8.24	0	0	6.57	10.5	137.16	112.59	TRUE
RNF144A	53.97	-3.88	0.6	-6.43	0	0	7.66	4.67	101.31	80.66	TRUE
LOC107055072	22.74	-3.86	1.23	-3.14	0	0	0	5.83	51.43	31.93	TRUE
TSPAN15	27.02	-3.86	1.03	-3.75	0	0	4.38	5.83	87.28	60.5	TRUE
ANO6	161.93	-3.86	0.33	-11.75	0	0	19.71	26.83	299.25	373.06	TRUE
PTRF	2956.75	-3.85	0.09	-45.22	0	0	513.53	478.26	7185.13	7153.69	TRUE
SLC25A4	446.28	-3.85	0.2	-19.7	0	0	68.98	79.32	1014.65	1125.9	TRUE
IGF2	219.81	-3.84	0.38	-10.1	0	0	19.71	15.16	264.96	236.94	TRUE
CD74	2115.87	-3.83	0.1	-37.4	0	0	296.73	296.29	4412.39	4041.49	TRUE
MYOF	286	-3.83	0.67	-5.71	0	0	41.61	10.5	360.04	384.82	TRUE
CAV1	433.89	-3.83	0.29	-13.41	0	0	86.5	72.32	1133.1	1124.22	TRUE
NGF	37.84	-3.83	0.66	-5.76	0	0	6.57	4.67	82.61	77.3	TRUE
MYO18A	2852.84	-3.82	0.11	-36.25	0	0	535.43	495.75	7278.65	7303.25	TRUE
PAK5	40.91	-3.82	1.09	-3.51	0	0	10.95	4.67	137.16	84.02	TRUE
ADGRF5	24.39	-3.82	1.11	-3.45	0	0	0	4.67	35.85	28.57	TRUE
PDPN	38.85	-3.81	0.76	-5.05	0	0	6.57	4.67	79.49	78.98	TRUE
BLB1	352.16	-3.81	0.26	-14.66	0	0	56.94	41.99	759.04	633.53	TRUE
YBEY	211.87	-3.81	1.1	-3.47	0	0	37.23	22.16	378.74	455.4	TRUE
SH3RF3	88.51	-3.81	0.46	-8.25	0	0	20.8	10.5	241.58	199.97	TRUE
CD83	36.02	-3.81	0.8	-4.77	0	0	3.28	9.33	101.31	73.94	TRUE
RUNX1T1	177.42	-3.8	1.03	-3.68	0	0	32.85	28	433.29	413.39	TRUE
KCNMB2	60.06	-3.79	0.61	-6.18	0	0	5.47	7	76.37	95.79	TRUE
ADGRA2	148.88	-3.78	0.35	-10.79	0	0	24.09	18.66	324.19	265.51	TRUE
CAB39L	1497.74	-3.78	0.12	-32.67	0	0	272.64	296.29	3951.04	3870.09	TRUE
MPPED1	115.22	-3.78	0.4	-9.34	0	0	17.52	18.66	252.49	243.67	TRUE
FIGN	29.07	-3.77	1.17	-3.22	0	0	3.28	8.17	68.58	87.38	TRUE
A4GALT	93.63	-3.77	0.4	-9.34	0	0	14.23	18.66	222.88	225.18	TRUE
PCDHB15	11.42	-3.77	1.25	-3.01	0	0.01	2.19	2.33	28.05	33.61	TRUE
LOC416169	58.19	-3.77	0.58	-6.47	0	0	5.47	14	115.34	147.88	TRUE
CALD1	7965.3	-3.76	0.07	-51.62	0	0	1271.24	1391.61	17824.1	18251.4	TRUE
LGI1	95.28	-3.76	0.52	-7.23	0	0	15.33	16.33	213.53	215.1	TRUE
CACNA1G	47.17	-3.76	1.17	-3.21	0	0	0	2.33	17.14	13.44	TRUE
CARD19	275.1	-3.75	0.24	-15.81	0	0	45.99	46.66	609.41	638.57	TRUE
HOXB7	95.1	-3.74	0.46	-8.09	0	0	12.04	9.33	166.77	119.31	TRUE
NFATC2	103.93	-3.74	0.39	-9.66	0	0	16.42	19.83	235.35	247.03	TRUE
C1H2ORF40	52.4	-3.73	0.68	-5.52	0	0	4.38	4.67	54.55	65.54	TRUE
GOLM1	24.25	-3.73	1.63	-2.29	0.02	0.05	2.19	5.83	62.34	43.69	TRUE
FGD5	119.71	-3.73	0.44	-8.52	0	0	14.23	16.33	149.63	255.43	TRUE
KCNG1	99.6	-3.73	0.74	-5.05	0	0	16.42	18.66	302.37	161.32	TRUE
CHST11	144.32	-3.72	0.32	-11.53	0	0	33.94	23.33	372.5	386.5	TRUE
TP53INP2	462.64	-3.72	1.18	-3.14	0	0	159.86	25.66	1221.94	1225.05	TRUE
SOX18	210.77	-3.72	0.33	-11.33	0	0	22.99	23.33	352.24	255.43	TRUE
FGL2	212.08	-3.71	0.3	-12.42	0	0	29.56	46.66	464.46	531.02	TRUE
CYR61	735.83	-3.71	0.17	-22.38	0	0	155.48	128.31	1895.25	1814.89	TRUE
FAM180A	34.16	-3.7	0.77	-4.82	0	0	3.28	4.67	56.11	47.05	TRUE
ANKS1B	21.46	-3.69	1.19	-3.1	0	0.01	3.28	0	26.5	16.8	TRUE
RFTN2	158.08	-3.69	0.45	-8.12	0	0	18.61	33.83	299.25	374.74	TRUE
AQP3	1493.62	-3.69	0.16	-22.78	0	0	263.88	302.12	3614.39	3665.07	TRUE
C1QTNF2	31.2	-3.68	1.28	-2.87	0	0.01	5.47	7	77.93	82.34	TRUE
NECTIN3	95.82	-3.68	0.51	-7.17	0	0	16.42	11.66	160.54	201.65	TRUE
DNAH7	49.34	-3.68	0.65	-5.64	0	0	7.66	9.33	95.07	122.67	TRUE
SMTN	8958.48	-3.68	0.07	-54.11	0	0	1803.38	1728.72	22055.7	23249.1	TRUE
FAM65B	48.94	-3.68	0.77	-4.79	0	0	7.66	11.66	87.28	159.64	TRUE
SHE	60.72	-3.68	0.73	-5.05	0	0	8.76	0	63.9	50.41	TRUE
SYNE1	1238.59	-3.67	0.12	-30.74	0	0	176.29	202.97	2493.76	2339.19	TRUE
CGNRHRL	12.83	-3.67	1.44	-2.55	0.01	0.03	0	3.5	18.7	25.21	TRUE
BLB2	337.59	-3.67	0.24	-15.34	0	0	53.65	37.33	621.88	541.11	TRUE
FAM167B	21.51	-3.67	1.11	-3.32	0	0	5.47	0	38.96	31.93	TRUE
AR	105.3	-3.67	0.53	-6.88	0	0	12.04	31.49	282.11	268.87	TRUE
GSN	4189.37	-3.66	0.08	-46.94	0	0	769.75	838.7	9962.55	10391.9	TRUE
ABCD2	52.08	-3.66	0.61	-6.04	0	0	10.95	3.5	98.19	85.7	TRUE
CFL2	1397.45	-3.65	0.15	-23.87	0	0	247.46	306.78	3280.85	3686.92	TRUE
P2RX7	33.64	-3.65	0.99	-3.69	0	0	5.47	0	24.94	45.37	TRUE
LOC421935	39.31	-3.65	1.04	-3.52	0	0	10.95	5.83	98.19	112.59	TRUE
FILIP1	640.76	-3.65	0.21	-17.74	0	0	100.74	141.14	1312.34	1710.7	TRUE
SYT1	21.29	-3.65	0.92	-3.98	0	0	4.38	2.33	35.85	48.73	TRUE
IGSF10	20.93	-3.64	1.08	-3.36	0	0	3.28	2.33	24.94	45.37	TRUE
COL25A1	75.95	-3.64	0.52	-6.94	0	0	5.47	9.33	87.28	95.79	TRUE
LIMS2	1725.8	-3.63	0.56	-6.52	0	0	315.35	381.44	4431.09	4191.05	TRUE
EMILIN1	366.1	-3.62	0.2	-17.9	0	0	62.41	62.99	818.26	727.64	TRUE
KIAA1161	167.66	-3.62	0.3	-12.04	0	0	30.66	33.83	402.12	391.55	TRUE
SLC2A5	38.04	-3.61	0.98	-3.7	0	0	3.28	5.83	45.2	65.54	TRUE
KLF2	371.74	-3.61	0.19	-18.67	0	0	66.79	75.82	863.46	870.48	TRUE
CERCAM	258.27	-3.61	0.27	-13.45	0	0	48.18	37.33	448.88	594.88	TRUE
IQCA1	17.28	-3.59	1.24	-2.88	0	0.01	3.28	0	23.38	16.8	TRUE
WDR86	102.19	-3.58	0.46	-7.8	0	0	12.04	19.83	177.68	203.33	TRUE
PKIG	58.44	-3.58	0.5	-7.12	0	0	12.04	9.33	132.48	124.35	TRUE
IKZF2	45.4	-3.58	0.6	-5.93	0	0	13.14	7	101.31	141.16	TRUE
SPOCK1	218.1	-3.58	0.28	-12.76	0	0	35.04	34.99	416.15	421.79	TRUE
CALN1	43.53	-3.57	0.59	-6.03	0	0	7.66	9.33	90.4	110.91	TRUE
DMD	2475.94	-3.56	0.09	-39.12	0	0	463.16	524.92	5710.7	5967.29	TRUE
FGFRL1	31.3	-3.56	0.77	-4.62	0	0	5.47	3.5	62.34	43.69	TRUE
MYO1D	464.6	-3.55	0.18	-19.86	0	0	88.69	95.65	1122.19	1028.44	TRUE
ALDH1A2	18.07	-3.54	1.4	-2.52	0.01	0.03	3.28	4.67	40.52	52.09	TRUE
PNOC	1890.9	-3.54	0.11	-32.09	0	0	427.03	416.43	5032.71	4762.41	TRUE
KCNQ2	40.22	-3.54	0.7	-5.03	0	0	6.57	8.17	73.25	97.47	TRUE
GPC2	421.66	-3.53	0.31	-11.56	0	0	86.5	95.65	1003.74	1093.98	TRUE
KCNK13	25.15	-3.53	1.06	-3.34	0	0	4.38	0	29.61	21.85	TRUE
MHCIA9	82.26	-3.53	0.51	-6.89	0	0	15.33	12.83	166.77	157.96	TRUE
GDNF	66.71	-3.53	0.52	-6.72	0	0	10.95	21	173	193.25	TRUE
SLC6A2	254.92	-3.52	0.43	-8.29	0	0	33.94	78.15	430.17	857.03	TRUE
HTR3A	25.88	-3.52	0.88	-4.01	0	0	8.76	3.5	77.93	63.86	TRUE
LUZP2	51.3	-3.52	0.9	-3.92	0	0	5.47	0	37.41	26.89	TRUE
EIF4E3	128.35	-3.52	0.32	-11.1	0	0	26.28	25.66	289.9	307.52	TRUE
GVINP1	48.95	-3.52	0.53	-6.61	0	0	12.04	9.33	116.89	129.39	TRUE
TRIM2	149.95	-3.52	0.3	-11.8	0	0	27.37	32.66	324.19	361.3	TRUE
ECM2	654.8	-3.51	0.16	-22.49	0	0	127.01	120.15	1402.74	1423.34	TRUE
RARRES1	602.56	-3.51	0.16	-21.39	0	0	106.21	83.99	1061.4	1117.5	TRUE
FOS	3820.46	-3.51	0.08	-45.84	0	0	938.37	879.53	10246.2	10465.9	TRUE
OLFML2B	393.84	-3.51	0.2	-17.97	0	0	55.84	73.49	743.45	724.28	TRUE
SUSD2	10.22	-3.51	1.53	-2.29	0.02	0.05	0	3.5	14.03	25.21	TRUE
LOXL3	36.22	-3.5	0.84	-4.16	0	0	3.28	4.67	56.11	33.61	TRUE
SERPINF2	233.22	-3.5	0.45	-7.86	0	0	39.42	65.32	632.79	552.87	TRUE
ZBTB20	445.31	-3.5	0.22	-15.97	0	0	98.55	87.49	1106.6	994.83	TRUE
SEC16B	38.24	-3.49	0.99	-3.54	0	0	0	8.17	46.76	43.69	TRUE
EMILIN2	545.01	-3.49	0.18	-19.24	0	0	59.13	74.65	762.15	736.04	TRUE
PLEKHF1	186.43	-3.49	0.36	-9.61	0	0	37.23	31.49	395.88	374.74	TRUE
C1QA	43.32	-3.48	0.67	-5.23	0	0	3.28	9.33	60.79	78.98	TRUE
PTPRD	132.29	-3.48	0.39	-8.96	0	0	21.9	37.33	378.74	278.96	TRUE
LCAT	32.57	-3.48	1.01	-3.44	0	0	10.95	4.67	90.4	84.02	TRUE
VWF	708.02	-3.47	0.16	-22.15	0	0	87.6	102.65	1062.96	1041.88	TRUE
BAG2	1618.34	-3.47	0.12	-29.57	0	0	399.66	367.44	4326.67	4157.44	TRUE
AFAP1L1	47.06	-3.46	0.68	-5.11	0	0	9.85	4.67	90.4	70.58	TRUE
KCNJ8	53.82	-3.46	0.6	-5.78	0	0	7.66	11.66	123.13	89.06	TRUE
OPN4-1	62.61	-3.46	0.62	-5.59	0	0	13.14	8.17	151.18	84.02	TRUE
COL5A1	994.69	-3.46	0.14	-25.18	0	0	206.95	187.8	2116.57	2224.92	TRUE
ITGA1	129.22	-3.45	0.33	-10.39	0	0	27.37	21	257.17	273.91	TRUE
ANKRD31	89.61	-3.45	0.47	-7.34	0	0	6.57	19.83	143.39	142.84	TRUE
C2orf88	69.78	-3.45	0.53	-6.53	0	0	12.04	10.5	118.45	127.71	TRUE
MFSD4A	253.06	-3.45	0.28	-12.45	0	0	39.42	54.82	554.86	468.85	TRUE
LCT	31.55	-3.44	0.77	-4.5	0	0	4.38	5.83	67.02	43.69	TRUE
PALM	61.09	-3.44	0.58	-5.95	0	0	12.04	4.67	95.07	87.38	TRUE
PPM1K	300.95	-3.43	0.22	-15.67	0	0	59.13	69.99	695.13	699.07	TRUE
MYOC	265.52	-3.43	0.29	-11.75	0	0	43.8	76.99	662.4	635.21	TRUE
MCF2	223.92	-3.43	0.87	-3.94	0	0	51.46	52.49	492.52	625.13	TRUE
TMEM132B	70.69	-3.43	0.68	-5.02	0	0	17.52	15.16	193.27	157.96	TRUE
RELN	71.9	-3.42	0.72	-4.76	0	0	7.66	7	116.89	40.33	TRUE
ALDH6A1	407.37	-3.42	0.29	-11.99	0	0	113.87	61.82	897.75	986.43	TRUE
EVA1B	77.54	-3.41	0.5	-6.86	0	0	14.23	9.33	129.36	122.67	TRUE
IL34	142.58	-3.41	0.37	-9.24	0	0	38.32	22.16	328.86	317.61	TRUE
RNASE6	17.1	-3.41	1.25	-2.74	0.01	0.02	4.38	0	17.14	30.25	TRUE
PTGS1	180.68	-3.41	0.28	-12.25	0	0	33.94	32.66	374.06	332.73	TRUE
ZFP2	9.88	-3.41	1.47	-2.32	0.02	0.05	4.38	0	21.82	25.21	TRUE
EBF3	33.19	-3.41	0.69	-4.91	0	0	5.47	5.83	59.23	60.5	TRUE
C3H1orf95	98.72	-3.4	0.62	-5.46	0	0	26.28	21	246.26	253.75	TRUE
DSEL	28.29	-3.4	0.84	-4.05	0	0	5.47	5.83	65.46	53.77	TRUE
HES1	91.09	-3.39	0.4	-8.58	0	0	24.09	14	211.97	189.89	TRUE
LOC112531347	47.88	-3.39	0.58	-5.86	0	0	8.76	12.83	120.01	105.87	TRUE
PIK3R5	37.37	-3.39	1.03	-3.3	0	0	6.57	0	29.61	40.33	TRUE
PRR5L	68.93	-3.37	0.48	-7.02	0	0	9.85	21	148.07	169.73	TRUE
KCNE4	30.38	-3.37	0.79	-4.25	0	0	3.28	9.33	60.79	68.9	TRUE
CRMP1	104.23	-3.37	0.42	-7.93	0	0	13.14	25.66	205.73	193.25	TRUE
FOXI3	26.4	-3.36	1.02	-3.29	0	0	5.47	8.17	76.37	63.86	TRUE
RASSF10	37.82	-3.36	0.74	-4.53	0	0	10.95	7	109.1	75.62	TRUE
LOC112533558	16.42	-3.36	1.27	-2.65	0.01	0.02	0	7	38.96	31.93	TRUE
BLA	14.61	-3.36	1.37	-2.44	0.01	0.03	3.28	3.5	35.85	33.61	TRUE
MAP1LC3C	23.34	-3.35	1.26	-2.66	0.01	0.02	0	8.17	38.96	43.69	TRUE
LOH11CR2A	23.94	-3.34	1	-3.35	0	0	3.28	4.67	45.2	35.29	TRUE
ADAMTS2	137.48	-3.34	0.42	-7.97	0	0	14.23	17.5	201.06	119.31	TRUE
GJC1	144.73	-3.34	0.37	-8.96	0	0	30.66	29.16	360.04	245.35	TRUE
2024-09-04	15.01	-3.33	1.4	-2.38	0.02	0.04	4.38	0	31.17	13.44	TRUE
ADRA1A	194.58	-3.33	0.26	-12.93	0	0	42.7	53.66	453.55	510.86	TRUE
FBLN2	652.73	-3.33	0.16	-20.61	0	0	107.31	124.81	1193.89	1129.27	TRUE
CFD	269.1	-3.32	0.26	-12.96	0	0	45.99	32.66	425.5	364.66	TRUE
NRP2	471.45	-3.31	0.26	-12.51	0	0	87.6	92.15	928.92	853.67	TRUE
C3orf33	53.8	-3.31	0.55	-5.98	0	0	7.66	11.66	96.63	94.11	TRUE
SULT1E1	351.51	-3.31	0.27	-12.31	0	0	73.36	66.49	702.93	682.26	TRUE
ADAMTSL2	115.17	-3.31	0.33	-9.89	0	0	29.56	22.16	249.38	263.83	TRUE
SLITRK6	90.87	-3.3	0.53	-6.17	0	0	12.04	17.5	135.6	154.6	TRUE
HIBADH	133.61	-3.3	0.35	-9.52	0	0	26.28	37.33	364.71	258.79	TRUE
LOC112532542	68.36	-3.3	0.53	-6.18	0	0	6.57	9.33	68.58	87.38	TRUE
MSMP	14.78	-3.3	1.27	-2.59	0.01	0.02	4.38	3.5	40.52	36.97	TRUE
CACNA2D1	255.62	-3.29	0.69	-4.74	0	0	49.27	64.16	333.54	773.01	TRUE
RERG	1202.73	-3.28	0.91	-3.62	0	0	313.16	288.12	2778.98	3063.47	TRUE
LOC101750112	18.43	-3.28	1	-3.27	0	0	4.38	5.83	48.32	50.41	TRUE
LOC107054464	8.72	-3.28	1.31	-2.5	0.01	0.03	2.19	2.33	20.26	23.53	TRUE
LOC112531608	10.01	-3.28	1.42	-2.3	0.02	0.05	3.28	2.33	34.29	20.17	TRUE
CD34	135.59	-3.27	0.36	-9.09	0	0	28.47	15.16	233.79	189.89	TRUE
MERTK	194.63	-3.27	0.31	-10.48	0	0	31.75	44.33	392.77	339.45	TRUE
FAM198A	24.6	-3.27	0.82	-3.98	0	0	5.47	3.5	49.88	36.97	TRUE
PLCL2	36.17	-3.27	1.33	-2.46	0.01	0.03	7.66	10.5	84.16	90.74	TRUE
DOK7	32.11	-3.27	1.2	-2.72	0.01	0.02	6.57	10.5	73.25	90.74	TRUE
CDKL1	38.97	-3.27	0.8	-4.08	0	0	5.47	11.66	116.89	47.05	TRUE
PTGES	82.47	-3.26	0.58	-5.64	0	0	24.09	16.33	205.73	183.17	TRUE
SEC24D	303.36	-3.26	0.22	-15.14	0	0	74.46	60.66	660.85	635.21	TRUE
FBXL7	128.1	-3.25	0.32	-10.02	0	0	24.09	24.5	241.58	221.82	TRUE
PHLDA1	167.37	-3.25	0.28	-11.59	0	0	32.85	39.66	367.83	320.97	TRUE
DUSP22AL	39.25	-3.25	0.73	-4.47	0	0	3.28	10.5	59.23	70.58	TRUE
LOC107055878	22.38	-3.24	1.21	-2.67	0.01	0.02	5.47	0	37.41	15.12	TRUE
RGS9BP	40.93	-3.24	0.71	-4.57	0	0	8.76	9.33	87.28	84.02	TRUE
SRPX	91.51	-3.24	0.48	-6.78	0	0	18.61	10.5	130.92	146.2	TRUE
ARHGAP24	140.6	-3.24	0.38	-8.54	0	0	35.04	15.16	218.2	260.47	TRUE
NT5DC3	214.01	-3.24	0.3	-10.8	0	0	53.65	41.99	392.77	510.86	TRUE
ZFHX4	58.79	-3.23	0.68	-4.73	0	0	10.95	15.16	82.61	163	TRUE
GPR183	44.32	-3.23	0.57	-5.65	0	0	12.04	7	85.72	94.11	TRUE
FERMT2	1150.16	-3.23	0.16	-20.68	0	0	309.87	271.79	2750.92	2702.17	TRUE
KRT15	5621.46	-3.22	0.11	-28.79	0	0	1336.93	1328.62	12510.9	12391.7	TRUE
GLUL	377.67	-3.22	0.19	-17.27	0	0	102.93	90.99	944.51	867.11	TRUE
NRP1	548.32	-3.22	0.16	-20.5	0	0	109.49	130.65	1091.02	1144.39	TRUE
LOC772158	486.69	-3.22	0.19	-16.63	0	0	125.92	128.31	1207.91	1161.19	TRUE
TGFBR2	131.58	-3.22	0.5	-6.45	0	0	31.75	11.66	269.64	136.12	TRUE
NCAM1	547.77	-3.22	0.22	-14.72	0	0	118.25	174.97	1384.03	1337.64	TRUE
RGCCL	87.19	-3.22	0.4	-8.14	0	0	17.52	22.16	168.33	199.97	TRUE
RASSF8	362.1	-3.21	0.19	-17.34	0	0	84.31	79.32	738.77	781.41	TRUE
HTR2A	18.85	-3.21	0.96	-3.33	0	0	3.28	4.67	24.94	48.73	TRUE
TBXA2R	30.95	-3.21	0.72	-4.48	0	0	7.66	5.83	73.25	52.09	TRUE
KANK3	512.64	-3.21	0.19	-17.33	0	0	104.02	122.48	1083.22	1011.63	TRUE
EPDR1	128.61	-3.21	0.34	-9.37	0	0	26.28	31.49	264.96	267.19	TRUE
CECR1	34.01	-3.21	0.72	-4.43	0	0	4.38	5.83	45.2	48.73	TRUE
CD3E	149.41	-3.2	0.33	-9.64	0	0	41.61	30.33	356.92	307.52	TRUE
LRRFIP1	528	-3.2	0.16	-19.57	0	0	129.2	128.31	1114.4	1253.62	TRUE
TLR5	22.63	-3.2	0.86	-3.74	0	0	6.57	3.5	35.85	57.14	TRUE
CAMK2G	895.04	-3.2	0.22	-14.37	0	0	226.65	270.62	2344.13	2208.12	TRUE
PTPN5	12.56	-3.18	1.1	-2.9	0	0.01	3.28	3.5	31.17	30.25	TRUE
KIAA1462	311.63	-3.16	0.22	-14.48	0	0	66.79	67.66	540.83	665.46	TRUE
FBLN5	87.29	-3.16	0.56	-5.66	0	0	14.23	4.67	101.31	68.9	TRUE
TEX11	38.08	-3.16	1.08	-2.93	0	0.01	0	14	71.7	52.09	TRUE
S100A10	801.81	-3.15	0.18	-17.59	0	0	182.86	186.64	1656.79	1633.4	TRUE
STARD13	527.89	-3.15	0.16	-19.63	0	0	110.59	109.65	961.65	991.47	TRUE
RARRES2	132.36	-3.15	0.37	-8.46	0	0	20.8	14	173	136.12	TRUE
PCOLCE2	228.29	-3.14	0.33	-9.44	0	0	63.51	61.82	548.63	559.59	TRUE
LIMD1	141.61	-3.14	0.4	-7.86	0	0	38.32	32.66	299.25	327.69	TRUE
RAB18L	24.54	-3.14	0.83	-3.8	0	0	7.66	3.5	45.2	53.77	TRUE
ARSJ	153.39	-3.13	0.3	-10.35	0	0	32.85	51.33	338.22	398.27	TRUE
PPM1E	244.95	-3.13	0.27	-11.5	0	0	51.46	79.32	525.25	618.41	TRUE
RUNX3	161.64	-3.13	0.33	-9.33	0	0	33.94	50.16	364.71	368.02	TRUE
PHYHD1	83.28	-3.12	0.6	-5.24	0	0	18.61	24.5	278.99	95.79	TRUE
AZIN2	73.46	-3.12	0.44	-7.07	0	0	13.14	17.5	121.57	144.52	TRUE
FAM69A	44.75	-3.12	0.55	-5.69	0	0	12.04	14	118.45	107.55	TRUE
LRRC26	81.28	-3.12	0.42	-7.49	0	0	17.52	17.5	162.09	141.16	TRUE
FAM179A	34.39	-3.11	0.72	-4.35	0	0	7.66	10.5	52.99	104.19	TRUE
PIP5K1B	153.21	-3.11	0.3	-10.44	0	0	36.13	46.66	363.15	349.53	TRUE
VIM	4590.58	-3.11	0.08	-40.87	0	0	944.94	855.03	7760.25	7770.42	TRUE
ENOX1	77.92	-3.11	0.39	-7.88	0	0	24.09	18.66	174.56	194.93	TRUE
SLC24A3	252.35	-3.11	0.38	-8.07	0	0	32.85	93.32	545.51	537.75	TRUE
LDB2	130.4	-3.11	0.42	-7.34	0	0	25.18	17.5	213.53	154.6	TRUE
HSPB1	1910.7	-3.1	0.1	-31.12	0	0	577.04	499.25	4699.17	4557.39	TRUE
GZMK	18.66	-3.1	1.22	-2.55	0.01	0.03	6.57	4.67	32.73	63.86	TRUE
ADCY5	63.11	-3.1	0.64	-4.86	0	0	19.71	11.66	120.01	149.56	TRUE
CTXN1	225.03	-3.1	0.26	-12.1	0	0	61.32	60.66	519.01	525.98	TRUE
KCNQ4	22.13	-3.1	1.11	-2.78	0.01	0.01	8.76	0	40.52	35.29	TRUE
PPARA	192.51	-3.08	0.24	-12.76	0	0	54.75	55.99	475.37	463.81	TRUE
TFAP2C	143.39	-3.08	0.41	-7.49	0	0	30.66	45.49	336.66	307.52	TRUE
FSTL1	2711.21	-3.08	0.1	-30.23	0	0	478.49	550.58	4356.28	4355.74	TRUE
HSPG2	5466.05	-3.08	0.09	-32.81	0	0	1373.07	1302.96	11119	11485.9	TRUE
PLAT	73.63	-3.08	0.47	-6.57	0	0	17.52	9.33	116.89	110.91	TRUE
HLA-F10AL4	21.74	-3.07	0.87	-3.51	0	0	4.38	3.5	32.73	33.61	TRUE
PRSS35	343.84	-3.07	0.18	-16.71	0	0	82.12	81.65	690.46	680.58	TRUE
ADAMTS17	139.79	-3.06	0.36	-8.48	0	0	19.71	26.83	193.27	194.93	TRUE
ZNF469	43.04	-3.06	0.71	-4.34	0	0	9.85	3.5	45.2	67.22	TRUE
PDLIM7	1828.07	-3.05	0.1	-30.04	0	0	564.99	495.75	4248.74	4542.27	TRUE
GAB3	46.61	-3.05	0.54	-5.67	0	0	13.14	9.33	91.96	94.11	TRUE
EXFABP	119.41	-3.04	0.34	-8.93	0	0	38.32	34.99	252.49	352.9	TRUE
FIBIN	227.65	-3.04	0.3	-10.26	0	0	54.75	47.83	459.79	384.82	TRUE
PHLDB1	159.53	-3.04	0.4	-7.55	0	0	49.27	41.99	358.48	393.23	TRUE
TP53TG5	38.03	-3.04	0.69	-4.38	0	0	7.66	11.66	79.49	78.98	TRUE
LOC424199	34.58	-3.04	1.07	-2.84	0	0.01	8.76	12.83	76.37	100.83	TRUE
PPP1R3C	59.23	-3.03	0.63	-4.82	0	0	16.42	15.16	118.45	139.48	TRUE
CD7	109.82	-3.02	0.6	-5.08	0	0	42.7	18.66	258.73	241.99	TRUE
ATF3	1197.36	-3.02	0.15	-19.7	0	0	366.81	356.94	2772.74	3117.24	TRUE
ST6GALNAC3	31.23	-3.02	0.7	-4.34	0	0	6.57	7	51.43	58.82	TRUE
TLCD2	31.43	-3.02	0.71	-4.24	0	0	6.57	8.17	65.46	53.77	TRUE
PRKAR2B	34.18	-3.02	0.86	-3.52	0	0	8.76	8.17	26.5	110.91	TRUE
HLA-F10AL3	29.99	-3.02	0.75	-4.04	0	0	5.47	8.17	52.99	57.14	TRUE
GATA2	54.3	-3.01	0.5	-5.99	0	0	13.14	10.5	91.96	99.15	TRUE
AATK	266.24	-3.01	0.29	-10.28	0	0	63.51	79.32	525.25	623.45	TRUE
REPS2	50.34	-3.01	0.61	-4.96	0	0	8.76	12.83	63.9	109.23	TRUE
TNR	20.5	-3	0.93	-3.22	0	0	7.66	5.83	60.79	47.05	TRUE
LHX6	26.72	-2.99	1.01	-2.96	0	0.01	6.57	0	29.61	23.53	TRUE
RHOQ	93.3	-2.98	0.35	-8.63	0	0	26.28	29.16	218.2	220.14	TRUE
LOC107057415	304.89	-2.98	0.24	-12.5	0	0	73.36	74.65	657.73	512.54	TRUE
CTNND2	39.16	-2.98	0.7	-4.25	0	0	13.14	7	70.14	89.06	TRUE
PDZRN3	199.46	-2.98	0.24	-12.42	0	0	56.94	47.83	422.38	403.31	TRUE
SPON1	105.38	-2.97	0.43	-6.96	0	0	19.71	11.66	120.01	127.71	TRUE
RASA3	255.03	-2.97	0.28	-10.45	0	0	66.79	73.49	504.99	594.88	TRUE
SBSPON	26.8	-2.97	0.91	-3.25	0	0	3.28	4.67	21.82	40.33	TRUE
SHISA4	128.58	-2.97	0.31	-9.5	0	0	38.32	37.33	324.19	267.19	TRUE
TIMP3	596.78	-2.97	0.19	-15.74	0	0	137.96	170.31	1167.39	1238.49	TRUE
FRMPD4	30.75	-2.96	0.71	-4.15	0	0	6.57	8.17	63.9	50.41	TRUE
CCDC88C	570.65	-2.95	0.47	-6.22	0	0	147.82	205.3	1299.87	1430.07	TRUE
NPR1	23.2	-2.94	0.87	-3.38	0	0	6.57	4.67	28.05	58.82	TRUE
ZNF423	141.89	-2.94	0.39	-7.49	0	0	29.56	40.83	317.95	220.14	TRUE
IGFBP4	827.47	-2.92	0.14	-21.33	0	0	239.79	204.13	1786.15	1582.99	TRUE
B3GNT7	23.85	-2.92	0.92	-3.16	0	0	3.28	4.67	29.61	30.25	TRUE
TNFRSF11B	182.4	-2.91	0.24	-12.01	0	0	59.13	52.49	406.79	433.56	TRUE
ARHGAP44	34.17	-2.91	0.72	-4.05	0	0	13.14	5.83	85.72	57.14	TRUE
GREM1	65.52	-2.9	0.65	-4.48	0	0	5.47	8.17	52.99	48.73	TRUE
ST3GAL1	165.54	-2.9	0.35	-8.33	0	0	54.75	32.66	339.77	314.24	TRUE
SLC27A1	146.08	-2.9	0.29	-9.89	0	0	38.32	50.16	299.25	359.62	TRUE
COL8A2	1400.85	-2.9	0.1	-28.36	0	0	330.67	345.28	2445.44	2591.26	TRUE
FAM189A1	52.5	-2.9	0.58	-5.01	0	0	6.57	10.5	57.67	68.9	TRUE
AMIGO2	26.02	-2.89	1.2	-2.41	0.02	0.04	6.57	0	34.29	15.12	TRUE
FAM13A	1455.95	-2.89	0.18	-15.97	0	0	428.13	508.58	3619.06	3328.98	TRUE
GPR83L	117.12	-2.89	0.37	-7.83	0	0	33.94	23.33	229.11	196.61	TRUE
STON1	465.73	-2.89	0.16	-17.96	0	0	128.11	115.48	866.58	941.05	TRUE
CPN1	227.07	-2.89	0.23	-12.79	0	0	62.41	61.82	455.11	463.81	TRUE
NBL1	933.76	-2.88	0.11	-25.44	0	0	280.31	260.12	1952.92	2040.07	TRUE
KCTD12	260.4	-2.88	0.28	-10.4	0	0	62.41	74.65	514.34	495.73	TRUE
TXNIP	1373.68	-2.88	0.12	-24.62	0	0	413.89	387.27	2842.88	3065.15	TRUE
THRSPB	24.4	-2.88	0.97	-2.96	0	0.01	1.09	4.67	23.38	18.48	TRUE
EXTL1	43.14	-2.88	0.71	-4.08	0	0	3.28	15.16	60.79	73.94	TRUE
CHN2	166.1	-2.88	0.29	-9.84	0	0	41.61	53.66	347.57	351.21	TRUE
NPR2	408.72	-2.88	0.17	-16.82	0	0	113.87	114.31	805.79	870.48	TRUE
SEMA6C	33.68	-2.87	0.8	-3.6	0	0	2.19	5.83	29.61	28.57	TRUE
ATP8A1	38.21	-2.87	0.69	-4.18	0	0	7.66	9.33	42.08	82.34	TRUE
ZNF521	112.85	-2.87	0.33	-8.58	0	0	28.47	29.16	232.23	188.21	TRUE
SMIM5	56.22	-2.87	0.54	-5.26	0	0	12.04	8.17	60.79	87.38	TRUE
LOC422147	47.93	-2.87	0.54	-5.27	0	0	8.76	15.16	77.93	95.79	TRUE
CNP	115.91	-2.87	0.33	-8.78	0	0	33.94	24.5	210.41	216.78	TRUE
KCNB1	48.23	-2.86	0.57	-5.03	0	0	7.66	18.66	98.19	92.42	TRUE
HIC2	39.37	-2.86	0.72	-4	0	0	14.23	5.83	77.93	68.9	TRUE
SNCAIP	37.96	-2.86	0.64	-4.49	0	0	6.57	9.33	48.32	67.22	TRUE
LRRC39	41.53	-2.86	0.64	-4.45	0	0	13.14	9.33	74.81	89.06	TRUE
GSTAL3	122.6	-2.86	0.52	-5.48	0	0	45.99	26.83	226	304.16	TRUE
RET	25.1	-2.85	0.95	-3.01	0	0.01	5.47	5.83	52.99	28.57	TRUE
DIO2	237.92	-2.85	0.3	-9.45	0	0	43.8	48.99	355.36	314.24	TRUE
SLC45A4	48.39	-2.85	0.51	-5.6	0	0	15.33	12.83	105.98	97.47	TRUE
CELF2	50.46	-2.85	0.55	-5.16	0	0	16.42	18.66	141.83	110.91	TRUE
CKB	3991.85	-2.85	0.07	-42.48	0	0	1354.45	1307.62	9574.46	9608.84	TRUE
CFH	91.51	-2.84	0.43	-6.68	0	0	12.04	19.83	120.01	107.55	TRUE
NMNAT2	28.39	-2.84	0.7	-4.05	0	0	6.57	7	46.76	50.41	TRUE
GGT7	51.46	-2.84	0.59	-4.84	0	0	15.33	14	85.72	124.35	TRUE
DYSF	648.86	-2.84	0.14	-20.91	0	0	199.28	181.97	1363.77	1362.85	TRUE
CAPN10	123.25	-2.83	0.54	-5.25	0	0	29.56	32.66	116.89	326.01	TRUE
EPM2A	51.84	-2.83	0.52	-5.42	0	0	20.8	12.83	110.66	129.39	TRUE
TMEM204	184.74	-2.82	0.26	-10.95	0	0	43.8	45.49	325.75	305.84	TRUE
ADGRL3	59.19	-2.82	0.62	-4.55	0	0	20.8	15.16	118.45	136.12	TRUE
HTR6	20.87	-2.82	1.22	-2.31	0.02	0.05	6.57	8.17	46.76	57.14	TRUE
VCAM1	63.9	-2.82	0.93	-3.02	0	0.01	18.61	10.5	81.05	124.35	TRUE
CBX7	1215.16	-2.81	0.15	-18.41	0	0	349.29	436.26	2676.11	2814.76	TRUE
XCL1	10.11	-2.81	1.19	-2.36	0.02	0.04	4.38	2.33	20.26	26.89	TRUE
SYT7	33.51	-2.81	0.74	-3.82	0	0	9.85	10.5	48.32	94.11	TRUE
LOC771612	89.71	-2.8	0.44	-6.34	0	0	24.09	33.83	190.15	213.42	TRUE
FAIM2	51.1	-2.8	0.74	-3.76	0	0	6.57	4.67	54.55	23.53	TRUE
CPXM1	62.39	-2.8	0.5	-5.62	0	0	19.71	10.5	95.07	115.95	TRUE
LOC769512	127.27	-2.8	0.38	-7.31	0	0	12.04	22.16	121.57	114.27	TRUE
DAB2IP	804.07	-2.79	0.12	-23.13	0	0	239.79	264.79	1728.48	1767.84	TRUE
CALCRL	22.32	-2.79	0.87	-3.23	0	0	3.28	8.17	45.2	33.61	TRUE
SPARC	3704.35	-2.79	0.1	-27.55	0	0	990.93	958.85	6663	6839.45	TRUE
LOC415756	43.22	-2.79	0.66	-4.23	0	0	12.04	5.83	43.64	80.66	TRUE
CEMIP	672.2	-2.79	0.14	-19.97	0	0	199.28	246.13	1530.54	1537.62	TRUE
ARHGEF17	448.42	-2.78	0.2	-14.24	0	0	155.48	128.31	971.01	986.43	TRUE
MRAS	164.53	-2.78	0.28	-10.05	0	0	37.23	41.99	263.4	280.64	TRUE
LOC101747367	22.56	-2.78	0.83	-3.33	0	0	6.57	4.67	43.64	33.61	TRUE
ANXA11	1205.21	-2.78	0.11	-24.62	0	0	414.99	351.11	2574.8	2687.05	TRUE
BICC1	191.01	-2.77	0.46	-6.08	0	0	47.08	72.32	339.77	475.57	TRUE
FMOD	223.17	-2.77	0.34	-8.22	0	0	88.69	62.99	416.15	621.77	TRUE
DTNA	943.49	-2.77	0.14	-20.13	0	0	298.92	318.45	2029.29	2181.23	TRUE
ACTG1	3661.84	-2.77	0.07	-40.98	0	0	1218.68	1221.3	8196.66	8445.96	TRUE
MAP7D3	269.61	-2.77	0.22	-12.54	0	0	90.88	69.99	586.03	512.54	TRUE
RHOBTB3	21.21	-2.77	1.14	-2.43	0.02	0.03	6.57	9.33	79.49	28.57	TRUE
TLR3	34.56	-2.77	0.64	-4.29	0	0	10.95	8.17	76.37	53.77	TRUE
MHCDMA	46.13	-2.76	0.57	-4.86	0	0	16.42	8.17	95.07	72.26	TRUE
ACER2	45.75	-2.76	0.65	-4.23	0	0	15.33	8.17	109.1	50.41	TRUE
LOC101748650	22.85	-2.76	1.03	-2.67	0.01	0.02	1.09	4.67	24.94	13.44	TRUE
ABCB1	59.63	-2.75	0.67	-4.11	0	0	9.85	15.16	81.05	87.38	TRUE
LOC769510	117.22	-2.75	0.43	-6.42	0	0	22.99	53.66	271.2	243.67	TRUE
TCN2	67.58	-2.75	0.48	-5.69	0	0	12.04	21	109.1	112.59	TRUE
NTN3	159.31	-2.75	0.31	-8.82	0	0	43.8	48.99	257.17	368.02	TRUE
GLRX	87.87	-2.75	0.62	-4.46	0	0	31.75	31.49	230.67	194.93	TRUE
ACSL6	128.76	-2.75	0.4	-6.95	0	0	52.56	32.66	263.4	310.88	TRUE
AKAP2	476.9	-2.75	0.17	-16.64	0	0	146.72	145.81	978.8	983.07	TRUE
HRH1	55.1	-2.74	0.53	-5.18	0	0	8.76	12.83	67.02	77.3	TRUE
CADM3	58.4	-2.74	0.51	-5.4	0	0	24.09	12.83	138.72	109.23	TRUE
GGT5	154.28	-2.74	0.39	-7.07	0	0	14.23	26.83	143.39	129.39	TRUE
CXXC5	13.1	-2.74	1.08	-2.55	0.01	0.03	3.28	3.5	23.38	21.85	TRUE
TFPI	47.66	-2.73	0.56	-4.89	0	0	18.61	12.83	112.22	97.47	TRUE
LOC112532649	75.84	-2.73	0.86	-3.19	0	0	20.8	18.66	190.15	72.26	TRUE
AUTS2	599.06	-2.73	0.17	-16.02	0	0	244.17	186.64	1458.85	1403.18	TRUE
LOC107049468	195.48	-2.72	0.25	-10.84	0	0	81.03	61.82	503.43	441.96	TRUE
HIVEP3	221.75	-2.72	0.27	-9.93	0	0	82.12	72.32	442.64	578.08	TRUE
ACSS3	170.83	-2.72	0.4	-6.79	0	0	49.27	54.82	361.59	324.33	TRUE
LOC107050830	107.88	-2.71	0.33	-8.2	0	0	31.75	33.83	215.09	215.1	TRUE
SOBP	201.42	-2.71	0.33	-8.15	0	0	64.6	82.82	433.29	531.02	TRUE
PCDHGC3	429.87	-2.71	0.18	-15.15	0	0	124.82	135.31	846.32	855.35	TRUE
VCAN	1092.89	-2.71	0.23	-11.81	0	0	186.14	211.13	1234.41	1361.17	TRUE
IL13RA1	29.41	-2.7	0.92	-2.94	0	0.01	2.19	8.17	26.5	40.33	TRUE
LOC770617	68.13	-2.7	0.49	-5.46	0	0	14.23	18.66	110.66	102.51	TRUE
SEMA3D	353.54	-2.7	0.18	-14.97	0	0	112.78	107.32	685.78	744.44	TRUE
STAB1	82.66	-2.7	0.59	-4.57	0	0	9.85	8.17	73.25	43.69	TRUE
TCEA3	232.22	-2.7	0.22	-12.23	0	0	88.69	75.82	500.31	567.99	TRUE
CD69L	592.68	-2.69	0.15	-18.09	0	0	190.52	213.47	1299.87	1314.12	TRUE
CMTM7	63.79	-2.69	0.71	-3.78	0	0	25.18	17.5	95.07	181.49	TRUE
PECAM1	716.34	-2.69	0.16	-16.78	0	0	122.63	171.47	939.83	956.18	TRUE
COL12A1	1316.8	-2.69	0.14	-19.75	0	0	384.33	398.94	2422.06	2636.63	TRUE
FLI1	111.01	-2.69	0.45	-5.99	0	0	27.37	19.83	163.65	141.16	TRUE
C14orf132	19.42	-2.68	0.95	-2.83	0	0.01	2.19	8.17	38.96	26.89	TRUE
SGO2	122.49	-2.68	0.31	-8.53	0	0	35.04	26.83	204.18	193.25	TRUE
LOC101751321	49.76	-2.68	0.57	-4.66	0	0	7.66	16.33	90.4	62.18	TRUE
ETV1	74.05	-2.68	0.43	-6.2	0	0	21.9	18.66	140.27	119.31	TRUE
MTCH1	147.53	-2.68	0.35	-7.65	0	0	42.7	47.83	272.75	305.84	TRUE
DAO	86.87	-2.67	0.37	-7.21	0	0	32.85	22.16	179.24	173.09	TRUE
IL31RA	61.99	-2.67	0.49	-5.41	0	0	18.61	18.66	91.96	146.2	TRUE
FAXDC2	30.85	-2.67	0.72	-3.7	0	0	12.04	7	52.99	68.9	TRUE
TMEM200A	134.12	-2.67	0.36	-7.43	0	0	47.08	47.83	263.4	341.13	TRUE
PARP3	58.25	-2.67	0.45	-5.88	0	0	15.33	17.5	102.87	105.87	TRUE
HSD17B11L	132.15	-2.66	0.3	-8.81	0	0	39.42	52.49	283.66	297.44	TRUE
HACD1	171.74	-2.66	0.29	-9.19	0	0	55.84	65.32	406.79	357.94	TRUE
ITGA4	95.36	-2.66	0.56	-4.72	0	0	19.71	30.33	185.47	129.39	TRUE
FGL1	67.79	-2.66	0.47	-5.64	0	0	18.61	29.16	182.36	117.63	TRUE
LURAP1	373.77	-2.66	0.18	-14.94	0	0	134.68	139.98	818.26	912.49	TRUE
CEP170	163.52	-2.65	0.3	-8.79	0	0	47.08	59.49	275.87	394.91	TRUE
GJA4	54.82	-2.65	0.58	-4.61	0	0	7.66	7	46.76	45.37	TRUE
P2RX4	140.49	-2.65	0.3	-8.91	0	0	43.8	38.49	230.67	285.68	TRUE
MEIS1	164.39	-2.65	0.52	-5.1	0	0	29.56	78.15	447.32	225.18	TRUE
QPCT	161.48	-2.64	0.29	-8.99	0	0	43.8	64.16	333.54	339.45	TRUE
SMARCD3	425.75	-2.64	0.16	-16.3	0	0	139.06	150.48	894.63	912.49	TRUE
F5	53.59	-2.64	0.63	-4.16	0	0	4.38	18.66	65.46	77.3	TRUE
GALNT7	280.33	-2.63	0.29	-9.05	0	0	89.79	69.99	420.82	571.35	TRUE
TRAT1	15.58	-2.63	0.93	-2.84	0	0.01	6.57	4.67	32.73	36.97	TRUE
LOC769729	98.74	-2.63	0.35	-7.56	0	0	25.18	28	169.89	157.96	TRUE
GAB2	252.96	-2.63	0.21	-12.46	0	0	77.74	97.98	531.48	551.19	TRUE
ATOH8	205.21	-2.62	0.36	-7.38	0	0	66.79	59.49	423.94	354.58	TRUE
OPN1LW	26.99	-2.62	1.03	-2.55	0.01	0.03	6.57	5.83	32.73	43.69	TRUE
PKD1	2021.76	-2.62	0.11	-23.52	0	0	671.2	753.55	4067.94	4698.55	TRUE
SRPX2	46.67	-2.62	0.6	-4.37	0	0	18.61	9.33	68.58	104.19	TRUE
LOC100858381	27.69	-2.62	0.72	-3.61	0	0	5.47	10.5	42.08	55.45	TRUE
PBXIP1	277.09	-2.62	0.23	-11.3	0	0	98.55	76.99	509.66	567.99	TRUE
SH3PXD2A	369.62	-2.61	0.27	-9.63	0	0	93.07	135.31	827.61	567.99	TRUE
VEGFRKDRL	428.58	-2.61	0.3	-8.69	0	0	87.6	74.65	442.64	551.19	TRUE
LOC107057093	26.49	-2.61	1.13	-2.32	0.02	0.05	13.14	0	38.96	42.01	TRUE
TMTC2	163.98	-2.61	0.38	-6.9	0	0	44.89	67.66	289.9	396.59	TRUE
SLIT2	105.26	-2.61	0.45	-5.85	0	0	35.04	14	124.69	176.45	TRUE
PIK3R3	113.6	-2.61	0.33	-7.94	0	0	36.13	36.16	190.15	250.39	TRUE
TNFAIP3	152.24	-2.6	0.31	-8.53	0	0	49.27	60.66	342.89	324.33	TRUE
CPEB2	212.11	-2.6	0.31	-8.48	0	0	96.36	76.99	601.62	452.04	TRUE
SVIL	3228.99	-2.6	0.08	-31.94	0	0	1006.26	1127.99	6390.25	6565.54	TRUE
CLC2BL1	52.42	-2.6	0.54	-4.84	0	0	10.95	17.5	79.49	92.42	TRUE
ST6GALNAC6	633.11	-2.6	0.13	-19.35	0	0	216.8	222.8	1340.39	1322.52	TRUE
PDE5A	999.18	-2.6	0.1	-25.26	0	0	349.29	353.44	2127.48	2127.46	TRUE
ARIH1	19990.6	-2.6	0.12	-21.58	0	0	7162.07	6968.55	43520.7	41992.9	TRUE
DUSP15	56.76	-2.6	0.47	-5.57	0	0	16.42	24.5	109.1	137.8	TRUE
GALNT15	51.69	-2.59	0.53	-4.91	0	0	17.52	9.33	87.28	75.62	TRUE
TMEM140	118.85	-2.59	0.44	-5.86	0	0	33.94	40.83	227.56	223.5	TRUE
DPYD	89.03	-2.59	0.47	-5.47	0	0	17.52	37.33	171.45	157.96	TRUE
GRIN3B	308.49	-2.59	0.2	-13.26	0	0	110.59	108.48	629.67	690.67	TRUE
TVP23A	34.95	-2.59	0.68	-3.81	0	0	10.95	11.66	90.4	45.37	TRUE
SNRKL	123.02	-2.58	0.31	-8.21	0	0	39.42	33.83	204.18	235.26	TRUE
LOC112530942	30783.5	-2.58	0.18	-14.62	0	0	10997.7	10062	73603.2	52509.2	TRUE
ANPEP	59.29	-2.58	0.6	-4.32	0	0	18.61	4.67	71.7	68.9	TRUE
ABCA1	253.21	-2.58	0.22	-11.89	0	0	94.17	79.32	536.16	500.78	TRUE
LPAR4	54.48	-2.57	0.64	-4.03	0	0	15.33	3.5	57.67	55.45	TRUE
MAP1A	236.55	-2.57	0.29	-8.83	0	0	74.46	86.32	497.19	455.4	TRUE
LINGO1	279.57	-2.56	0.28	-9.11	0	0	113.87	108.48	667.08	645.29	TRUE
TMC5	49.33	-2.56	0.59	-4.33	0	0	14.23	16.33	79.49	100.83	TRUE
DPYSL3	894.03	-2.56	0.14	-18.29	0	0	320.82	326.61	1839.14	1976.21	TRUE
CNKSR3	521.68	-2.56	0.17	-15.12	0	0	199.28	213.47	1181.42	1245.22	TRUE
ZBTB46	403.2	-2.55	0.17	-14.7	0	0	134.68	159.81	819.82	907.45	TRUE
IRF9	46.64	-2.55	0.66	-3.89	0	0	12.04	19.83	63.9	122.67	TRUE
ENTPD2	678.79	-2.55	0.13	-19.32	0	0	223.37	225.13	1321.69	1304.03	TRUE
LOC101750908	21.56	-2.54	0.77	-3.32	0	0	6.57	8.17	42.08	43.69	TRUE
LOC415664	40.85	-2.54	0.59	-4.32	0	0	13.14	11.66	62.34	82.34	TRUE
KLHDC8A	266.3	-2.53	0.24	-10.53	0	0	110.59	79.32	551.74	546.15	TRUE
CPEB4	316.87	-2.53	0.23	-10.91	0	0	116.06	146.98	643.7	872.16	TRUE
SERINC2	73.61	-2.52	0.45	-5.58	0	0	27.37	28	138.72	179.81	TRUE
LOC107055489	172.63	-2.52	0.25	-9.95	0	0	51.46	62.99	311.72	344.49	TRUE
TIFA	36.88	-2.52	0.56	-4.51	0	0	15.33	12.83	82.61	78.98	TRUE
LOC107057413	21.33	-2.52	0.86	-2.92	0	0.01	4.38	5.83	28.05	30.25	TRUE
ITPR1	1001.35	-2.51	0.21	-12.05	0	0	399.66	379.11	2182.04	2266.93	TRUE
SLC12A2	491.14	-2.51	0.15	-17.03	0	0	174.1	188.97	1008.41	1060.37	TRUE
C22H8ORF4	849.16	-2.51	0.2	-12.67	0	0	333.96	260.12	1683.28	1705.66	TRUE
EMP1	445.8	-2.5	0.17	-15.11	0	0	147.82	188.97	977.24	930.97	TRUE
VLDLR	532.38	-2.5	0.17	-14.48	0	0	178.48	207.63	1062.96	1124.22	TRUE
ST8SIA2	169.59	-2.5	0.39	-6.38	0	0	73.36	66.49	395.88	396.59	TRUE
SLC5A3	1367.32	-2.5	0.89	-2.81	0	0.01	552.95	572.74	3107.84	3260.08	TRUE
PDGFRL	292.99	-2.5	0.19	-12.9	0	0	114.97	108.48	646.82	616.73	TRUE
MICA	39.98	-2.49	0.68	-3.68	0	0	7.66	4.67	29.61	40.33	TRUE
SCARB1	372.48	-2.49	0.24	-10.18	0	0	156.58	135.31	794.88	850.31	TRUE
LOC771545	143.73	-2.49	0.35	-7.12	0	0	43.8	47.83	241.58	273.91	TRUE
LOC112531963	202.71	-2.49	0.29	-8.68	0	0	54.75	68.82	402.12	290.72	TRUE
CNTN1	411.8	-2.49	0.22	-11.07	0	0	165.34	194.8	980.36	1041.88	TRUE
PCSK5	69.98	-2.49	0.67	-3.72	0	0	15.33	37.33	121.57	173.09	TRUE
DRAM2	81.56	-2.48	0.5	-5	0	0	19.71	33.83	146.51	151.24	TRUE
SLC45A3	118.17	-2.48	0.31	-7.97	0	0	45.99	33.83	227.56	218.46	TRUE
ISLR	594.81	-2.48	0.14	-17.86	0	0	211.33	197.13	1189.21	1082.21	TRUE
GSAP	58.31	-2.47	0.68	-3.66	0	0	25.18	11.66	107.54	97.47	TRUE
LOC107050031	73.59	-2.47	0.49	-5.04	0	0	30.66	19.83	134.04	146.2	TRUE
GBP1	214.5	-2.47	0.26	-9.38	0	0	59.13	60.66	280.55	383.14	TRUE
LOC112533474	126.99	-2.47	0.28	-8.77	0	0	52.56	47.83	288.34	267.19	TRUE
ZBTB40	83.02	-2.47	0.48	-5.18	0	0	21.9	21	126.25	110.91	TRUE
RRAD	44.2	-2.47	0.52	-4.7	0	0	18.61	12.83	95.07	78.98	TRUE
LOC112531804	4271.54	-2.47	0.1	-24.2	0	0	1571.25	1285.46	7919.23	7862.85	TRUE
PLD5	82.44	-2.46	0.39	-6.3	0	0	25.18	40.83	199.5	163	TRUE
TMEM200B	212.9	-2.46	0.29	-8.36	0	0	76.65	73.49	402.12	425.15	TRUE
MAGI2	69.57	-2.46	0.5	-4.96	0	0	25.18	24.5	155.86	117.63	TRUE
PTPDC1	86.04	-2.46	0.42	-5.85	0	0	21.9	25.66	138.72	122.67	TRUE
ANXA8	1350.44	-2.46	0.09	-26.5	0	0	538.72	545.91	2995.62	2962.64	TRUE
IFI30	73.76	-2.46	0.46	-5.3	0	0	30.66	18.66	165.21	105.87	TRUE
UNC5D	63.69	-2.45	0.58	-4.26	0	0	17.52	22.16	151.18	65.54	TRUE
LOC770126	71.72	-2.45	0.46	-5.29	0	0	21.9	19.83	130.92	97.47	TRUE
C1QTNF6	85.27	-2.45	0.45	-5.49	0	0	13.14	11.66	67.02	68.9	TRUE
FNBP1	936.44	-2.45	0.15	-16.44	0	0	335.05	376.77	1906.16	1981.26	TRUE
CRISPLD1	121.94	-2.45	0.41	-5.98	0	0	10.95	19.83	74.81	92.42	TRUE
PTPN21	803.36	-2.45	0.15	-15.95	0	0	314.25	328.95	1638.09	1872.03	TRUE
GNG11	86.17	-2.44	0.51	-4.84	0	0	22.99	25.66	165.21	99.15	TRUE
OTOA	104.01	-2.44	0.68	-3.58	0	0	37.23	37.33	207.29	198.29	TRUE
PIK3R1	216.02	-2.44	0.29	-8.47	0	0	98.55	55.99	403.68	438.6	TRUE
IGF2BP3	101.02	-2.44	0.45	-5.48	0	0	29.56	57.16	204.18	265.51	TRUE
KLF7	71.61	-2.44	0.92	-2.65	0.01	0.02	20.8	25.66	26.5	225.18	TRUE
NDNF	112.78	-2.44	0.44	-5.48	0	0	35.04	37.33	218.2	173.09	TRUE
APOBEC2	54.57	-2.43	0.61	-3.97	0	0	18.61	18.66	110.66	90.74	TRUE
LOC107050955	547.95	-2.43	0.17	-14.06	0	0	202.57	152.81	963.21	959.54	TRUE
FKBP7	161.49	-2.43	0.31	-7.78	0	0	58.03	45.49	278.99	280.64	TRUE
TMEM37	149.27	-2.43	0.28	-8.6	0	0	58.03	46.66	311.72	253.75	TRUE
HS3ST6	154.14	-2.43	0.29	-8.26	0	0	75.55	52.49	324.19	368.02	TRUE
RERGL	117.77	-2.42	0.3	-8.03	0	0	39.42	34.99	202.62	196.61	TRUE
MXRA5	1712.43	-2.42	0.13	-18.48	0	0	499.3	597.24	2880.29	2991.21	TRUE
FABP3	32.67	-2.42	0.81	-2.97	0	0.01	7.66	11.66	57.67	45.37	TRUE
PRR16	46.55	-2.42	0.52	-4.68	0	0	18.61	21	90.4	120.99	TRUE
ANKRD29	274.01	-2.42	0.31	-7.79	0	0	67.89	120.15	453.55	547.83	TRUE
AOX1	76.31	-2.41	0.4	-6	0	0	19.71	29.16	140.27	119.31	TRUE
TMEM52	90.54	-2.41	0.37	-6.48	0	0	27.37	33.83	166.77	157.96	TRUE
TMCC2	249.54	-2.41	0.27	-8.88	0	0	99.64	104.98	523.69	561.27	TRUE
SAMD4A	2078.46	-2.41	0.1	-24.11	0	0	901.14	835.2	4618.12	4584.28	TRUE
PLOD2	541.13	-2.4	0.15	-15.89	0	0	204.76	207.63	1008.41	1176.32	TRUE
HEY2	122.22	-2.4	0.36	-6.75	0	0	32.85	29.16	132.48	196.61	TRUE
IQSEC3	44.75	-2.4	0.71	-3.37	0	0	22.99	15.16	132.48	68.9	TRUE
CHN1	56.6	-2.4	0.5	-4.82	0	0	20.8	17.5	99.75	102.51	TRUE
NHSL2	122.72	-2.4	0.37	-6.54	0	0	42.7	52.49	275.87	225.18	TRUE
LOC426064	30.76	-2.4	0.69	-3.46	0	0	5.47	9.33	38.96	38.65	TRUE
MTUS1	603.97	-2.39	0.19	-12.36	0	0	249.65	263.62	1408.97	1288.91	TRUE
TNFRSF19	634	-2.39	0.18	-13.08	0	0	275.93	254.29	1343.51	1436.79	TRUE
LOC107050990	468.13	-2.39	0.27	-8.98	0	0	170.81	127.15	932.04	630.17	TRUE
GPX7	64.64	-2.39	0.47	-5.11	0	0	19.71	24.5	141.83	89.06	TRUE
RECK	279.57	-2.39	0.36	-6.64	0	0	120.44	103.82	497.19	677.22	TRUE
APCDD1L	192.46	-2.39	0.31	-7.78	0	0	78.84	40.83	302.37	326.01	TRUE
CCDC107	102.12	-2.39	0.33	-7.24	0	0	48.18	34.99	233.79	201.65	TRUE
RAMP3	18.36	-2.38	0.95	-2.52	0.01	0.03	5.47	3.5	21.82	25.21	TRUE
RCSD1	37.44	-2.38	0.65	-3.69	0	0	8.76	10.5	52.99	47.05	TRUE
RGS19	93.31	-2.38	0.62	-3.82	0	0	53.65	17.5	174.56	196.61	TRUE
MYL6	8982.59	-2.37	0.07	-31.92	0	0	3965.91	3584.59	19621.2	19483.2	TRUE
PRKCQ	41.65	-2.37	0.69	-3.42	0	0	7.66	15.16	38.96	78.98	TRUE
VANGL1	321.64	-2.37	0.95	-2.5	0.01	0.03	96.36	101.48	528.36	495.73	TRUE
FAM20A	215.67	-2.37	0.29	-8.04	0	0	83.22	65.32	353.8	415.07	TRUE
TLN1	4282.46	-2.37	0.08	-29.51	0	0	1755.2	1631.9	8735.94	8750.13	TRUE
SCN4B	230.69	-2.37	0.21	-11.5	0	0	84.31	95.65	461.34	465.49	TRUE
COLEC11	216.25	-2.37	0.23	-10.3	0	0	77.74	102.65	442.64	485.65	TRUE
PLBD2	672.32	-2.36	0.13	-18.83	0	0	216.8	221.63	1125.31	1132.63	TRUE
LCP1	84.4	-2.36	0.58	-4.1	0	0	21.9	38.49	157.42	152.92	TRUE
SLC8B1	124.11	-2.36	0.32	-7.35	0	0	29.56	41.99	182.36	184.85	TRUE
ADGRG6	245.8	-2.36	0.25	-9.49	0	0	96.36	121.31	533.04	584.8	TRUE
LOC107049469	30.75	-2.36	0.75	-3.15	0	0	10.95	5.83	29.61	57.14	TRUE
PPP1R12A	2697.38	-2.36	0.14	-16.89	0	0	1094.95	1307.62	5659.27	6679.81	TRUE
ADSSL1	486.88	-2.36	0.23	-10.15	0	0	205.85	213.47	1020.88	1132.63	TRUE
MOB3C	38.89	-2.36	0.61	-3.9	0	0	8.76	14	57.67	58.82	TRUE
GABRA3	341.32	-2.36	0.24	-9.65	0	0	140.15	158.64	777.74	751.16	TRUE
COL26A1	446.31	-2.35	0.2	-11.89	0	0	98.55	67.66	416.15	436.92	TRUE
MAMDC2	171.88	-2.35	0.28	-8.48	0	0	61.32	85.15	375.62	371.38	TRUE
BMPR1B	43.73	-2.35	0.54	-4.32	0	0	10.95	12.83	62.34	58.82	TRUE
RASA4	51.21	-2.35	0.5	-4.66	0	0	21.9	16.33	104.43	90.74	TRUE
ARAP3	101.43	-2.34	0.39	-6.05	0	0	16.42	18.66	90.4	87.38	TRUE
CLCF1	13.67	-2.34	0.99	-2.37	0.02	0.04	5.47	4.67	29.61	21.85	TRUE
C11H19orf12	114.49	-2.34	0.56	-4.16	0	0	14.23	64.16	204.18	191.57	TRUE
TAPBP	411.75	-2.34	0.23	-10.17	0	0	162.05	152.81	818.26	771.33	TRUE
LOC431499	109.88	-2.34	0.41	-5.69	0	0	19.71	34.99	135.6	139.48	TRUE
PMP22	513.13	-2.33	0.14	-16.27	0	0	193.81	194.8	989.71	969.62	TRUE
LOC112533354	51.94	-2.33	0.56	-4.2	0	0	22.99	14	102.87	84.02	TRUE
CTBP2	84.89	-2.33	0.49	-4.74	0	0	40.51	17.5	162.09	131.08	TRUE
ATP2B4	2714.06	-2.33	0.1	-23.42	0	0	1120.13	1182.81	5547.05	6021.07	TRUE
SRSF5	737.56	-2.33	0.22	-10.4	0	0	241.98	283.45	1491.58	1144.39	TRUE
IGF2BP2	200.02	-2.32	0.26	-8.91	0	0	63.51	99.15	402.12	410.03	TRUE
KLHL42	71.52	-2.32	0.42	-5.47	0	0	25.18	37.33	160.54	151.24	TRUE
LOC107054715	63.53	-2.32	0.45	-5.1	0	0	27.37	21	141.83	99.15	TRUE
PCMT1L	404.64	-2.32	0.17	-13.73	0	0	173	143.48	774.62	803.26	TRUE
KLHDC8B	81.57	-2.32	0.38	-6.09	0	0	32.85	26.83	149.63	147.88	TRUE
ARRDC3	836.32	-2.31	0.11	-21.13	0	0	354.76	359.28	1733.16	1816.57	TRUE
FEZ1	500.02	-2.31	0.15	-15.24	0	0	163.15	199.47	900.87	894	TRUE
RBMS3	137.26	-2.31	0.59	-3.91	0	0	50.37	67.66	280.55	304.16	TRUE
FXYD6	2067.52	-2.31	0.1	-24.15	0	0	906.62	811.87	4197.3	4303.64	TRUE
IGFBP7	3048.22	-2.31	0.12	-19.71	0	0	1170.5	1112.82	5933.58	5353.93	TRUE
MAPRE2	668.25	-2.31	0.15	-15.72	0	0	278.12	295.12	1479.11	1352.77	TRUE
LOC107050638	175.47	-2.3	0.32	-7.25	0	0	53.65	54.82	285.22	250.39	TRUE
PEAR1	22.48	-2.3	0.94	-2.44	0.01	0.03	4.38	4.67	32.73	11.76	TRUE
NR4A3	152.01	-2.3	0.36	-6.35	0	0	61.32	65.32	305.49	319.29	TRUE
RAP1GAP2	135.34	-2.3	0.35	-6.58	0	0	53.65	55.99	244.7	295.76	TRUE
GRK5	50.94	-2.3	0.59	-3.89	0	0	7.66	8.17	34.29	43.69	TRUE
SPAG17	49.52	-2.3	0.52	-4.44	0	0	20.8	18.66	118.45	75.62	TRUE
SPON2	35.54	-2.3	0.8	-2.86	0	0.01	12.04	10.5	42.08	68.9	TRUE
SLC9B2	166.35	-2.29	0.42	-5.42	0	0	79.93	29.16	275.87	260.47	TRUE
ZNFX1	216.09	-2.29	0.24	-9.71	0	0	78.84	106.15	455.11	447	TRUE
ZBTB47	731.33	-2.29	0.14	-15.9	0	0	252.93	277.62	1293.64	1292.27	TRUE
ANGPT4	35.88	-2.28	0.69	-3.3	0	0	17.52	5.83	63.9	50.41	TRUE
ZBTB37	513.01	-2.28	0.15	-15.02	0	0	186.14	212.3	928.92	1009.95	TRUE
LOC101751186	53.83	-2.28	0.47	-4.86	0	0	15.33	18.66	77.93	87.38	TRUE
LOC107053353	347.9	-2.28	0.25	-9.08	0	0	124.82	129.48	626.56	610	TRUE
KALRN	603.48	-2.28	0.17	-13.54	0	0	214.61	267.12	1182.98	1154.47	TRUE
SLC26A11	81.38	-2.28	0.57	-4	0	0	12.04	18.66	77.93	70.58	TRUE
SLC38A6	384.1	-2.28	0.19	-11.89	0	0	128.11	153.98	681.11	685.63	TRUE
RASSF2	86.6	-2.28	0.39	-5.88	0	0	25.18	24.5	121.57	119.31	TRUE
RRBP1	278	-2.28	0.19	-11.71	0	0	104.02	96.82	506.54	467.17	TRUE
FBN1	2578.32	-2.28	0.13	-17.47	0	0	567.18	709.22	2852.23	3323.94	TRUE
LY86	35.94	-2.27	0.7	-3.26	0	0	7.66	8.17	34.29	42.01	TRUE
OIT3	36.7	-2.27	0.91	-2.5	0.01	0.03	14.23	16.33	73.25	73.94	TRUE
CTGFL	139.56	-2.27	0.29	-7.75	0	0	44.89	44.33	199.5	230.22	TRUE
MHCIY	72.9	-2.27	0.45	-5	0	0	18.61	16.33	84.16	84.02	TRUE
CG-16	39.2	-2.26	0.57	-3.98	0	0	12.04	10.5	54.55	53.77	TRUE
LOC101747455	56.41	-2.26	0.56	-4.05	0	0	14.23	9.33	52.99	60.5	TRUE
ZONADHL	134.44	-2.26	0.37	-6.04	0	0	52.56	55.99	268.08	250.39	TRUE
ECSCR	118.01	-2.25	0.4	-5.66	0	0	21.9	14	73.25	99.15	TRUE
PIK3R6	40.66	-2.25	0.75	-3.01	0	0.01	25.18	9.33	81.05	84.02	TRUE
LOC107052850	231.23	-2.25	0.25	-9.08	0	0	106.21	73.49	408.35	448.68	TRUE
TTC28	643.81	-2.25	0.17	-13.06	0	0	244.17	256.63	1176.74	1198.16	TRUE
MAB21L3	22.53	-2.24	0.88	-2.55	0.01	0.03	4.38	10.5	26.5	43.69	TRUE
SPIRE2	57.98	-2.24	0.43	-5.24	0	0	26.28	23.33	110.66	124.35	TRUE
TMTC4	407.98	-2.24	0.22	-10.01	0	0	139.06	184.3	721.63	804.94	TRUE
WFS1	371.36	-2.24	0.16	-13.71	0	0	165.34	145.81	741.89	725.96	TRUE
ZC2HC1C	130.03	-2.23	0.96	-2.32	0.02	0.05	50.37	68.82	481.61	78.98	TRUE
SH3BGRL	1474.09	-2.23	0.13	-16.93	0	0	623.03	641.56	2920.81	3019.78	TRUE
NCS1	654.8	-2.23	0.22	-9.94	0	0	277.02	274.12	1197	1386.37	TRUE
EHBP1	834.21	-2.23	0.19	-11.71	0	0	360.24	400.1	1926.43	1635.08	TRUE
NOX4	82.05	-2.23	0.35	-6.42	0	0	33.94	37.33	158.98	174.77	TRUE
KIAA1958	470.35	-2.23	0.16	-13.72	0	0	183.95	193.64	882.17	885.6	TRUE
TGFB3	1751.52	-2.23	0.09	-25.01	0	0	694.2	740.71	3411.77	3303.77	TRUE
RUNX1	442.71	-2.23	0.19	-11.91	0	0	178.48	216.97	833.85	1014.99	TRUE
NDRG4	160.4	-2.22	0.27	-8.12	0	0	65.7	54.82	316.4	247.03	TRUE
BMP6	301.17	-2.22	0.96	-2.31	0.02	0.05	48.18	67.66	271.2	268.87	TRUE
ASPG	86.16	-2.22	0.51	-4.36	0	0	54.75	18.66	188.59	154.6	TRUE
IRX3	21.62	-2.22	0.89	-2.48	0.01	0.03	4.38	9.33	23.38	40.33	TRUE
G0S2	250.16	-2.22	0.2	-10.9	0	0	104.02	109.65	528.36	465.49	TRUE
CLMN	711.59	-2.22	0.39	-5.74	0	0	313.16	363.94	1524.31	1623.32	TRUE
DNAJC12	332.38	-2.22	0.18	-12.47	0	0	118.25	125.98	590.71	542.79	TRUE
CAND2	558.22	-2.21	0.15	-14.42	0	0	226.65	214.63	1041.14	1006.59	TRUE
SEMA3BL	74.78	-2.21	0.47	-4.76	0	0	28.47	19.83	141.83	82.34	TRUE
FNDC1	95.08	-2.21	0.41	-5.36	0	0	36.13	17.5	112.22	137.8	TRUE
GLB1L	103.12	-2.21	0.37	-5.96	0	0	38.32	25.66	154.3	142.84	TRUE
TMEM43	754.62	-2.21	0.14	-15.91	0	0	302.21	311.45	1349.74	1490.56	TRUE
SYNPO	133.12	-2.21	0.34	-6.49	0	0	40.51	31.49	157.42	176.45	TRUE
NTN4	188.9	-2.21	0.73	-3.02	0	0.01	86.5	93.32	408.35	421.79	TRUE
HRH3	32.59	-2.21	0.69	-3.18	0	0	16.42	14	73.25	67.22	TRUE
RORA	304.46	-2.2	0.33	-6.72	0	0	140.15	169.14	582.92	841.91	TRUE
LOC107050551	159.11	-2.2	0.25	-8.76	0	0	61.32	58.32	269.64	280.64	TRUE
CAPN5	235.43	-2.2	0.22	-10	0	0	91.98	93.32	383.41	468.85	TRUE
CA13	183.11	-2.2	0.25	-8.85	0	0	97.45	73.49	377.18	410.03	TRUE
SLC26A8	105.36	-2.2	0.45	-4.86	0	0	19.71	17.5	67.02	104.19	TRUE
ADAM5P	31.95	-2.2	0.71	-3.07	0	0.01	12.04	9.33	57.67	40.33	TRUE
VSTM4	150.2	-2.19	0.35	-6.23	0	0	56.94	67.66	302.37	267.19	TRUE
NR4A2	58.85	-2.19	0.44	-4.93	0	0	31.75	24.5	130.92	126.03	TRUE
ADRB2	21.85	-2.19	0.94	-2.31	0.02	0.05	9.85	10.5	40.52	52.09	TRUE
CAMK2B	145.55	-2.18	0.38	-5.81	0	0	55.84	36.16	208.85	210.06	TRUE
IMPG2	48.11	-2.18	0.52	-4.19	0	0	25.18	15.16	104.43	78.98	TRUE
CPNE2	299.89	-2.18	0.21	-10.55	0	0	90.88	92.15	455.11	371.38	TRUE
YWHAH	1540.59	-2.18	0.11	-19.99	0	0	743.47	698.72	3095.37	3424.77	TRUE
FMNL1	25.7	-2.18	0.93	-2.35	0.02	0.04	17.52	4.67	68.58	31.93	TRUE
IRF1	310	-2.17	0.2	-10.91	0	0	155.48	144.64	732.54	620.09	TRUE
LOC112530469	59.67	-2.17	0.46	-4.71	0	0	18.61	31.49	109.1	115.95	TRUE
CHST12	78.39	-2.17	0.48	-4.48	0	0	16.42	30.33	112.22	97.47	TRUE
MADCAM1	63.12	-2.17	0.94	-2.31	0.02	0.05	21.9	14	126.25	35.29	TRUE
CLIC3	303.88	-2.17	0.21	-10.43	0	0	140.15	138.81	656.17	596.56	TRUE
LOC101750014	59732.7	-2.16	0.13	-16.89	0	0	25709.4	26708.9	123068	111701	TRUE
AGMAT	232.72	-2.16	0.27	-8.05	0	0	98.55	109.65	428.61	500.78	TRUE
TPBG	403.35	-2.16	0.18	-11.98	0	0	194.9	160.97	833.85	756.2	TRUE
WSCD1	91.78	-2.16	0.35	-6.23	0	0	33.94	41.99	162.09	176.45	TRUE
CD99L2	659.33	-2.15	0.16	-13.04	0	0	245.27	330.11	1206.35	1344.36	TRUE
C1H11ORF87	37.94	-2.15	0.63	-3.41	0	0	17.52	18.66	76.37	84.02	TRUE
ADAP1	150.37	-2.15	0.29	-7.37	0	0	77.74	65.32	271.2	362.98	TRUE
EDNRA	189.7	-2.14	0.27	-8.01	0	0	51.46	65.32	229.11	285.68	TRUE
RGS2	205.98	-2.14	0.25	-8.58	0	0	81.03	96.82	395.88	386.5	TRUE
ENG	205.67	-2.14	0.29	-7.3	0	0	28.47	34.99	126.25	152.92	TRUE
SERPINI1	236.38	-2.14	0.22	-9.78	0	0	75.55	86.32	380.3	331.05	TRUE
PEA15L1	125.93	-2.14	0.29	-7.34	0	0	47.08	57.16	247.82	210.06	TRUE
KEAP1	405.15	-2.14	0.2	-10.5	0	0	216.8	144.64	807.35	784.77	TRUE
GBP4L	183.21	-2.14	0.23	-9.37	0	0	73.36	78.15	344.45	320.97	TRUE
ETS1	278.38	-2.14	0.25	-8.5	0	0	89.79	89.82	397.44	391.55	TRUE
LOC427783	25.32	-2.13	0.79	-2.71	0.01	0.02	7.66	10.5	34.29	45.37	TRUE
TM6SF1	86.95	-2.13	0.56	-3.82	0	0	32.85	39.66	211.97	105.87	TRUE
ZMYND12	35.89	-2.13	0.75	-2.85	0	0.01	26.28	7	82.61	63.86	TRUE
CPEB1	37.05	-2.13	0.61	-3.47	0	0	15.33	12.83	77.93	45.37	TRUE
ANO10	274.56	-2.13	0.24	-8.81	0	0	122.63	123.65	565.77	512.54	TRUE
LONRF3	1334	-2.13	0.1	-21.78	0	0	492.73	512.08	2171.13	2228.28	TRUE
PPDPF	1255.04	-2.13	0.1	-20.9	0	0	639.45	555.24	2623.12	2609.75	TRUE
SEMA7A	206.58	-2.13	0.26	-8.26	0	0	88.69	82.82	352.24	398.27	TRUE
TSC22D3	549.25	-2.13	0.14	-15.7	0	0	259.5	263.62	1145.57	1139.35	TRUE
IFI27L2	258.47	-2.12	0.24	-8.87	0	0	137.96	97.98	486.28	544.47	TRUE
DLGAP3	36.37	-2.12	0.57	-3.7	0	0	15.33	18.66	63.9	84.02	TRUE
MMP11	107.45	-2.12	0.37	-5.68	0	0	36.13	33.83	177.68	126.03	TRUE
LOC423752	55.76	-2.12	0.56	-3.8	0	0	20.8	14	59.23	92.42	TRUE
FBLN1	502.36	-2.12	0.22	-9.76	0	0	79.93	81.65	347.57	352.9	TRUE
UAP1L1	125.45	-2.11	0.38	-5.49	0	0	38.32	46.66	215.09	151.24	TRUE
AAREL	79.27	-2.11	0.57	-3.71	0	0	35.04	10.5	123.13	73.94	TRUE
ADORA2A	53.02	-2.11	0.55	-3.81	0	0	18.61	9.33	67.02	53.77	TRUE
MAFF	321.09	-2.11	0.17	-12.19	0	0	139.06	155.14	623.44	641.93	TRUE
CABLES1	1564.05	-2.1	0.09	-23.41	0	0	782.89	797.87	3469.44	3327.3	TRUE
NKD1	257.74	-2.1	0.28	-7.52	0	0	99.64	142.31	509.66	527.66	TRUE
COL17A1	18584.6	-2.1	0.08	-25.72	0	0	8473.82	8893.24	36563.1	37890.9	TRUE
GSTAL1	153.14	-2.1	0.31	-6.76	0	0	67.89	72.32	264.96	336.09	TRUE
EHD2	2385.58	-2.09	0.08	-26.92	0	0	1117.94	1068.49	4717.87	4622.93	TRUE
PROS1	256.86	-2.09	0.2	-10.66	0	0	99.64	107.32	459.79	421.79	TRUE
MFGE8	2373.76	-2.09	0.09	-23.57	0	0	1093.85	1104.66	4413.95	4922.05	TRUE
LOC107052229	29.61	-2.08	0.75	-2.79	0.01	0.01	12.04	11.66	45.2	55.45	TRUE
PLA2G4EL2	49.37	-2.08	0.54	-3.85	0	0	12.04	24.5	65.46	89.06	TRUE
FNDC10	296.74	-2.08	0.21	-10	0	0	141.25	134.15	609.41	551.19	TRUE
SSH3	343.79	-2.07	0.22	-9.52	0	0	127.01	107.32	501.87	485.65	TRUE
TFCP2L1	328	-2.07	0.22	-9.4	0	0	101.83	121.31	437.97	500.78	TRUE
CA5A	529.92	-2.07	0.13	-15.65	0	0	251.84	255.46	1092.58	1041.88	TRUE
PDE4DIP	557.64	-2.07	0.14	-14.55	0	0	250.74	248.46	1053.61	1046.92	TRUE
ARHGDIB	429.18	-2.07	0.15	-13.85	0	0	216.8	201.8	844.76	915.85	TRUE
FRMD4A	228.17	-2.07	0.21	-9.65	0	0	111.68	104.98	425.5	485.65	TRUE
PARP16	266.52	-2.07	0.19	-11.16	0	0	118.25	130.65	523.69	519.26	TRUE
LOC107055390	66.73	-2.07	0.39	-5.27	0	0	37.23	29.16	130.92	147.88	TRUE
PGM1	541.42	-2.06	0.13	-15.62	0	0	254.03	271.79	1112.84	1082.21	TRUE
DOCK2L	25.37	-2.06	0.8	-2.57	0.01	0.02	8.76	5.83	37.41	23.53	TRUE
KCNA6	97.34	-2.06	0.36	-5.79	0	0	44.89	40.83	199.5	157.96	TRUE
OPRM1	161.98	-2.06	0.28	-7.44	0	0	70.08	46.66	249.38	238.62	TRUE
TTLL7	99.8	-2.06	0.43	-4.84	0	0	43.8	47.83	211.97	169.73	TRUE
MBOAT1	179.8	-2.06	0.28	-7.28	0	0	71.17	104.98	411.47	320.97	TRUE
LOC107054704	32.4	-2.05	0.82	-2.5	0.01	0.03	3.28	10.5	26.5	30.25	TRUE
CA10	26.07	-2.05	0.9	-2.28	0.02	0.05	4.38	3.5	10.91	21.85	TRUE
ADAL	103.95	-2.05	0.43	-4.77	0	0	45.99	45.49	249.38	127.71	TRUE
ZSWIM5	229.11	-2.04	0.2	-10.04	0	0	116.06	102.65	439.52	463.81	TRUE
STARD9	379.49	-2.04	0.18	-11.24	0	0	167.53	206.47	707.6	830.14	TRUE
ADRA2A	26.53	-2.04	0.79	-2.58	0.01	0.02	12.04	4.67	42.08	26.89	TRUE
ANKRD9	33.21	-2.04	0.59	-3.43	0	0	18.61	12.83	65.46	63.86	TRUE
SLIT1	307.08	-2.04	0.26	-7.98	0	0	171.91	162.14	651.49	719.23	TRUE
POU6F1	29.08	-2.04	0.89	-2.28	0.02	0.05	21.9	3.5	59.23	45.37	TRUE
TPM1	14227.5	-2.03	0.06	-33.33	0	0	6909.13	7229.84	28983.7	28947.5	TRUE
ITM2C	181.97	-2.03	0.33	-6.21	0	0	98.55	86.32	413.03	344.49	TRUE
PTCHD3	35.42	-2.03	0.63	-3.21	0	0	15.33	18.66	70.14	68.9	TRUE
C8G	20.72	-2.03	0.77	-2.65	0.01	0.02	7.66	10.5	40.52	33.61	TRUE
LOX	99.08	-2.03	0.33	-6.19	0	0	40.51	41.99	180.8	156.28	TRUE
MPP3	46.19	-2.03	0.66	-3.1	0	0.01	13.14	23.33	76.37	72.26	TRUE
PRKCB	21.3	-2.03	0.8	-2.54	0.01	0.03	7.66	10.5	42.08	31.93	TRUE
CDH5	337.21	-2.03	0.25	-8.05	0	0	65.7	66.49	216.64	322.65	TRUE
MAP4	2665.12	-2.02	0.08	-24.21	0	0	1238.39	1251.63	4828.53	5279.99	TRUE
B3GLCT	178.07	-2.01	0.26	-7.85	0	0	85.41	68.82	293.02	331.05	TRUE
CD9	109.08	-2.01	0.4	-4.99	0	0	53.65	36.16	165.21	198.29	TRUE
BF2	2315.81	-2.01	0.1	-20.37	0	0	1001.88	865.53	3921.43	3616.34	TRUE
MTMR9LP	80.88	-2.01	0.4	-5	0	0	33.94	30.33	118.45	141.16	TRUE
PHEX	87.76	-2.01	0.83	-2.43	0.02	0.03	5.47	0	9.35	13.44	TRUE
MMRN2	240.12	-2.01	0.26	-7.8	0	0	41.61	58.32	194.82	206.7	TRUE
CAMKK2	381.42	-2.01	0.26	-7.86	0	0	204.76	167.97	766.83	734.36	TRUE
ACOT9	535.52	-2.01	0.23	-8.88	0	0	244.17	282.29	1005.3	1112.46	TRUE
LRP1	2759.02	-2	0.11	-18.9	0	0	1214.3	1088.33	4694.49	4543.95	TRUE
BTG2	2524.69	-2	0.07	-26.67	0	0	1377.45	1372.95	5367.81	5631.2	TRUE
ADCY3	295.53	-2	0.21	-9.6	0	0	122.63	138.81	503.43	541.11	TRUE
FAM109B	1244.11	-2	0.13	-15.6	0	0	586.89	636.9	2450.11	2436.66	TRUE
MST1	279.47	-2	0.22	-8.92	0	0	137.96	104.98	540.83	430.2	TRUE
PTK2	387.06	-2	0.16	-12.21	0	0	169.72	153.98	639.02	653.7	TRUE
LOC107051305	65.15	-1.99	0.56	-3.54	0	0	33.94	23.33	105.98	122.67	TRUE
BIN1	356.58	-1.99	0.3	-6.73	0	0	160.96	178.47	489.4	863.75	TRUE
FBLN7	209.3	-1.99	0.22	-9.14	0	0	83.22	74.65	313.28	315.93	TRUE
ETS2	322.91	-1.99	0.25	-8.1	0	0	134.68	169.14	646.82	561.27	TRUE
RAB3B	32.76	-1.99	0.68	-2.92	0	0.01	16.42	9.33	37.41	65.54	TRUE
SMIM14	362.1	-1.99	0.2	-10.03	0	0	169.72	199.47	729.42	736.04	TRUE
TNIK	256.07	-1.99	0.21	-9.27	0	0	127.01	106.15	456.67	470.53	TRUE
ALOX5	38.09	-1.98	0.63	-3.15	0	0	20.8	8.17	52.99	62.18	TRUE
FAM171A1	71.91	-1.98	0.5	-3.99	0	0	13.14	32.66	79.49	100.83	TRUE
SH3BP4	306.65	-1.98	0.18	-11.1	0	0	134.68	155.14	562.65	581.44	TRUE
ERG	50.61	-1.98	0.59	-3.37	0	0	8.76	18.66	63.9	43.69	TRUE
HSD17B11	485.66	-1.98	0.24	-8.36	0	0	243.08	233.3	916.46	964.58	TRUE
EFNA5	212.75	-1.98	0.86	-2.3	0.02	0.05	121.54	80.49	525.25	272.23	TRUE
TGFBI	205.97	-1.98	0.32	-6.2	0	0	43.8	87.49	250.93	265.51	TRUE
PRRT3	78.11	-1.98	0.37	-5.29	0	0	32.85	34.99	149.63	117.63	TRUE
ATP2A3	197.19	-1.98	0.27	-7.46	0	0	62.41	74.65	275.87	263.83	TRUE
MUT	383.25	-1.98	0.21	-9.35	0	0	168.62	195.97	752.8	680.58	TRUE
CHPT1	214.09	-1.98	0.35	-5.7	0	0	76.65	124.81	370.95	420.11	TRUE
HOXB5	97.89	-1.97	0.32	-6.16	0	0	44.89	46.66	168.33	191.57	TRUE
TTC7B	239.37	-1.97	0.66	-2.98	0	0.01	129.2	144.64	511.22	564.63	TRUE
RGS14	274.02	-1.97	0.22	-9.06	0	0	134.68	134.15	512.78	542.79	TRUE
SYBU	91.79	-1.97	0.41	-4.77	0	0	38.32	34.99	118.45	169.73	TRUE
PRKAB2	196.91	-1.97	0.23	-8.64	0	0	107.31	82.82	374.06	373.06	TRUE
ITPRIPL2	171.92	-1.97	0.28	-7	0	0	66.79	88.65	268.08	341.13	TRUE
FKBP5	257.09	-1.97	0.23	-8.67	0	0	100.74	104.98	402.12	401.63	TRUE
PXDN	327.56	-1.97	0.17	-11.71	0	0	139.06	145.81	554.86	557.91	TRUE
PLEKHO2	586.84	-1.96	0.16	-12.02	0	0	319.73	314.95	1211.03	1265.38	TRUE
TRPS1	880.51	-1.96	0.14	-13.88	0	0	552.95	465.43	2048	1925.8	TRUE
SAT1	659.92	-1.96	0.13	-15.51	0	0	339.43	300.95	1267.14	1231.77	TRUE
CYB5D2	269.23	-1.96	0.18	-10.78	0	0	127.01	129.48	508.1	490.69	TRUE
LY6E	1554.54	-1.96	0.12	-16.56	0	0	542	471.26	1959.16	1989.66	TRUE
GADD45B	340.27	-1.96	0.17	-11.23	0	0	200.38	162.14	698.25	712.51	TRUE
GALNT16	81.84	-1.96	0.51	-3.82	0	0	40.51	22.16	152.74	90.74	TRUE
PASD1	127.04	-1.95	0.29	-6.68	0	0	82.12	59.49	274.31	275.59	TRUE
LOC107056274	132.26	-1.95	0.33	-5.95	0	0	59.13	38.49	205.73	173.09	TRUE
TPPP	422.07	-1.95	0.18	-11.09	0	0	191.62	251.96	824.5	888.96	TRUE
PDE4D	197.81	-1.95	0.22	-9.04	0	0	100.74	90.99	377.18	362.98	TRUE
TEAD1	686.86	-1.95	0.55	-3.53	0	0	365.71	389.6	1443.26	1468.72	TRUE
MROH2BL23	38.36	-1.95	0.55	-3.55	0	0	14.23	18.66	57.67	68.9	TRUE
SLC9A7	281.39	-1.94	0.31	-6.2	0	0	119.35	128.31	470.7	482.29	TRUE
PLPP3	417.45	-1.94	0.18	-10.71	0	0	143.44	124.81	553.3	478.93	TRUE
GSL	868.03	-1.94	0.12	-15.85	0	0	520.1	467.76	1783.03	2018.23	TRUE
KLF6	734.19	-1.94	0.13	-14.59	0	0	400.75	417.6	1546.13	1594.75	TRUE
EEF2K	353.78	-1.94	0.2	-9.61	0	0	215.71	165.64	755.92	709.15	TRUE
SRGN	45.98	-1.94	0.52	-3.71	0	0	16.42	15.16	62.34	58.82	TRUE
SQSTM1	1154.1	-1.94	0.12	-15.5	0	0	631.79	599.57	2350.36	2367.76	TRUE
LOC112533563	22.8	-1.93	0.85	-2.28	0.02	0.05	12.04	8.17	42.08	35.29	TRUE
FZD10	65.89	-1.93	0.38	-5.06	0	0	33.94	37.33	137.16	134.44	TRUE
LOC100858426	81.2	-1.93	0.38	-5.11	0	0	50.37	37.33	191.71	142.84	TRUE
LOC415641	1788.87	-1.93	0.69	-2.81	0.01	0.01	873.77	970.51	1577.3	5444.67	TRUE
ARSB	86.81	-1.93	0.35	-5.54	0	0	37.23	44.33	138.72	171.41	TRUE
TRPV6	50.23	-1.93	0.72	-2.69	0.01	0.02	25.18	29.16	134.04	72.26	TRUE
JUN	1685.74	-1.92	0.11	-17.99	0	0	975.6	919.19	3672.05	3498.71	TRUE
IL11RA	152.32	-1.92	0.27	-7	0	0	51.46	45.49	182.36	184.85	TRUE
C1S	491.78	-1.92	0.15	-12.45	0	0	233.22	229.8	902.43	845.27	TRUE
SORD	30.35	-1.91	0.69	-2.77	0.01	0.01	8.76	22.16	63.9	52.09	TRUE
IVD	267.53	-1.91	0.27	-7.07	0	0	146.72	136.48	497.19	569.67	TRUE
NUDT6	78.54	-1.91	0.43	-4.44	0	0	40.51	31.49	165.21	105.87	TRUE
2024-09-11	519.33	-1.91	0.17	-11.43	0	0	227.75	249.63	860.35	929.29	TRUE
ERRFI1	534.36	-1.91	0.15	-12.57	0	0	274.83	300.95	1017.76	1139.35	TRUE
TMEM59L	38.93	-1.9	0.72	-2.66	0.01	0.02	12.04	18.66	34.29	80.66	TRUE
ARHGEF26	239.51	-1.9	0.2	-9.61	0	0	109.49	106.15	395.88	410.03	TRUE
HK3	129.06	-1.9	0.32	-5.92	0	0	56.94	41.99	213.53	156.28	TRUE
ZBTB7C	277.34	-1.9	0.19	-9.96	0	0	141.25	151.64	589.15	502.46	TRUE
STKLD1	50.67	-1.9	0.55	-3.42	0	0	29.56	14	88.84	73.94	TRUE
JAM2	53.67	-1.9	0.6	-3.19	0	0	10.95	28	65.46	78.98	TRUE
PYGL	448.19	-1.89	0.18	-10.4	0	0	218.99	227.46	883.72	774.69	TRUE
ADCY9	639.62	-1.89	0.13	-14.12	0	0	296.73	358.11	1221.94	1208.25	TRUE
LOC107049475	154.31	-1.89	0.24	-7.81	0	0	84.31	75.82	297.69	297.44	TRUE
SESTD1	1498.2	-1.89	0.08	-22.45	0	0	814.64	841.03	3045.5	3102.12	TRUE
TCP11L1	318.23	-1.89	0.23	-8.31	0	0	158.77	166.81	628.11	579.76	TRUE
TMEM17	36.13	-1.89	0.76	-2.47	0.01	0.03	9.85	15.16	40.52	52.09	TRUE
LOC107049569	109.21	-1.89	0.29	-6.43	0	0	56.94	48.99	201.06	191.57	TRUE
TMEM35B	147.94	-1.89	0.29	-6.54	0	0	91.98	58.32	283.66	273.91	TRUE
CD99	1761.86	-1.89	0.09	-21	0	0	742.38	815.37	2955.1	2797.96	TRUE
ARHGAP18	79.38	-1.88	0.37	-5.08	0	0	32.85	36.16	141.83	112.59	TRUE
PLIN4	387.02	-1.88	0.16	-11.48	0	0	182.86	202.97	706.04	715.87	TRUE
PRKD3	248.72	-1.88	0.74	-2.56	0.01	0.03	175.19	93.32	478.49	510.86	TRUE
ACOT2L	166.31	-1.88	0.42	-4.46	0	0	65.7	110.82	339.77	309.2	TRUE
CBFB	805.53	-1.88	0.13	-14.88	0	0	394.18	389.6	1514.96	1359.49	TRUE
CD55	127.71	-1.87	0.29	-6.46	0	0	65.7	52.49	208.85	225.18	TRUE
CDH2	57.6	-1.87	0.59	-3.16	0	0	14.23	19.83	35.85	89.06	TRUE
MTMR11	338.31	-1.87	0.21	-8.83	0	0	151.1	128.31	504.99	519.26	TRUE
ICAM5	32.34	-1.87	0.76	-2.46	0.01	0.03	20.8	5.83	59.23	38.65	TRUE
ASPA	168.42	-1.87	0.45	-4.15	0	0	89.79	88.65	330.42	322.65	TRUE
LOC107049115	172.67	-1.87	0.44	-4.25	0	0	35.04	86.32	204.18	238.62	TRUE
PARD3B	708.64	-1.87	0.14	-13.53	0	0	342.72	380.27	1214.15	1421.66	TRUE
BF1	2189.16	-1.86	0.14	-13.44	0	0	1181.45	1083.66	4535.52	3713.8	TRUE
FGFR4	134.87	-1.86	0.32	-5.75	0	0	68.98	40.83	201.06	199.97	TRUE
PPL	3123.61	-1.86	0.1	-19.37	0	0	1620.53	1719.39	6164.25	5970.65	TRUE
MEF2A	744.48	-1.86	0.14	-13.52	0	0	369	443.26	1460.41	1488.88	TRUE
HAGH	431.37	-1.86	0.14	-12.88	0	0	240.89	239.13	894.63	846.95	TRUE
KLHL5	200.46	-1.86	0.26	-7.2	0	0	113.87	86.32	395.88	331.05	TRUE
SYNE3	998.21	-1.86	0.16	-11.5	0	0	514.63	547.08	1848.5	1996.38	TRUE
MTSS1L	211	-1.85	0.28	-6.7	0	0	120.44	106.15	375.62	443.64	TRUE
SVIP	140.73	-1.85	0.29	-6.45	0	0	70.08	90.99	258.73	322.65	TRUE
LOC107049129	112.85	-1.85	0.46	-4.05	0	0	45.99	18.66	143.39	90.74	TRUE
MSRB1	295.6	-1.85	0.18	-10.11	0	0	153.29	149.31	506.54	584.8	TRUE
UACA	805.43	-1.85	0.15	-12.52	0	0	371.19	428.1	1521.19	1356.13	TRUE
RHOH	23.88	-1.85	0.76	-2.45	0.01	0.03	9.85	14	42.08	43.69	TRUE
GHDC	156.78	-1.85	0.32	-5.86	0	0	73.36	51.33	221.32	228.54	TRUE
XKR6	224.3	-1.85	0.26	-7.03	0	0	100.74	127.15	349.13	470.53	TRUE
CYP27A1	86.72	-1.85	0.41	-4.45	0	0	39.42	36.16	135.6	136.12	TRUE
ATP9A	177.56	-1.84	0.26	-7.17	0	0	84.31	122.48	363.15	378.1	TRUE
TNIP1	1148.16	-1.84	0.09	-19.87	0	0	556.23	566.91	2032.41	1991.34	TRUE
SOCS1	54.43	-1.84	0.5	-3.67	0	0	22.99	32.66	76.37	122.67	TRUE
ST7	145.34	-1.84	0.25	-7.24	0	0	75.55	67.66	260.29	252.07	TRUE
FBXL21	228.14	-1.84	0.2	-9.1	0	0	117.16	113.15	392.77	430.2	TRUE
HAPLN3	85.86	-1.84	0.39	-4.71	0	0	42.7	37.33	173	112.59	TRUE
GK	95.34	-1.83	0.34	-5.35	0	0	45.99	57.16	155.86	211.74	TRUE
GALNT12	84.06	-1.83	0.4	-4.61	0	0	21.9	31.49	99.75	89.06	TRUE
CCL4	62.36	-1.83	0.42	-4.34	0	0	33.94	40.83	135.6	129.39	TRUE
LOC423277	61.4	-1.82	0.53	-3.46	0	0	31.75	33.83	127.8	104.19	TRUE
FLT1	98.29	-1.82	0.6	-3.05	0	0.01	7.66	29.16	87.28	42.01	TRUE
ESYT1	914.84	-1.82	0.12	-14.95	0	0	435.79	393.1	1499.37	1430.07	TRUE
BCL2L10	230.16	-1.81	0.29	-6.35	0	0	127.01	109.65	461.34	371.38	TRUE
ADAMTS9	255.44	-1.81	0.26	-7.05	0	0	78.84	106.15	283.66	366.34	TRUE
LOC770492	109.01	-1.81	0.39	-4.67	0	0	60.22	46.66	174.56	201.65	TRUE
RBP14L	492.81	-1.81	0.18	-10.09	0	0	220.08	209.97	783.97	727.64	TRUE
SPIRE1	238.22	-1.81	0.24	-7.55	0	0	129.2	142.31	509.66	443.64	TRUE
UCKL1	219.61	-1.81	0.27	-6.8	0	0	125.92	76.99	339.77	374.74	TRUE
ARL8BL	53	-1.81	0.45	-4.03	0	0	28.47	26.83	96.63	97.47	TRUE
MAPT	181.31	-1.81	0.3	-6.04	0	0	91.98	76.99	277.43	315.93	TRUE
KIRREL	1005.22	-1.81	0.1	-18.02	0	0	443.45	456.09	1555.48	1596.43	TRUE
ASB1	393.67	-1.81	0.33	-5.47	0	0	191.62	233.3	763.71	724.28	TRUE
DCAF6	612.18	-1.81	0.19	-9.74	0	0	315.35	325.45	1117.51	1125.9	TRUE
GTSF1L	91.56	-1.81	0.34	-5.35	0	0	39.42	36.16	140.27	124.35	TRUE
LOC107049738	33.1	-1.81	0.79	-2.28	0.02	0.05	13.14	3.5	23.38	35.29	TRUE
COL4A6	1012.03	-1.8	0.12	-14.76	0	0	475.21	533.08	1769.01	1745.99	TRUE
ALPK1	74.83	-1.8	0.53	-3.39	0	0	16.42	43.16	109.1	97.47	TRUE
NTL	419.68	-1.8	0.3	-6.03	0	0	224.46	239.13	824.5	788.13	TRUE
LOC101747860	133.77	-1.8	0.34	-5.25	0	0	72.27	39.66	211.97	178.13	TRUE
PLCD3	256.2	-1.8	0.22	-8.28	0	0	91.98	120.15	367.83	368.02	TRUE
PPP1R16B	77.51	-1.8	0.39	-4.58	0	0	28.47	45.49	118.45	137.8	TRUE
PCBP2	35.68	-1.8	0.67	-2.69	0.01	0.02	10.95	19.83	56.11	50.41	TRUE
MPV17	73.62	-1.8	0.42	-4.26	0	0	31.75	34.99	110.66	120.99	TRUE
GOLGA3	784.08	-1.79	0.23	-7.93	0	0	421.56	459.59	1538.34	1515.77	TRUE
IRS2	126.14	-1.79	0.46	-3.91	0	0	86.5	73.49	319.51	233.58	TRUE
PTN	2471.61	-1.79	0.11	-16.31	0	0	238.7	229.8	785.53	835.19	TRUE
CTIF	252.79	-1.79	0.2	-8.85	0	0	147.82	143.48	490.96	515.9	TRUE
CREB3L2	938.95	-1.79	0.74	-2.43	0.02	0.03	492.73	624.07	1920.19	1937.56	TRUE
SLC22A15L	76.26	-1.79	0.42	-4.23	0	0	39.42	39.66	115.34	157.96	TRUE
AQP1	217.95	-1.79	0.24	-7.52	0	0	78.84	59.49	247.82	230.22	TRUE
LMO2	169.71	-1.77	0.28	-6.35	0	0	58.03	66.49	202.62	221.82	TRUE
USP18	53.12	-1.77	0.65	-2.74	0.01	0.02	24.09	36.16	113.78	90.74	TRUE
RNF122	236.75	-1.76	0.26	-6.91	0	0	119.35	99.15	346.01	396.59	TRUE
FBXO31	359.67	-1.76	0.17	-10.22	0	0	170.81	206.47	654.61	623.45	TRUE
LRP3	372.52	-1.76	0.23	-7.73	0	0	228.84	167.97	721.63	623.45	TRUE
CYB5R3	2104	-1.76	0.08	-22.85	0	0	1048.96	1012.5	3481.91	3500.39	TRUE
ARHGAP10	333.26	-1.76	0.36	-4.93	0	0	190.52	213.47	651.49	715.87	TRUE
AOC3	474.35	-1.76	0.15	-11.43	0	0	252.93	206.47	794.88	761.25	TRUE
TPST1	321.97	-1.76	0.26	-6.81	0	0	142.34	144.64	525.25	445.32	TRUE
GALT	152.77	-1.76	0.41	-4.31	0	0	72.27	82.82	191.71	332.73	TRUE
TMEM173	94.65	-1.75	0.37	-4.7	0	0	44.89	34.99	109.1	161.32	TRUE
LOC112530970	44.89	-1.75	0.49	-3.6	0	0	24.09	26.83	87.28	84.02	TRUE
LOC107055013	85.15	-1.75	0.41	-4.28	0	0	44.89	50.16	166.77	152.92	TRUE
P2RX5	34.71	-1.75	0.64	-2.74	0.01	0.02	10.95	17.5	46.76	48.73	TRUE
ATP10A	780.73	-1.75	0.15	-11.37	0	0	430.32	429.26	1387.15	1498.97	TRUE
TEAD3	463.46	-1.75	0.24	-7.36	0	0	286.88	263.62	936.72	910.81	TRUE
MOV10	167.89	-1.75	0.24	-7.27	0	0	71.17	73.49	241.58	243.67	TRUE
ITGB2	56.7	-1.74	0.45	-3.88	0	0	28.47	22.16	84.16	85.7	TRUE
PODN	74.8	-1.74	0.71	-2.45	0.01	0.03	37.23	11.66	71.7	92.42	TRUE
TRAIL-LIKE	167.3	-1.74	0.23	-7.46	0	0	94.17	88.65	300.81	310.88	TRUE
ILK	1279.64	-1.74	0.17	-10.49	0	0	654.78	598.4	2183.59	2003.1	TRUE
ANKS6	273.39	-1.74	0.18	-9.64	0	0	141.25	134.15	451.99	467.17	TRUE
SLC25A30	93.06	-1.74	0.55	-3.14	0	0	56.94	55.99	190.15	186.53	TRUE
MAF1	1394.99	-1.74	0.09	-18.49	0	0	778.51	778.04	2504.67	2687.05	TRUE
CLVS1	286.7	-1.73	0.2	-8.76	0	0	122.63	143.48	414.59	467.17	TRUE
ALDH3B1L2	153.54	-1.73	0.37	-4.64	0	0	96.36	82.82	288.34	305.84	TRUE
WIF1	195.77	-1.73	0.32	-5.36	0	0	123.73	120.15	364.71	441.96	TRUE
MECOM	50.27	-1.72	0.62	-2.79	0.01	0.01	19.71	9.33	32.73	63.86	TRUE
CEP350L	37.92	-1.72	0.64	-2.71	0.01	0.02	13.14	26.83	56.11	75.62	TRUE
PTAFR	29.16	-1.72	0.76	-2.28	0.02	0.05	10.95	19.83	57.67	43.69	TRUE
PIK3IP1	1035.52	-1.72	0.11	-16.13	0	0	643.83	594.9	2110.34	1981.26	TRUE
KIAA0895	285.6	-1.72	0.22	-7.81	0	0	162.05	169.14	500.31	593.2	TRUE
BCL2	199.12	-1.72	0.29	-5.9	0	0	122.63	110.82	406.79	362.98	TRUE
LRRC38	84.5	-1.72	0.51	-3.39	0	0	55.84	44.33	162.09	168.05	TRUE
LPCAT1	206.17	-1.72	0.73	-2.36	0.02	0.04	90.88	69.99	121.57	408.35	TRUE
IMMP2L	35.52	-1.72	0.58	-2.98	0	0.01	21.9	19.83	71.7	65.54	TRUE
KAT2B	327.7	-1.72	0.19	-9	0	0	180.67	202.97	693.58	564.63	TRUE
PELI2	154.44	-1.72	0.28	-6.02	0	0	98.55	80.49	299.25	289.04	TRUE
UBXN2A	429.56	-1.71	0.15	-11.51	0	0	266.07	249.63	844.76	848.63	TRUE
GNLY	236.32	-1.71	0.31	-5.61	0	0	116.06	122.48	391.21	391.55	TRUE
KHDRBS3	90.55	-1.71	0.35	-4.96	0	0	39.42	45.49	137.16	141.16	TRUE
TAP1	185.88	-1.71	0.26	-6.61	0	0	128.11	87.49	378.74	329.37	TRUE
GAS2	59.32	-1.71	0.57	-2.98	0	0.01	40.51	25.66	102.87	114.27	TRUE
LOC107049644	106.58	-1.71	0.33	-5.23	0	0	37.23	40.83	113.78	141.16	TRUE
ANGPTL2	792.55	-1.71	0.13	-12.95	0	0	352.57	404.77	1170.51	1298.99	TRUE
LOC107051159	33.35	-1.7	0.62	-2.76	0.01	0.01	16.42	15.16	59.23	43.69	TRUE
GATSL2	221.62	-1.7	0.23	-7.51	0	0	146.72	118.98	472.25	393.23	TRUE
LOC423967	629.58	-1.7	0.54	-3.15	0	0	387.61	373.27	1282.73	1186.4	TRUE
LOC112530279	281.89	-1.7	0.19	-9.16	0	0	156.58	145.81	462.9	519.26	TRUE
FYCO1	1323.36	-1.7	0.41	-4.11	0	0	727.05	902.85	2744.69	2542.53	TRUE
CCDC173	511.88	-1.7	0.15	-11.49	0	0	245.27	247.29	771.51	826.78	TRUE
LAMC1	2788.87	-1.7	0.27	-6.36	0	0	1484.75	1558.42	4538.63	5325.36	TRUE
SLC22A13	60.82	-1.7	0.43	-3.93	0	0	32.85	38.49	93.52	137.8	TRUE
LAPTM5	109.3	-1.7	0.34	-5.05	0	0	42.7	47.83	140.27	152.92	TRUE
ALDOC	5652.97	-1.69	0.08	-21.04	0	0	3473.18	3074.84	10581.3	10598.6	TRUE
SFRP2	116.13	-1.69	0.36	-4.74	0	0	28.47	34.99	87.28	117.63	TRUE
FCRL4	78.8	-1.69	0.43	-3.89	0	0	37.23	18.66	91.96	89.06	TRUE
AKR1B10L2	415.52	-1.68	0.2	-8.42	0	0	90.88	114.31	361.59	295.76	TRUE
TFPI2	323.83	-1.68	0.21	-8.12	0	0	73.36	75.82	230.67	248.71	TRUE
MYO7L2	767.02	-1.68	0.11	-14.76	0	0	494.92	458.43	1477.55	1586.35	TRUE
RASSF3	579.66	-1.68	0.2	-8.43	0	0	351.48	330.11	1101.93	1087.25	TRUE
LOC112532872	59.2	-1.68	0.52	-3.25	0	0	36.13	23.33	91.96	99.15	TRUE
PCGF3	680.15	-1.68	0.71	-2.37	0.02	0.04	360.24	410.6	1100.37	1371.25	TRUE
CD3D	56.17	-1.68	0.47	-3.6	0	0	36.13	29.16	116.89	92.42	TRUE
CHL1	2698.68	-1.68	0.33	-5.04	0	0	1480.37	1715.89	5197.92	5021.2	TRUE
OXSR1	705.96	-1.67	0.18	-9.23	0	0	397.47	474.76	1410.53	1371.25	TRUE
ANKMY1	54.06	-1.67	0.5	-3.36	0	0	21.9	15.16	51.43	67.22	TRUE
DHRSX	171.16	-1.67	0.46	-3.6	0	0	108.4	104.98	416.15	263.83	TRUE
KDELC2	771.37	-1.67	0.13	-12.76	0	0	374.47	453.76	1363.77	1272.1	TRUE
LRRC49	120.3	-1.67	0.28	-6.02	0	0	65.7	59.49	208.85	189.89	TRUE
CRELD1	447.48	-1.67	0.15	-10.8	0	0	206.95	206.47	685.78	630.17	TRUE
ARSI	93.79	-1.67	0.37	-4.55	0	0	30.66	50.16	123.13	132.76	TRUE
ENTPD8L	68.8	-1.66	0.43	-3.91	0	0	37.23	32.66	109.1	112.59	TRUE
PCDH19	135.77	-1.66	0.3	-5.55	0	0	61.32	66.49	194.82	210.06	TRUE
PLCB1	134.67	-1.66	0.28	-5.9	0	0	70.08	86.32	221.32	273.91	TRUE
ZNF385D	55.97	-1.66	0.51	-3.23	0	0	31.75	38.49	102.87	119.31	TRUE
C10orf67	37.23	-1.66	0.69	-2.41	0.02	0.04	18.61	18.66	60.79	57.14	TRUE
IFNAR1	109.05	-1.66	0.3	-5.52	0	0	64.6	59.49	180.8	211.74	TRUE
NR2F2	116.52	-1.66	0.31	-5.3	0	0	68.98	46.66	171.45	194.93	TRUE
PHKA2	177.08	-1.66	0.25	-6.57	0	0	83.22	88.65	303.93	236.94	TRUE
NICN1	154.06	-1.66	0.26	-6.48	0	0	77.74	73.49	244.7	231.9	TRUE
MTFR1L	179.99	-1.66	0.37	-4.47	0	0	93.07	121.31	399	275.59	TRUE
JMY	923.18	-1.65	0.17	-9.88	0	0	492.73	607.74	1745.63	1717.42	TRUE
TRIM47	1525.27	-1.65	0.1	-15.8	0	0	874.86	911.02	2758.72	2860.13	TRUE
LOC107050798	201.92	-1.65	0.26	-6.39	0	0	76.65	75.82	236.91	241.99	TRUE
MIEF2	48.07	-1.65	0.7	-2.35	0.02	0.04	30.66	15.16	70.14	73.94	TRUE
XPR1	1073.27	-1.65	0.11	-15.25	0	0	598.94	660.23	2057.35	1885.47	TRUE
PRNP	1065.36	-1.64	0.1	-16.2	0	0	539.81	549.41	1669.26	1735.91	TRUE
SCN8A	77.12	-1.64	0.46	-3.57	0	0	40.51	48.99	99.75	179.81	TRUE
ARRDC4	307.5	-1.64	0.19	-8.59	0	0	162.05	195.97	576.68	537.75	TRUE
STAT3	1690.48	-1.64	0.08	-19.67	0	0	964.65	1009	3151.48	2989.53	TRUE
HOXA9	247.34	-1.64	0.23	-7.08	0	0	153.29	125.98	436.41	433.56	TRUE
KLC1	556.3	-1.64	0.23	-7.01	0	0	300.02	359.28	1030.23	1020.04	TRUE
P4HTM	165.5	-1.64	0.3	-5.42	0	0	65.7	69.99	243.14	178.13	TRUE
LOC101747821	140.38	-1.64	0.26	-6.26	0	0	79.93	74.65	261.84	218.46	TRUE
EGFLAM	196.03	-1.64	0.26	-6.33	0	0	71.17	68.82	185.47	250.39	TRUE
HECW1	217.83	-1.64	0.24	-6.85	0	0	125.92	136.48	431.73	383.14	TRUE
SLC35F1	68.46	-1.63	0.48	-3.42	0	0	32.85	45.49	115.34	127.71	TRUE
LOC101749175	42.7	-1.63	0.64	-2.55	0.01	0.03	15.33	25.66	74.81	52.09	TRUE
SPTB	178.02	-1.63	0.23	-6.97	0	0	109.49	94.48	296.13	337.77	TRUE
CLDN5	81.63	-1.63	0.47	-3.49	0	0	12.04	28	57.67	65.54	TRUE
CASD1	282.41	-1.63	0.2	-8.32	0	0	160.96	158.64	451.99	536.06	TRUE
MLLT3	86.57	-1.62	0.46	-3.52	0	0	62.41	48.99	158.98	184.85	TRUE
MANBA	195.29	-1.62	0.25	-6.57	0	0	95.26	101.48	331.98	273.91	TRUE
PTPRB	357.46	-1.62	0.2	-8.07	0	0	72.27	75.82	232.23	223.5	TRUE
GXYLT2	184.64	-1.62	0.25	-6.4	0	0	93.07	90.99	249.38	317.61	TRUE
ROBO1	457.14	-1.62	0.16	-10	0	0	279.21	295.12	869.7	894	TRUE
OSCP1	77.51	-1.62	0.59	-2.74	0.01	0.02	56.94	23.33	157.42	89.06	TRUE
MARCKSL1	320.12	-1.61	0.19	-8.53	0	0	139.06	157.47	448.88	458.76	TRUE
KIAA1671	2452.57	-1.61	0.14	-11.71	0	0	1502.27	1631.9	4691.38	4895.16	TRUE
PODXL	859.68	-1.61	0.15	-10.81	0	0	155.48	205.3	556.42	544.47	TRUE
FLOT1	439.09	-1.61	0.22	-7.27	0	0	260.6	206.47	734.1	694.03	TRUE
PDE10A	118.99	-1.61	0.42	-3.85	0	0	26.28	50.16	91.96	141.16	TRUE
BTBD17	34.06	-1.61	0.6	-2.7	0.01	0.02	15.33	16.33	54.55	42.01	TRUE
EDIL3	1832.31	-1.61	0.12	-13.16	0	0	1133.27	1299.46	3539.57	3880.17	TRUE
BNIP3	1066.86	-1.61	0.11	-14.6	0	0	698.58	645.06	2127.48	1962.77	TRUE
ANKRD12	352.87	-1.6	0.23	-6.87	0	0	213.52	249.63	692.02	715.87	TRUE
YPEL2	388.8	-1.6	0.18	-8.84	0	0	200.38	233.3	695.13	621.77	TRUE
USP43	275.89	-1.6	0.19	-8.48	0	0	166.43	143.48	484.72	457.08	TRUE
NR3C1	316.99	-1.6	0.22	-7.3	0	0	175.19	208.8	548.63	616.73	TRUE
TXLNA	991.19	-1.6	0.15	-11.03	0	0	571.56	562.24	1672.37	1769.52	TRUE
ACBD4	388.79	-1.6	0.2	-8.13	0	0	171.91	143.48	469.14	489.01	TRUE
GDPD2	400.67	-1.6	0.17	-9.44	0	0	210.23	211.13	581.36	697.39	TRUE
TESK1	181.02	-1.6	0.24	-6.81	0	0	104.02	107.32	289.9	351.21	TRUE
SH3D19	639.52	-1.59	0.24	-6.74	0	0	346	416.43	1137.78	1164.55	TRUE
GBGT1	116.11	-1.59	0.33	-4.77	0	0	60.22	72.32	166.77	231.9	TRUE
FAM46A	175.67	-1.59	0.26	-6.05	0	0	110.59	75.82	275.87	285.68	TRUE
RYR3	746.65	-1.59	0.15	-10.41	0	0	360.24	377.94	1006.85	1211.61	TRUE
HECTD2	144.05	-1.59	0.5	-3.2	0	0	72.27	72.32	205.73	228.54	TRUE
EML1	480.14	-1.59	0.17	-9.41	0	0	270.45	327.78	847.88	947.78	TRUE
NCKAP5	80.13	-1.59	0.42	-3.81	0	0	62.41	36.16	138.72	157.96	TRUE
DCHS1	256.42	-1.59	0.38	-4.18	0	0	177.38	141.14	447.32	509.18	TRUE
C26H1orf74	34.9	-1.59	0.64	-2.48	0.01	0.03	19.71	12.83	35.85	62.18	TRUE
PXN	676.76	-1.58	0.18	-8.8	0	0	365.71	393.1	1120.63	1154.47	TRUE
EPAS1	383.79	-1.58	0.18	-8.83	0	0	106.21	103.82	321.07	307.52	TRUE
LOC776275	289.11	-1.58	0.23	-7.02	0	0	176.29	186.64	536.16	549.51	TRUE
CISD3	73.83	-1.58	0.42	-3.76	0	0	50.37	26.83	115.34	115.95	TRUE
SLC40A1	481.9	-1.58	0.15	-10.86	0	0	294.54	293.95	863.46	892.32	TRUE
TGFBR1	239.27	-1.58	0.21	-7.33	0	0	142.34	150.48	470.7	401.63	TRUE
LRRC15	92.07	-1.57	0.51	-3.1	0	0.01	59.13	53.66	176.12	159.64	TRUE
PARVA	207.42	-1.57	0.21	-7.37	0	0	117.16	143.48	384.97	389.87	TRUE
DMB2	67.99	-1.57	0.63	-2.48	0.01	0.03	45.99	38.49	102.87	147.88	TRUE
DDIT3	90.87	-1.57	0.31	-5.01	0	0	51.46	57.16	162.09	159.64	TRUE
VCL	3622.14	-1.57	0.1	-16	0	0	2068.36	2339.96	6223.48	6839.45	TRUE
MRPS6	1545.38	-1.57	0.09	-18.04	0	0	955.89	961.18	2878.73	2801.32	TRUE
MAP1S	498.89	-1.57	0.15	-10.48	0	0	306.59	276.46	896.19	830.14	TRUE
SLC35A5	289.37	-1.56	0.19	-8.02	0	0	156.58	173.81	472.25	504.14	TRUE
SCUBE1	40.17	-1.56	0.62	-2.52	0.01	0.03	19.71	17.5	59.23	50.41	TRUE
MICAL3	1794.7	-1.56	0.18	-8.78	0	0	1042.39	1138.48	3128.1	3293.69	TRUE
MMAA	76.32	-1.55	0.39	-3.95	0	0	43.8	29.16	118.45	95.79	TRUE
HAGHL	146.49	-1.55	0.34	-4.53	0	0	71.17	114.31	233.79	309.2	TRUE
LOC107049847	78.85	-1.55	0.36	-4.36	0	0	52.56	39.66	127.8	142.84	TRUE
DNASE2B	101.92	-1.55	0.37	-4.15	0	0	52.56	68.82	218.2	136.12	TRUE
PDGFB	100.16	-1.55	0.3	-5.18	0	0	58.03	65.32	187.03	173.09	TRUE
SYDE2	142.21	-1.55	0.29	-5.42	0	0	63.51	81.65	187.03	236.94	TRUE
TMEM121L	37.23	-1.55	0.64	-2.4	0.02	0.04	15.33	29.16	60.79	68.9	TRUE
RAB4A	267.62	-1.55	0.21	-7.47	0	0	137.96	170.31	431.73	467.17	TRUE
LOC112530289	53.56	-1.54	0.53	-2.93	0	0.01	27.37	19.83	60.79	77.3	TRUE
NPNT	150.03	-1.54	0.51	-3.01	0	0.01	104.02	83.99	249.38	299.12	TRUE
ZFYVE27	154.17	-1.54	0.24	-6.33	0	0	78.84	86.32	252.49	228.54	TRUE
BICD1	51.89	-1.54	0.51	-3.03	0	0.01	30.66	32.66	63.9	120.99	TRUE
C12H3orf18	601.99	-1.54	0.13	-11.55	0	0	237.6	226.3	696.69	655.38	TRUE
SH3BP5	248.95	-1.54	0.26	-5.85	0	0	139.06	138.81	405.24	403.31	TRUE
DUSP10	256.94	-1.54	0.19	-8.1	0	0	179.57	151.64	478.49	485.65	TRUE
LOC101749299	269.77	-1.54	0.28	-5.42	0	0	165.34	97.98	374.06	391.55	TRUE
CRY4	297.49	-1.54	0.19	-8.01	0	0	150.01	170.31	469.14	458.76	TRUE
TRIB1	118.53	-1.53	0.3	-5.13	0	0	72.27	75.82	233.79	194.93	TRUE
ZYX	1264.73	-1.53	0.13	-12.03	0	0	906.62	717.38	2389.33	2307.26	TRUE
ATP2C2	101.38	-1.53	0.66	-2.31	0.02	0.05	47.08	65.32	199.5	124.35	TRUE
ANKRD40L	368.15	-1.53	0.63	-2.44	0.01	0.03	197.09	179.64	489.4	596.56	TRUE
USP28	313.5	-1.53	0.2	-7.61	0	0	155.48	150.48	475.37	404.99	TRUE
RBFOX2	802.92	-1.52	0.16	-9.55	0	0	523.39	444.43	1371.57	1413.26	TRUE
ALKBH3	99.89	-1.52	0.44	-3.43	0	0	42.7	62.99	162.09	141.16	TRUE
SCHIP1	387.79	-1.52	0.2	-7.53	0	0	256.22	249.63	682.67	771.33	TRUE
SRF	747.15	-1.52	0.12	-12.27	0	0	466.45	446.76	1221.94	1401.5	TRUE
RYR1L1	231.63	-1.52	0.25	-6.01	0	0	131.39	135.31	336.66	428.52	TRUE
LBH	1291.97	-1.52	0.12	-13.04	0	0	896.76	913.35	2662.08	2520.68	TRUE
SDPR	5217.29	-1.52	0.08	-18.92	0	0	3339.6	3693.07	10006.2	10107.9	TRUE
EEPD1	150.78	-1.52	0.4	-3.78	0	0	108.4	99.15	272.75	320.97	TRUE
ANXA5	921.65	-1.52	0.11	-14.39	0	0	492.73	468.92	1415.21	1334.28	TRUE
MAP3K14	392.71	-1.51	0.15	-10.01	0	0	238.7	258.96	735.66	683.94	TRUE
C10H15ORF58	74.87	-1.51	0.5	-3.04	0	0.01	44.89	31.49	135.6	82.34	TRUE
ADPRHL	35.73	-1.51	0.61	-2.49	0.01	0.03	12.04	23.33	48.32	52.09	TRUE
EGFL7	140.86	-1.51	0.36	-4.17	0	0	42.7	46.66	149.63	104.19	TRUE
OLFM2	108.06	-1.51	0.29	-5.26	0	0	71.17	61.82	183.91	194.93	TRUE
EVL	501.11	-1.51	0.19	-8.14	0	0	294.54	313.78	916.46	813.34	TRUE
FBXW5	538.28	-1.51	0.16	-9.13	0	0	342.72	312.62	861.9	1001.55	TRUE
POLD4	49.72	-1.51	0.5	-3.02	0	0.01	30.66	22.16	76.37	73.94	TRUE
RILPL1	332.14	-1.51	0.19	-8.03	0	0	177.38	221.63	595.38	536.06	TRUE
HIP1	698.83	-1.5	0.19	-7.8	0	0	330.67	352.28	1031.79	902.4	TRUE
ZFHX3	257.82	-1.5	0.21	-7.19	0	0	164.24	172.64	425.5	527.66	TRUE
INPP1	140.99	-1.5	0.28	-5.31	0	0	72.27	69.99	180.8	221.82	TRUE
TGFBR3	276.32	-1.5	0.2	-7.57	0	0	141.25	167.97	464.46	408.35	TRUE
SRD5A2	139.15	-1.5	0.32	-4.67	0	0	43.8	29.16	105.98	100.83	TRUE
COL21A1	238.29	-1.5	0.23	-6.64	0	0	73.36	75.82	194.82	226.86	TRUE
KLHDC1	289.2	-1.5	0.22	-6.93	0	0	147.82	181.97	514.34	415.07	TRUE
LOC107050349	75.9	-1.5	0.43	-3.47	0	0	27.37	24.5	56.11	90.74	TRUE
MEF2D	302.56	-1.5	0.35	-4.31	0	0	199.28	202.97	603.18	531.02	TRUE
PRKAR1B	360.47	-1.5	0.26	-5.73	0	0	229.94	223.96	629.67	650.34	TRUE
SOCS5	202.94	-1.5	0.21	-7.02	0	0	112.78	136.48	350.68	351.21	TRUE
FAM219B	151.02	-1.49	0.48	-3.11	0	0.01	62.41	80.49	219.76	181.49	TRUE
PTGES3L	160.91	-1.49	0.3	-4.98	0	0	84.31	79.32	224.44	235.26	TRUE
HHIPL1	99.69	-1.49	0.36	-4.14	0	0	61.32	46.66	134.04	169.73	TRUE
ZBED1	437.36	-1.49	0.15	-9.8	0	0	292.35	295.12	793.33	855.35	TRUE
LRRC75A	127.26	-1.49	0.42	-3.58	0	0	44.89	76.99	204.18	136.12	TRUE
CHCHD10	404.58	-1.48	0.21	-7.15	0	0	271.55	183.14	654.61	615.05	TRUE
LOC107050733	51.63	-1.48	0.59	-2.51	0.01	0.03	28.47	22.16	60.79	80.66	TRUE
SLC4A3	243.79	-1.48	0.24	-6.09	0	0	152.2	153.98	389.65	463.81	TRUE
PLCXD2	60.79	-1.48	0.44	-3.36	0	0	37.23	48.99	112.22	127.71	TRUE
CDC42EP3	804.05	-1.48	0.39	-3.82	0	0	581.42	542.41	1596	1532.57	TRUE
IRF7	55.91	-1.48	0.45	-3.3	0	0	35.04	31.49	104.43	80.66	TRUE
ITSN2	635.77	-1.48	0.16	-9.24	0	0	367.9	372.11	933.6	1125.9	TRUE
C4H4ORF32	681.26	-1.48	0.11	-13.13	0	0	458.78	456.09	1257.79	1287.23	TRUE
TOB1	371.16	-1.48	0.15	-9.67	0	0	258.41	243.79	676.43	720.91	TRUE
DBT	181.86	-1.47	0.28	-5.29	0	0	99.64	106.15	328.86	241.99	TRUE
LATS2	184.89	-1.47	0.27	-5.37	0	0	93.07	129.48	299.25	317.61	TRUE
MAML2	431.4	-1.47	0.16	-9.21	0	0	259.5	290.45	818.26	705.79	TRUE
ECHS1	520.64	-1.47	0.18	-8.08	0	0	320.82	283.45	841.64	835.19	TRUE
HS3ST3B1	84.18	-1.47	0.33	-4.41	0	0	49.27	57.16	137.16	157.96	TRUE
MAPK8IP3	837.33	-1.47	0.18	-8.36	0	0	476.3	415.27	1282.73	1189.76	TRUE
FAM53B	672.61	-1.47	0.14	-10.39	0	0	381.04	419.93	1122.19	1097.34	TRUE
SNX10	54.58	-1.47	0.53	-2.78	0.01	0.01	26.28	33.83	62.34	104.19	TRUE
TMEM144	213.46	-1.47	0.47	-3.14	0	0	133.58	128.31	319.51	404.99	TRUE
LOC112530451	50.56	-1.47	0.54	-2.71	0.01	0.02	20.8	31.49	67.02	77.3	TRUE
FAM114A1	176.36	-1.47	0.26	-5.54	0	0	105.12	104.98	294.57	285.68	TRUE
PGM2L1	141.65	-1.46	0.42	-3.5	0	0	85.41	92.15	244.7	245.35	TRUE
LMCD1	1920.96	-1.46	0.08	-18.2	0	0	1217.58	1299.46	3394.62	3540.72	TRUE
SLC25A37	189.69	-1.46	0.3	-4.84	0	0	137.96	114.31	349.13	346.17	TRUE
TMEM106C	49.86	-1.46	0.47	-3.1	0	0.01	22.99	25.66	73.25	60.5	TRUE
LRFN3	62.69	-1.46	0.53	-2.76	0.01	0.01	47.08	31.49	113.78	102.51	TRUE
PITPNM2	269.48	-1.46	0.18	-7.93	0	0	175.19	165.64	483.17	453.72	TRUE
LOC112530040	144.25	-1.46	0.26	-5.58	0	0	87.6	87.49	254.05	226.86	TRUE
EXOC3L1	364.15	-1.46	0.17	-8.42	0	0	154.39	146.98	386.53	441.96	TRUE
CSAD	56.68	-1.46	0.49	-2.99	0	0.01	18.61	22.16	52.99	58.82	TRUE
KIF25	62	-1.46	0.49	-2.95	0	0.01	36.13	32.66	126.25	62.18	TRUE
PTPRC	91.37	-1.46	0.42	-3.48	0	0	45.99	61.82	132.48	163	TRUE
CCSER2	129.32	-1.45	0.51	-2.85	0	0.01	118.25	44.33	155.86	290.72	TRUE
TPM4	287.08	-1.45	0.25	-5.72	0	0	112.78	170.31	439.52	334.41	TRUE
CYP2J21	97.46	-1.45	0.4	-3.59	0	0	61.32	43.16	138.72	147.88	TRUE
SLC25A29	228.14	-1.45	0.21	-7.06	0	0	130.3	120.15	333.54	352.9	TRUE
CST3	2259.55	-1.45	0.08	-18.46	0	0	1483.66	1367.11	3910.52	3896.97	TRUE
ARHGEF11	526.15	-1.45	0.15	-9.81	0	0	320.82	284.62	815.15	843.59	TRUE
P2RX6	59.67	-1.45	0.58	-2.49	0.01	0.03	18.61	33.83	57.67	85.7	TRUE
CD93	84.1	-1.45	0.4	-3.63	0	0	24.09	24.5	62.34	70.58	TRUE
SCPEP1	358.74	-1.45	0.28	-5.19	0	0	133.58	220.46	568.89	396.59	TRUE
EPB41L2	690.52	-1.45	0.15	-9.42	0	0	377.76	384.94	967.89	1115.82	TRUE
ITIH5	856.84	-1.45	0.11	-13.4	0	0	523.39	582.07	1527.43	1488.88	TRUE
HERC4L	128.96	-1.45	0.4	-3.6	0	0	73.36	69.99	176.12	215.1	TRUE
LOC112531294	33.61	-1.45	0.61	-2.36	0.02	0.04	27.37	14	57.67	55.45	TRUE
FBXL2	488.56	-1.45	0.2	-7.09	0	0	297.83	284.62	659.29	929.29	TRUE
OSBPL6	130.75	-1.45	0.27	-5.37	0	0	95.26	79.32	226	250.39	TRUE
LOC101751423	638.93	-1.45	0.16	-9.27	0	0	257.31	282.29	732.54	736.04	TRUE
TPCN3	136.2	-1.44	0.32	-4.51	0	0	45.99	65.32	154.3	147.88	TRUE
HLF	805.81	-1.44	0.15	-9.85	0	0	524.48	521.42	1313.9	1532.57	TRUE
ANKRD28	361.89	-1.44	0.16	-9.25	0	0	215.71	201.8	554.86	581.44	TRUE
RAVER2	395.51	-1.44	0.16	-8.79	0	0	266.07	239.13	640.58	734.36	TRUE
ESAM	97.37	-1.44	0.43	-3.34	0	0	29.56	26.83	81.05	72.26	TRUE
RPGR	54.19	-1.44	0.45	-3.23	0	0	32.85	29.16	77.93	90.74	TRUE
ABCA2	436.98	-1.44	0.16	-9.22	0	0	260.6	255.46	665.52	736.04	TRUE
CRY1	1906.26	-1.44	0.11	-13.11	0	0	1185.83	1172.31	3274.61	3120.6	TRUE
AXIN2	191.59	-1.44	0.23	-6.33	0	0	121.54	130.65	338.22	344.49	TRUE
BBS10	168.74	-1.44	0.24	-5.99	0	0	90.88	86.32	219.76	260.47	TRUE
NRG4	99.94	-1.44	0.37	-3.89	0	0	72.27	60.66	165.21	194.93	TRUE
NBEAL1	738.53	-1.44	0.17	-8.31	0	0	429.22	561.08	1340.39	1337.64	TRUE
HMCN1	612.01	-1.44	0.18	-8.07	0	0	273.74	303.28	737.22	823.42	TRUE
PREPL	82.17	-1.43	0.57	-2.51	0.01	0.03	47.08	46.66	113.78	139.48	TRUE
LYGL	44.85	-1.43	0.56	-2.53	0.01	0.03	30.66	24.5	49.88	99.15	TRUE
CUL4A	399.26	-1.43	0.16	-8.95	0	0	264.98	276.46	670.2	788.13	TRUE
TRIM25	123.99	-1.43	0.34	-4.19	0	0	59.13	81.65	171.45	206.7	TRUE
PIAS1	401.61	-1.42	0.26	-5.42	0	0	336.15	201.8	715.4	729.32	TRUE
INVS	103.58	-1.42	0.37	-3.87	0	0	87.6	53.66	180.8	198.29	TRUE
C3H1ORF198	808.73	-1.42	0.12	-12.19	0	0	483.97	513.25	1288.96	1377.97	TRUE
CCDC82	173.86	-1.42	0.24	-5.91	0	0	93.07	111.98	257.17	290.72	TRUE
APCDD1	1104.95	-1.42	0.13	-10.5	0	0	741.28	764.04	2074.49	1944.29	TRUE
SOSTDC1	4970.38	-1.42	0.07	-19.9	0	0	2927.9	2787.89	7769.61	7493.15	TRUE
TMEM150A	203.95	-1.42	0.29	-4.94	0	0	125.92	123.65	307.04	359.62	TRUE
ARNTL	235.21	-1.42	0.33	-4.23	0	0	130.3	180.8	411.47	418.43	TRUE
DHRS12	85.27	-1.42	0.43	-3.29	0	0	51.46	59.49	99.75	196.61	TRUE
LPCAT2	199.54	-1.41	0.22	-6.34	0	0	122.63	115.48	335.1	299.12	TRUE
STAT1	701.65	-1.41	0.23	-6.14	0	0	452.21	459.59	1318.57	1107.42	TRUE
SIPA1L3L	52.27	-1.41	0.52	-2.73	0.01	0.02	29.56	19.83	82.61	48.73	TRUE
WNT5A	435.94	-1.41	0.18	-7.82	0	0	229.94	272.96	684.22	650.34	TRUE
VRK3	326.5	-1.41	0.21	-6.62	0	0	159.86	159.81	416.15	431.88	TRUE
LOC112533470	80.45	-1.41	0.39	-3.57	0	0	59.13	45.49	121.57	156.28	TRUE
PACS2	168.93	-1.4	0.42	-3.3	0	0	110.59	107.32	278.99	297.44	TRUE
CEP85L	212.32	-1.4	0.27	-5.25	0	0	142.34	141.14	386.53	362.98	TRUE
CLIP2	360.28	-1.4	0.18	-7.65	0	0	204.76	200.63	543.95	527.66	TRUE
L3MBTL4	108.12	-1.4	0.4	-3.52	0	0	48.18	80.49	199.5	139.48	TRUE
CREB3L1	155.22	-1.4	0.26	-5.48	0	0	88.69	92.15	232.23	245.35	TRUE
PALLD	7878.04	-1.4	0.08	-16.88	0	0	5047.72	5502.28	13957.2	13895.7	TRUE
STARD3NL	244.63	-1.4	0.19	-7.33	0	0	150.01	144.64	391.21	386.5	TRUE
LOC100859910	44.12	-1.4	0.48	-2.92	0	0.01	26.28	23.33	65.46	65.54	TRUE
CLC2DL4	262.8	-1.4	0.32	-4.34	0	0	176.29	107.32	439.52	309.2	TRUE
ZDHHC12	65.2	-1.4	0.45	-3.12	0	0.01	26.28	36.16	68.58	95.79	TRUE
ACSS1	264.52	-1.4	0.26	-5.34	0	0	166.43	159.81	459.79	398.27	TRUE
SCUBE2	284.13	-1.4	0.17	-8.18	0	0	191.62	193.64	517.45	495.73	TRUE
LOC776594	263.12	-1.39	0.18	-7.6	0	0	142.34	143.48	384.97	366.34	TRUE
MAN2A2	262.99	-1.39	0.19	-7.36	0	0	146.72	129.48	360.04	366.34	TRUE
NEDD4L	625.85	-1.39	0.12	-11.53	0	0	387.61	358.11	972.56	986.43	TRUE
SPTBB4L	1837.54	-1.39	0.1	-14.54	0	0	1168.31	1131.48	2872.49	3167.66	TRUE
CYBA	202.1	-1.39	0.24	-5.91	0	0	114.97	108.48	271.2	315.93	TRUE
AGAP1	466.28	-1.39	0.16	-8.56	0	0	273.74	331.28	738.77	848.63	TRUE
LOC107051524	197.77	-1.39	0.26	-5.34	0	0	88.69	78.15	196.38	241.99	TRUE
CC2D2A	250.66	-1.39	0.26	-5.28	0	0	146.72	127.15	350.68	368.02	TRUE
SLC25A19	160.73	-1.39	0.3	-4.59	0	0	84.31	117.81	283.66	245.35	TRUE
MMP28	189.14	-1.39	0.25	-5.6	0	0	95.26	106.15	235.35	292.4	TRUE
LOC101747660	65.18	-1.39	0.4	-3.49	0	0	36.13	39.66	110.66	87.38	TRUE
TUBB1	250.36	-1.39	0.19	-7.11	0	0	153.29	183.14	453.55	425.15	TRUE
PNPLA2	383.46	-1.39	0.15	-9.04	0	0	246.36	268.29	670.2	673.86	TRUE
CSTB	556.84	-1.38	0.14	-10.14	0	0	381.04	342.94	967.89	922.57	TRUE
HOMER3	98.9	-1.38	0.31	-4.5	0	0	51.46	51.33	137.16	131.08	TRUE
IPO4	187.55	-1.38	0.24	-5.8	0	0	127.01	103.82	303.93	297.44	TRUE
PTBP2	292.97	-1.38	0.23	-5.96	0	0	175.19	202.97	469.14	514.22	TRUE
2024-09-09	1608.57	-1.38	0.14	-10.15	0	0	914.28	989.17	2403.36	2545.89	TRUE
ABTB1	417.87	-1.38	0.2	-7	0	0	256.22	304.45	710.72	746.12	TRUE
XKR4	88.75	-1.38	0.38	-3.67	0	0	47.08	43.16	141.83	92.42	TRUE
STBD1	124.21	-1.38	0.28	-4.86	0	0	75.55	79.32	207.29	194.93	TRUE
PLEKHB1	508.57	-1.38	0.15	-8.92	0	0	344.91	330.11	812.03	942.73	TRUE
HOXA3	324.08	-1.38	0.24	-5.68	0	0	229.94	185.47	620.32	458.76	TRUE
LOC101749023	202.79	-1.37	0.23	-5.92	0	0	127.01	135.31	327.31	352.9	TRUE
WNT6	66.88	-1.37	0.54	-2.54	0.01	0.03	61.32	39.66	134.04	127.71	TRUE
THBD	186.92	-1.37	0.5	-2.73	0.01	0.02	33.94	61.82	152.74	94.11	TRUE
LIM2	255.97	-1.37	0.2	-6.82	0	0	121.54	124.81	308.6	327.69	TRUE
FILIP1L	3652.53	-1.37	0.07	-19.68	0	0	2551.23	2657.24	6779.9	6644.52	TRUE
[truncated: 1,922 more rows]
