# Supplementary material for: Regulation of feather length: FGF/IGF signaling and NOTCH/YAP modulation of progenitor cell topology
Source: Sci Adv. 2025 Aug 22;11(34):eadw2382. doi: 10.1126/sciadv.adw2382 (PMC12372877; doi:10.1126/sciadv.adw2382)
Supplement: Supplementary file 2 — Tables S1 to S5 [file sciadv.adw2382_tables_s1_to_s5.zip › adw2382_table_s2.xlsx]

## Sheet: Early growth versus Late growth
source	term_name	term_id	highlighted	adjusted_p_value	negative_log10_of_adjusted_p_value	term_size	query_size	intersection_size	effective_domain_size	intersections
GO:MF	protein binding	GO:0005515	TRUE	9.72938e-81	80.0119	10472	1569	1025	25071	GJA5,CXCL14,FHL2,P2RX1,DES,WFIKKN2,MME,MGP,FBN2,MYL4,C1QTNF5,P4HA3,SMOC2,CUBN,SYNPO2,CCDC170,DUSP3,TMTC1,FHL5,LRRC17,ISLR2,ESR1,CMYA5,LZTS3,CPZ,ALDOB,C1QC,CHRDL1,ROBO4,CRHR2,NEXN,ATP1B4,TAGLN,NTN1,CORIN,KCNJ2,KCNH2,PLEKHH2,DCX,NRN1,ATP2B2,ABCC8,ELN,GPR37L1,ADCYAP1R1,CDH20,THBS4,PDE9A,SH3TC2,LHCGR,AMHR2,KLHDC7A,C7,CLEC3B,SOX10,PITX2,ACAN,CNTN3,CACNA1G,C1QTNF4,RYR2,BVES,C3,SLN,CACNA1H,LAMA4,COL4A1,…
GO:MF	binding	GO:0005488	FALSE	2.53389e-63	62.5962	16411	1569	1322	25071	GJA5,CXCL14,FHL2,P2RX1,DES,CYP2AB1,PTGDS,WFIKKN2,ADAMTS12,MME,MGP,FBN2,MYL4,C1QTNF5,P4HA3,SMOC2,CUBN,SYNPO2,CCDC170,DUSP3,TMTC1,FHL5,LRRC17,ISLR2,ESR1,CMYA5,LZTS3,CPZ,ADAMTS18,ALDOB,C1QC,CHRDL1,ROBO4,CRHR2,NEXN,ATP1B4,COL13A1,TAGLN,NTN1,ZNF536,CORIN,KCNJ2,KCNH2,PLEKHH2,DCX,NRN1,ATP2B2,ABCC8,ELN,CYGB,GPR37L1,ADCYAP1R1,CDH20,THBS4,PDE9A,SH3TC2,AFF3,LHCGR,AMHR2,KLHDC7A,STK32A,C7,F8,CLEC3B,SOX10,PITX…
GO:MF	extracellular matrix structural constituent	GO:0005201	TRUE	4.14818e-41	40.3821	132	1569	66	25071	FBN2,COL13A1,NTN1,ELN,THBS4,COL19A1,LAMA4,COL4A1,NID1,ASPN,COL1A1,POSTN,COL6A2,LUM,COL1A2,COL4A2,COL6A1,COMP,OGN,COL11A1,LAMA2,RELN,COL25A1,FBLN5,COL3A1,FBLN1,EMILIN2,ADIPOQ,SPON1,SCARA3,COL6A3,MMRN2,NID2,FBN1,DPT,FBLN2,SLIT2,TGFBI,EMILIN1,COL8A2,LAMB2,COL8A1,COL27A1,PAPLN,COL16A1,MFAP5,SPARC,COL14A1,COL5A1,SRPX2,HMCN1,COL12A1,COL18A1,FN1,COL7A1,CRELD1,EFEMP1,COL23A1,SPOCK2,PRELP,LTBP1,IGFBP7,DCN…
GO:MF	ion binding	GO:0043167	FALSE	2.10456e-31	30.6768	6061	1569	588	25071	FHL2,P2RX1,CYP2AB1,PTGDS,ADAMTS12,MME,MGP,FBN2,MYL4,P4HA3,SMOC2,CUBN,FHL5,ESR1,CPZ,ADAMTS18,ALDOB,ZNF536,KCNJ2,ATP2B2,ABCC8,CYGB,CDH20,THBS4,PDE9A,AMHR2,STK32A,F8,CLEC3B,ACAN,CACNA1G,RYR2,EGFL6,BVES,ACP5,EFCAB2,CDHR4,TUBAL3,MAOB,PHEX,SP5,NID1,CAPN9,HPD,ASPN,MYH11,RASL12,NELL2,TRPC6,ACTA2,SOD3,COL1A1,POSTN,FREM1,HTR2C,PDLIM3,NTRK3,CDH11,COL1A2,CPXM2,ADAMTS15,OBSCN,ACTG2,ITGA11,CDH19,GALNT5,MASP1,Z…
GO:MF	small molecule binding	GO:0036094	FALSE	4.4973e-31	30.347	6290	1569	603	25071	FHL2,P2RX1,CYP2AB1,PTGDS,ADAMTS12,MME,MGP,FBN2,MYL4,P4HA3,SMOC2,CUBN,FHL5,ESR1,CPZ,ADAMTS18,ALDOB,ZNF536,KCNJ2,ATP2B2,ABCC8,CYGB,CDH20,THBS4,PDE9A,AMHR2,STK32A,F8,CLEC3B,ACAN,CACNA1G,RYR2,EGFL6,BVES,ACP5,EFCAB2,CDHR4,TUBAL3,MAOB,PHEX,SP5,NID1,CAPN9,HPD,ASPN,MYH11,RASL12,NELL2,TRPC6,ACTA2,SOD3,COL1A1,POSTN,FREM1,HTR2C,PDLIM3,NTRK3,CDH11,COL1A2,CPXM2,ADAMTS15,OBSCN,ACTG2,ITGA11,CDH19,GALNT5,MASP1,Z…
GO:MF	cation binding	GO:0043169	FALSE	1.18212e-25	24.9273	4343	1569	441	25071	FHL2,CYP2AB1,ADAMTS12,MME,MGP,FBN2,MYL4,P4HA3,SMOC2,CUBN,FHL5,ESR1,CPZ,ADAMTS18,ALDOB,ZNF536,ATP2B2,ABCC8,CYGB,CDH20,THBS4,PDE9A,AMHR2,STK32A,F8,CLEC3B,ACAN,CACNA1G,RYR2,EGFL6,ACP5,EFCAB2,CDHR4,TUBAL3,PHEX,SP5,NID1,CAPN9,HPD,ASPN,NELL2,SOD3,COL1A1,POSTN,FREM1,HTR2C,PDLIM3,CDH11,COL1A2,CPXM2,ADAMTS15,OBSCN,ITGA11,CDH19,GALNT5,MASP1,ZMAT4,ZIC3,PCP4,COMP,SLC8A1,PCDH18,NAALAD2,ENPP3,ADAM33,PDGFRB,ADG…
GO:MF	metal ion binding	GO:0046872	FALSE	3.45709e-25	24.4613	4235	1569	431	25071	FHL2,CYP2AB1,ADAMTS12,MME,MGP,FBN2,MYL4,P4HA3,SMOC2,CUBN,FHL5,ESR1,CPZ,ADAMTS18,ZNF536,ATP2B2,ABCC8,CYGB,CDH20,THBS4,PDE9A,AMHR2,STK32A,F8,CLEC3B,ACAN,CACNA1G,RYR2,EGFL6,ACP5,EFCAB2,CDHR4,TUBAL3,PHEX,SP5,NID1,CAPN9,HPD,ASPN,NELL2,SOD3,COL1A1,POSTN,FREM1,PDLIM3,CDH11,COL1A2,CPXM2,ADAMTS15,OBSCN,ITGA11,CDH19,GALNT5,MASP1,ZMAT4,ZIC3,PCP4,COMP,SLC8A1,PCDH18,NAALAD2,ENPP3,ADAM33,PDGFRB,ADGRL4,COL11A1,…
GO:MF	glycosaminoglycan binding	GO:0005539	FALSE	1.33841e-18	17.8734	224	1569	58	25071	SMOC2,COL13A1,THBS4,CLEC3B,ACAN,CTSG,NELL2,POSTN,RSPO4,ADAMTS15,COMP,PTN,COL11A1,FGF10,STAB1,CRISPLD2,FGF7,COL25A1,CHRD,ENG,CCDC80,ANXA6,CFH,VCAN,FGFRL1,BMP4,TGFBR2,FSTL1,FBN1,LRTM2,SULF1,SLIT2,NRP2,SFRP1,EGFLAM,ECM2,NRP1,COL5A1,FBLN7,NDNF,THBS2,FGFR4,PCOLCE,FN1,FGFR1,COL23A1,SPOCK2,PRELP,DCN,HAPLN1,HBEGF,NOD1,RPL29,ALK,SLIT1,ABI3BP,VIT,SOST
GO:MF	cell adhesion molecule binding	GO:0050839	FALSE	1.34951e-16	15.8698	292	1569	64	25071	NEXN,CDH20,THBS4,POSTN,CDH11,ESM1,OBSCN,ITGA11,CDH19,PTPRM,COMP,PTN,CXCL12,ITGA8,IGF2,CDH13,FBLN5,COL3A1,CD200,FBLN1,PTPRB,VWF,CDH5,KDR,THY1,ESAM,NECTIN3,FBN1,CDH2,VCAM1,MADCAM1,TGFBI,PLPP3,PTPN6,EMILIN1,ITGA4,ITGA1,NINJ1,LAMB2,COL16A1,JAM2,P2RX4,PKP2,ITGA9,TSPAN4,LYN,PROM1,FN1,ITGB2,FGFR1,ITGA3,CD9,DMD,PTK2,CDH18,CX3CL1,NDRG1,NRXN1,ITGA2,CNTN1,ITGB6,NRCAM,ITGA2B,TNR
GO:MF	calcium ion binding	GO:0005509	FALSE	1.01831e-15	14.9921	719	1569	109	25071	MGP,FBN2,MYL4,SMOC2,CUBN,ATP2B2,CDH20,THBS4,CLEC3B,ACAN,RYR2,EGFL6,EFCAB2,CDHR4,NID1,CAPN9,ASPN,NELL2,CDH11,CDH19,MASP1,PCP4,COMP,PCDH18,ENPP3,ADGRL4,STAB1,CDH13,FBLN5,FBLN1,FAT4,CDH5,ANXA6,VCAN,SMOC1,THBD,PKD2,NID2,CD93,PCDH12,FSTL1,CRTAC1,FBN1,HEG1,ENPP2,FBLN2,SULF1,SLIT2,SPOCK1,EGFL7,MICU3,CDH2,SYT1,RET,REPS2,DGKG,MYL9,MMRN1,EGFLAM,VWA2,SPARC,LPCAT1,P4HTM,F10,EPDR1,S100A10,FBLN7,MEGF6,FKBP7,CA…
GO:MF	carbohydrate derivative binding	GO:0097367	FALSE	1.37153e-15	14.8628	2257	1569	243	25071	P2RX1,SMOC2,COL13A1,ATP2B2,ABCC8,THBS4,AMHR2,STK32A,CLEC3B,ACAN,BVES,TUBAL3,NID1,CTSG,MYH11,RASL12,NELL2,ACTA2,CTSK,POSTN,RSPO4,NTRK3,ADAMTS15,OBSCN,ACTG2,COMP,RASD2,PTN,PDGFRB,COL11A1,PDGFRA,P2RX7,FGF10,ABCG2,MYLK,ADCY2,GEM,AK1,GREM1,FES,STAB1,HPSE2,CRISPLD2,FGF7,REM1,IQCA1,COL25A1,CHRD,CSF1R,ABCC3,ENG,GRK5,GUCY1A2,RHOC,ABCA7,TEK,PRKG1,PDE1C,ADIPOQ,FLT1,TIE1,LPAR4,FGR,CCDC80,CDA,ANXA6,CFH,ENTPD1…
GO:MF	heparin binding	GO:0008201	FALSE	1.49553e-15	14.8252	163	1569	45	25071	SMOC2,COL13A1,THBS4,CLEC3B,CTSG,NELL2,POSTN,RSPO4,ADAMTS15,COMP,PTN,COL11A1,FGF10,CRISPLD2,FGF7,COL25A1,CHRD,CCDC80,CFH,FGFRL1,BMP4,FSTL1,FBN1,LRTM2,SLIT2,NRP2,SFRP1,ECM2,NRP1,COL5A1,FBLN7,NDNF,THBS2,FGFR4,PCOLCE,FN1,FGFR1,COL23A1,PRELP,HBEGF,RPL29,ALK,SLIT1,ABI3BP,SOST
GO:MF	extracellular matrix structural constituent conferring tensile strength	GO:0030020	FALSE	3.58197e-15	14.4459	42	1569	23	25071	COL13A1,COL19A1,COL4A1,COL1A1,COL6A2,COL1A2,COL4A2,COL6A1,COL11A1,COL25A1,COL3A1,SCARA3,COL6A3,COL8A2,COL8A1,COL27A1,COL16A1,COL14A1,COL5A1,COL12A1,COL18A1,COL7A1,COL23A1
GO:MF	sulfur compound binding	GO:1901681	FALSE	5.79623e-15	14.2369	283	1569	60	25071	P2RX1,SMOC2,COL13A1,THBS4,CLEC3B,RYR2,CTSG,NELL2,POSTN,RSPO4,ADAMTS15,COMP,PTN,COL11A1,FGF10,GREM1,HPSE2,CRISPLD2,FGF7,COL25A1,CHRD,CCDC80,ANXA6,CFH,FGFRL1,CD34,BMP4,FSTL1,FBN1,LRTM2,SLIT2,NRP2,SFRP1,ZCCHC4,ECM2,NRP1,ACBD4,FST,COL5A1,FBLN7,NDNF,THBS2,FGFR4,KMT5C,PCOLCE,FN1,FGFR1,CHST15,COL23A1,PRELP,HBEGF,RPL29,PANK3,BMT2,ALK,SLIT1,ABI3BP,LRRTM4,CBS,SOST
GO:MF	collagen binding	GO:0005518	FALSE	4.2123e-14	13.3755	70	1569	28	25071	THBS4,NID1,CTSK,COL6A2,LUM,ITGA11,COL6A1,COMP,VWF,CSPG4,PODN,TGFBI,ITGA1,SRGN,SPARC,ECM2,AEBP1,HSPG2,PCOLCE,ITGA9,PDGFA,ITGA3,LOX,C1QTNF1,DCN,DDR2,ABI3BP,ITGA2
GO:MF	signaling receptor binding	GO:0005102	FALSE	3.35521e-13	12.4743	1591	1569	180	25071	CXCL14,WFIKKN2,FBN2,DUSP3,ESR1,CRHR2,NTN1,ATP2B2,THBS4,C1QTNF4,C3,LAMA4,DKK1,CTSG,PENK,IGSF11,CNTFR,GDF6,ESM1,C1QL1,CCL26,COMP,OGN,PTN,CXCL12,PDGFRB,ITGA8,PDGFRA,P2RX7,FGF10,IGF2,GREM1,FES,MEGF10,LAMA2,FGF7,RELN,FBLN5,SEMA6C,ANO1,COL3A1,ENG,NDP,FBLN1,RARRES2,WNT2B,ADIPOQ,DKK2,VWF,CDH5,FGR,PALM,BMP6,NTRK2,EDNRB,DRD3,DAB2,BMP4,TGFBR2,LYPD1,CRLF1,PKD2,KDR,PLAT,THY1,SFRP2,BDKRB2,FBN1,APOA1,SEMA3C,CD7…
GO:MF	identical protein binding	GO:0042802	FALSE	2.4739e-12	11.6066	2376	1569	240	25071	FHL2,P2RX1,DES,MME,C1QTNF5,CUBN,ESR1,ALDOB,KCNJ2,KCNH2,NRN1,THBS4,PDE9A,LHCGR,AMHR2,SOX10,PITX2,RYR2,NCAM2,MAOB,HPD,BCAS1,NELL2,TRPC6,COL1A1,NEFL,HTR2C,GDF6,COL1A2,MASP1,ZMAT4,PTPRM,TBX15,PDGFRA,P2RX7,GREM1,CDH13,COL25A1,FBLN5,ANO1,CSF1R,C1QTNF6,ENG,NDP,FBLN1,SARM1,KCNK4,TEK,PRKG1,ADIPOQ,STOM,HTRA3,VWF,CDA,ANXA6,CFH,ENTPD1,NTRK2,TRPV2,GPX3,CNKSR2,MGLL,CLDN5,FGFRL1,ABCD2,BMP4,UPP1,PKD2,KDR,PECAM1,…
GO:MF	catalytic activity	GO:0003824	TRUE	1.82824e-11	10.738	5731	1569	480	25071	CYP2AB1,PTGDS,ADAMTS12,MME,P4HA3,DUSP3,TMTC1,CPZ,ADAMTS18,ALDOB,CORIN,ATP2B2,ABCC8,CYGB,PDE9A,AMHR2,STK32A,F8,AWAT1,ACP5,TUBAL3,B3GALT2,MAOB,PHEX,CAPN9,HPD,CTSG,DUSP26,RASL12,GPAT2,PRSS12,ACTA2,CTSK,SOD3,NTRK3,CPXM2,ADAMTS15,OBSCN,ACTG2,GALNT5,MASP1,PTPRM,AS3MT,RASD2,NAALAD2,ENPP3,AASS,ADAM33,PDGFRB,PGM5,PDGFRA,CDO1,ABCG2,MYLK,PIK3R5,ADCY2,GEM,AK1,FES,HPSE2,MMP2,REM1,IQCA1,RELN,KCNAB1,VAT1L,PLA1A…
GO:MF	transmembrane receptor protein kinase activity	GO:0019199	FALSE	1.16452e-10	9.93385	80	1569	26	25071	AMHR2,NTRK3,PDGFRB,PDGFRA,CSF1R,ENG,TEK,FLT1,TIE1,NTRK2,EPHA5,FGFRL1,TGFBR2,KDR,FLT4,RET,BMPR1B,NRP2,MERTK,NRP1,FGFR4,FGFR3,FGFR1,EFEMP1,DDR2,ALK
GO:MF	growth factor binding	GO:0019838	FALSE	1.45807e-10	9.83622	142	1569	35	25071	WFIKKN2,CHRDL1,COL4A1,COL1A1,NTRK3,COL1A2,COL6A1,LRRC32,PTN,PDGFRB,PDGFRA,CSF1R,COL3A1,SCN5A,ENG,TEK,FLT1,NTRK2,EPHA5,FGFRL1,TGFBR2,KDR,FLT4,NRP1,COL5A1,SRPX2,FGFR4,FGFR3,IGFBP4,PDGFA,FGFR1,LTBP1,IGFBP7,CD36,DUSP1
GO:MF	integrin binding	GO:0005178	FALSE	1.72937e-10	9.76211	143	1569	35	25071	THBS4,ESM1,COMP,PTN,CXCL12,ITGA8,IGF2,FBLN5,COL3A1,FBLN1,VWF,KDR,THY1,FBN1,VCAM1,MADCAM1,PLPP3,EMILIN1,ITGA1,LAMB2,COL16A1,JAM2,ITGA9,TSPAN4,LYN,FN1,ITGA3,CD9,DMD,PTK2,CX3CL1,ITGA2,ITGB6,ITGA2B,TNR
GO:MF	molecular function regulator activity	GO:0098772	FALSE	2.41597e-10	9.61691	2135	1569	213	25071	CXCL14,WFIKKN2,FBN2,CRHR2,NTN1,RGS5,THBS4,C1QTNF4,C3,SLN,DKK1,CTSG,RASL12,CTSK,PENK,KCNMB1,GDF6,OBSCN,RGS4,PSD2,PPP4R4,CCL26,OGN,PTN,CXCL12,ARHGAP28,P2RX7,FGF10,IGF2,PIK3R5,GEM,GREM1,GPC3,FARP1,FGF7,REM1,DLC1,KCNAB1,SEMA6C,ARHGEF28,KCNMB2,ENG,NDP,FBLN1,SERPINF1,PRKG1,WNT2B,ADIPOQ,ARAP3,DKK2,STOM,DOCK11,KCNK2,COL6A3,BMP6,FGD5,TFPI2,ARHGAP6,BMP4,TGFBR2,LYPD1,CRLF1,PKD2,THY1,SFRP2,PREX2,RARRES1,FBN1…
GO:MF	transmembrane receptor protein tyrosine kinase activity	GO:0004714	FALSE	7.04544e-10	9.15209	62	1569	22	25071	NTRK3,PDGFRB,PDGFRA,CSF1R,TEK,FLT1,TIE1,NTRK2,EPHA5,FGFRL1,KDR,FLT4,RET,NRP2,MERTK,NRP1,FGFR4,FGFR3,FGFR1,EFEMP1,DDR2,ALK
GO:MF	structural molecule activity	GO:0005198	FALSE	2.29744e-09	8.63876	927	1569	111	25071	DES,FBN2,NEXN,COL13A1,NTN1,ELN,THBS4,COL19A1,BVES,TUBAL3,LAMA4,COL4A1,NID1,ASPN,MYH11,COL1A1,NEFL,POSTN,COL6A2,PDLIM3,LUM,COL1A2,COL4A2,COL6A1,COMP,OGN,COL11A1,LAMA2,RELN,COL25A1,FBLN5,COL3A1,FBLN1,EMILIN2,ADIPOQ,SPON1,SCARA3,COL6A3,MMRN2,CLDN5,GPM6B,CRYGN,NID2,FBN1,DPT,FBLN2,SLIT2,VIM,MALL,CROCC,TGFBI,EMILIN1,COL8A2,LAMB2,CAMK2B,COL8A1,COL27A1,PAPLN,COL16A1,MFAP5,SPARC,COL14A1,SNTA1,COL5A1,SRPX2…
GO:MF	protein tyrosine kinase activity	GO:0004713	FALSE	3.93343e-08	7.40523	140	1569	31	25071	NTRK3,PDGFRB,PDGFRA,FES,CSF1R,TEK,FLT1,TIE1,FGR,NTRK2,EPHA5,FGFRL1,KDR,FLT4,RET,NRP2,MERTK,NRP1,FGFR4,FGFR3,LYN,FGFR1,EFEMP1,PTK2,CHKA,AATK,DDR2,ALK,TNK2,TXK,ZAP70
GO:MF	cytoskeletal protein binding	GO:0008092	FALSE	4.18107e-08	7.37871	1010	1569	114	25071	DES,MYL4,SYNPO2,CCDC170,DUSP3,ALDOB,NEXN,PLEKHH2,DCX,MYH11,TRPC6,PDLIM3,OBSCN,HSPB7,LMOD1,CNN1,SLC8A1,CCDC69,ABCG2,MYLK,FES,FARP1,ATCAY,CACNA1C,LIMCH1,SCN5A,CAPN6,RFLNB,PARVG,ANXA6,KBTBD13,KCNMA1,FHOD3,PKD2,KIFC3,ADORA2A,REEP1,SYNE1,RCSD1,SYNPO,LIMD2,CRMP1,MTCL1,CROCC,KCNA2,MYL9,SHROOM3,KCNQ2,FABP3,CAPN10,SSH3,WIPF1,EPB41L4A,SNTA1,CALD1,SPEG,MYO5C,KIFC1,CCDC61,TRIM2,SYBU,MYO1D,LYN,PROM1,CSRP1,MAR…
GO:MF	extracellular matrix binding	GO:0050840	FALSE	9.67904e-08	7.01417	65	1569	20	25071	SMOC2,ELN,THBS4,NID1,ADAMTS15,SMOC1,OLFML2B,FBLN2,SLIT2,TGFBI,SPARC,ITGA9,ADAMTSL2,ITGA3,SPOCK2,LTBP1,DCN,ITGA2,LGALS1,ITGA2B
GO:MF	catalytic activity, acting on a protein	GO:0140096	FALSE	1.09297e-07	6.96139	2344	1569	217	25071	ADAMTS12,MME,P4HA3,DUSP3,TMTC1,CPZ,ADAMTS18,CORIN,AMHR2,STK32A,PHEX,CAPN9,CTSG,DUSP26,PRSS12,CTSK,NTRK3,CPXM2,ADAMTS15,OBSCN,GALNT5,MASP1,PTPRM,NAALAD2,ADAM33,PDGFRB,PDGFRA,MYLK,FES,MMP2,RELN,CSF1R,LOXL3,GGT5,ADAMTS2,CAPN6,ENG,GRK5,TEK,PRKG1,MGAT5B,FLT1,TIE1,RNF144A,PTPRB,HTRA3,FGR,CFD,NTRK2,EPHA5,ADAMTS17,ANPEP,FGFRL1,TGFBR2,KDR,PLAT,FLT4,YBEY,MECOM,TRHDE,GGT1,PTPRE,RET,BMPR1B,GALNT12,NRP2,PRKCQ…
GO:MF	hormone binding	GO:0042562	FALSE	1.45624e-07	6.83677	94	1569	24	25071	ESR1,CRHR2,ADCYAP1R1,LHCGR,AMHR2,RXFP2,CALCR,CDH13,MC5R,CMKLR1,PRLR,OXTR,EDNRB,PDE3A,RAMP2,ADRA2A,THRB,HK3,RAMP1,INHBA,NPR2,CTSH,CRYM,RNLS
GO:MF	platelet-derived growth factor binding	GO:0048407	FALSE	1.64922e-07	6.78272	12	1569	9	25071	COL4A1,COL1A1,COL1A2,COL6A1,PDGFRB,PDGFRA,COL3A1,COL5A1,PDGFA
GO:MF	transition metal ion binding	GO:0046914	FALSE	2.14453e-07	6.66867	1115	1569	120	25071	CYP2AB1,MME,P4HA3,ESR1,CPZ,ABCC8,CYGB,F8,ACP5,HPD,SOD3,CPXM2,ADAMTS15,ZMAT4,ENPP3,ADAM33,P2RX7,CDO1,MMP2,VAT1L,LOXL3,ADAMTS2,CA10,MGAT5B,RNF144A,CYP8B1,CDA,MSRB3,GPX3,ANPEP,EPAS1,F5,TRHDE,ENPP2,GATA2,CPXM1,ZCCHC4,PTPRG,MMP11,ADAMTS9,ERI2,OGFOD2,CYP21A1,THRB,AEBP1,DPEP1,P4HTM,ZFHX4,AOX1,ARG2,P2RX4,BBOX1,ALOX5,SEC24D,P3H3,TIMP3,DPYD,GALNT4,TRIM2,CPN1,PDZRN3,CP,L3MBTL1,RNF207,FN1,P3H1,NR4A1,ZFAND2B,…
GO:MF	protein kinase activity	GO:0004672	FALSE	3.35032e-07	6.47491	595	1569	75	25071	AMHR2,STK32A,NTRK3,OBSCN,PDGFRB,PDGFRA,MYLK,FES,CSF1R,ENG,GRK5,TEK,PRKG1,FLT1,TIE1,FGR,NTRK2,EPHA5,FGFRL1,TGFBR2,KDR,FLT4,RET,BMPR1B,NRP2,PRKCQ,MERTK,RASSF2,CAMK2B,PRKG2,STK10,NRP1,SPEG,ALPK1,RNASEL,FGFR4,FGFR3,IKBKE,VRK3,LYN,NPR2,FGFR1,EFEMP1,STK36,PTK2,DCLK2,GRK6,CHKA,AATK,GRK2,CDK5,DDR2,CCND1,TRIM24,MAPK6,PRKX,PIM3,WNK2,CDKN1A,PRKCI,NEK7,PRKACB,ALK,NME7,PAK6,CDK19,TNK2,SGK1,MAPK11,HUNK,MAPK9,N…
GO:MF	protein-containing complex binding	GO:0044877	FALSE	3.41155e-07	6.46705	1539	1569	153	25071	P2RX1,MYL4,ESR1,NEXN,THBS4,PITX2,NID1,MYH11,CTSK,NEFL,COL6A2,LUM,ESM1,ITGA11,COL6A1,CNN1,COMP,PTN,CXCL12,ITGA8,PDGFRA,IGF2,PIK3R5,STAB1,MEGF10,CDH13,COLEC12,FBLN5,COL3A1,FBLN1,GUCY1A2,KCNH5,VWF,CDH5,FGR,ANXA6,KBTBD13,FHOD3,TGFBR2,KDR,THY1,CD93,FBN1,APOA1,CD74,ADORA2A,SYNE1,RCSD1,CDH2,CSPG4,LIMD2,VCAM1,MADCAM1,PODN,TGFBI,PLPP3,ADRA2A,EMILIN1,SCARF1,ITGA1,SHROOM3,LAMB2,SRGN,COL16A1,JAM2,SPARC,ECM2,…
GO:MF	protein domain specific binding	GO:0019904	FALSE	4.15571e-07	6.38136	805	1569	93	25071	GJA5,LZTS3,KCNH2,ATP2B2,CLEC3B,NEFL,PRRX1,DLC1,KCNAB1,CACNA1C,SCN5A,SPON1,TMEM88B,LDB2,ARHGAP6,DRD3,AFAP1L1,PKD2,TWIST1,RPH3AL,RUNX2,VIM,ELMO1,MEF2C,GATA2,PTPN6,WIPF1,SORBS2,ZNF521,SNTA1,DOCK4,TACC1,SH3PXD2B,OPRM1,PLXND1,CEP250,HES1,CACNB1,INPP5D,L3MBTL1,MYO1D,LYN,SRSF5,FGFR1,ARHGEF4,ITGA3,DMD,CD3E,PTK2,HOMER3,AFAP1L2,SHANK3,KHDRBS3,SHC4,SRR,RAPGEF2,AKAP2,MPP2,FZD8,RAB8B,FZD3,TP63,LEF1,NDE1,RXRA,…
GO:MF	anion binding	GO:0043168	FALSE	4.32825e-07	6.36369	2470	1569	223	25071	P2RX1,PTGDS,MME,P4HA3,KCNJ2,ATP2B2,ABCC8,AMHR2,STK32A,RYR2,BVES,TUBAL3,MAOB,MYH11,RASL12,TRPC6,ACTA2,NTRK3,OBSCN,ACTG2,RASD2,PTN,PDGFRB,COL11A1,PDGFRA,P2RX7,ABCG2,MYLK,ADCY2,GEM,AK1,FES,REM1,IQCA1,KCNAB1,CSF1R,ABCC3,GRK5,GUCY1A2,RHOC,ABCA7,TEK,PRKG1,PDE1C,ADIPOQ,FLT1,ARAP3,TIE1,LPAR4,FGR,ANXA6,ENTPD1,NTRK2,EPHA5,CD34,ABCD2,TGFBR2,KDR,KIFC3,FLT4,ACTA1,MAOA,RUNX2,DNAH12,SYT1,PDE10A,ATP8A1,RET,BMPR1…
GO:MF	phosphotransferase activity, alcohol group as acceptor	GO:0016773	FALSE	7.95687e-07	6.09926	700	1569	83	25071	AMHR2,STK32A,NTRK3,OBSCN,PDGFRB,PDGFRA,MYLK,FES,CSF1R,ENG,GRK5,TEK,PRKG1,FLT1,TIE1,FGR,NTRK2,EPHA5,FGFRL1,TGFBR2,KDR,FLT4,RET,BMPR1B,NRP2,PRKCQ,MERTK,RASSF2,DGKG,CAMK2B,PRKG2,STK10,NRP1,SPEG,HK3,ALPK1,RNASEL,FGFR4,FGFR3,IKBKE,VRK3,LYN,NPR2,GALK1,FGFR1,EFEMP1,STK36,PIK3C2B,PTK2,DCLK2,GRK6,CHKA,AATK,GLYCTK,GRK2,CDK5,DDR2,CCND1,ADK,TRIM24,MAPK6,PRKX,PIM3,WNK2,CDKN1A,PRKCI,NEK7,PANK3,PRKACB,ALK,DGKQ,…
GO:MF	molecular function activator activity	GO:0140677	FALSE	9.31812e-07	6.03067	1135	1569	119	25071	CXCL14,FBN2,CRHR2,NTN1,RGS5,THBS4,C1QTNF4,CTSG,CTSK,PENK,GDF6,RGS4,CCL26,OGN,PTN,CXCL12,ARHGAP28,P2RX7,FGF10,IGF2,GREM1,FGF7,DLC1,SEMA6C,ENG,NDP,FBLN1,WNT2B,ADIPOQ,ARAP3,BMP6,ARHGAP6,BMP4,TGFBR2,CRLF1,THY1,SFRP2,PREX2,FBN1,APOA1,SEMA3C,ARHGAP24,ARHGAP15,SLIT2,IL11,DOCK3,TAGAP,NGF,AZIN2,STARD13,LRRC26,PDE8A,IL16,MOB3C,GDF7,PARP8,TIAM2,ATP2A3,NRP1,DOCK4,ANGPT4,SH3PXD2B,SGSM1,ARHGAP45,PCOLCE,PTHLH,S…
GO:MF	proteoglycan binding	GO:0043394	FALSE	1.1542e-06	5.93772	43	1569	15	25071	NID1,CTSK,COMP,PTN,GREM1,HPSE2,CHRD,CFH,SLIT2,FST,COL5A1,FBLN7,FN1,SLIT1,LRRTM4
GO:MF	enzyme regulator activity	GO:0030234	FALSE	1.20773e-06	5.91803	1279	1569	130	25071	WFIKKN2,RGS5,C3,SLN,CTSK,OBSCN,RGS4,PSD2,PPP4R4,PTN,ARHGAP28,P2RX7,IGF2,PIK3R5,GREM1,GPC3,FARP1,DLC1,ARHGEF28,FBLN1,SERPINF1,ADIPOQ,ARAP3,DOCK11,COL6A3,FGD5,TFPI2,ARHGAP6,TGFBR2,THY1,SFRP2,PREX2,RARRES1,APOA1,ARHGAP24,ARHGAP15,SLIT2,SPOCK1,VPS9D1,ELMO1,DOCK3,TAGAP,NGF,RASGEF1B,AZIN2,STARD13,PPP1R3B,PDE8A,MOB3C,PI16,PARP8,TIAM2,PAPLN,ATP2A3,NRP1,SERPINI1,PKIG,DOCK4,ANGPT4,DPEP1,SH3PXD2B,RASGEF1A,S…
GO:MF	monoatomic cation channel activity	GO:0005261	TRUE	1.25911e-06	5.89993	325	1569	48	25071	P2RX1,KCNJ2,KCNH2,ABCC8,CACNA1G,RYR2,CACNA1H,TRPC6,KCNMB1,P2RX7,KCNK13,KCNAB1,KCNS3,CACNA1C,ANO1,SCN5A,KCNMB2,KCNK4,KCNH5,KCNK2,KCNB2,ANXA6,TRPV2,KCNMA1,PKD2,ANO6,AQP1,KCNJ8,KCNA2,LRRC26,KCNQ2,HTR1B,CACNA2D2,KCNE3,OPRM1,P2RX6,P2RX5,P2RX4,KCNB1,CACNB1,PANX3,SLC24A3,TMEM37,RASA3,RYR3,ATP6V1A,HTR3A,CACNA1B
GO:MF	DNA-binding transcription factor activity	GO:0003700	TRUE	1.80684e-06	5.74308	1327	1569	133	25071	ESR1,ZNF536,AFF3,SOX10,PITX2,TBX18,HOXA10,SP5,MEF2B,SCX,EN1,HOXC9,HOXC10,ZIC3,TBX15,SHOX2,PRRX2,MEOX2,PRRX1,SATB2,FOXD1,LHX6,GLIS1,OSR1,HOXB9,SOX18,HIC1,FOXD2,HOXB7,LBX2,ZEB2,FOXS1,PDE3A,KLF15,BHLHE41,EPAS1,IRX5,FLI1,ZIC1,TWIST1,FOXD3,HOXB6,ERG,EBF3,MECOM,ZEB1,RUNX2,IRX1,HEY2,ZBTB40,MEF2C,GATA2,EMX2,HOXD9,ETS1,TBX1,TFCP2L1,ETV1,ZNF423,HIC2,THRB,AEBP1,ZNF692,TFE3,ZFHX4,ATF7,NFATC2,HES1,ATOH8,KLF2,…
GO:MF	kinase activity	GO:0016301	FALSE	1.90309e-06	5.72054	775	1569	88	25071	AMHR2,STK32A,NTRK3,OBSCN,PDGFRB,PDGFRA,MYLK,PIK3R5,AK1,FES,CSF1R,ENG,GRK5,TEK,PRKG1,AKAP12,FLT1,TIE1,FGR,NTRK2,EPHA5,FGFRL1,TGFBR2,KDR,FLT4,RET,BMPR1B,NRP2,PRKCQ,MERTK,RASSF2,DGKG,MOB3C,CAMK2B,PRKG2,STK10,NRP1,SPEG,HK3,ALPK1,RNASEL,FGFR4,FGFR3,IKBKE,VRK3,LYN,NPR2,GALK1,FGFR1,EFEMP1,STK36,PIK3C2B,PTK2,DCLK2,GRK6,CHKA,AATK,GLYCTK,GRK2,CDK5,DDR2,CCND1,ADK,TRIM24,MAPK6,PRKX,PIM3,TAB3,WNK2,CDKN1A,PRKC…
GO:MF	vascular endothelial growth factor receptor activity	GO:0005021	FALSE	2.56854e-06	5.59031	6	1569	6	25071	PDGFRA,FLT1,KDR,FLT4,NRP2,NRP1
GO:MF	heterocyclic compound binding	GO:1901363	FALSE	4.72291e-06	5.32579	2332	1569	207	25071	P2RX1,P4HA3,CUBN,ATP2B2,ABCC8,AMHR2,STK32A,BVES,TUBAL3,MAOB,MYH11,RASL12,ACTA2,HTR2C,NTRK3,OBSCN,ACTG2,RASD2,PDGFRB,PDGFRA,P2RX7,ABCG2,MYLK,ADCY2,GEM,AK1,FES,REM1,IQCA1,KCNAB1,CSF1R,ABCC3,GRK5,GUCY1A2,RHOC,ABCA7,TEK,PRKG1,PDE1C,FLT1,TIE1,FGR,CDA,ANXA6,ENTPD1,NTRK2,EPHA5,ABCD2,TGFBR2,HRH1,KDR,KIFC3,FLT4,ACTA1,MAOA,RUNX2,DNAH12,PDE10A,ATP8A1,RET,BMPR1B,POPDC2,PRKCQ,KCNJ8,MERTK,MRAS,CSAD,TCN2,DGKG,N…
GO:MF	metal ion transmembrane transporter activity	GO:0046873	FALSE	5.02433e-06	5.29892	437	1569	57	25071	KCNJ2,KCNH2,ATP2B2,ABCC8,SLC41A3,CACNA1G,RYR2,CACNA1H,TRPC6,KCNMB1,SLC8A1,KCNK13,KCNAB1,KCNS3,CACNA1C,SCN5A,KCNMB2,KCNK4,KCNH5,KCNK2,SLC28A2,KCNB2,ANXA6,TRPV2,KCNMA1,HRH1,SLC13A4,PKD2,AQP1,KCNJ8,KCNA2,SLC8B1,LRRC26,SLC1A3,KCNQ2,ATP2A3,HTR1B,CACNA2D2,SLC9B2,SLC20A1,KCNE3,OPRM1,P2RX4,KCNB1,CACNB1,PANX3,SLC24A3,SLC9A8,ZDHHC13,NIPAL4,TMEM37,RASA3,RYR3,CNNM2,SLC4A4,NIPAL1,CACNA1B
GO:MF	carbohydrate binding	GO:0030246	FALSE	7.54218e-06	5.1225	294	1569	43	25071	P4HA3,ALDOB,CLEC3B,ACAN,FREM1,GALNT5,PTN,CILP2,COLEC12,ENG,SLC2A5,PTPRB,VCAN,CD34,PPP1R3G,CD93,ENPP2,GALNT12,GALNT15,PPP1R3B,OGFOD2,GAA,GALNT7,P4HTM,HK3,ALPK1,GALNT16,P3H3,GALNT4,P3H1,GALK1,GALNT11,GALNT10,FUCA1,MAN2A2,PYGB,LGALSL,EGLN1,FAM3C,EGLN3,LGALS1,CNTN1,SOST
GO:MF	DNA-binding transcription activator activity	GO:0001216	FALSE	1.08103e-05	4.96616	526	1569	64	25071	ESR1,SOX10,PITX2,HOXA10,MEF2B,SCX,HOXC10,ZIC3,MEOX2,PRRX1,SATB2,FOXD1,GLIS1,HOXB9,SOX18,FOXD2,HOXB7,ZEB2,KLF15,EPAS1,FLI1,ZIC1,TWIST1,ERG,EBF3,MECOM,RUNX2,MEF2C,GATA2,ETS1,TFCP2L1,ETV1,TFE3,NFATC2,RBPJL,NR4A1,HOXB3,FOXC1,TP63,LEF1,REL,FOSL2,RBPJ,BNC1,GATA3,EGR3,ZNF750,HOXA5,OVOL2,MAFB,GRHL2,KLF5,MYCN,SIX1,GLI2,ALX4,MAF,FOS,EHF,EGR1,ESRRG,EGR4,FOXN1,ELF5
GO:MF	transferase activity, transferring phosphorus-containing groups	GO:0016772	FALSE	1.36434e-05	4.86508	935	1569	98	25071	AMHR2,STK32A,NTRK3,OBSCN,PDGFRB,PDGFRA,MYLK,PIK3R5,AK1,FES,CSF1R,ENG,GRK5,TEK,PRKG1,AKAP12,FLT1,TIE1,FGR,NTRK2,EPHA5,FGFRL1,TGFBR2,KDR,FLT4,RET,BMPR1B,NRP2,PRKCQ,MERTK,RASSF2,DGKG,NMNAT2,MOB3C,CAMK2B,PRKG2,PARP8,UAP1L1,STK10,NRP1,SPEG,PARP3,HK3,ALPK1,RNASEL,FGFR4,FGFR3,IKBKE,VRK3,LYN,NPR2,POLG,GALK1,POLQ,POLG2,FGFR1,EFEMP1,STK36,PIK3C2B,GMPPB,POLA2,PTK2,POLL,DCLK2,GRK6,CHKA,AATK,GLYCTK,GRK2,CDK5,…
GO:MF	enzyme binding	GO:0019899	FALSE	1.48603e-05	4.82797	2331	1569	204	25071	DUSP3,ESR1,ALDOB,KCNH2,DCX,ADCYAP1R1,LHCGR,RYR2,HOXA10,CTSG,NELL2,TRPC6,ACTA2,MEF2B,COL1A1,NEFL,COL1A2,RGS4,COMP,RASD2,PTN,PDGFRB,MYLK,FARP1,CACNA1C,CSF1R,SATB2,COL3A1,SCN5A,NBEA,RHOC,HIC1,PRKG1,AKAP12,STOM,DOCK11,RNF144A,VWF,CDH5,FGR,PRLR,NTRK2,LDB2,ARHGAP6,CNKSR2,TGFBR2,PPP1R3G,PKD2,DIO2,PECAM1,BHLHE41,FLT4,THY1,BDKRB2,MYOCD,TWIST1,RPH3AL,APOA1,CD74,SNCAIP,ADORA2A,SYNE1,RUNX2,VIM,VPS9D1,HEY2,CD…
GO:MF	monoatomic cation transmembrane transporter activity	GO:0008324	FALSE	1.59464e-05	4.79734	602	1569	70	25071	P2RX1,KCNJ2,KCNH2,ATP2B2,ABCC8,SLC41A3,CACNA1G,RYR2,CACNA1H,TRPC6,KCNMB1,SLC8A1,P2RX7,KCNK13,KCNAB1,KCNS3,CACNA1C,ANO1,SCN5A,KCNMB2,KCNK4,KCNH5,KCNK2,SLC28A2,KCNB2,ANXA6,TRPV2,KCNMA1,HRH1,SLC13A4,PKD2,ANO6,AQP1,KCNJ8,KCNA2,SLC8B1,LRRC26,SLC1A3,KCNQ2,ATP2A3,HTR1B,CACNA2D2,SLC9B2,SLC20A1,KCNE3,OPRM1,P2RX6,ATP13A2,P2RX5,P2RX4,KCNB1,CACNB1,PANX3,SLC25A4,SLC24A3,SLC45A3,SLC9A8,ZDHHC13,NIPAL4,TMEM37,RA…
GO:MF	DNA-binding transcription factor activity, RNA polymerase II-specific	GO:0000981	FALSE	1.59464e-05	4.79734	1255	1569	123	25071	ESR1,ZNF536,SOX10,PITX2,HOXA10,SP5,MEF2B,SCX,EN1,HOXC9,HOXC10,ZIC3,TBX15,SHOX2,PRRX2,MEOX2,PRRX1,SATB2,FOXD1,LHX6,GLIS1,OSR1,HOXB9,SOX18,HIC1,FOXD2,HOXB7,LBX2,ZEB2,FOXS1,PDE3A,KLF15,BHLHE41,EPAS1,IRX5,FLI1,ZIC1,TWIST1,FOXD3,HOXB6,ERG,EBF3,MECOM,ZEB1,RUNX2,IRX1,HEY2,ZBTB40,MEF2C,GATA2,EMX2,HOXD9,ETS1,TFCP2L1,ETV1,ZNF423,HIC2,THRB,AEBP1,ZNF692,TFE3,ZFHX4,ATF7,NFATC2,HES1,KLF2,CIC,RBPJL,ZBTB47,ZNF74…
GO:MF	purine ribonucleotide binding	GO:0032555	FALSE	1.8872e-05	4.72418	1892	1569	171	25071	P2RX1,ATP2B2,ABCC8,AMHR2,STK32A,BVES,TUBAL3,MYH11,RASL12,ACTA2,NTRK3,OBSCN,ACTG2,RASD2,PDGFRB,PDGFRA,P2RX7,ABCG2,MYLK,ADCY2,GEM,AK1,FES,REM1,IQCA1,CSF1R,ABCC3,GRK5,GUCY1A2,RHOC,ABCA7,TEK,PRKG1,PDE1C,FLT1,TIE1,FGR,ANXA6,ENTPD1,NTRK2,EPHA5,ABCD2,TGFBR2,KDR,KIFC3,FLT4,ACTA1,RUNX2,DNAH12,PDE10A,ATP8A1,RET,BMPR1B,POPDC2,PRKCQ,KCNJ8,MERTK,MRAS,DGKG,NMNAT2,CAMK2B,PRKG2,ATP2A3,STK10,SPEG,MYO5C,RERGL,P2RX…
GO:MF	purine nucleotide binding	GO:0017076	FALSE	2.04785e-05	4.6887	2003	1569	179	25071	P2RX1,ATP2B2,ABCC8,AMHR2,STK32A,BVES,TUBAL3,MYH11,RASL12,ACTA2,NTRK3,OBSCN,ACTG2,RASD2,PDGFRB,PDGFRA,P2RX7,ABCG2,MYLK,ADCY2,GEM,AK1,FES,REM1,IQCA1,KCNAB1,CSF1R,ABCC3,GRK5,GUCY1A2,RHOC,ABCA7,TEK,PRKG1,PDE1C,FLT1,TIE1,FGR,ANXA6,ENTPD1,NTRK2,EPHA5,ABCD2,TGFBR2,KDR,KIFC3,FLT4,ACTA1,RUNX2,DNAH12,PDE10A,ATP8A1,RET,BMPR1B,POPDC2,PRKCQ,KCNJ8,MERTK,MRAS,DGKG,NMNAT2,CAMK2B,PRKG2,ATP2A3,STK10,SPEG,MYO5C,RER…
GO:MF	monoatomic ion channel activity	GO:0005216	FALSE	2.37643e-05	4.62408	438	1569	55	25071	P2RX1,KCNJ2,KCNH2,ABCC8,CACNA1G,RYR2,CLIC5,CACNA1H,TRPC6,KCNMB1,P2RX7,KCNK13,KCNAB1,KCNS3,CACNA1C,ANO1,SCN5A,KCNMB2,KCNK4,SLC26A8,KCNH5,KCNK2,SLC26A11,KCNB2,ANXA6,TRPV2,KCNMA1,PKD2,ANO6,AQP1,KCNJ8,KCNA2,LRRC26,KCNQ2,HTR1B,CACNA2D2,GJC1,KCNE3,OPRM1,P2RX6,P2RX5,P2RX4,TMC5,KCNB1,CACNB1,PANX3,SLC24A3,TMEM37,RASA3,RYR3,ATP6V1A,GABRA5,HTR3A,CLDN4,CACNA1B
GO:MF	cargo receptor activity	GO:0038024	TRUE	2.38566e-05	4.62239	61	1569	16	25071	CUBN,STAB1,MEGF10,COLEC12,SCARA5,SCARF2,ABCA7,PEAR1,DAB2,ENPP2,SCARF1,MEGF6,ACKR4,LRP1,CD36,ILDR1
GO:MF	DNA-binding transcription activator activity, RNA polymerase II-specific	GO:0001228	FALSE	2.56534e-05	4.59085	519	1569	62	25071	ESR1,PITX2,HOXA10,MEF2B,SCX,HOXC10,ZIC3,MEOX2,PRRX1,SATB2,FOXD1,GLIS1,HOXB9,SOX18,FOXD2,HOXB7,ZEB2,KLF15,EPAS1,FLI1,ZIC1,TWIST1,ERG,EBF3,MECOM,RUNX2,MEF2C,GATA2,ETS1,TFCP2L1,ETV1,TFE3,NFATC2,RBPJL,NR4A1,HOXB3,FOXC1,TP63,LEF1,REL,FOSL2,RBPJ,GATA3,EGR3,ZNF750,HOXA5,OVOL2,MAFB,GRHL2,KLF5,MYCN,SIX1,GLI2,ALX4,MAF,FOS,EHF,EGR1,ESRRG,EGR4,FOXN1,ELF5
GO:MF	heparan sulfate proteoglycan binding	GO:0043395	FALSE	2.56534e-05	4.59085	24	1569	10	25071	COMP,GREM1,HPSE2,CHRD,CFH,SLIT2,FST,FBLN7,SLIT1,LRRTM4
GO:MF	enzyme activator activity	GO:0008047	FALSE	2.59455e-05	4.58594	554	1569	65	25071	RGS5,CTSK,RGS4,ARHGAP28,P2RX7,IGF2,GREM1,DLC1,FBLN1,ADIPOQ,ARAP3,ARHGAP6,TGFBR2,THY1,SFRP2,PREX2,APOA1,ARHGAP24,ARHGAP15,DOCK3,TAGAP,NGF,AZIN2,STARD13,PDE8A,MOB3C,PARP8,TIAM2,ATP2A3,NRP1,DOCK4,ANGPT4,SH3PXD2B,SGSM1,ARHGAP45,PCOLCE,SH3PXD2A,CHN1,FAM20A,FN1,POLG2,GMIP,SEC14L2,RGS9,ARHGAP18,AFAP1L2,CTSH,CHN2,RAPGEF2,RASA3,CCND1,HBEGF,CDKN1A,RASAL2,ARHGAP12,ALK,DGKQ,WDR48,USP6NL,ABHD5,MAPK9,TOM1L1,AR…
GO:MF	gated channel activity	GO:0022836	FALSE	2.71086e-05	4.56689	311	1569	43	25071	P2RX1,KCNJ2,KCNH2,CACNA1G,RYR2,CACNA1H,KCNMB1,P2RX7,KCNK13,KCNAB1,KCNS3,CACNA1C,ANO1,KCNMB2,KCNK4,KCNH5,KCNK2,KCNB2,ANXA6,KCNMA1,PKD2,ANO6,AQP1,KCNJ8,KCNA2,LRRC26,KCNQ2,HTR1B,CACNA2D2,KCNE3,OPRM1,P2RX6,P2RX5,P2RX4,TMC5,KCNB1,CACNB1,TMEM37,RASA3,RYR3,GABRA5,HTR3A,CACNA1B
GO:MF	voltage-gated monoatomic ion channel activity	GO:0005244	FALSE	2.71086e-05	4.56689	171	1569	29	25071	KCNJ2,KCNH2,CACNA1G,CACNA1H,KCNK13,KCNAB1,KCNS3,CACNA1C,ANO1,KCNK4,KCNH5,KCNK2,KCNB2,KCNMA1,PKD2,ANO6,KCNJ8,KCNA2,LRRC26,KCNQ2,HTR1B,CACNA2D2,KCNE3,OPRM1,P2RX5,KCNB1,CACNB1,TMEM37,CACNA1B
GO:MF	calmodulin binding	GO:0005516	FALSE	2.71086e-05	4.56689	190	1569	31	25071	ESR1,ATP2B2,RYR2,OBSCN,CNN1,PCP4,SLC8A1,MYLK,GEM,REM1,CACNA1C,SCN5A,PDE1C,AKAP12,KCNH5,PDE1A,ADORA2A,SYT1,CAMK2B,KCNQ2,SNTA1,CALD1,AEBP1,MYO1D,MARCKSL1,RYR3,PHKA2,NDUFAF4,MAP2,UNC13B,ESRRG
GO:MF	vascular endothelial growth factor binding	GO:0038085	FALSE	2.85503e-05	4.54439	5	1569	5	25071	PTN,PDGFRB,PDGFRA,KDR,NRP1
GO:MF	ribonucleotide binding	GO:0032553	FALSE	2.91832e-05	4.53487	1911	1569	171	25071	P2RX1,ATP2B2,ABCC8,AMHR2,STK32A,BVES,TUBAL3,MYH11,RASL12,ACTA2,NTRK3,OBSCN,ACTG2,RASD2,PDGFRB,PDGFRA,P2RX7,ABCG2,MYLK,ADCY2,GEM,AK1,FES,REM1,IQCA1,CSF1R,ABCC3,GRK5,GUCY1A2,RHOC,ABCA7,TEK,PRKG1,PDE1C,FLT1,TIE1,FGR,ANXA6,ENTPD1,NTRK2,EPHA5,ABCD2,TGFBR2,KDR,KIFC3,FLT4,ACTA1,RUNX2,DNAH12,PDE10A,ATP8A1,RET,BMPR1B,POPDC2,PRKCQ,KCNJ8,MERTK,MRAS,DGKG,NMNAT2,CAMK2B,PRKG2,ATP2A3,STK10,SPEG,MYO5C,RERGL,P2RX…
GO:MF	voltage-gated channel activity	GO:0022832	FALSE	3.24e-05	4.48945	173	1569	29	25071	KCNJ2,KCNH2,CACNA1G,CACNA1H,KCNK13,KCNAB1,KCNS3,CACNA1C,ANO1,KCNK4,KCNH5,KCNK2,KCNB2,KCNMA1,PKD2,ANO6,KCNJ8,KCNA2,LRRC26,KCNQ2,HTR1B,CACNA2D2,KCNE3,OPRM1,P2RX5,KCNB1,CACNB1,TMEM37,CACNA1B
GO:MF	passive transmembrane transporter activity	GO:0022803	FALSE	3.43619e-05	4.46392	503	1569	60	25071	GJA5,P2RX1,KCNJ2,KCNH2,ABCC8,CACNA1G,RYR2,CLIC5,CACNA1H,TRPC6,KCNMB1,P2RX7,KCNK13,KCNAB1,KCNS3,CACNA1C,ANO1,SCN5A,GJA4,KCNMB2,KCNK4,GJC2,SLC26A8,KCNH5,KCNK2,SLC26A11,KCNB2,ANXA6,TRPV2,KCNMA1,PKD2,ANO6,AQP1,KCNJ8,KCNA2,LRRC26,KCNQ2,HTR1B,CACNA2D2,GJC1,KCNE3,OPRM1,P2RX6,P2RX5,P2RX4,TMC5,KCNB1,CACNB1,PANX3,SLC24A3,GJB6,MPV17,TMEM37,RASA3,RYR3,ATP6V1A,GABRA5,HTR3A,CLDN4,CACNA1B
GO:MF	scavenger receptor activity	GO:0005044	FALSE	3.43619e-05	4.46392	25	1569	10	25071	STAB1,MEGF10,COLEC12,SCARF2,PEAR1,ENPP2,SCARF1,MEGF6,ACKR4,CD36
GO:MF	channel activity	GO:0015267	FALSE	3.43619e-05	4.46392	503	1569	60	25071	GJA5,P2RX1,KCNJ2,KCNH2,ABCC8,CACNA1G,RYR2,CLIC5,CACNA1H,TRPC6,KCNMB1,P2RX7,KCNK13,KCNAB1,KCNS3,CACNA1C,ANO1,SCN5A,GJA4,KCNMB2,KCNK4,GJC2,SLC26A8,KCNH5,KCNK2,SLC26A11,KCNB2,ANXA6,TRPV2,KCNMA1,PKD2,ANO6,AQP1,KCNJ8,KCNA2,LRRC26,KCNQ2,HTR1B,CACNA2D2,GJC1,KCNE3,OPRM1,P2RX6,P2RX5,P2RX4,TMC5,KCNB1,CACNB1,PANX3,SLC24A3,GJB6,MPV17,TMEM37,RASA3,RYR3,ATP6V1A,GABRA5,HTR3A,CLDN4,CACNA1B
GO:MF	DNA-binding transcription repressor activity	GO:0001217	FALSE	3.73929e-05	4.42721	359	1569	47	25071	ZNF536,PITX2,SP5,EN1,TBX15,SHOX2,PRRX1,SATB2,GLIS1,HIC1,ZEB2,FOXS1,BHLHE41,TWIST1,FOXD3,ZEB1,IRX1,HEY2,HOXD9,TFCP2L1,AEBP1,ZNF692,ATF7,NFATC2,HES1,ZNF746,LRRFIP1,ZBTB20,KLF8,LEF1,SMAD5,IRF8,CREM,FOXP1,ZBTB41,BHLHE40,GATA3,TGIF1,ZNF750,NACC2,OVOL2,SKIL,IKZF5,MXD1,TCF7,TRPS1,MAFK
GO:MF	DNA-binding transcription repressor activity, RNA polymerase II-specific	GO:0001227	FALSE	5.40603e-05	4.26712	353	1569	46	25071	ZNF536,PITX2,SP5,EN1,TBX15,SHOX2,PRRX1,SATB2,GLIS1,HIC1,ZEB2,FOXS1,BHLHE41,FOXD3,ZEB1,IRX1,HEY2,HOXD9,TFCP2L1,AEBP1,ZNF692,ATF7,NFATC2,HES1,ZNF746,LRRFIP1,ZBTB20,KLF8,LEF1,SMAD5,IRF8,CREM,FOXP1,ZBTB41,BHLHE40,GATA3,TGIF1,ZNF750,NACC2,OVOL2,SKIL,IKZF5,MXD1,TCF7,TRPS1,MAFK
GO:MF	calcium ion transmembrane transporter activity	GO:0015085	FALSE	5.61963e-05	4.25029	132	1569	24	25071	ATP2B2,CACNA1G,RYR2,CACNA1H,TRPC6,SLC8A1,CACNA1C,ANXA6,TRPV2,HRH1,PKD2,SLC8B1,ATP2A3,HTR1B,CACNA2D2,OPRM1,P2RX4,CACNB1,PANX3,SLC24A3,TMEM37,RASA3,RYR3,CACNA1B
GO:MF	extracellular matrix structural constituent conferring compression resistance	GO:0030021	FALSE	5.80729e-05	4.23603	12	1569	7	25071	ASPN,LUM,OGN,SPOCK2,PRELP,DCN,HAPLN1
GO:MF	transcription regulator activity	GO:0140110	FALSE	5.97686e-05	4.22353	1789	1569	160	25071	FHL2,FHL5,ESR1,ZNF536,AFF3,SOX10,PITX2,TBX18,HOXA10,SP5,MEF2B,SCX,EN1,HOXC9,HOXC10,ZIC3,TBX15,SHOX2,PRRX2,MEOX2,PRRX1,SATB2,FOXD1,LHX6,GLIS1,OSR1,HOXB9,SOX18,HIC1,FOXD2,HOXB7,LBX2,ZEB2,FOXS1,PDE3A,KLF15,BHLHE41,EPAS1,IRX5,FLI1,MYOCD,ZIC1,TWIST1,FOXD3,HOXB6,ERG,EBF3,MECOM,ZEB1,RUNX2,IRX1,HEY2,ZBTB40,MEF2C,GATA2,EMX2,HOXD9,ETS1,RBPMS,LMO2,TBX1,TFCP2L1,ETV1,ZNF423,HIC2,THRB,AEBP1,ZNF692,TACC1,TFE3,Z…
GO:MF	monoatomic ion transmembrane transporter activity	GO:0015075	FALSE	5.97686e-05	4.22353	727	1569	78	25071	P2RX1,KCNJ2,KCNH2,ATP2B2,ABCC8,SLC41A3,CACNA1G,RYR2,CLIC5,CACNA1H,TRPC6,KCNMB1,SLC8A1,P2RX7,KCNK13,KCNAB1,KCNS3,CACNA1C,ANO1,SCN5A,KCNMB2,KCNK4,SLC26A8,KCNH5,KCNK2,SLC26A11,SLC28A2,KCNB2,ANXA6,TRPV2,KCNMA1,HRH1,SLC13A4,PKD2,ANO6,AQP1,KCNJ8,KCNA2,SLC8B1,LRRC26,SLC1A3,KCNQ2,ATP2A3,HTR1B,CACNA2D2,GJC1,SLC9B2,SLC20A1,KCNE3,OPRM1,P2RX6,ATP13A2,P2RX5,P2RX4,TMC5,KCNB1,CACNB1,PANX3,SLC4A2,SLC25A4,SLC24A3…
GO:MF	voltage-gated monoatomic cation channel activity	GO:0022843	FALSE	6.05678e-05	4.21776	142	1569	25	25071	KCNJ2,KCNH2,CACNA1G,CACNA1H,KCNK13,KCNAB1,KCNS3,CACNA1C,KCNK4,KCNH5,KCNK2,KCNB2,KCNMA1,PKD2,KCNJ8,KCNA2,LRRC26,KCNQ2,HTR1B,CACNA2D2,KCNE3,OPRM1,KCNB1,CACNB1,CACNA1B
GO:MF	cell adhesion mediator activity	GO:0098631	FALSE	7.71853e-05	4.11247	46	1569	13	25071	NEXN,ITGA11,CD200,ESAM,VCAM1,MADCAM1,EMILIN1,ITGA1,NINJ1,ITGA9,ITGA2,CNTN1,NRCAM
GO:MF	cell-matrix adhesion mediator activity	GO:0098634	FALSE	0.000103547	3.98486	9	1569	6	25071	ITGA11,MADCAM1,EMILIN1,ITGA1,ITGA9,ITGA2
GO:MF	GTPase regulator activity	GO:0030695	FALSE	0.00011106	3.95444	443	1569	53	25071	RGS5,OBSCN,RGS4,PSD2,ARHGAP28,FARP1,DLC1,ARHGEF28,ARAP3,DOCK11,FGD5,ARHGAP6,THY1,PREX2,ARHGAP24,ARHGAP15,SLIT2,VPS9D1,ELMO1,DOCK3,TAGAP,RASGEF1B,STARD13,TIAM2,NRP1,DOCK4,RASGEF1A,SGSM1,PLCD4,ARHGAP45,RTKN,CHN1,HPS1,GMIP,ARHGEF4,RGS9,PLEKHG5,ARHGAP18,CHN2,EIF2B4,RAPGEF2,RASA3,ARHGEF37,BCAR3,RASAL2,FBXO8,ARHGAP12,SERGEF,RAPGEF3,VAV3,USP6NL,CPEB2,FRMD7
GO:MF	nucleoside-triphosphatase regulator activity	GO:0060589	FALSE	0.00011106	3.95444	443	1569	53	25071	RGS5,OBSCN,RGS4,PSD2,ARHGAP28,FARP1,DLC1,ARHGEF28,ARAP3,DOCK11,FGD5,ARHGAP6,THY1,PREX2,ARHGAP24,ARHGAP15,SLIT2,VPS9D1,ELMO1,DOCK3,TAGAP,RASGEF1B,STARD13,TIAM2,NRP1,DOCK4,RASGEF1A,SGSM1,PLCD4,ARHGAP45,RTKN,CHN1,HPS1,GMIP,ARHGEF4,RGS9,PLEKHG5,ARHGAP18,CHN2,EIF2B4,RAPGEF2,RASA3,ARHGEF37,BCAR3,RASAL2,FBXO8,ARHGAP12,SERGEF,RAPGEF3,VAV3,USP6NL,CPEB2,FRMD7
GO:MF	purine ribonucleoside triphosphate binding	GO:0035639	FALSE	0.000113904	3.94346	1839	1569	162	25071	P2RX1,ATP2B2,ABCC8,AMHR2,STK32A,TUBAL3,MYH11,RASL12,ACTA2,NTRK3,OBSCN,ACTG2,RASD2,PDGFRB,PDGFRA,P2RX7,ABCG2,MYLK,ADCY2,GEM,AK1,FES,REM1,IQCA1,CSF1R,ABCC3,GRK5,GUCY1A2,RHOC,ABCA7,TEK,PRKG1,FLT1,TIE1,FGR,ANXA6,ENTPD1,NTRK2,EPHA5,ABCD2,TGFBR2,KDR,KIFC3,FLT4,ACTA1,RUNX2,DNAH12,ATP8A1,RET,BMPR1B,PRKCQ,KCNJ8,MERTK,MRAS,DGKG,NMNAT2,CAMK2B,PRKG2,ATP2A3,STK10,SPEG,MYO5C,RERGL,P2RX6,HK3,ALPK1,ATP13A2,KIFC1…
GO:MF	nucleotide binding	GO:0000166	FALSE	0.000114803	3.94005	2169	1569	186	25071	P2RX1,ATP2B2,ABCC8,AMHR2,STK32A,BVES,TUBAL3,MAOB,MYH11,RASL12,ACTA2,NTRK3,OBSCN,ACTG2,RASD2,PDGFRB,PDGFRA,P2RX7,ABCG2,MYLK,ADCY2,GEM,AK1,FES,REM1,IQCA1,KCNAB1,CSF1R,ABCC3,GRK5,GUCY1A2,RHOC,ABCA7,TEK,PRKG1,PDE1C,FLT1,TIE1,FGR,ANXA6,ENTPD1,NTRK2,EPHA5,ABCD2,TGFBR2,KDR,KIFC3,FLT4,ACTA1,MAOA,RUNX2,DNAH12,PDE10A,ATP8A1,RET,BMPR1B,POPDC2,PRKCQ,KCNJ8,MERTK,MRAS,DGKG,NMNAT2,CAMK2B,PRKG2,ATP2A3,CNP,STK10,…
GO:MF	extracellular matrix constituent conferring elasticity	GO:0030023	FALSE	0.000122786	3.91085	6	1569	5	25071	ELN,FBLN5,EMILIN2,EMILIN1,MFAP5
GO:MF	adenyl ribonucleotide binding	GO:0032559	FALSE	0.000122786	3.91085	1532	1569	139	25071	P2RX1,ATP2B2,ABCC8,AMHR2,STK32A,BVES,MYH11,ACTA2,NTRK3,OBSCN,ACTG2,PDGFRB,PDGFRA,P2RX7,ABCG2,MYLK,ADCY2,AK1,FES,IQCA1,CSF1R,ABCC3,GRK5,ABCA7,TEK,PRKG1,PDE1C,FLT1,TIE1,FGR,ENTPD1,NTRK2,EPHA5,ABCD2,TGFBR2,KDR,KIFC3,FLT4,ACTA1,RUNX2,DNAH12,PDE10A,ATP8A1,RET,BMPR1B,POPDC2,PRKCQ,KCNJ8,MERTK,DGKG,NMNAT2,CAMK2B,PRKG2,ATP2A3,STK10,SPEG,MYO5C,P2RX6,HK3,ALPK1,ATP13A2,KIFC1,RNASEL,P2RX5,P2RX4,ABCG1,ABCC6,FG…
GO:MF	polypeptide N-acetylgalactosaminyltransferase activity	GO:0004653	FALSE	0.00012827	3.89187	18	1569	8	25071	GALNT5,GALNT12,GALNT15,GALNT7,GALNT16,GALNT4,GALNT11,GALNT10
GO:MF	adenyl nucleotide binding	GO:0030554	FALSE	0.000130385	3.88477	1642	1569	147	25071	P2RX1,ATP2B2,ABCC8,AMHR2,STK32A,BVES,MYH11,ACTA2,NTRK3,OBSCN,ACTG2,PDGFRB,PDGFRA,P2RX7,ABCG2,MYLK,ADCY2,AK1,FES,IQCA1,KCNAB1,CSF1R,ABCC3,GRK5,ABCA7,TEK,PRKG1,PDE1C,FLT1,TIE1,FGR,ENTPD1,NTRK2,EPHA5,ABCD2,TGFBR2,KDR,KIFC3,FLT4,ACTA1,RUNX2,DNAH12,PDE10A,ATP8A1,RET,BMPR1B,POPDC2,PRKCQ,KCNJ8,MERTK,DGKG,NMNAT2,CAMK2B,PRKG2,ATP2A3,STK10,SPEG,MYO5C,P2RX6,HK3,ALPK1,AOX1,ATP13A2,KIFC1,RNASEL,P2RX5,P2RX4,AB…
GO:MF	nucleoside phosphate binding	GO:1901265	FALSE	0.000139874	3.85426	2192	1569	187	25071	P2RX1,ATP2B2,ABCC8,AMHR2,STK32A,BVES,TUBAL3,MAOB,MYH11,RASL12,ACTA2,NTRK3,OBSCN,ACTG2,RASD2,PDGFRB,PDGFRA,P2RX7,ABCG2,MYLK,ADCY2,GEM,AK1,FES,REM1,IQCA1,KCNAB1,CSF1R,ABCC3,GRK5,GUCY1A2,RHOC,ABCA7,TEK,PRKG1,PDE1C,FLT1,TIE1,FGR,ANXA6,ENTPD1,NTRK2,EPHA5,ABCD2,TGFBR2,KDR,KIFC3,FLT4,ACTA1,MAOA,RUNX2,DNAH12,PDE10A,ATP8A1,RET,BMPR1B,POPDC2,PRKCQ,KCNJ8,MERTK,MRAS,DGKG,NMNAT2,CAMK2B,PRKG2,ATP2A3,CNP,STK10,…
GO:MF	RNA polymerase II cis-regulatory region sequence-specific DNA binding	GO:0000978	TRUE	0.000144318	3.84068	1090	1569	105	25071	ESR1,ZNF536,SOX10,PITX2,TBX18,HOXA10,SP5,MEF2B,SCX,EN1,HOXC9,HOXC10,ZIC3,TBX15,MEOX2,PRRX1,SATB2,FOXD1,GLIS1,HOXB9,SOX18,FOXD2,HOXB7,ZEB2,FOXS1,KLF15,BHLHE41,EPAS1,IRX5,FLI1,ZIC1,TWIST1,HOXB6,ERG,EBF3,MECOM,ZEB1,RUNX2,IRX1,HEY2,MEF2C,GATA2,EMX2,HOXD9,ETS1,TBX1,TFCP2L1,ETV1,THRB,ZNF692,TFE3,ATF7,NFATC2,HES1,ATOH8,KLF2,RBPJL,ZNF746,NR4A1,FOXO6,HOXB3,LRRFIP1,ZBTB20,OGG1,FOXC1,KLF8,TRIM24,TP63,LEF1,S…
GO:MF	phosphoric diester hydrolase activity	GO:0008081	FALSE	0.000151967	3.81825	88	1569	18	25071	PDE9A,ENPP3,PDE1C,PDE1A,PDE3A,ENPP2,PDE10A,PDE8A,CNP,SMPD2,PLCD4,PLCD3,GDE1,GDPD5,PLCXD2,PDE4B,PLCD1,MPPED2
GO:MF	transporter activity	GO:0005215	FALSE	0.000158594	3.79971	1184	1569	112	25071	GJA5,P2RX1,KCNJ2,KCNH2,ATP2B2,ABCC8,SLC41A3,CACNA1G,RYR2,CLIC5,CACNA1H,TRPC6,KCNMB1,SLC8A1,P2RX7,ABCG2,KCNK13,KCNAB1,KCNS3,CACNA1C,ANO1,SCN5A,GJA4,ABCC3,KCNMB2,ABCA7,KCNK4,GJC2,SLC2A5,SLC26A8,KCNH5,KCNK2,SLC26A11,SLC28A2,KCNB2,ANXA6,TRPV2,KCNMA1,ABCD2,HRH1,SLC13A4,PKD2,APOA1,SLC43A2,ANO6,ATP8A1,AQP1,KCNJ8,KCNA2,SLC8B1,LRRC26,MFSD4A,CYBRD1,SLC1A3,KCNQ2,FABP3,ATP2A3,SLC37A2,HTR1B,CACNA2D2,GJC1,TNFA…
GO:MF	inorganic molecular entity transmembrane transporter activity	GO:0015318	FALSE	0.000159939	3.79605	677	1569	72	25071	KCNJ2,KCNH2,ATP2B2,ABCC8,SLC41A3,CACNA1G,RYR2,CLIC5,CACNA1H,TRPC6,KCNMB1,SLC8A1,KCNK13,KCNAB1,KCNS3,CACNA1C,ANO1,SCN5A,KCNMB2,KCNK4,SLC26A8,KCNH5,KCNK2,SLC26A11,SLC28A2,KCNB2,ANXA6,TRPV2,KCNMA1,HRH1,SLC13A4,PKD2,ANO6,AQP1,KCNJ8,KCNA2,SLC8B1,LRRC26,SLC1A3,KCNQ2,ATP2A3,SLC37A2,HTR1B,CACNA2D2,SLC9B2,SLC20A1,KCNE3,OPRM1,P2RX4,KCNB1,ABCC6,CACNB1,PANX3,SLC4A2,SLC25A4,SLC24A3,SLC45A3,SLC9A8,ZDHHC13,NIPA…
GO:MF	cytokine binding	GO:0019955	FALSE	0.000162905	3.78807	142	1569	24	25071	WFIKKN2,CHRDL1,CNTFR,LRRC32,COMP,GREM1,CHRD,CSF1R,ENG,IL13RA1,PRLR,IL13RA2,TGFBR2,CRLF1,CD74,PDPN,BMPR1B,TNFRSF1B,ITGA4,IL31RA,ACKR4,LTBP1,CD36,SOST
GO:MF	hydrolase activity	GO:0016787	FALSE	0.000170894	3.76727	2481	1569	207	25071	ADAMTS12,MME,DUSP3,CPZ,ADAMTS18,CORIN,ATP2B2,ABCC8,PDE9A,ACP5,TUBAL3,PHEX,CAPN9,CTSG,DUSP26,RASL12,PRSS12,ACTA2,CTSK,CPXM2,ADAMTS15,ACTG2,MASP1,PTPRM,RASD2,NAALAD2,ENPP3,ADAM33,ABCG2,GEM,HPSE2,MMP2,REM1,IQCA1,RELN,PLA1A,GGT5,ADAMTS2,ABCC3,CAPN6,SARM1,RHOC,ABCA7,PDE1C,RNASE6,PRUNE2,PTPRB,HTRA3,CFD,CDA,ENTPD1,PDE1A,ADAMTS17,MGLL,ANPEP,PDE3A,ABCD2,PLAT,LCT,ACTA1,YBEY,TRHDE,ENPP2,SULF1,GGT1,DNAH12,PD…
GO:MF	lipid binding	GO:0008289	FALSE	0.000179617	3.74565	892	1569	89	25071	PTGDS,MME,ESR1,ALDOB,KCNJ2,C3,OBSCN,PSD2,COMP,P2RX7,FES,DLC1,MYOF,GRK5,ARAP3,LPAR4,PRLR,ANXA6,THY1,APOA1,ADORA2A,RCSD1,SYT1,NGF,TNS2,DGKG,STARD13,CPNE2,LBP,SULT1E1,PLEKHF1,NINJ1,FABP3,FRMPD4,GPR183,MYCBPAP,TNFAIP8L3,PHLDA1,ACBD4,DPEP1,F10,SH3PXD2B,EPDR1,ATP13A2,PITPNM3,SH3PXD2A,LYN,HIP1,NR4A1,TPP1,PIK3C2B,SEC14L2,CLVS1,TRIL,RAPGEF2,ESYT1,DYSF,SVIL,PXDC1,PARD3,STARD4,UNC119,WDR45B,CD36,RXRA,OSBPL8…
GO:MF	transmembrane receptor protein tyrosine kinase activator activity	GO:0030297	FALSE	0.000186665	3.72894	19	1569	8	25071	IGF2,GREM1,NGF,ANGPT4,HBEGF,DGKQ,AREG,EPGN
GO:MF	inorganic cation transmembrane transporter activity	GO:0022890	FALSE	0.000186665	3.72894	560	1569	62	25071	KCNJ2,KCNH2,ATP2B2,ABCC8,SLC41A3,CACNA1G,RYR2,CACNA1H,TRPC6,KCNMB1,SLC8A1,KCNK13,KCNAB1,KCNS3,CACNA1C,SCN5A,KCNMB2,KCNK4,KCNH5,KCNK2,SLC28A2,KCNB2,ANXA6,TRPV2,KCNMA1,HRH1,SLC13A4,PKD2,AQP1,KCNJ8,KCNA2,SLC8B1,LRRC26,SLC1A3,KCNQ2,ATP2A3,HTR1B,CACNA2D2,SLC9B2,SLC20A1,KCNE3,OPRM1,P2RX4,KCNB1,CACNB1,PANX3,SLC25A4,SLC24A3,SLC45A3,SLC9A8,ZDHHC13,NIPAL4,TMEM37,RASA3,RYR3,CNNM2,ATP6V1A,ATP6V0D1,SLC4A4,SLC…
GO:MF	zinc ion binding	GO:0008270	FALSE	0.000196592	3.70643	769	1569	79	25071	MME,ESR1,CPZ,ABCC8,CPXM2,ADAMTS15,ZMAT4,ENPP3,ADAM33,P2RX7,CDO1,MMP2,VAT1L,ADAMTS2,CA10,RNF144A,CDA,MSRB3,ANPEP,TRHDE,ENPP2,GATA2,CPXM1,ZCCHC4,PTPRG,MMP11,ADAMTS9,ERI2,THRB,AEBP1,DPEP1,ZFHX4,P2RX4,BBOX1,SEC24D,TIMP3,TRIM2,CPN1,PDZRN3,L3MBTL1,RNF207,NR4A1,ZFAND2B,ZSWIM7,DMD,SHANK3,CUL9,TOP3A,MMP28,TRIM24,ZMAT3,RXRA,ESCO1,NUDT3,KDM1B,TAB3,NFXL1,TRIM23,AGBL4,TET2,ACER3,PRICKLE1,GATA3,CHORDC1,TRAF3,G…
GO:MF	peptide hormone binding	GO:0017046	FALSE	0.00021042	3.67691	51	1569	13	25071	CRHR2,ADCYAP1R1,LHCGR,RXFP2,CALCR,CMKLR1,PRLR,OXTR,EDNRB,RAMP2,RAMP1,INHBA,NPR2
GO:MF	cis-regulatory region sequence-specific DNA binding	GO:0000987	FALSE	0.000212634	3.67237	1116	1569	106	25071	ESR1,ZNF536,SOX10,PITX2,TBX18,HOXA10,SP5,MEF2B,SCX,EN1,HOXC9,HOXC10,ZIC3,TBX15,MEOX2,PRRX1,SATB2,FOXD1,GLIS1,HOXB9,SOX18,FOXD2,HOXB7,ZEB2,FOXS1,KLF15,BHLHE41,EPAS1,IRX5,FLI1,ZIC1,TWIST1,HOXB6,ERG,EBF3,MECOM,ZEB1,RUNX2,IRX1,HEY2,MEF2C,GATA2,EMX2,HOXD9,ETS1,TBX1,TFCP2L1,ETV1,THRB,ZNF692,TFE3,ATF7,NFATC2,HES1,ATOH8,KLF2,RBPJL,ZNF746,NR4A1,FOXO6,HOXB3,LRRFIP1,ZBTB20,OGG1,FOXC1,KLF8,TRIM24,TP63,LEF1,S…
GO:MF	transferase activity	GO:0016740	FALSE	0.000223695	3.65034	2298	1569	193	25071	TMTC1,AMHR2,STK32A,AWAT1,B3GALT2,GPAT2,NTRK3,OBSCN,GALNT5,AS3MT,PDGFRB,PDGFRA,MYLK,PIK3R5,AK1,FES,CSF1R,GGT5,ENG,GRK5,TEK,PRKG1,AKAP12,MGAT5B,FLT1,TIE1,NAT8L,RNF144A,FGR,B3GNT7,NTRK2,EPHA5,FGFRL1,TGFBR2,UPP1,KDR,GFPT2,FLT4,LCT,MECOM,GGT1,EXTL1,RET,BMPR1B,GALNT12,NRP2,PRKCQ,MOGAT1,MERTK,ST6GALNAC3,RASSF2,CHST12,DGKG,GALNT15,NMNAT2,SULT1E1,MOB3C,ZCCHC4,CAMK2B,PRKG2,PARP8,UAP1L1,STK10,NRP1,LPCAT1,SP…
GO:MF	cadherin binding	GO:0045296	FALSE	0.000294452	3.53099	68	1569	15	25071	CDH20,CDH11,OBSCN,CDH19,PTPRM,CDH13,PTPRB,CDH5,KDR,CDH2,P2RX4,PKP2,PROM1,CDH18,NDRG1
GO:MF	potassium channel activity	GO:0005267	FALSE	0.000307323	3.5124	120	1569	21	25071	KCNJ2,KCNH2,ABCC8,KCNMB1,KCNK13,KCNAB1,KCNS3,KCNMB2,KCNK4,KCNH5,KCNK2,KCNB2,KCNMA1,PKD2,AQP1,KCNJ8,KCNA2,LRRC26,KCNQ2,KCNE3,KCNB1
GO:MF	extracellularly ATP-gated monoatomic cation channel activity	GO:0004931	FALSE	0.000327551	3.48472	7	1569	5	25071	P2RX1,P2RX7,P2RX6,P2RX5,P2RX4
GO:MF	phospholipid binding	GO:0005543	FALSE	0.000327551	3.48472	488	1569	55	25071	MME,ALDOB,KCNJ2,OBSCN,PSD2,FES,MYOF,ARAP3,LPAR4,ANXA6,THY1,APOA1,RCSD1,SYT1,CPNE2,PLEKHF1,FRMPD4,MYCBPAP,TNFAIP8L3,PHLDA1,DPEP1,F10,SH3PXD2B,EPDR1,ATP13A2,SH3PXD2A,HIP1,TPP1,PIK3C2B,CLVS1,RAPGEF2,ESYT1,DYSF,SVIL,PXDC1,PARD3,WDR45B,OSBPL8,PRKCI,PHLDA2,PLCD1,UNC13B,PLEKHF2,SYTL4,SGK1,GABARAPL2,CPNE8,TOM1L1,SYT12,AMER3,SYT8,TTPA,VNN1,F3,BDH1
GO:MF	growth factor activity	GO:0008083	FALSE	0.000367881	3.43429	150	1569	24	25071	THBS4,GDF6,OGN,PTN,CXCL12,FGF10,IGF2,FGF7,BMP6,BMP4,IL11,NGF,GDF7,INHBA,INHBB,IL34,PDGFA,EFEMP1,HBEGF,BMP8A,AREG,EPGN,GDF10,GDNF
GO:MF	acetylgalactosaminyltransferase activity	GO:0008376	FALSE	0.000380152	3.42004	33	1569	10	25071	GALNT5,GALNT12,GALNT15,GALNT7,GALNT16,GALNT4,GALNT11,GALNT10,CHSY3,B3GALNT2
GO:MF	protein tyrosine kinase activator activity	GO:0030296	FALSE	0.000380152	3.42004	33	1569	10	25071	IGF2,GREM1,NGF,ANGPT4,AFAP1L2,HBEGF,ALK,DGKQ,AREG,EPGN
GO:MF	protein dimerization activity	GO:0046983	FALSE	0.000380152	3.42004	1160	1569	108	25071	MME,CUBN,KCNH2,AMHR2,PITX2,HPD,BCAS1,TRPC6,MEF2B,SCX,MASP1,TWIST2,TBX15,PDGFRA,GREM1,FBLN5,ANO1,CSF1R,ENG,NDP,ADIPOQ,STOM,ADRA1B,BMP6,CDA,KCNB2,NTRK2,MGLL,ABCD2,PKD2,PECAM1,BHLHE41,EPAS1,FLT4,LCT,BDKRB2,NECTIN3,TWIST1,APOA1,MECOM,SYNE1,SLIT2,HEY2,ANO6,SYT1,MEF2C,MTCL1,ADRA2A,SLC8B1,FIBIN,CAMK2B,RBPMS,STK10,RBPMS2,ZDHHC2,S100A10,TFE3,AOX1,ABCG1,HES1,KCNB1,DPYD,ATOH8,INHBB,PDGFA,HPS1,TPM4,TAF6,TPST…
GO:MF	sequence-specific double-stranded DNA binding	GO:1990837	FALSE	0.000380152	3.42004	1467	1569	131	25071	ESR1,ZNF536,KCNH2,SOX10,PITX2,TBX18,HOXA10,SP5,MEF2B,SCX,EN1,HOXC9,HOXC10,ZIC3,TWIST2,TBX15,SHOX2,PRRX2,MEOX2,PRRX1,SATB2,FOXD1,LHX6,GLIS1,OSR1,HOXB9,SOX18,HIC1,FOXD2,HOXB7,LBX2,ZEB2,FOXS1,KLF15,BHLHE41,EPAS1,IRX5,FLI1,ZIC1,TWIST1,FOXD3,HOXB6,ERG,EBF3,MECOM,ZEB1,RUNX2,IRX1,HEY2,MEF2C,GATA2,EMX2,HOXD9,ETS1,TBX1,TFCP2L1,ETV1,THRB,AEBP1,ZNF692,TFE3,ATF7,NFATC2,HES1,ATOH8,KLF2,CIC,RBPJL,ZNF746,NR4A1,…
GO:MF	protein homodimerization activity	GO:0042803	FALSE	0.000410203	3.387	788	1569	79	25071	MME,CUBN,KCNH2,AMHR2,PITX2,HPD,BCAS1,TRPC6,MASP1,TBX15,PDGFRA,GREM1,FBLN5,ANO1,CSF1R,ENG,NDP,ADIPOQ,STOM,CDA,NTRK2,MGLL,ABCD2,PKD2,PECAM1,BHLHE41,FLT4,LCT,NECTIN3,TWIST1,APOA1,MECOM,SYNE1,SLIT2,ANO6,MTCL1,ADRA2A,SLC8B1,FIBIN,CAMK2B,RBPMS,STK10,RBPMS2,ZDHHC2,S100A10,AOX1,ABCG1,HES1,DPYD,INHBB,PDGFA,TPM4,TPST1,MMAA,FGFR1,HIP1,TMEM132A,CHKA,EPHX2,LRRFIP1,SRR,TPM2,CRYM,RDH5,HSPB8,NOD1,PANK3,GADD45A,B…
GO:MF	signaling receptor regulator activity	GO:0030545	FALSE	0.000416443	3.38044	602	1569	64	25071	CXCL14,WFIKKN2,FBN2,CRHR2,NTN1,THBS4,C1QTNF4,DKK1,CTSG,PENK,GDF6,CCL26,OGN,PTN,CXCL12,FGF10,IGF2,GREM1,FGF7,SEMA6C,ENG,NDP,WNT2B,ADIPOQ,DKK2,BMP6,BMP4,LYPD1,CRLF1,SFRP2,FBN1,APOA1,SEMA3C,SLIT2,IL11,NGF,IL16,GDF7,ANGPT4,FST,PTHLH,INHBA,INHBB,IL34,PDGFA,EFEMP1,SEMA4G,SEMA3D,CDK5,HBEGF,SEMA5B,WNT4,CCL4,CX3CL1,WNT16,DGKQ,WNT6,BMP8A,WNT3A,AREG,EPGN,GDF10,GDNF,WNT7B
GO:MF	actin binding	GO:0003779	FALSE	0.000519094	3.28475	450	1569	51	25071	MYL4,SYNPO2,NEXN,PLEKHH2,MYH11,TRPC6,PDLIM3,LMOD1,CNN1,MYLK,LIMCH1,PARVG,ANXA6,KBTBD13,KCNMA1,FHOD3,SYNE1,RCSD1,SYNPO,LIMD2,CROCC,SHROOM3,SSH3,WIPF1,SNTA1,CALD1,SPEG,MYO5C,MYO1D,MARCKSL1,TPM4,HIP1,SHROOM4,DMD,GJB6,PTK2,SHANK3,TPM2,CORO7,SVIL,COTL1,FBXO25,MAP2,ABI3BP,HOMER2,POF1B,PAWR,PARVB,MYH7B,TNNI1,ARC
GO:MF	RNA polymerase II transcription regulatory region sequence-specific DNA binding	GO:0000977	FALSE	0.000540042	3.26757	1291	1569	117	25071	ESR1,ZNF536,SOX10,PITX2,TBX18,HOXA10,SP5,MEF2B,SCX,EN1,HOXC9,HOXC10,ZIC3,TWIST2,TBX15,MEOX2,PRRX1,SATB2,FOXD1,LHX6,GLIS1,OSR1,HOXB9,SOX18,FOXD2,HOXB7,ZEB2,FOXS1,KLF15,BHLHE41,EPAS1,IRX5,FLI1,ZIC1,TWIST1,FOXD3,HOXB6,ERG,EBF3,MECOM,ZEB1,RUNX2,IRX1,HEY2,MEF2C,GATA2,EMX2,HOXD9,ETS1,TBX1,TFCP2L1,ETV1,THRB,AEBP1,ZNF692,TFE3,ATF7,NFATC2,HES1,ATOH8,KLF2,CIC,RBPJL,ZNF746,NR4A1,FOXO6,HOXB3,LRRFIP1,ZBTB20,O…
GO:MF	peptidyl-proline dioxygenase activity	GO:0031543	FALSE	0.00065599	3.1831	12	1569	6	25071	P4HA3,P4HTM,P3H3,P3H1,EGLN1,EGLN3
GO:MF	phosphoric ester hydrolase activity	GO:0042578	FALSE	0.000714821	3.1458	351	1569	42	25071	DUSP3,PDE9A,ACP5,DUSP26,PTPRM,ENPP3,PDE1C,PTPRB,PDE1A,PDE3A,ENPP2,PDE10A,PTPRE,TNS2,PLPP3,PPP1R3B,PTPDC1,PDE8A,PTPN6,PTPRG,SSH3,CNP,NT5DC3,SMPD2,PLCD4,PLCD3,INPP5D,GDE1,GDPD5,PPM1K,PTK2,EPHX2,INPP1,DUSP7,PLCXD2,PDE4B,UBASH3B,PTPN3,PLCD1,DUSP1,MPPED2,PPEF1
GO:MF	structural molecule activity conferring elasticity	GO:0097493	FALSE	0.000741014	3.13017	8	1569	5	25071	ELN,FBLN5,EMILIN2,EMILIN1,MFAP5
GO:MF	peptide receptor activity	GO:0001653	TRUE	0.000816475	3.08806	129	1569	21	25071	CRHR2,GPR37L1,ADCYAP1R1,LHCGR,RXFP2,SSTR5,CYSLTR2,CALCR,MC5R,OXTR,EDNRB,APLNR,RAMP2,BDKRB2,RAMP3,EDNRA,OPRM1,RAMP1,NPR2,LGR5,NOD1
GO:MF	signaling receptor activator activity	GO:0030546	FALSE	0.000843909	3.0737	556	1569	59	25071	CXCL14,FBN2,CRHR2,NTN1,THBS4,C1QTNF4,CTSG,PENK,GDF6,CCL26,OGN,PTN,CXCL12,FGF10,IGF2,GREM1,FGF7,SEMA6C,ENG,NDP,WNT2B,ADIPOQ,BMP6,BMP4,CRLF1,SFRP2,FBN1,APOA1,SEMA3C,SLIT2,IL11,NGF,IL16,GDF7,ANGPT4,PTHLH,INHBA,INHBB,IL34,PDGFA,EFEMP1,SEMA4G,SEMA3D,CDK5,HBEGF,SEMA5B,WNT4,CCL4,CX3CL1,WNT16,DGKQ,WNT6,BMP8A,WNT3A,AREG,EPGN,GDF10,GDNF,WNT7B
GO:MF	transmembrane transporter activity	GO:0022857	FALSE	0.000876491	3.05725	1094	1569	101	25071	GJA5,P2RX1,KCNJ2,KCNH2,ATP2B2,ABCC8,SLC41A3,CACNA1G,RYR2,CLIC5,CACNA1H,TRPC6,KCNMB1,SLC8A1,P2RX7,ABCG2,KCNK13,KCNAB1,KCNS3,CACNA1C,ANO1,SCN5A,GJA4,ABCC3,KCNMB2,ABCA7,KCNK4,GJC2,SLC2A5,SLC26A8,KCNH5,KCNK2,SLC26A11,SLC28A2,KCNB2,ANXA6,TRPV2,KCNMA1,ABCD2,HRH1,SLC13A4,PKD2,SLC43A2,ANO6,AQP1,KCNJ8,KCNA2,SLC8B1,LRRC26,MFSD4A,CYBRD1,SLC1A3,KCNQ2,FABP3,ATP2A3,SLC37A2,HTR1B,CACNA2D2,GJC1,SLC9B2,SLC20A1,KC…
GO:MF	fibronectin binding	GO:0001968	FALSE	0.00101666	2.99283	37	1569	10	25071	THBS4,CTSK,COMP,MMP2,LOXL3,FBLN1,CCDC80,ITGA4,ITGA3,FSTL3
GO:MF	ATP binding	GO:0005524	FALSE	0.00101666	2.99283	1489	1569	130	25071	P2RX1,ATP2B2,ABCC8,AMHR2,STK32A,MYH11,ACTA2,NTRK3,OBSCN,ACTG2,PDGFRB,PDGFRA,P2RX7,ABCG2,MYLK,ADCY2,AK1,FES,IQCA1,CSF1R,ABCC3,GRK5,ABCA7,TEK,PRKG1,FLT1,TIE1,FGR,ENTPD1,NTRK2,EPHA5,ABCD2,TGFBR2,KDR,KIFC3,FLT4,ACTA1,RUNX2,DNAH12,ATP8A1,RET,BMPR1B,PRKCQ,KCNJ8,MERTK,DGKG,NMNAT2,CAMK2B,PRKG2,ATP2A3,STK10,SPEG,MYO5C,P2RX6,HK3,ALPK1,ATP13A2,KIFC1,RNASEL,P2RX5,P2RX4,ABCG1,ABCC6,FGFR4,FGFR3,HARS2,MOV10,IKB…
GO:MF	cyclic nucleotide binding	GO:0030551	FALSE	0.00101666	2.99283	37	1569	10	25071	BVES,PRKG1,PDE1C,PDE10A,POPDC2,PRKG2,CNP,RAPGEF2,PDE4B,RAPGEF3
GO:MF	calcium channel activity	GO:0005262	FALSE	0.00108614	2.96411	113	1569	19	25071	CACNA1G,RYR2,CACNA1H,TRPC6,CACNA1C,ANXA6,TRPV2,PKD2,HTR1B,CACNA2D2,OPRM1,P2RX4,CACNB1,PANX3,SLC24A3,TMEM37,RASA3,RYR3,CACNA1B
GO:MF	transcription cis-regulatory region binding	GO:0000976	FALSE	0.00108614	2.96411	1397	1569	123	25071	ESR1,ZNF536,KCNH2,SOX10,PITX2,TBX18,HOXA10,SP5,MEF2B,SCX,EN1,HOXC9,HOXC10,ZIC3,TWIST2,TBX15,MEOX2,PRRX1,SATB2,FOXD1,LHX6,GLIS1,OSR1,HOXB9,SOX18,FOXD2,HOXB7,ZEB2,FOXS1,KLF15,BHLHE41,EPAS1,IRX5,FLI1,ZIC1,TWIST1,FOXD3,HOXB6,ERG,EBF3,MECOM,ZEB1,RUNX2,IRX1,HEY2,MEF2C,GATA2,EMX2,HOXD9,ETS1,TBX1,TFCP2L1,ETV1,THRB,AEBP1,ZNF692,TFE3,ATF7,NFATC2,HES1,ATOH8,KLF2,CIC,RBPJL,ZNF746,NR4A1,FOXO6,HOXB3,LRRFIP1,CR…
GO:MF	cyclic nucleotide-dependent protein kinase activity	GO:0004690	TRUE	0.00108614	2.96411	5	1569	4	25071	PRKG1,PRKG2,PRKX,PRKACB
GO:MF	fibroblast growth factor receptor activity	GO:0005007	FALSE	0.00108614	2.96411	5	1569	4	25071	FGFRL1,FGFR4,FGFR3,FGFR1
GO:MF	double-stranded DNA binding	GO:0003690	FALSE	0.00118497	2.92629	1564	1569	135	25071	ESR1,ZNF536,KCNH2,AFF3,SOX10,PITX2,TBX18,HOXA10,SP5,MEF2B,SCX,EN1,HOXC9,HOXC10,ZIC3,TWIST2,TBX15,SHOX2,PRRX2,MEOX2,PRRX1,SATB2,FOXD1,LHX6,GLIS1,OSR1,HOXB9,SOX18,HIC1,FOXD2,HOXB7,LBX2,ZEB2,FOXS1,KLF15,BHLHE41,EPAS1,IRX5,FLI1,ZIC1,TWIST1,FOXD3,HOXB6,ERG,EBF3,MECOM,ZEB1,RUNX2,IRX1,HEY2,MEF2C,GATA2,EMX2,HOXD9,ETS1,TBX1,TFCP2L1,ETV1,THRB,AEBP1,ZNF692,TFE3,ATF7,NFATC2,HES1,ATOH8,KLF2,CIC,RBPJL,ZNF746,P…
GO:MF	transcription regulatory region nucleic acid binding	GO:0001067	FALSE	0.00124192	2.90591	1402	1569	123	25071	ESR1,ZNF536,KCNH2,SOX10,PITX2,TBX18,HOXA10,SP5,MEF2B,SCX,EN1,HOXC9,HOXC10,ZIC3,TWIST2,TBX15,MEOX2,PRRX1,SATB2,FOXD1,LHX6,GLIS1,OSR1,HOXB9,SOX18,FOXD2,HOXB7,ZEB2,FOXS1,KLF15,BHLHE41,EPAS1,IRX5,FLI1,ZIC1,TWIST1,FOXD3,HOXB6,ERG,EBF3,MECOM,ZEB1,RUNX2,IRX1,HEY2,MEF2C,GATA2,EMX2,HOXD9,ETS1,TBX1,TFCP2L1,ETV1,THRB,AEBP1,ZNF692,TFE3,ATF7,NFATC2,HES1,ATOH8,KLF2,CIC,RBPJL,ZNF746,NR4A1,FOXO6,HOXB3,LRRFIP1,CR…
GO:MF	voltage-gated potassium channel activity	GO:0005249	FALSE	0.0012878	2.89015	96	1569	17	25071	KCNJ2,KCNH2,KCNK13,KCNAB1,KCNS3,KCNK4,KCNH5,KCNK2,KCNB2,KCNMA1,PKD2,KCNJ8,KCNA2,LRRC26,KCNQ2,KCNE3,KCNB1
GO:MF	nucleotide receptor activity	GO:0016502	FALSE	0.00136681	2.86429	19	1569	7	25071	P2RX1,P2RX7,P2RX6,P2RX5,P2RX4,P2RY1,P2RY2
GO:MF	L-ascorbic acid binding	GO:0031418	FALSE	0.00136681	2.86429	19	1569	7	25071	P4HA3,OGFOD2,P4HTM,P3H3,P3H1,EGLN1,EGLN3
GO:MF	purinergic nucleotide receptor activity	GO:0001614	TRUE	0.00136681	2.86429	19	1569	7	25071	P2RX1,P2RX7,P2RX6,P2RX5,P2RX4,P2RY1,P2RY2
GO:MF	ATP-gated ion channel activity	GO:0035381	FALSE	0.00137583	2.86144	9	1569	5	25071	P2RX1,P2RX7,P2RX6,P2RX5,P2RX4
GO:MF	potassium ion transmembrane transporter activity	GO:0015079	FALSE	0.00187401	2.72723	158	1569	23	25071	KCNJ2,KCNH2,ABCC8,KCNMB1,KCNK13,KCNAB1,KCNS3,KCNMB2,KCNK4,KCNH5,KCNK2,KCNB2,KCNMA1,PKD2,AQP1,KCNJ8,KCNA2,LRRC26,KCNQ2,KCNE3,KCNB1,SLC24A3,SLC9A8
GO:MF	actinin binding	GO:0042805	FALSE	0.00187401	2.72723	40	1569	10	25071	SYNPO2,TRPC6,PDLIM3,CACNA1C,PKD2,ADORA2A,PROM1,CSRP1,LMO7,CSRP2
GO:MF	BMP binding	GO:0036122	FALSE	0.00193001	2.71444	20	1569	7	25071	CHRDL1,COMP,GREM1,CHRD,ENG,BMPR1B,SOST
GO:MF	G protein-coupled peptide receptor activity	GO:0008528	FALSE	0.00202726	2.69309	119	1569	19	25071	CRHR2,GPR37L1,ADCYAP1R1,LHCGR,RXFP2,SSTR5,CYSLTR2,CALCR,MC5R,OXTR,EDNRB,APLNR,RAMP2,BDKRB2,RAMP3,EDNRA,OPRM1,RAMP1,LGR5
GO:MF	cyclic-nucleotide phosphodiesterase activity	GO:0004112	FALSE	0.00239195	2.62125	27	1569	8	25071	PDE9A,PDE1C,PDE1A,PDE3A,PDE10A,PDE8A,CNP,PDE4B
GO:MF	3',5'-cyclic-GMP phosphodiesterase activity	GO:0047555	FALSE	0.00246698	2.60783	15	1569	6	25071	PDE9A,PDE1C,PDE1A,PDE3A,PDE10A,PDE8A
GO:MF	ligand-gated monoatomic cation channel activity	GO:0099094	FALSE	0.00248168	2.60525	121	1569	19	25071	P2RX1,KCNJ2,KCNH2,RYR2,KCNMB1,P2RX7,ANO1,KCNMB2,KCNMA1,PKD2,ANO6,AQP1,KCNJ8,P2RX6,P2RX5,P2RX4,RASA3,RYR3,HTR3A
GO:MF	oxidoreductase activity, acting on the CH-NH2 group of donors, oxygen as acceptor	GO:0016641	TRUE	0.00262169	2.58142	21	1569	7	25071	MAOB,LOXL3,MAOA,VCAM1,LOX,DAO,RNLS
GO:MF	structural constituent of muscle	GO:0008307	TRUE	0.00262169	2.58142	21	1569	7	25071	NEXN,MYH11,PDLIM3,CSRP1,DMD,SYNM,CSRP2
GO:MF	scaffold protein binding	GO:0097110	FALSE	0.00268846	2.5705	84	1569	15	25071	KCNH2,CACNA1G,RYR2,CACNA1H,P2RX7,SCN5A,VIM,LYN,KRT15,SHANK3,P2RY1,GRK2,KRT8,CRIPT,XIAP
GO:MF	calcitonin family receptor activity	GO:0097642	FALSE	0.00270358	2.56806	6	1569	4	25071	CALCR,RAMP2,RAMP3,RAMP1
GO:MF	sequence-specific DNA binding	GO:0043565	FALSE	0.00278464	2.55523	1572	1569	133	25071	ESR1,ZNF536,KCNH2,SOX10,PITX2,TBX18,HOXA10,SP5,MEF2B,SCX,EN1,HOXC9,HOXC10,ZIC3,TWIST2,TBX15,SHOX2,PRRX2,MEOX2,PRRX1,SATB2,FOXD1,LHX6,GLIS1,OSR1,HOXB9,SOX18,HIC1,FOXD2,HOXB7,LBX2,ZEB2,FOXS1,KLF15,BHLHE41,EPAS1,IRX5,FLI1,ZIC1,TWIST1,FOXD3,HOXB6,ERG,EBF3,MECOM,ZEB1,RUNX2,IRX1,HEY2,MEF2C,GATA2,EMX2,HOXD9,ETS1,TBX1,TFCP2L1,ETV1,ZNF423,THRB,AEBP1,ZNF692,TFE3,ATF7,NFATC2,HES1,ATOH8,KLF2,CIC,RBPJL,ZNF746…
GO:MF	kinase activator activity	GO:0019209	FALSE	0.00293486	2.53241	143	1569	21	25071	P2RX7,IGF2,GREM1,ADIPOQ,TGFBR2,NGF,PDE8A,MOB3C,PARP8,ANGPT4,FAM20A,AFAP1L2,CCND1,HBEGF,CDKN1A,ALK,DGKQ,TOM1L1,AREG,RGCC,EPGN
GO:MF	monoamine oxidase activity	GO:0097621	FALSE	0.00308746	2.5104	3	1569	3	25071	MAOB,MAOA,RNLS
GO:MF	amylin receptor activity	GO:0097643	FALSE	0.00308746	2.5104	3	1569	3	25071	CALCR,RAMP3,RAMP1
GO:MF	GMP binding	GO:0019002	FALSE	0.00308746	2.5104	3	1569	3	25071	RAB26,KRAS,MPPED2
GO:MF	protein kinase activator activity	GO:0030295	FALSE	0.00319863	2.49504	134	1569	20	25071	P2RX7,IGF2,GREM1,ADIPOQ,NGF,PDE8A,MOB3C,PARP8,ANGPT4,FAM20A,AFAP1L2,CCND1,HBEGF,CDKN1A,ALK,DGKQ,TOM1L1,AREG,RGCC,EPGN
GO:MF	iron ion binding	GO:0005506	FALSE	0.00325784	2.48707	219	1569	28	25071	CYP2AB1,P4HA3,CYGB,ACP5,HPD,CDO1,CYP8B1,OGFOD2,CYP21A1,P4HTM,AOX1,BBOX1,ALOX5,P3H3,DPYD,P3H1,CYP27A1,MELTF,CYP46A1,FDX1,EGLN1,TET2,FA2H,EGLN3,CH25H,PPEF1,CYP1B1,CYP24A1
GO:MF	3',5'-cyclic-AMP phosphodiesterase activity	GO:0004115	FALSE	0.00339185	2.46956	16	1569	6	25071	PDE1C,PDE1A,PDE3A,PDE10A,PDE8A,PDE4B
GO:MF	cAMP binding	GO:0030552	FALSE	0.00339185	2.46956	22	1569	7	25071	BVES,PDE1C,PDE10A,POPDC2,RAPGEF2,PDE4B,RAPGEF3
GO:MF	guanyl-nucleotide exchange factor activity	GO:0005085	FALSE	0.0040019	2.39773	222	1569	28	25071	OBSCN,PSD2,FARP1,ARHGEF28,DOCK11,FGD5,PREX2,VPS9D1,ELMO1,DOCK3,TAGAP,RASGEF1B,TIAM2,DOCK4,RASGEF1A,PLCD4,HPS1,ARHGEF4,PLEKHG5,EIF2B4,RAPGEF2,ARHGEF37,BCAR3,FBXO8,SERGEF,RAPGEF3,VAV3,FRMD7
GO:MF	phosphoprotein binding	GO:0051219	FALSE	0.00464596	2.33292	108	1569	17	25071	PITX2,SHE,FGR,PKD2,PLAT,CRMP1,PTPN6,BBS1,CACNB1,LYN,PIK3R3,BCAR3,UBASH3B,PTPN3,CBLB,ZAP70,GRAP
GO:MF	kinase binding	GO:0019900	FALSE	0.00468501	2.32929	872	1569	80	25071	DUSP3,ESR1,DCX,RYR2,NELL2,ACTA2,RGS4,PTN,PDGFRB,SCN5A,NBEA,RHOC,PRKG1,CDH5,FGR,PRLR,NTRK2,CNKSR2,TGFBR2,THY1,VIM,CDH2,CSPG4,TNS2,ADRA2A,PDE8A,PTPN6,CAMK2B,PRKG2,PARP8,NRP1,DOCK4,ANGPT4,ATF7,HES1,PITPNM3,PKP2,CACNB1,CTBP2,PPP1R12C,PPP1R12B,RHOF,KIZ,SRSF5,FEZ1,PTK2,SHC4,RAPGEF2,CDK5,CCND1,BCAR3,MAPK6,LDHA,CDKN1A,RHOU,RHOV,GADD45A,DGKQ,MAP2,NAP1L1,TGIF1,TRAF3,DUSP1,FAM83G,CBLB,DACT2,SPRED2,SGK1,MYCN…
GO:MF	receptor ligand activity	GO:0048018	FALSE	0.00479569	2.31915	549	1569	55	25071	CXCL14,FBN2,CRHR2,NTN1,THBS4,C1QTNF4,CTSG,PENK,GDF6,CCL26,OGN,PTN,CXCL12,FGF10,IGF2,GREM1,FGF7,SEMA6C,NDP,WNT2B,ADIPOQ,BMP6,BMP4,CRLF1,SFRP2,FBN1,APOA1,SEMA3C,SLIT2,IL11,NGF,IL16,GDF7,PTHLH,INHBA,INHBB,IL34,PDGFA,EFEMP1,SEMA4G,SEMA3D,HBEGF,SEMA5B,WNT4,CCL4,CX3CL1,WNT16,WNT6,BMP8A,WNT3A,AREG,EPGN,GDF10,GDNF,WNT7B
GO:MF	metallopeptidase activity	GO:0008237	TRUE	0.00492999	2.30715	203	1569	26	25071	ADAMTS12,MME,CPZ,ADAMTS18,PHEX,CPXM2,ADAMTS15,NAALAD2,ADAM33,MMP2,ADAMTS2,ADAMTS17,ANPEP,YBEY,TRHDE,CPXM1,MMP11,ADAMTS9,AEBP1,DPEP1,CPN1,METAP1D,MMP28,AGBL4,EIF3H,MMP10
GO:MF	oxidoreductase activity, acting on the CH-NH2 group of donors	GO:0016638	FALSE	0.0058955	2.22948	24	1569	7	25071	MAOB,LOXL3,MAOA,VCAM1,LOX,DAO,RNLS
GO:MF	SMAD binding	GO:0046332	FALSE	0.0070576	2.15134	83	1569	14	25071	COL1A2,COL3A1,ZEB2,DAB2,TGFBR2,MYOCD,BMPR1B,IPO7,LDLRAD4,SMAD5,TGIF1,SKIL,FOS,RGCC
GO:MF	hydrolase activity, acting on ester bonds	GO:0016788	FALSE	0.00707888	2.15004	779	1569	72	25071	DUSP3,PDE9A,ACP5,DUSP26,PTPRM,ENPP3,PLA1A,PDE1C,RNASE6,PTPRB,PDE1A,MGLL,PDE3A,ABCD2,YBEY,ENPP2,SULF1,PDE10A,PTPRE,TNS2,PLPP3,PPP1R3B,PTPDC1,PDE8A,PTPN6,AADAC,PTPRG,ERI2,ANKLE1,SSH3,CNP,PLBD2,RNASEL,NT5DC3,SMPD2,PLCD4,ARSI,PITPNM3,PLCD3,DDHD2,INPP5D,GDE1,POLG,POLQ,PNKD,GDPD5,PNPLA6,ALDH6A1,PPM1K,PTK2,CHKA,EPHX2,INPP1,AOAH,HELZ2,DUSP7,PLCXD2,PDE4B,UBASH3B,ACOT11,NME7,PTPN3,PLCD1,DUSP1,ZC3H12A,MPPED…
GO:MF	GTPase activator activity	GO:0005096	FALSE	0.00723273	2.1407	231	1569	28	25071	RGS5,RGS4,ARHGAP28,DLC1,ARAP3,ARHGAP6,THY1,PREX2,ARHGAP24,ARHGAP15,DOCK3,TAGAP,STARD13,TIAM2,NRP1,DOCK4,SGSM1,ARHGAP45,CHN1,GMIP,RGS9,ARHGAP18,CHN2,RAPGEF2,RASA3,RASAL2,ARHGAP12,USP6NL
GO:MF	transforming growth factor beta binding	GO:0050431	FALSE	0.00746372	2.12704	25	1569	7	25071	WFIKKN2,CHRDL1,LRRC32,ENG,TGFBR2,LTBP1,CD36
GO:MF	3',5'-cyclic-nucleotide phosphodiesterase activity	GO:0004114	FALSE	0.00746372	2.12704	25	1569	7	25071	PDE9A,PDE1C,PDE1A,PDE3A,PDE10A,PDE8A,PDE4B
GO:MF	protein kinase binding	GO:0019901	FALSE	0.00746372	2.12704	781	1569	72	25071	DUSP3,ESR1,DCX,RYR2,NELL2,ACTA2,RGS4,PTN,PDGFRB,SCN5A,NBEA,RHOC,PRKG1,CDH5,FGR,PRLR,NTRK2,CNKSR2,TGFBR2,THY1,VIM,CDH2,CSPG4,TNS2,ADRA2A,PTPN6,CAMK2B,PRKG2,NRP1,DOCK4,ANGPT4,ATF7,HES1,PITPNM3,PKP2,CACNB1,CTBP2,PPP1R12C,PPP1R12B,RHOF,KIZ,SRSF5,FEZ1,PTK2,SHC4,RAPGEF2,CDK5,CCND1,MAPK6,CDKN1A,RHOU,RHOV,MAP2,TGIF1,TRAF3,DUSP1,FAM83G,CBLB,DACT2,SPRED2,SGK1,MAPK9,PAWR,TUBA4A,FZD5,XIAP,TOM1L1,NEDD9,IRS2,S…
GO:MF	growth factor receptor binding	GO:0070851	FALSE	0.00818777	2.08683	145	1569	20	25071	ESM1,PDGFRB,PDGFRA,FGF10,GREM1,FGF7,CDH5,IL11,ANGPT4,LYN,PDGFA,EFEMP1,HBEGF,GATA3,NRXN1,VAV3,AREG,EPGN,GDNF,GRAP
GO:MF	transmembrane transporter binding	GO:0044325	FALSE	0.00855559	2.06775	167	1569	22	25071	ABCC8,REM1,KCNAB1,CACNA1C,SCN5A,KCNH5,CDH5,KCNB2,PKD2,STAC,FHL1,LRRC26,ATP2A3,SNTA1,KCNE3,S100A10,KCNB1,LYN,RNF207,MPP2,PDE4B,RAPGEF3
GO:MF	chemorepellent activity	GO:0045499	FALSE	0.00949152	2.02266	26	1569	7	25071	SEMA6C,APOA1,SEMA3C,SLIT2,SEMA4G,SEMA3D,SEMA5B
GO:MF	peptidyl-proline 4-dioxygenase activity	GO:0031545	FALSE	0.00957399	2.01891	8	1569	4	25071	P4HA3,P4HTM,EGLN1,EGLN3
GO:MF	procollagen-proline dioxygenase activity	GO:0019798	FALSE	0.00957399	2.01891	8	1569	4	25071	P4HA3,P4HTM,P3H3,P3H1
GO:MF	gap junction channel activity involved in cell communication by electrical coupling	GO:1903763	TRUE	0.00957399	2.01891	8	1569	4	25071	GJA5,GJC2,GJC1,GJB6
GO:MF	protein tyrosine phosphatase activity	GO:0004725	TRUE	0.00974573	2.01119	96	1569	15	25071	DUSP3,DUSP26,PTPRM,PTPRB,PTPRE,TNS2,PTPDC1,PTPN6,PTPRG,SSH3,PTK2,DUSP7,UBASH3B,PTPN3,DUSP1
GO:BP	system development	GO:0048731	TRUE	7.53193e-105	104.123	4123	1553	582	26963	GJA5,FHL2,WFIKKN2,ADAMTS12,MME,MGP,FBN2,SMOC2,CYTL1,LRRC17,ISLR2,ESR1,LZTS3,ADAMTS18,CHRDL1,ROBO4,CRHR2,NEXN,COL13A1,TNMD,NTN1,ZNF536,CORIN,DCX,NRN1,ATP2B2,ABCC8,ELN,GPR37L1,MUSTN1,THBS4,BRINP1,SH3TC2,LHCGR,AMHR2,SOX10,PITX2,ACAN,TBX18,CNTN3,RYR2,CLIC5,BVES,C3,ACP5,LAMA4,COL4A1,NCAM2,HOXA10,PHEX,SP5,NID1,DKK1,RXFP2,MYH11,GFRA2,BCAS1,NELL2,TRPC6,ACTA2,CTSK,PENK,COL1A1,NEFL,POSTN,FREM1,SCX,PDLIM3,N…
GO:BP	multicellular organism development	GO:0007275	FALSE	8.4768e-98	97.0718	4886	1553	630	26963	GJA5,FHL2,WFIKKN2,ADAMTS12,MME,MGP,FBN2,SMOC2,CYTL1,CUBN,DUSP3,LRRC17,ISLR2,ESR1,LZTS3,ADAMTS18,C1QC,CHRDL1,ROBO4,CRHR2,NEXN,COL13A1,TNMD,NTN1,ZNF536,CORIN,DCX,NRN1,ATP2B2,ABCC8,ELN,GPR37L1,MUSTN1,ADCYAP1R1,THBS4,BRINP1,SH3TC2,ITGA7,AFF3,LHCGR,AMHR2,SOX10,PITX2,ACAN,TBX18,CNTN3,RYR2,CLIC5,BVES,C3,ACP5,LAMA4,COL4A1,NCAM2,HOXA10,PHEX,SP5,NID1,DKK1,ASPN,RXFP2,MYH11,GFRA2,BCAS1,NELL2,TRPC6,ACTA2,CTSK…
GO:BP	anatomical structure development	GO:0048856	FALSE	1.97346e-93	92.7048	6290	1553	726	26963	GJA5,CXCL14,FHL2,DES,WFIKKN2,ADAMTS12,MME,MGP,FBN2,C1QTNF5,SMOC2,CYTL1,CUBN,DUSP3,LRRC17,ISLR2,ESR1,LZTS3,ADAMTS18,C1QC,CHRDL1,ROBO4,CRHR2,NEXN,COL13A1,TNMD,TAGLN,NTN1,ZNF536,CORIN,DCX,NRN1,ATP2B2,ABCC8,ELN,GPR37L1,MUSTN1,ADCYAP1R1,CDH20,THBS4,BRINP1,SH3TC2,ITGA7,AFF3,LHCGR,AMHR2,CLEC3B,COL19A1,SOX10,PITX2,ACAN,TBX18,CNTN3,RYR2,CLIC5,BVES,C3,ACP5,LAMA4,COL4A1,NCAM2,HOXA10,PHEX,SP5,NID1,DKK1,ASPN,…
GO:BP	developmental process	GO:0032502	FALSE	6.66131e-92	91.1764	6876	1553	764	26963	GJA5,CXCL14,FHL2,DES,WFIKKN2,ADAMTS12,MME,MGP,FBN2,C1QTNF5,SMOC2,CYTL1,CUBN,DUSP3,LRRC17,ISLR2,ESR1,LZTS3,ADAMTS18,C1QC,CHRDL1,ROBO4,CRHR2,NEXN,COL13A1,TNMD,TAGLN,NTN1,ZNF536,CORIN,CCDC3,DCX,NRN1,ATP2B2,ABCC8,ELN,GPR37L1,MUSTN1,ADCYAP1R1,CDH20,THBS4,BRINP1,SH3TC2,ITGA7,AFF3,LHCGR,AMHR2,CLEC3B,COL19A1,SOX10,PITX2,ACAN,TBX18,CNTN3,RYR2,CLIC5,EGFL6,BVES,C3,ACP5,LAMA4,COL4A1,NCAM2,HOXA10,PHEX,SP5,NID…
GO:BP	anatomical structure morphogenesis	GO:0009653	FALSE	8.95298e-85	84.048	2769	1553	428	26963	GJA5,FHL2,ADAMTS12,MGP,FBN2,SMOC2,ISLR2,ESR1,LZTS3,ROBO4,CRHR2,NEXN,COL13A1,TNMD,NTN1,DCX,NRN1,ATP2B2,ABCC8,ELN,CDH20,THBS4,ITGA7,AFF3,SOX10,PITX2,ACAN,RYR2,CLIC5,BVES,C3,ACP5,COL4A1,HOXA10,PHEX,SP5,DKK1,ASPN,NELL2,TRPC6,ACTA2,COL1A1,NEFL,POSTN,FREM1,SCX,NTRK3,EN1,CDH11,ESM1,COL1A2,ADAMTS15,COL4A2,ACTG2,COL6A1,LAMC3,HOXC9,CDH19,HOXC10,PTPRM,ZIC3,COMP,CYSLTR2,PTN,CXCL12,TBX15,SHOX2,PDGFRB,COL11A1,…
GO:BP	positive regulation of biological process	GO:0048518	FALSE	4.4986e-79	78.3469	6584	1553	716	26963	GJA5,CXCL14,P2RX1,MME,FBN2,SMOC2,CYTL1,SYNPO2,DUSP3,FHL5,ISLR2,ESR1,C1QC,CRHR2,GRM4,NTN1,KCNJ2,KCNH2,CCDC3,DCX,ATP2B2,ABCC8,GPR37L1,MUSTN1,ADCYAP1R1,THBS4,PDE9A,BRINP1,LHCGR,C7,SOX10,PITX2,ACAN,TBX18,CACNA1G,C1QTNF4,RYR2,EGFL6,BVES,C3,ACP5,SLN,CACNA1H,MAOB,HOXA10,NID1,DKK1,CTSG,RXFP2,DUSP26,NELL2,TRPC6,ACTA2,MEF2B,CTSK,PENK,COL1A1,NEFL,POSTN,LAMP3,RSPO4,IGSF11,HTR2C,SCX,CNTFR,KCNMB1,NTRK3,LUM,EN1…
GO:BP	biological regulation	GO:0065007	FALSE	3.861e-73	72.4133	13542	1553	1127	26963	GJA5,CXCL14,FHL2,P2RX1,PTGDS,WFIKKN2,ADAMTS12,MME,MGP,FBN2,MYL4,SMOC2,CYTL1,SYNPO2,DUSP3,FHL5,LRRC17,NKAIN4,ISLR2,ESR1,LZTS3,CPZ,ADAMTS18,ALDOB,C1QC,CHRDL1,ROBO4,CRHR2,NEXN,ATP1B4,TNMD,GRM4,NTN1,RGS5,ZNF536,CORIN,KCNJ2,KCNH2,CCDC3,PLEKHH2,DCX,NRN1,ATP2B2,ABCC8,ELN,CYGB,GPR37L1,MUSTN1,ADCYAP1R1,THBS4,PDE9A,BRINP1,SH3TC2,ITGA7,AFF3,LHCGR,AMHR2,STK32A,C7,F8,SOX10,PITX2,ACAN,TBX18,CACNA1G,C1QTNF4,RYR…
GO:BP	animal organ development	GO:0048513	FALSE	3.861e-73	72.4133	3267	1553	450	26963	GJA5,CXCL14,FHL2,DES,ADAMTS12,MME,MGP,FBN2,C1QTNF5,CYTL1,LRRC17,ESR1,ADAMTS18,CHRDL1,CRHR2,COL13A1,NTN1,DCX,ATP2B2,ELN,GPR37L1,MUSTN1,BRINP1,LHCGR,AMHR2,CLEC3B,COL19A1,SOX10,PITX2,ACAN,TBX18,RYR2,CLIC5,BVES,ACP5,COL4A1,HOXA10,PHEX,SP5,NID1,DKK1,ASPN,RXFP2,MYH11,ACTA2,CTSK,COL1A1,NEFL,FREM1,SCX,CNTFR,PDLIM3,NTRK3,EN1,GDF6,COL1A2,HSPB7,ACTG2,RGS4,COL6A1,LAMC3,HOXC9,CNTN4,PTPRM,ZIC3,COMP,OGN,PTN,SLC…
GO:BP	regulation of multicellular organismal process	GO:0051239	FALSE	7.31747e-72	71.1356	3145	1553	437	26963	GJA5,P2RX1,PTGDS,ADAMTS12,MME,MGP,FBN2,MYL4,SMOC2,DUSP3,LRRC17,ISLR2,ESR1,ADAMTS18,C1QC,CRHR2,TNMD,NTN1,CORIN,KCNJ2,KCNH2,DCX,ABCC8,CYGB,GPR37L1,MUSTN1,THBS4,PDE9A,BRINP1,SOX10,ACAN,TBX18,CACNA1G,C1QTNF4,RYR2,BVES,C3,ACP5,SLN,LAMA4,DKK1,CTSG,ASPN,TRPC6,ACTA2,CTSK,PENK,COL1A1,NEFL,POSTN,IGSF11,HTR2C,SCX,NTRK3,LUM,GDF6,COL4A2,RGS4,LRRC32,HOXC10,PTPRM,COMP,CYSLTR2,PTN,SLC8A1,CXCL12,ENPP3,SHOX2,CALCR…
GO:BP	regulation of biological process	GO:0050789	FALSE	4.53316e-71	70.3436	13153	1553	1101	26963	GJA5,CXCL14,FHL2,P2RX1,PTGDS,WFIKKN2,ADAMTS12,MME,MGP,FBN2,MYL4,SMOC2,CYTL1,SYNPO2,DUSP3,FHL5,LRRC17,NKAIN4,ISLR2,ESR1,LZTS3,CPZ,ADAMTS18,ALDOB,C1QC,CHRDL1,ROBO4,CRHR2,NEXN,ATP1B4,TNMD,GRM4,NTN1,RGS5,ZNF536,CORIN,KCNJ2,KCNH2,CCDC3,PLEKHH2,DCX,NRN1,ATP2B2,ABCC8,ELN,CYGB,GPR37L1,MUSTN1,ADCYAP1R1,THBS4,PDE9A,BRINP1,SH3TC2,ITGA7,AFF3,LHCGR,AMHR2,STK32A,C7,SOX10,PITX2,ACAN,TBX18,CACNA1G,C1QTNF4,RYR2,E…
GO:BP	positive regulation of cellular process	GO:0048522	FALSE	2.07213e-70	69.6836	6243	1553	672	26963	GJA5,CXCL14,P2RX1,MME,FBN2,SMOC2,CYTL1,SYNPO2,DUSP3,FHL5,ISLR2,ESR1,CRHR2,GRM4,NTN1,KCNJ2,KCNH2,CCDC3,DCX,ABCC8,GPR37L1,MUSTN1,ADCYAP1R1,THBS4,PDE9A,BRINP1,LHCGR,SOX10,PITX2,ACAN,TBX18,CACNA1G,C1QTNF4,RYR2,EGFL6,BVES,C3,ACP5,SLN,MAOB,HOXA10,NID1,DKK1,CTSG,RXFP2,DUSP26,NELL2,TRPC6,ACTA2,MEF2B,CTSK,COL1A1,NEFL,POSTN,LAMP3,RSPO4,IGSF11,HTR2C,SCX,CNTFR,KCNMB1,NTRK3,LUM,EN1,GDF6,ESM1,ACTG2,RGS4,SSTR5,…
GO:BP	tissue development	GO:0009888	FALSE	7.76092e-66	65.1101	2121	1553	334	26963	GJA5,FHL2,ADAMTS12,MGP,FBN2,CYTL1,LRRC17,ESR1,ROBO4,CRHR2,TNMD,TAGLN,NTN1,ATP2B2,ELN,MUSTN1,ITGA7,CLEC3B,COL19A1,SOX10,PITX2,ACAN,TBX18,RYR2,CLIC5,BVES,C3,COL4A1,PHEX,DKK1,ASPN,MYH11,ACTA2,CTSK,COL1A1,POSTN,SCX,NTRK3,EN1,GDF6,COL1A2,COL4A2,ACTG2,RGS4,COL6A1,LAMC3,ZIC3,COMP,OGN,PTN,SLC8A1,CXCL12,SHOX2,PDGFRB,COL11A1,PGM5,ITGA8,PDGFRA,P2RX7,FGF10,IGF2,MYLK,MEOX2,GREM1,FES,PRRX1,MEGF10,LAMA2,GPC3,MM…
GO:BP	multicellular organismal process	GO:0032501	FALSE	2.36464e-65	64.6262	8528	1553	813	26963	GJA5,FHL2,P2RX1,PTGDS,WFIKKN2,ADAMTS12,MME,MGP,FBN2,MYL4,SMOC2,CYTL1,CUBN,DUSP3,LRRC17,ISLR2,ESR1,LZTS3,ADAMTS18,C1QC,CHRDL1,ROBO4,CRHR2,NEXN,COL13A1,TNMD,NTN1,ZNF536,CORIN,KCNJ2,KCNH2,DCX,NRN1,ATP2B2,ABCC8,ELN,CYGB,GPR37L1,MUSTN1,ADCYAP1R1,THBS4,PDE9A,BRINP1,SH3TC2,ITGA7,AFF3,LHCGR,AMHR2,F8,CLEC3B,SOX10,PITX2,ACAN,TBX18,CNTN3,CACNA1G,C1QTNF4,RYR2,CLIC5,BVES,C3,ACP5,SLN,LAMA4,COL4A1,NCAM2,HOXA10,…
GO:BP	cell differentiation	GO:0030154	FALSE	5.31027e-65	64.2749	4795	1553	554	26963	CXCL14,FHL2,WFIKKN2,ADAMTS12,MME,MGP,FBN2,CYTL1,LRRC17,ISLR2,ESR1,LZTS3,C1QC,CHRDL1,ROBO4,CRHR2,NEXN,COL13A1,TNMD,TAGLN,NTN1,ZNF536,CORIN,CCDC3,DCX,NRN1,ATP2B2,ABCC8,GPR37L1,MUSTN1,ADCYAP1R1,THBS4,BRINP1,SH3TC2,ITGA7,COL19A1,SOX10,PITX2,ACAN,TBX18,CNTN3,CLIC5,EGFL6,BVES,C3,LAMA4,COL4A1,NCAM2,NID1,DKK1,RXFP2,MYH11,NELL2,TRPC6,ACTA2,CTSK,PENK,COL1A1,NEFL,POSTN,HTR2C,SCX,NTRK3,EN1,GDF6,CDH11,C1QL1,A…
GO:BP	cellular developmental process	GO:0048869	FALSE	5.35186e-65	64.2715	4796	1553	554	26963	CXCL14,FHL2,WFIKKN2,ADAMTS12,MME,MGP,FBN2,CYTL1,LRRC17,ISLR2,ESR1,LZTS3,C1QC,CHRDL1,ROBO4,CRHR2,NEXN,COL13A1,TNMD,TAGLN,NTN1,ZNF536,CORIN,CCDC3,DCX,NRN1,ATP2B2,ABCC8,GPR37L1,MUSTN1,ADCYAP1R1,THBS4,BRINP1,SH3TC2,ITGA7,COL19A1,SOX10,PITX2,ACAN,TBX18,CNTN3,CLIC5,EGFL6,BVES,C3,LAMA4,COL4A1,NCAM2,NID1,DKK1,RXFP2,MYH11,NELL2,TRPC6,ACTA2,CTSK,PENK,COL1A1,NEFL,POSTN,HTR2C,SCX,NTRK3,EN1,GDF6,CDH11,C1QL1,A…
GO:BP	regulation of cellular process	GO:0050794	FALSE	4.33144e-64	63.3634	12758	1553	1062	26963	GJA5,CXCL14,FHL2,P2RX1,PTGDS,WFIKKN2,ADAMTS12,MME,FBN2,SMOC2,CYTL1,SYNPO2,DUSP3,FHL5,LRRC17,ISLR2,ESR1,LZTS3,CPZ,ADAMTS18,ALDOB,C1QC,CHRDL1,ROBO4,CRHR2,NEXN,ATP1B4,TNMD,GRM4,NTN1,RGS5,ZNF536,KCNJ2,KCNH2,CCDC3,PLEKHH2,DCX,NRN1,ATP2B2,ABCC8,ELN,CYGB,GPR37L1,MUSTN1,ADCYAP1R1,THBS4,PDE9A,BRINP1,SH3TC2,ITGA7,AFF3,LHCGR,AMHR2,STK32A,SOX10,PITX2,ACAN,TBX18,CACNA1G,C1QTNF4,RYR2,EGFL6,BVES,C3,ACP5,SLN,LAM…
GO:BP	circulatory system development	GO:0072359	FALSE	4.33144e-64	63.3634	1220	1553	240	26963	GJA5,FHL2,SMOC2,ROBO4,CRHR2,TNMD,ABCC8,ELN,THBS4,AMHR2,PITX2,ACAN,TBX18,RYR2,BVES,C3,LAMA4,COL4A1,DKK1,MYH11,ACTA2,COL1A1,SCX,PDLIM3,NTRK3,ESM1,COL1A2,COL4A2,HSPB7,RGS4,COL6A1,PTPRM,ZIC3,COMP,CYSLTR2,PTN,CXCL12,SHOX2,PDGFRB,COL11A1,PDGFRA,FGF10,IGF2,MYLK,MEOX2,GREM1,FES,PRRX1,STAB1,CDH13,GPC3,MMP2,FBLN5,ADGRF5,CACNA1C,CHRD,COL3A1,SCN5A,GJA4,OSR1,ENG,ECSCR,NDP,SOX18,SERPINF1,EMILIN2,TEK,PRKG1,FLT1…
GO:BP	tube development	GO:0035295	FALSE	4.96535e-61	60.3041	1181	1553	231	26963	GJA5,ADAMTS12,MME,MGP,SMOC2,ESR1,ROBO4,CRHR2,TNMD,NTN1,ABCC8,THBS4,LHCGR,SOX10,PITX2,TBX18,RYR2,C3,COL4A1,PHEX,EN1,GDF6,ESM1,COL4A2,COL6A1,PTPRM,ZIC3,COMP,CYSLTR2,PTN,CXCL12,SHOX2,PDGFRB,PDGFRA,FGF10,IGF2,MYLK,MEOX2,GREM1,PRRX1,STAB1,CDH13,GPC3,CRISPLD2,MMP2,FGF7,FBLN5,ADGRF5,CHRD,COL3A1,FOXD1,LOXL3,ADAMTS2,OSR1,ENG,ECSCR,NDP,CLMP,SOX18,RARRES2,SERPINF1,HOXB7,EMILIN2,TEK,WNT2B,FLT1,FAT4,TIE1,PTPR…
GO:BP	tube morphogenesis	GO:0035239	FALSE	6.18883e-59	58.2084	926	1553	199	26963	GJA5,ADAMTS12,MGP,SMOC2,ESR1,ROBO4,CRHR2,TNMD,NTN1,ABCC8,THBS4,SOX10,PITX2,RYR2,C3,COL4A1,ESM1,COL4A2,PTPRM,ZIC3,COMP,CYSLTR2,PTN,CXCL12,SHOX2,PDGFRB,PDGFRA,FGF10,IGF2,MYLK,MEOX2,GREM1,PRRX1,STAB1,CDH13,GPC3,MMP2,FBLN5,ADGRF5,CHRD,COL3A1,FOXD1,OSR1,ENG,ECSCR,NDP,SOX18,SERPINF1,HOXB7,EMILIN2,TEK,WNT2B,FLT1,FAT4,TIE1,PTPRB,PODXL,CDH5,ZEB2,MMRN2,CFH,NTRK2,SGCD,EPHA5,APLNR,CLDN5,ANPEP,CD34,BMP4,TGFBR…
GO:BP	regulation of developmental process	GO:0050793	FALSE	2.65561e-54	53.5758	2699	1553	363	26963	CXCL14,ADAMTS12,MME,MGP,FBN2,SMOC2,LRRC17,ISLR2,ESR1,LZTS3,C1QC,CRHR2,TNMD,NTN1,ZNF536,CCDC3,DCX,ABCC8,GPR37L1,MUSTN1,THBS4,BRINP1,SOX10,ACAN,BVES,C3,LAMA4,NID1,DKK1,ASPN,TRPC6,CTSK,COL1A1,NEFL,HTR2C,SCX,NTRK3,GDF6,COL4A2,RGS4,CNTN4,PTPRM,PCP4,COMP,CYSLTR2,PTN,SLC8A1,CXCL12,TWIST2,SHOX2,PDGFRA,P2RX7,FGF10,IGF2,GREM1,FES,PRRX1,STAB1,MEGF10,LAMA2,FGF7,DLC1,RELN,FBLN5,SEMA6C,CACNA1C,CHRD,CSF1R,TMEM1…
GO:BP	cell adhesion	GO:0007155	FALSE	1.06176e-53	52.974	1468	1553	249	26963	ADAMTS12,SMOC2,DUSP3,ADAMTS18,ROBO4,NEXN,COL13A1,NTN1,CDH20,THBS4,ITGA7,COL19A1,ACAN,CNTN3,EGFL6,BVES,ACP5,CDHR4,LAMA4,NCAM2,NID1,CTSG,DUSP26,COL1A1,POSTN,FREM1,IGSF11,COL6A2,CDH11,ITGA11,COL6A1,LAMC3,CDH19,LRRC32,CNTN4,PTPRM,LSAMP,COMP,PTN,CXCL12,PCDH18,PGM5,ITGA8,PDGFRA,IGF2,GREM1,FES,STAB1,MEGF10,CDH13,LAMA2,MMP2,DLC1,RELN,FBLN5,LIMCH1,CHRD,COL3A1,SCARF2,CD200,LOXL3,AMIGO2,ENG,TMEM47,FBLN1,EMI…
GO:BP	cell migration	GO:0016477	FALSE	7.71443e-53	52.1127	1544	1553	255	26963	CXCL14,ADAMTS12,FBN2,SMOC2,SYNPO2,DUSP3,ROBO4,NEXN,NTN1,DCX,ABCC8,CYGB,THBS4,SOX10,PITX2,ACAN,BVES,ACP5,LAMA4,CTSG,ACTA2,COL1A1,POSTN,NTRK3,GDF6,CDH11,ITGA11,CCL26,PTPRM,PTN,CXCL12,TWIST2,PDGFRB,PDGFRA,FGF10,IGF2,MYLK,MEOX2,GREM1,MEGF10,CDH13,LAMA2,GPC3,MMP2,FGF7,DLC1,RELN,SEMA6C,LIMCH1,CHRD,CSF1R,SATB2,COL3A1,LHX6,ENG,FBLN1,HOXB9,SOX18,RARRES2,RHOC,SERPINF1,EMILIN2,TEK,PRKG1,ADIPOQ,AKAP12,FLT1,T…
GO:BP	vasculature development	GO:0001944	FALSE	1.49025e-51	50.8267	796	1553	173	26963	GJA5,SMOC2,ROBO4,CRHR2,TNMD,ABCC8,THBS4,AMHR2,PITX2,C3,LAMA4,COL4A1,ACTA2,COL1A1,ESM1,COL1A2,COL4A2,PTPRM,COMP,CYSLTR2,PTN,CXCL12,PDGFRB,PDGFRA,FGF10,IGF2,MYLK,MEOX2,GREM1,PRRX1,STAB1,CDH13,GPC3,MMP2,FBLN5,ADGRF5,CHRD,COL3A1,GJA4,OSR1,ENG,ECSCR,NDP,SOX18,SERPINF1,EMILIN2,TEK,FLT1,TIE1,PTPRB,CDH5,MMRN2,CFH,NTRK2,SGCD,EPHA5,FOXS1,APLNR,CLDN5,ANPEP,CD34,BMP4,TGFBR2,RAMP2,PKD2,KDR,PECAM1,EPAS1,FLT4,T…
GO:BP	blood vessel development	GO:0001568	FALSE	1.91268e-51	50.7184	764	1553	169	26963	GJA5,SMOC2,ROBO4,CRHR2,TNMD,ABCC8,THBS4,AMHR2,PITX2,C3,LAMA4,COL4A1,ACTA2,COL1A1,ESM1,COL1A2,COL4A2,PTPRM,COMP,CYSLTR2,PTN,CXCL12,PDGFRB,PDGFRA,FGF10,IGF2,MYLK,MEOX2,GREM1,PRRX1,STAB1,CDH13,GPC3,MMP2,FBLN5,ADGRF5,CHRD,COL3A1,GJA4,OSR1,ENG,ECSCR,NDP,SOX18,SERPINF1,EMILIN2,TEK,FLT1,TIE1,PTPRB,CDH5,MMRN2,CFH,NTRK2,SGCD,EPHA5,FOXS1,APLNR,CLDN5,ANPEP,CD34,BMP4,TGFBR2,RAMP2,PKD2,KDR,PECAM1,EPAS1,FLT4,T…
GO:BP	cell surface receptor signaling pathway	GO:0007166	FALSE	2.55502e-51	50.5926	2776	1553	363	26963	P2RX1,WFIKKN2,ADAMTS12,FBN2,SMOC2,DUSP3,ESR1,CPZ,CHRDL1,CRHR2,GRM4,CCDC3,GPR37L1,ADCYAP1R1,SH3TC2,ITGA7,AMHR2,SOX10,PITX2,C1QTNF4,C3,COL4A1,NID1,DKK1,ASPN,GFRA2,COL1A1,POSTN,RSPO4,IGSF11,SCX,CNTFR,NTRK3,GDF6,ESM1,COL1A2,COL4A2,RGS4,ITGA11,COL6A1,CCL26,LRRC32,ZIC3,COMP,PTN,CXCL12,SHOX2,CALCR,PDGFRB,ADGRL4,ITGA8,PDGFRA,P2RX7,FGF10,IGF2,GREM1,PRRX1,CDH13,LAMA2,FAIM2,GPC3,FARP1,FGF7,RELN,MYOF,SEMA6C,…
GO:BP	cellular process	GO:0009987	FALSE	5.24398e-51	50.2803	21509	1553	1450	26963	GJA5,CXCL14,FHL2,P2RX1,DES,CYP2AB1,PTGDS,WFIKKN2,ADAMTS12,MME,MGP,FBN2,C1QTNF5,SMOC2,CYTL1,CUBN,SYNPO2,CCDC170,DUSP3,TMTC1,FHL5,LRRC17,ISLR2,ESR1,LZTS3,CPZ,ADAMTS18,ALDOB,C1QC,CHRDL1,ROBO4,CRHR2,NEXN,ATP1B4,COL13A1,TNMD,GRM4,TAGLN,NTN1,RGS5,ZNF536,CORIN,KCNJ2,KCNH2,CCDC3,PLEKHH2,DCX,NRN1,ATP2B2,ABCC8,ELN,CYGB,GPR37L1,MUSTN1,ADCYAP1R1,CDH20,THBS4,PDE9A,BRINP1,SH3TC2,ITGA7,AFF3,SLC41A3,LHCGR,AMHR2,…
GO:BP	anatomical structure formation involved in morphogenesis	GO:0048646	FALSE	1.06269e-48	47.9736	1219	1553	215	26963	GJA5,FHL2,FBN2,SMOC2,ROBO4,CRHR2,TNMD,DCX,ATP2B2,ABCC8,THBS4,ITGA7,PITX2,C3,COL4A1,DKK1,COL1A1,SCX,ESM1,ADAMTS15,COL4A2,COL6A1,PTPRM,ZIC3,CYSLTR2,PTN,CXCL12,PDGFRB,COL11A1,PGM5,ITGA8,PDGFRA,FGF10,IGF2,MEOX2,GREM1,STAB1,CDH13,FAIM2,MMP2,RELN,FBLN5,CHRD,CSF1R,COL3A1,FOXD1,CHAD,OSR1,ENG,ECSCR,NDP,SOX18,SERPINF1,EMILIN2,TEK,WNT2B,FLT1,TIE1,PTPRB,PODXL,CDH5,ZEB2,OLFM1,MMRN2,CFH,EPHA5,FHOD3,APLNR,CLDN5…
GO:BP	nervous system development	GO:0007399	FALSE	1.90117e-48	47.721	2531	1553	336	26963	MME,ISLR2,LZTS3,CHRDL1,NEXN,NTN1,ZNF536,CORIN,DCX,NRN1,ATP2B2,ABCC8,GPR37L1,THBS4,BRINP1,SH3TC2,SOX10,PITX2,ACAN,CNTN3,CLIC5,C3,COL4A1,NCAM2,DKK1,GFRA2,BCAS1,NELL2,TRPC6,PENK,NEFL,POSTN,NTRK3,EN1,GDF6,CDH11,C1QL1,RGS4,COL6A1,LAMC3,CNTN4,HOXC10,PTPRM,ZIC3,PCP4,CYSLTR2,PTN,CXCL12,PCDH18,SHOX2,ITGA8,FGF10,FES,PRRX1,LAMA2,FAIM2,MMP2,FARP1,RELN,COL25A1,SEMA6C,ATCAY,CHRD,ANO1,CSF1R,SATB2,COL3A1,FOXD1,D…
GO:BP	blood vessel morphogenesis	GO:0048514	FALSE	8.74448e-48	47.0583	659	1553	151	26963	GJA5,SMOC2,ROBO4,CRHR2,TNMD,ABCC8,THBS4,PITX2,C3,COL4A1,ESM1,COL4A2,PTPRM,COMP,CYSLTR2,PTN,CXCL12,PDGFRB,PDGFRA,FGF10,IGF2,MYLK,MEOX2,GREM1,PRRX1,STAB1,CDH13,MMP2,FBLN5,ADGRF5,CHRD,COL3A1,ENG,ECSCR,NDP,SOX18,SERPINF1,EMILIN2,TEK,FLT1,TIE1,PTPRB,CDH5,MMRN2,CFH,NTRK2,SGCD,EPHA5,APLNR,CLDN5,ANPEP,CD34,BMP4,TGFBR2,RAMP2,PKD2,KDR,PECAM1,EPAS1,FLT4,THY1,SFRP2,MYOCD,ARHGAP24,ADGRA2,HEG1,SULF1,SLIT2,EGFL…
GO:BP	cell development	GO:0048468	FALSE	1.46325e-47	46.8347	3222	1553	391	26963	FHL2,WFIKKN2,MME,LRRC17,ISLR2,ESR1,LZTS3,C1QC,ROBO4,NEXN,TNMD,NTN1,DCX,NRN1,ATP2B2,ABCC8,GPR37L1,THBS4,BRINP1,SH3TC2,SOX10,PITX2,ACAN,TBX18,CNTN3,CLIC5,BVES,C3,NCAM2,DKK1,RXFP2,MYH11,NELL2,TRPC6,ACTA2,CTSK,NEFL,POSTN,NTRK3,EN1,CDH11,C1QL1,RGS4,COL6A1,LAMC3,CNTN4,PTPRM,PCP4,COMP,CYSLTR2,PTN,CXCL12,SHOX2,CALCR,PDGFRB,COL11A1,PGM5,PDGFRA,TCP11,FES,PRRX1,MEGF10,LAMA2,GPC3,MMP2,FARP1,RELN,MYOF,COL25A1…
GO:BP	negative regulation of biological process	GO:0048519	FALSE	2.10537e-47	46.6767	5981	1553	595	26963	GJA5,CXCL14,FHL2,PTGDS,WFIKKN2,ADAMTS12,FBN2,DUSP3,LRRC17,ESR1,ADAMTS18,ALDOB,C1QC,CHRDL1,ROBO4,CRHR2,TNMD,NTN1,RGS5,ZNF536,KCNH2,CCDC3,PLEKHH2,ABCC8,CYGB,GPR37L1,ADCYAP1R1,THBS4,PDE9A,BRINP1,LHCGR,SOX10,PITX2,ACAN,RYR2,ACP5,LAMA4,MAOB,SP5,DKK1,CTSG,ASPN,RXFP2,DUSP26,GFRA2,TRPC6,GPAT2,CTSK,COL1A1,NEFL,POSTN,LAMP3,HTR2C,SCX,CNTFR,NTRK3,EN1,CDH11,COL4A2,RGS4,LMOD1,CNN1,MASP1,SORCS2,LRRC32,CNTN4,HOX…
GO:BP	regulation of response to stimulus	GO:0048583	FALSE	3.22149e-47	46.4919	4015	1553	452	26963	CXCL14,FHL2,WFIKKN2,ADAMTS12,FBN2,SMOC2,DUSP3,ESR1,ADAMTS18,C1QC,CHRDL1,CRHR2,GRM4,RGS5,ZNF536,CCDC3,GPR37L1,ADCYAP1R1,THBS4,PDE9A,SH3TC2,LHCGR,C7,SOX10,C1QTNF4,C3,ACP5,NID1,DKK1,CTSG,ASPN,RXFP2,DUSP26,ACTA2,CTSK,PENK,COL1A1,POSTN,RSPO4,IGSF11,HTR2C,NTRK3,GDF6,ESM1,RGS4,PSD2,CCL26,MASP1,RASD2,CYSLTR2,PTN,CXCL12,ARHGAP28,ENPP3,SHOX2,CALCR,PDGFRB,ITGA8,PDGFRA,P2RX7,FGF10,IGF2,MYLK,PIK3R5,GREM1,PRRX…
GO:BP	cell population proliferation	GO:0008283	FALSE	5.30871e-46	45.275	2176	1553	300	26963	PTGDS,ESR1,TNMD,NTN1,RGS5,ABCC8,GPR37L1,MUSTN1,THBS4,PDE9A,SOX10,PITX2,ACAN,RXFP2,PENK,SCX,CNTFR,NTRK3,ESM1,COL6A1,CNN1,CCL26,LRRC32,PTPRM,COMP,OGN,CYSLTR2,PTN,CXCL12,ENPP3,SHOX2,ADAM33,PDGFRB,PDGFRA,P2RX7,FGF10,IGF2,MEOX2,GREM1,FES,PRRX1,MEGF10,CDH13,GPC3,HPSE2,MMP2,FGF7,DLC1,FBLN5,CHRD,CSF1R,COL3A1,SCN5A,TMEM119,DIO3,OSR1,ENG,GRK5,NDP,FBLN1,SOX18,SERPINF1,EMILIN2,TEK,GJC2,PRKG1,WNT2B,ADIPOQ,FLT…
GO:BP	regulation of multicellular organismal development	GO:2000026	FALSE	5.64806e-45	44.2481	1551	1553	241	26963	ADAMTS12,MME,MGP,FBN2,SMOC2,LRRC17,ISLR2,C1QC,CRHR2,TNMD,NTN1,DCX,ABCC8,GPR37L1,MUSTN1,THBS4,BRINP1,SOX10,ACAN,C3,LAMA4,DKK1,ASPN,TRPC6,CTSK,NEFL,SCX,NTRK3,GDF6,COL4A2,RGS4,PTPRM,COMP,CYSLTR2,PTN,SLC8A1,CXCL12,SHOX2,P2RX7,FGF10,IGF2,GREM1,FES,STAB1,LAMA2,RELN,FBLN5,SEMA6C,CSF1R,TMEM119,LOXL3,AMIGO2,OSR1,ENG,ECSCR,SERPINF1,EMILIN2,TEK,GJC2,RFLNB,WNT2B,ADIPOQ,FLT1,FAT4,TIE1,KCNK2,CDH5,BMP6,ZEB2,PRL…
GO:BP	cell motility	GO:0048870	FALSE	8.51717e-45	44.0697	1769	1553	261	26963	CXCL14,ADAMTS12,FBN2,SMOC2,SYNPO2,DUSP3,ROBO4,NEXN,NTN1,DCX,ABCC8,CYGB,THBS4,SOX10,PITX2,ACAN,BVES,ACP5,LAMA4,CTSG,ACTA2,COL1A1,POSTN,NTRK3,GDF6,CDH11,ITGA11,CCL26,PTPRM,PTN,CXCL12,TWIST2,PDGFRB,PDGFRA,FGF10,IGF2,MYLK,MEOX2,GREM1,FES,MEGF10,CDH13,LAMA2,GPC3,MMP2,FGF7,DLC1,RELN,SEMA6C,LIMCH1,CHRD,CSF1R,SATB2,COL3A1,LHX6,ENG,FBLN1,HOXB9,SOX18,RARRES2,RHOC,SERPINF1,EMILIN2,TEK,PRKG1,ADIPOQ,AKAP12,FL…
GO:BP	locomotion	GO:0040011	FALSE	8.8961e-45	44.0508	1278	1553	214	26963	CXCL14,FBN2,SMOC2,SYNPO2,DUSP3,ROBO4,NEXN,NTN1,ATP2B2,ABCC8,CYGB,THBS4,PITX2,ACAN,BVES,ACP5,LAMA4,CTSG,ACTA2,COL1A1,NEFL,POSTN,NTRK3,CDH11,COL6A1,CCL26,PTPRM,PTN,CXCL12,TWIST2,PDGFRB,PDGFRA,FGF10,IGF2,MYLK,MEOX2,GREM1,FES,CDH13,LAMA2,MMP2,FGF7,DLC1,RELN,SEMA6C,LIMCH1,CHRD,CSF1R,COL3A1,ENG,ECSCR,FBLN1,HOXB9,RARRES2,RHOC,SERPINF1,EMILIN2,TEK,PRKG1,ADIPOQ,AKAP12,FLT1,TIE1,PODXL,CDH5,FGR,ZEB2,CMKLR1,…
GO:BP	negative regulation of cellular process	GO:0048523	FALSE	5.41493e-44	43.2664	5732	1553	568	26963	CXCL14,FHL2,PTGDS,WFIKKN2,ADAMTS12,FBN2,DUSP3,LRRC17,ESR1,ADAMTS18,ALDOB,C1QC,CHRDL1,ROBO4,CRHR2,TNMD,NTN1,RGS5,ZNF536,KCNH2,CCDC3,PLEKHH2,ABCC8,CYGB,GPR37L1,PDE9A,BRINP1,LHCGR,SOX10,PITX2,ACAN,RYR2,ACP5,LAMA4,MAOB,SP5,DKK1,CTSG,ASPN,RXFP2,DUSP26,GFRA2,TRPC6,GPAT2,COL1A1,NEFL,POSTN,LAMP3,HTR2C,SCX,CNTFR,NTRK3,EN1,CDH11,RGS4,LMOD1,CNN1,SORCS2,LRRC32,CNTN4,HOXC10,PTPRM,PCP4,COMP,RASD2,OGN,CYSLTR2,P…
GO:BP	regulation of cell communication	GO:0010646	FALSE	1.30757e-43	42.8835	3639	1553	414	26963	GJA5,FHL2,P2RX1,WFIKKN2,ADAMTS12,MME,FBN2,SMOC2,DUSP3,ESR1,CHRDL1,CRHR2,GRM4,RGS5,ZNF536,CCDC3,NRN1,ATP2B2,ABCC8,GPR37L1,ADCYAP1R1,PDE9A,SH3TC2,LHCGR,SOX10,TBX18,C1QTNF4,RYR2,C3,NID1,DKK1,ASPN,RXFP2,DUSP26,NELL2,ACTA2,CTSK,COL1A1,NEFL,POSTN,RSPO4,IGSF11,HTR2C,NTRK3,GDF6,CDH11,ESM1,RGS4,SSTR5,PSD2,CCL26,SORCS2,RASD2,CYSLTR2,PTN,CXCL12,ARHGAP28,SHOX2,CALCR,PDGFRB,ITGA8,PDGFRA,P2RX7,FGF10,IGF2,PIK3R…
GO:BP	regulation of signaling	GO:0023051	FALSE	2.97208e-43	42.5269	3638	1553	413	26963	FHL2,P2RX1,WFIKKN2,ADAMTS12,MME,FBN2,SMOC2,DUSP3,ESR1,CHRDL1,CRHR2,GRM4,RGS5,ZNF536,CCDC3,NRN1,ATP2B2,ABCC8,GPR37L1,ADCYAP1R1,PDE9A,SH3TC2,LHCGR,SOX10,C1QTNF4,BVES,C3,NID1,DKK1,ASPN,RXFP2,DUSP26,NELL2,ACTA2,CTSK,COL1A1,NEFL,POSTN,RSPO4,IGSF11,HTR2C,NTRK3,GDF6,CDH11,ESM1,RGS4,SSTR5,PSD2,CCL26,SORCS2,RASD2,CYSLTR2,PTN,CXCL12,ARHGAP28,SHOX2,CALCR,PDGFRB,ITGA8,PDGFRA,P2RX7,FGF10,IGF2,PIK3R5,GREM1,PRR…
GO:BP	skeletal system development	GO:0001501	FALSE	5.27814e-43	42.2775	537	1553	129	26963	GJA5,WFIKKN2,ADAMTS12,MGP,FBN2,CYTL1,LRRC17,COL13A1,MUSTN1,PITX2,ACAN,ACP5,HOXA10,PHEX,SP5,CTSK,COL1A1,FREM1,SCX,GDF6,COL1A2,COL6A1,HOXC9,HOXC10,ZIC3,COMP,OGN,TBX15,SHOX2,PDGFRB,COL11A1,PDGFRA,P2RX7,GREM1,PRRX1,MMP2,FBLN5,CHRD,SATB2,COL3A1,TMEM119,CHAD,OSR1,ENG,HOXB9,HOXB7,TEK,RFLNB,WNT2B,FAT4,FGR,BMP6,ANXA6,FGFRL1,BMP4,TGFBR2,SRD5A2,FRZB,KDR,SFRP2,IRX5,ZIC1,TWIST1,HOXB6,FBN1,ZEB1,SULF1,RUNX2,ANO…
GO:BP	regulation of biological quality	GO:0065008	FALSE	2.19378e-42	41.6588	3142	1553	372	26963	GJA5,P2RX1,MME,MYL4,ISLR2,ESR1,LZTS3,ADAMTS18,CHRDL1,CRHR2,NTN1,CORIN,KCNJ2,KCNH2,PLEKHH2,DCX,ATP2B2,ABCC8,ELN,GPR37L1,ADCYAP1R1,PDE9A,LHCGR,F8,TBX18,CACNA1G,RYR2,BVES,CACNA1H,DKK1,CTSG,NELL2,TRPC6,ACTA2,CTSK,SOD3,NEFL,POSTN,IGSF11,HTR2C,KCNMB1,NTRK3,C1QL1,COL1A2,RGS4,SSTR5,LMOD1,COL6A1,CCL26,SORCS2,PTPRM,COMP,PTN,SLC8A1,CXCL12,ARHGAP28,SHOX2,CALCR,PDGFRA,P2RX7,FGF10,CDO1,IGF2,KCNK13,FES,MMP2,FAR…
GO:BP	response to stimulus	GO:0050896	FALSE	3.54495e-42	41.4504	10529	1553	871	26963	CXCL14,FHL2,P2RX1,CYP2AB1,PTGDS,WFIKKN2,ADAMTS12,MME,FBN2,SMOC2,CUBN,DUSP3,ESR1,CPZ,ADAMTS18,ALDOB,C1QC,CHRDL1,CRHR2,NEXN,GRM4,NTN1,RGS5,ZNF536,KCNJ2,KCNH2,CCDC3,DCX,ATP2B2,ABCC8,CYGB,GPR37L1,ADCYAP1R1,THBS4,PDE9A,BRINP1,SH3TC2,ITGA7,AFF3,LHCGR,AMHR2,STK32A,C7,F8,CLEC3B,SOX10,PITX2,CACNA1G,C1QTNF4,RYR2,CLIC5,BVES,C3,ACP5,CACNA1H,COL4A1,MAOB,HOXA10,PHEX,SP5,NID1,DKK1,CTSG,ASPN,RXFP2,DUSP26,GFRA2,T…
GO:BP	animal organ morphogenesis	GO:0009887	FALSE	1.30842e-41	40.8833	1097	1553	190	26963	GJA5,FHL2,FBN2,ESR1,COL13A1,NTN1,ATP2B2,ELN,PITX2,ACAN,RYR2,CLIC5,ACP5,PHEX,SP5,DKK1,ASPN,ACTA2,COL1A1,FREM1,SCX,COL1A2,ACTG2,COL6A1,LAMC3,HOXC9,PTPRM,ZIC3,COMP,PTN,TBX15,SHOX2,PDGFRB,COL11A1,ITGA8,PDGFRA,P2RX7,FGF10,IGF2,MYLK,GREM1,PRRX1,LAMA2,GPC3,MMP2,FGF7,SATB2,COL3A1,TMEM119,FOXD1,CHAD,DIO3,OSR1,ENG,NDP,HOXB9,HOXB7,TEK,RFLNB,WNT2B,FAT4,FGR,BMP6,OLFM1,ANXA6,CFH,NTRK2,APLNR,FGFRL1,CD34,BMP4,TG…
GO:BP	angiogenesis	GO:0001525	FALSE	2.26767e-41	40.6444	563	1553	130	26963	GJA5,SMOC2,ROBO4,CRHR2,TNMD,ABCC8,THBS4,PITX2,C3,COL4A1,ESM1,COL4A2,PTPRM,CYSLTR2,PTN,CXCL12,PDGFRB,PDGFRA,FGF10,IGF2,MEOX2,GREM1,STAB1,CDH13,MMP2,FBLN5,ENG,ECSCR,NDP,SOX18,SERPINF1,EMILIN2,TEK,FLT1,TIE1,PTPRB,CDH5,MMRN2,CFH,EPHA5,APLNR,CLDN5,ANPEP,CD34,BMP4,TGFBR2,RAMP2,KDR,PECAM1,EPAS1,FLT4,THY1,SFRP2,ARHGAP24,ADGRA2,SULF1,SLIT2,EGFL7,CSPG4,AQP1,NRP2,GATA2,STARD13,TGFBI,EDNRA,EMILIN1,COL8A2,ISM…
GO:BP	regulation of signal transduction	GO:0009966	FALSE	5.8357e-41	40.2339	3036	1553	360	26963	FHL2,WFIKKN2,ADAMTS12,FBN2,SMOC2,DUSP3,ESR1,CHRDL1,CRHR2,GRM4,RGS5,ZNF536,CCDC3,GPR37L1,ADCYAP1R1,SH3TC2,LHCGR,SOX10,C1QTNF4,C3,NID1,DKK1,ASPN,RXFP2,DUSP26,ACTA2,CTSK,COL1A1,POSTN,RSPO4,IGSF11,HTR2C,NTRK3,GDF6,ESM1,RGS4,PSD2,CCL26,RASD2,CYSLTR2,CXCL12,ARHGAP28,SHOX2,CALCR,PDGFRB,ITGA8,PDGFRA,P2RX7,FGF10,IGF2,PIK3R5,GREM1,PRRX1,CDH13,LAMA2,FAIM2,GPC3,MMP2,DLC1,RELN,MYOF,CHRD,CSF1R,COL3A1,FOXD1,LOX…
GO:BP	regulation of cell population proliferation	GO:0042127	FALSE	6.05039e-41	40.2182	1802	1553	256	26963	PTGDS,ESR1,TNMD,NTN1,RGS5,ABCC8,GPR37L1,MUSTN1,THBS4,PDE9A,SOX10,PITX2,ACAN,RXFP2,SCX,CNTFR,NTRK3,ESM1,CNN1,CCL26,LRRC32,PTPRM,COMP,OGN,CYSLTR2,PTN,CXCL12,ENPP3,SHOX2,ADAM33,PDGFRB,PDGFRA,FGF10,IGF2,GREM1,FES,PRRX1,MEGF10,CDH13,GPC3,HPSE2,MMP2,FGF7,DLC1,FBLN5,CHRD,CSF1R,SCN5A,TMEM119,OSR1,ENG,GRK5,FBLN1,SOX18,SERPINF1,EMILIN2,TEK,GJC2,PRKG1,ADIPOQ,FLT1,TIE1,KCNK2,CDH5,BMP6,IL13RA1,PRLR,MMRN2,PDE1…
GO:BP	regulation of cell migration	GO:0030334	FALSE	1.57074e-40	39.8039	990	1553	177	26963	CXCL14,FBN2,SMOC2,SYNPO2,DUSP3,ROBO4,NEXN,NTN1,ABCC8,CYGB,THBS4,PITX2,ACAN,ACP5,LAMA4,ACTA2,COL1A1,POSTN,NTRK3,CDH11,CCL26,PTPRM,PTN,CXCL12,TWIST2,PDGFRB,PDGFRA,FGF10,IGF2,MYLK,MEOX2,GREM1,CDH13,LAMA2,MMP2,FGF7,DLC1,RELN,SEMA6C,LIMCH1,CHRD,CSF1R,COL3A1,ENG,FBLN1,RARRES2,RHOC,SERPINF1,EMILIN2,TEK,PRKG1,ADIPOQ,AKAP12,FLT1,TIE1,PODXL,CDH5,FGR,ZEB2,CMKLR1,MMRN2,IGSF10,LDB2,CLDN5,DAB2,BMP4,TGFBR2,KDR,…
GO:BP	regulation of locomotion	GO:0040012	FALSE	1.52399e-39	38.817	1094	1553	186	26963	CXCL14,FBN2,SMOC2,SYNPO2,DUSP3,ROBO4,NEXN,NTN1,ABCC8,CYGB,THBS4,PITX2,ACAN,BVES,ACP5,LAMA4,ACTA2,COL1A1,POSTN,NTRK3,CDH11,CCL26,PTPRM,PTN,CXCL12,TWIST2,PDGFRB,PDGFRA,FGF10,IGF2,MYLK,MEOX2,GREM1,FES,CDH13,LAMA2,MMP2,FGF7,DLC1,RELN,SEMA6C,LIMCH1,CHRD,CSF1R,COL3A1,ENG,FBLN1,RARRES2,RHOC,SERPINF1,EMILIN2,TEK,PRKG1,ADIPOQ,AKAP12,FLT1,TIE1,PODXL,CDH5,FGR,ZEB2,CMKLR1,MMRN2,IGSF10,LDB2,DRD3,CLDN5,DAB2,BM…
GO:BP	positive regulation of multicellular organismal process	GO:0051240	FALSE	3.75395e-39	38.4255	1822	1553	254	26963	GJA5,MME,FBN2,SMOC2,ISLR2,CRHR2,NTN1,DCX,ABCC8,MUSTN1,PDE9A,SOX10,ACAN,C1QTNF4,RYR2,C3,SLN,DKK1,ACTA2,PENK,COL1A1,NEFL,POSTN,HTR2C,SCX,NTRK3,LUM,GDF6,RGS4,CYSLTR2,PTN,SLC8A1,CXCL12,SHOX2,PDGFRB,PDGFRA,P2RX7,FGF10,IGF2,GREM1,FES,RELN,CSF1R,SCN5A,CD200,TMEM119,FOXD1,DIO3,AMIGO2,OSR1,ENG,SERPINF1,ABCA7,HOXB7,EMILIN2,TEK,GJC2,WNT2B,ADIPOQ,AKAP12,FLT1,TIE1,CDH5,FGR,BMP6,ZEB2,OLFM1,CMKLR1,PRLR,MMRN2,OX…
GO:BP	neurogenesis	GO:0022008	FALSE	6.48959e-39	38.1878	1907	1553	261	26963	MME,ISLR2,LZTS3,CHRDL1,NEXN,NTN1,ZNF536,CORIN,DCX,NRN1,ATP2B2,ABCC8,GPR37L1,THBS4,BRINP1,SH3TC2,SOX10,PITX2,ACAN,CNTN3,CLIC5,C3,NCAM2,DKK1,NELL2,TRPC6,PENK,NEFL,POSTN,NTRK3,EN1,GDF6,CDH11,C1QL1,COL6A1,LAMC3,CNTN4,HOXC10,PTPRM,ZIC3,PCP4,CYSLTR2,PTN,CXCL12,SHOX2,FGF10,FES,PRRX1,LAMA2,FAIM2,MMP2,FARP1,RELN,COL25A1,SEMA6C,ATCAY,CHRD,ANO1,CSF1R,SATB2,COL3A1,FOXD1,DIO3,LHX6,ARHGEF28,NDP,SARM1,SERPINF1,…
GO:BP	regulation of cell motility	GO:2000145	FALSE	1.20314e-38	37.9197	1051	1553	180	26963	CXCL14,FBN2,SMOC2,SYNPO2,DUSP3,ROBO4,NEXN,NTN1,ABCC8,CYGB,THBS4,PITX2,ACAN,ACP5,LAMA4,ACTA2,COL1A1,POSTN,NTRK3,CDH11,CCL26,PTPRM,PTN,CXCL12,TWIST2,PDGFRB,PDGFRA,FGF10,IGF2,MYLK,MEOX2,GREM1,FES,CDH13,LAMA2,MMP2,FGF7,DLC1,RELN,SEMA6C,LIMCH1,CHRD,CSF1R,COL3A1,ENG,FBLN1,RARRES2,RHOC,SERPINF1,EMILIN2,TEK,PRKG1,ADIPOQ,AKAP12,FLT1,TIE1,PODXL,CDH5,FGR,ZEB2,CMKLR1,MMRN2,IGSF10,LDB2,CLDN5,DAB2,BMP4,TGFBR2,…
GO:BP	extracellular matrix organization	GO:0030198	FALSE	1.2442e-37	36.9051	309	1553	91	26963	ADAMTS12,SMOC2,ADAMTS18,COL13A1,ELN,COL19A1,ACAN,EGFL6,COL4A1,NID1,CTSG,MYH11,COL1A1,POSTN,SCX,COL1A2,ADAMTS15,COL4A2,COL6A1,COMP,COL11A1,ITGA8,PDGFRA,GREM1,LAMA2,HPSE2,CRISPLD2,MMP2,FBLN5,COL3A1,LOXL3,ADAMTS2,ENG,FBLN1,SCARA3,TIE1,CCDC80,ADAMTS17,GPM6B,RAMP2,SFRP2,OLFML2B,DPT,SULF1,PDPN,TGFBI,TNFRSF1B,EGFLAM,EMILIN1,COL8A2,LAMB2,ETS1,MMP11,COL8A1,ADAMTS9,COL27A1,PAPLN,COL16A1,ECM2,COL14A1,AEBP1,…
GO:BP	external encapsulating structure organization	GO:0045229	FALSE	1.2442e-37	36.9051	309	1553	91	26963	ADAMTS12,SMOC2,ADAMTS18,COL13A1,ELN,COL19A1,ACAN,EGFL6,COL4A1,NID1,CTSG,MYH11,COL1A1,POSTN,SCX,COL1A2,ADAMTS15,COL4A2,COL6A1,COMP,COL11A1,ITGA8,PDGFRA,GREM1,LAMA2,HPSE2,CRISPLD2,MMP2,FBLN5,COL3A1,LOXL3,ADAMTS2,ENG,FBLN1,SCARA3,TIE1,CCDC80,ADAMTS17,GPM6B,RAMP2,SFRP2,OLFML2B,DPT,SULF1,PDPN,TGFBI,TNFRSF1B,EGFLAM,EMILIN1,COL8A2,LAMB2,ETS1,MMP11,COL8A1,ADAMTS9,COL27A1,PAPLN,COL16A1,ECM2,COL14A1,AEBP1,…
GO:BP	extracellular structure organization	GO:0043062	FALSE	2.18608e-37	36.6603	311	1553	91	26963	ADAMTS12,SMOC2,ADAMTS18,COL13A1,ELN,COL19A1,ACAN,EGFL6,COL4A1,NID1,CTSG,MYH11,COL1A1,POSTN,SCX,COL1A2,ADAMTS15,COL4A2,COL6A1,COMP,COL11A1,ITGA8,PDGFRA,GREM1,LAMA2,HPSE2,CRISPLD2,MMP2,FBLN5,COL3A1,LOXL3,ADAMTS2,ENG,FBLN1,SCARA3,TIE1,CCDC80,ADAMTS17,GPM6B,RAMP2,SFRP2,OLFML2B,DPT,SULF1,PDPN,TGFBI,TNFRSF1B,EGFLAM,EMILIN1,COL8A2,LAMB2,ETS1,MMP11,COL8A1,ADAMTS9,COL27A1,PAPLN,COL16A1,ECM2,COL14A1,AEBP1,…
GO:BP	regulation of anatomical structure morphogenesis	GO:0022603	FALSE	1.32037e-36	35.8793	902	1553	161	26963	ADAMTS12,SMOC2,ISLR2,ESR1,LZTS3,CRHR2,TNMD,NTN1,DCX,ABCC8,THBS4,BVES,C3,DKK1,TRPC6,NEFL,SCX,NTRK3,COL4A2,PTPRM,CYSLTR2,PTN,CXCL12,SHOX2,PDGFRA,FGF10,IGF2,GREM1,FES,STAB1,FGF7,DLC1,RELN,FBLN5,SEMA6C,CSF1R,OSR1,ENG,ECSCR,SARM1,SERPINF1,HOXB7,EMILIN2,TEK,WNT2B,FLT1,TIE1,LBX2,CDH5,FGR,PALM,ZEB2,MMRN2,NTRK2,TRPV2,APLNR,CLDN5,CD34,BMP4,TGFBR2,RAMP2,KDR,FLT4,THY1,SFRP2,SEMA3C,ARHGAP15,ADGRA2,ENPP2,SYNE1…
GO:BP	enzyme-linked receptor protein signaling pathway	GO:0007167	FALSE	1.56443e-36	35.8056	961	1553	167	26963	WFIKKN2,ADAMTS12,FBN2,SMOC2,DUSP3,ESR1,CHRDL1,SH3TC2,AMHR2,COL4A1,DKK1,ASPN,GFRA2,COL1A1,SCX,NTRK3,GDF6,ESM1,COL1A2,COL4A2,COL6A1,LRRC32,COMP,PDGFRB,ITGA8,PDGFRA,FGF10,IGF2,GREM1,CDH13,GPC3,FARP1,FGF7,MYOF,CHRD,CSF1R,COL3A1,FOXD1,ENG,NDP,RARRES2,TEK,ADIPOQ,FLT1,FAT4,TIE1,HTRA3,CDH5,FGR,BMP6,ZEB2,MMRN2,NTRK2,EPHA5,CLDN5,FGFRL1,DAB2,BMP4,TGFBR2,KDR,PLAT,FLT4,SFRP2,MYOCD,FSTL1,FBN1,ADGRA2,ZEB1,SULF1…
GO:BP	cellular response to stimulus	GO:0051716	FALSE	4.04618e-35	34.393	8566	1553	727	26963	CXCL14,FHL2,P2RX1,CYP2AB1,WFIKKN2,ADAMTS12,MME,FBN2,SMOC2,DUSP3,ESR1,CPZ,CHRDL1,CRHR2,GRM4,NTN1,RGS5,ZNF536,KCNJ2,KCNH2,CCDC3,DCX,ABCC8,CYGB,GPR37L1,ADCYAP1R1,THBS4,PDE9A,BRINP1,SH3TC2,ITGA7,LHCGR,AMHR2,STK32A,SOX10,PITX2,C1QTNF4,RYR2,C3,CACNA1H,COL4A1,PHEX,SP5,NID1,DKK1,CTSG,ASPN,RXFP2,DUSP26,GFRA2,TRPC6,ACTA2,CTSK,SOD3,PENK,COL1A1,NEFL,POSTN,RSPO4,IGSF11,HTR2C,SCX,CNTFR,KCNMB1,COL6A2,NTRK3,GDF6…
GO:BP	cell communication	GO:0007154	FALSE	5.25393e-35	34.2795	7538	1553	661	26963	GJA5,CXCL14,FHL2,P2RX1,WFIKKN2,ADAMTS12,MME,FBN2,SMOC2,DUSP3,ESR1,CPZ,CHRDL1,CRHR2,GRM4,NTN1,RGS5,ZNF536,CCDC3,DCX,NRN1,ATP2B2,ABCC8,GPR37L1,ADCYAP1R1,THBS4,PDE9A,SH3TC2,ITGA7,LHCGR,AMHR2,STK32A,SOX10,PITX2,TBX18,CACNA1G,C1QTNF4,RYR2,C3,COL4A1,MAOB,NID1,DKK1,CTSG,ASPN,RXFP2,DUSP26,GFRA2,NELL2,ACTA2,CTSK,PENK,COL1A1,NEFL,POSTN,FREM1,RSPO4,IGSF11,HTR2C,SCX,CNTFR,COL6A2,NTRK3,GDF6,CDH11,ESM1,COL1A2,…
GO:BP	intracellular signaling cassette	GO:0141124	FALSE	2.50516e-34	33.6012	1806	1553	242	26963	FHL2,DUSP3,ESR1,CRHR2,GRM4,NTN1,GPR37L1,ADCYAP1R1,LHCGR,C1QTNF4,RYR2,C3,DKK1,RXFP2,DUSP26,ACTA2,HTR2C,COL6A2,NTRK3,GDF6,COL1A2,PSD2,COL6A1,CCL26,RASD2,CYSLTR2,CXCL12,ARHGAP28,CALCR,PDGFRB,PDGFRA,P2RX7,FGF10,IGF2,PIK3R5,GREM1,CDH13,FARP1,REM1,DLC1,RELN,CACNA1C,CSF1R,COL3A1,ARHGEF28,ENG,NDP,FBLN1,GUCY1A2,RHOC,ABCA7,TEK,PRKG1,ADIPOQ,AKAP12,FLT1,ADRA1B,DOCK11,LPAR4,COL6A3,FGR,BMP6,CMKLR1,OXTR,NTRK2,S…
GO:BP	regulation of cell differentiation	GO:0045595	FALSE	2.88203e-34	33.5403	1762	1553	238	26963	CXCL14,ADAMTS12,MME,FBN2,LRRC17,ISLR2,C1QC,NTN1,ZNF536,CCDC3,DCX,ABCC8,GPR37L1,MUSTN1,BRINP1,SOX10,ACAN,NID1,DKK1,TRPC6,COL1A1,NEFL,HTR2C,NTRK3,GDF6,RGS4,CNTN4,PCP4,CYSLTR2,PTN,CXCL12,TWIST2,SHOX2,PDGFRA,FGF10,IGF2,GREM1,FES,MEGF10,LAMA2,RELN,SEMA6C,CHRD,CSF1R,TMEM119,LOXL3,GLIS1,OSR1,ENG,RARRES2,SERPINF1,GJC2,RFLNB,ADIPOQ,FAT4,CDH5,BMP6,ZEB2,OLFM1,CMKLR1,PRLR,NTRK2,TRPV2,EDNRB,SMOC1,DRD3,CLDN5,P…
GO:BP	signaling	GO:0023052	FALSE	3.94931e-34	33.4035	7507	1553	656	26963	GJA5,CXCL14,FHL2,P2RX1,WFIKKN2,ADAMTS12,MME,FBN2,SMOC2,DUSP3,ESR1,CPZ,CHRDL1,CRHR2,GRM4,NTN1,RGS5,ZNF536,CCDC3,DCX,NRN1,ATP2B2,ABCC8,GPR37L1,ADCYAP1R1,THBS4,PDE9A,SH3TC2,ITGA7,LHCGR,AMHR2,STK32A,SOX10,PITX2,TBX18,CACNA1G,C1QTNF4,RYR2,BVES,C3,COL4A1,MAOB,NID1,DKK1,CTSG,ASPN,RXFP2,DUSP26,GFRA2,NELL2,ACTA2,CTSK,PENK,COL1A1,NEFL,POSTN,RSPO4,IGSF11,HTR2C,SCX,CNTFR,COL6A2,NTRK3,GDF6,CDH11,ESM1,COL1A2,C…
GO:BP	positive regulation of developmental process	GO:0051094	FALSE	1.97877e-33	32.7036	1480	1553	211	26963	MME,FBN2,SMOC2,ISLR2,NTN1,CCDC3,DCX,MUSTN1,BRINP1,SOX10,ACAN,C3,NID1,DKK1,TRPC6,COL1A1,NEFL,HTR2C,SCX,NTRK3,GDF6,PCP4,CYSLTR2,PTN,SLC8A1,CXCL12,SHOX2,PDGFRA,P2RX7,FGF10,IGF2,GREM1,FES,LAMA2,RELN,CSF1R,TMEM119,FOXD1,DIO3,AMIGO2,OSR1,ENG,RARRES2,SERPINF1,HOXB7,EMILIN2,TEK,GJC2,WNT2B,ADIPOQ,FLT1,TIE1,LBX2,CDH5,PALM,BMP6,ZEB2,OLFM1,CMKLR1,MMRN2,OXTR,NTRK2,TRPV2,FOXS1,APLNR,CLDN5,PDE3A,DAB2,GPM6B,CD34…
GO:BP	epithelium development	GO:0060429	FALSE	1.61439e-32	31.792	1305	1553	193	26963	GJA5,ADAMTS12,MGP,ESR1,ROBO4,CRHR2,TNMD,TAGLN,NTN1,ATP2B2,SOX10,PITX2,RYR2,CLIC5,C3,COL4A1,DKK1,ACTA2,SCX,NTRK3,EN1,GDF6,COL6A1,ZIC3,CXCL12,PDGFRA,FGF10,MEOX2,GREM1,GPC3,MMP2,FGF7,CHRD,CSF1R,FOXD1,LOXL3,GJA4,OSR1,ENG,NDP,SOX18,RHOC,HOXB7,TEK,WNT2B,ADIPOQ,FAT4,TIE1,LBX2,PODXL,CDH5,BMP6,ZEB2,PRLR,MMRN2,CFH,EDNRB,LDB2,APLNR,CLDN5,DAB2,CD34,BMP4,TGFBR2,KLF15,SLITRK6,FRZB,CRLF1,PKD2,KDR,PECAM1,EPAS1,S…
GO:BP	response to endogenous stimulus	GO:0009719	FALSE	1.72711e-32	31.7627	1648	1553	224	26963	FHL2,PTGDS,WFIKKN2,ADAMTS12,MME,FBN2,SMOC2,DUSP3,ESR1,ALDOB,CHRDL1,CRHR2,ZNF536,ABCC8,LHCGR,AMHR2,CLEC3B,SOX10,PITX2,CACNA1H,MAOB,HOXA10,PHEX,DKK1,ASPN,RXFP2,ACTA2,CTSK,PENK,COL1A1,NEFL,POSTN,SCX,NTRK3,GDF6,COL1A2,COL4A2,SSTR5,COL6A1,LRRC32,COMP,CXCL12,TWIST2,CALCR,PDGFRB,ITGA8,PDGFRA,FGF10,CDO1,IGF2,ABCG2,GREM1,CDH13,GPC3,MMP2,FGF7,MYOF,CHRD,COL3A1,FOXD1,ENG,NDP,RARRES2,SERPINF1,TEK,ADIPOQ,FLT1,…
GO:BP	cellular component organization or biogenesis	GO:0071840	FALSE	3.75572e-32	31.4253	7831	1553	670	26963	GJA5,DES,ADAMTS12,MGP,SMOC2,SYNPO2,CCDC170,DUSP3,ISLR2,ESR1,LZTS3,ADAMTS18,ALDOB,C1QC,CHRDL1,CRHR2,NEXN,COL13A1,NTN1,KCNJ2,PLEKHH2,DCX,NRN1,ATP2B2,ABCC8,ELN,CDH20,THBS4,SH3TC2,COL19A1,ACAN,CNTN3,CLIC5,EGFL6,C3,TUBAL3,COL4A1,NCAM2,NID1,DKK1,CTSG,MYH11,NELL2,TRPC6,COL1A1,NEFL,POSTN,SCX,PDLIM3,NTRK3,CDH11,C1QL1,COL1A2,ADAMTS15,COL4A2,RGS4,LMOD1,COL6A1,CNN1,CCL26,CDH19,CNTN4,PTPRM,PCP4,COMP,PTN,CXCL1…
GO:BP	generation of neurons	GO:0048699	FALSE	5.22059e-32	31.2823	1649	1553	223	26963	ISLR2,LZTS3,CHRDL1,NEXN,NTN1,ZNF536,CORIN,DCX,NRN1,ATP2B2,GPR37L1,THBS4,BRINP1,SOX10,PITX2,ACAN,CNTN3,CLIC5,C3,NCAM2,DKK1,NELL2,TRPC6,NEFL,POSTN,NTRK3,EN1,GDF6,CDH11,C1QL1,CNTN4,HOXC10,PTPRM,ZIC3,PCP4,PTN,CXCL12,SHOX2,FES,PRRX1,LAMA2,FAIM2,MMP2,FARP1,RELN,COL25A1,SEMA6C,ATCAY,CHRD,CSF1R,SATB2,COL3A1,FOXD1,DIO3,LHX6,ARHGEF28,NDP,SARM1,SERPINF1,PRKG1,WNT2B,FAT4,PALM,BMP6,ZEB2,OLFM1,CFH,NTRK2,TRPV2,…
GO:BP	positive regulation of metabolic process	GO:0009893	FALSE	9.23479e-32	31.0346	3725	1553	388	26963	SMOC2,CYTL1,FHL5,ESR1,CRHR2,KCNH2,CCDC3,ABCC8,MUSTN1,ADCYAP1R1,THBS4,LHCGR,SOX10,PITX2,TBX18,C1QTNF4,BVES,C3,SLN,MAOB,HOXA10,DKK1,TRPC6,ACTA2,MEF2B,COL1A1,POSTN,LAMP3,HTR2C,SCX,NTRK3,LUM,EN1,GDF6,ACTG2,LRRC32,HOXC10,ZIC3,RASD2,TBX15,CALCR,PDGFRB,ITGA8,PDGFRA,P2RX7,FGF10,IGF2,PIK3R5,MEOX2,GREM1,PRRX1,CDH13,GPC3,FGF7,RELN,FBLN5,ADGRF5,LIMCH1,SEC16B,CSF1R,SATB2,CD200,TMEM119,FOXD1,GLIS1,OSR1,ENG,ECS…
GO:BP	cellular component organization	GO:0016043	FALSE	9.87886e-32	31.0053	7621	1553	655	26963	GJA5,DES,ADAMTS12,MGP,SMOC2,SYNPO2,CCDC170,DUSP3,ISLR2,ESR1,LZTS3,ADAMTS18,ALDOB,C1QC,CHRDL1,CRHR2,NEXN,COL13A1,NTN1,KCNJ2,PLEKHH2,DCX,NRN1,ATP2B2,ABCC8,ELN,CDH20,THBS4,SH3TC2,COL19A1,ACAN,CNTN3,CLIC5,EGFL6,C3,TUBAL3,COL4A1,NCAM2,NID1,DKK1,CTSG,MYH11,NELL2,TRPC6,COL1A1,NEFL,POSTN,SCX,PDLIM3,NTRK3,CDH11,C1QL1,COL1A2,ADAMTS15,COL4A2,RGS4,LMOD1,COL6A1,CNN1,CCL26,CDH19,CNTN4,PTPRM,PCP4,COMP,PTN,CXCL1…
GO:BP	negative regulation of multicellular organismal process	GO:0051241	FALSE	3.83438e-31	30.4163	1218	1553	182	26963	GJA5,PTGDS,ADAMTS12,DUSP3,LRRC17,ADAMTS18,C1QC,CRHR2,TNMD,NTN1,ABCC8,CYGB,GPR37L1,THBS4,BRINP1,SOX10,ACP5,LAMA4,DKK1,CTSG,TRPC6,CTSK,NTRK3,COL4A2,RGS4,LRRC32,HOXC10,PTPRM,CYSLTR2,PTN,ENPP3,CALCR,PDGFRA,P2RX7,ABCG2,GREM1,STAB1,MMP2,FBLN5,SEMA6C,ADGRF5,CD200,TMEM119,LOXL3,OSR1,ECSCR,FBLN1,SERPINF1,TEK,PRKG1,RFLNB,ADIPOQ,TIE1,KCNK2,FGR,CMKLR1,DRD3,CLDN5,THBD,CD34,ABCD2,BMP4,TGFBR2,FRZB,PLAT,THY1,SFR…
GO:BP	positive regulation of response to stimulus	GO:0048584	FALSE	7.72636e-31	30.112	2372	1553	281	26963	CXCL14,SMOC2,DUSP3,ESR1,C1QC,CRHR2,GRM4,GPR37L1,ADCYAP1R1,THBS4,LHCGR,C7,C1QTNF4,C3,NID1,DKK1,CTSG,RXFP2,ACTA2,CTSK,PENK,COL1A1,RSPO4,IGSF11,HTR2C,NTRK3,GDF6,ESM1,RGS4,CCL26,MASP1,RASD2,CYSLTR2,PTN,CXCL12,SHOX2,CALCR,PDGFRB,ITGA8,PDGFRA,P2RX7,FGF10,IGF2,MYLK,PIK3R5,GREM1,PRRX1,CDH13,LAMA2,COLEC12,GPC3,MMP2,RELN,CSF1R,COL3A1,FOXD1,LOXL3,ENG,RARRES2,CFP,GUCY1A2,SARM1,HIC1,ABCA7,EMILIN2,TEK,ADIPOQ,A…
GO:BP	intracellular signal transduction	GO:0035556	FALSE	1.32613e-30	29.8774	2885	1553	321	26963	FHL2,DUSP3,ESR1,CRHR2,GRM4,NTN1,ZNF536,DCX,GPR37L1,ADCYAP1R1,LHCGR,STK32A,C1QTNF4,RYR2,C3,DKK1,RXFP2,DUSP26,ACTA2,HTR2C,COL6A2,NTRK3,GDF6,COL1A2,PSD2,COL6A1,CCL26,RASD2,CYSLTR2,CXCL12,ARHGAP28,CALCR,PDGFRB,PDGFRA,P2RX7,FGF10,IGF2,PIK3R5,ADCY2,GREM1,CDH13,COLEC12,MMP2,FARP1,REM1,DLC1,RELN,CACNA1C,CSF1R,COL3A1,ARHGEF28,ENG,NDP,FBLN1,GUCY1A2,RHOC,HIC1,ABCA7,TEK,PRKG1,ADIPOQ,AKAP12,FLT1,FAT4,ADRA1B,D…
GO:BP	neuron differentiation	GO:0030182	FALSE	2.41587e-30	29.6169	1567	1553	212	26963	ISLR2,LZTS3,CHRDL1,NEXN,NTN1,ZNF536,CORIN,DCX,NRN1,ATP2B2,GPR37L1,THBS4,BRINP1,PITX2,CNTN3,CLIC5,C3,NCAM2,DKK1,NELL2,TRPC6,NEFL,POSTN,NTRK3,EN1,GDF6,CDH11,C1QL1,CNTN4,HOXC10,PTPRM,ZIC3,PCP4,PTN,CXCL12,SHOX2,FES,PRRX1,LAMA2,FAIM2,MMP2,FARP1,RELN,COL25A1,SEMA6C,ATCAY,CHRD,CSF1R,FOXD1,DIO3,LHX6,ARHGEF28,NDP,SARM1,SERPINF1,PRKG1,WNT2B,FAT4,PALM,BMP6,ZEB2,OLFM1,CFH,NTRK2,TRPV2,EDNRB,EPHA5,C1QA,MGLL,DA…
GO:BP	localization	GO:0051179	FALSE	2.11672e-29	28.6743	5362	1553	497	26963	GJA5,P2RX1,PTGDS,FBN2,C1QTNF5,CUBN,NKAIN4,ESR1,CHRDL1,CRHR2,ATP1B4,NTN1,CORIN,KCNJ2,KCNH2,DCX,ATP2B2,ABCC8,CYGB,ADCYAP1R1,SH3TC2,SLC41A3,LHCGR,CACNA1G,RYR2,CLIC5,BVES,C3,SLN,CACNA1H,MAOB,DKK1,NELL2,TRPC6,PRSS12,COL1A1,NEFL,LAMP3,IGSF11,HTR2C,KCNMB1,RGS4,SSTR5,COL6A1,SORCS2,PCP4,COMP,PTN,SLC8A1,CXCL12,PDGFRB,ITGA8,P2RX7,FGF10,CDO1,ABCG2,MYLK,KCNK13,GEM,AK1,GREM1,FES,STAB1,MEGF10,CDH13,COLEC12,GPC3…
GO:BP	positive regulation of cell communication	GO:0010647	FALSE	2.47901e-29	28.6057	1992	1553	246	26963	GJA5,MME,SMOC2,ESR1,CRHR2,GRM4,ABCC8,GPR37L1,ADCYAP1R1,PDE9A,LHCGR,C1QTNF4,C3,NID1,DKK1,RXFP2,NELL2,ACTA2,CTSK,COL1A1,RSPO4,IGSF11,HTR2C,NTRK3,GDF6,ESM1,RGS4,CCL26,RASD2,CYSLTR2,PTN,CXCL12,SHOX2,CALCR,PDGFRB,ITGA8,PDGFRA,P2RX7,FGF10,IGF2,PIK3R5,GREM1,PRRX1,CDH13,LAMA2,GPC3,MMP2,RELN,CACNA1C,CHRD,ANO1,CSF1R,COL3A1,FOXD1,LOXL3,ENG,GUCY1A2,HIC1,ABCA7,TEK,ADIPOQ,AKAP12,FLT1,DKK2,ADRA1B,VWF,LBX2,LPAR4…
GO:BP	positive regulation of signal transduction	GO:0009967	FALSE	1.53101e-28	27.815	1614	1553	212	26963	SMOC2,ESR1,CRHR2,GRM4,GPR37L1,ADCYAP1R1,LHCGR,C1QTNF4,C3,NID1,DKK1,RXFP2,ACTA2,CTSK,COL1A1,RSPO4,IGSF11,HTR2C,NTRK3,GDF6,ESM1,RGS4,CCL26,RASD2,CYSLTR2,CXCL12,SHOX2,CALCR,PDGFRB,ITGA8,PDGFRA,P2RX7,FGF10,IGF2,PIK3R5,GREM1,PRRX1,CDH13,LAMA2,GPC3,MMP2,RELN,CSF1R,COL3A1,FOXD1,LOXL3,ENG,GUCY1A2,HIC1,ABCA7,TEK,ADIPOQ,AKAP12,FLT1,DKK2,ADRA1B,VWF,LBX2,LPAR4,CDH5,FGR,BMP6,ZEB2,NTRK2,EDNRB,GADD45G,DRD3,SRPX…
GO:BP	positive regulation of signaling	GO:0023056	FALSE	1.56888e-28	27.8044	1992	1553	244	26963	MME,SMOC2,ESR1,CRHR2,GRM4,ABCC8,GPR37L1,ADCYAP1R1,PDE9A,LHCGR,C1QTNF4,BVES,C3,NID1,DKK1,RXFP2,NELL2,ACTA2,CTSK,COL1A1,RSPO4,IGSF11,HTR2C,NTRK3,GDF6,ESM1,RGS4,CCL26,RASD2,CYSLTR2,PTN,CXCL12,SHOX2,CALCR,PDGFRB,ITGA8,PDGFRA,P2RX7,FGF10,IGF2,PIK3R5,GREM1,PRRX1,CDH13,LAMA2,GPC3,MMP2,RELN,CACNA1C,CHRD,ANO1,CSF1R,COL3A1,FOXD1,LOXL3,ENG,GUCY1A2,HIC1,ABCA7,TEK,ADIPOQ,AKAP12,FLT1,DKK2,ADRA1B,VWF,LBX2,LPAR4…
GO:BP	signal transduction	GO:0007165	FALSE	1.85861e-28	27.7308	6923	1553	598	26963	CXCL14,FHL2,P2RX1,WFIKKN2,ADAMTS12,FBN2,SMOC2,DUSP3,ESR1,CPZ,CHRDL1,CRHR2,GRM4,NTN1,RGS5,ZNF536,CCDC3,DCX,GPR37L1,ADCYAP1R1,THBS4,PDE9A,SH3TC2,ITGA7,LHCGR,AMHR2,STK32A,SOX10,PITX2,C1QTNF4,RYR2,C3,COL4A1,NID1,DKK1,CTSG,ASPN,RXFP2,DUSP26,GFRA2,ACTA2,CTSK,PENK,COL1A1,POSTN,RSPO4,IGSF11,HTR2C,SCX,CNTFR,COL6A2,NTRK3,GDF6,ESM1,COL1A2,COL4A2,RGS4,ITGA11,SSTR5,PSD2,COL6A1,CCL26,LRRC32,PTPRM,ZIC3,COMP,RAS…
GO:BP	neuron development	GO:0048666	FALSE	1.43742e-27	26.8424	1289	1553	181	26963	ISLR2,LZTS3,NEXN,NTN1,DCX,NRN1,ATP2B2,THBS4,BRINP1,CNTN3,CLIC5,C3,NCAM2,DKK1,NELL2,TRPC6,NEFL,POSTN,NTRK3,EN1,CDH11,C1QL1,CNTN4,PTPRM,PCP4,PTN,CXCL12,SHOX2,FES,PRRX1,LAMA2,MMP2,FARP1,RELN,COL25A1,SEMA6C,ATCAY,CSF1R,FOXD1,DIO3,LHX6,ARHGEF28,NDP,SARM1,SERPINF1,PRKG1,FAT4,PALM,ZEB2,OLFM1,CFH,NTRK2,TRPV2,EDNRB,EPHA5,C1QA,MGLL,DAB2,GPM6B,BMP4,SLITRK6,KDR,THY1,SFRP2,IRX5,PREX2,ALCAM,CRTAC1,SEMA3C,HTR7,…
GO:BP	positive regulation of macromolecule metabolic process	GO:0010604	FALSE	2.2601e-27	26.6459	3404	1553	351	26963	SMOC2,CYTL1,FHL5,ESR1,CRHR2,KCNH2,ABCC8,MUSTN1,THBS4,SOX10,PITX2,TBX18,C1QTNF4,BVES,C3,HOXA10,DKK1,TRPC6,ACTA2,MEF2B,COL1A1,POSTN,LAMP3,SCX,NTRK3,LUM,EN1,GDF6,ACTG2,LRRC32,HOXC10,ZIC3,RASD2,TBX15,CALCR,PDGFRB,ITGA8,PDGFRA,P2RX7,FGF10,IGF2,PIK3R5,MEOX2,GREM1,PRRX1,CDH13,GPC3,FGF7,RELN,FBLN5,LIMCH1,SEC16B,CSF1R,SATB2,CD200,TMEM119,FOXD1,GLIS1,OSR1,ENG,ECSCR,NDP,FBLN1,HOXB9,SOX18,RARRES2,FOXD2,HOXB7…
GO:BP	transport	GO:0006810	FALSE	2.62586e-27	26.5807	4387	1553	422	26963	GJA5,P2RX1,PTGDS,C1QTNF5,CUBN,NKAIN4,ESR1,CRHR2,ATP1B4,NTN1,CORIN,KCNJ2,KCNH2,DCX,ATP2B2,ABCC8,CYGB,ADCYAP1R1,SH3TC2,SLC41A3,LHCGR,CACNA1G,RYR2,CLIC5,BVES,C3,SLN,CACNA1H,MAOB,DKK1,NELL2,TRPC6,PRSS12,COL1A1,NEFL,HTR2C,KCNMB1,RGS4,SSTR5,COL6A1,SORCS2,PCP4,COMP,SLC8A1,CXCL12,PDGFRB,P2RX7,FGF10,CDO1,ABCG2,MYLK,KCNK13,GEM,AK1,GREM1,FES,STAB1,MEGF10,CDH13,COLEC12,GPC3,FGF7,REM1,RELN,FBLN5,KCNAB1,KCNS3,…
GO:BP	programmed cell death	GO:0012501	FALSE	3.74889e-27	26.4261	2133	1553	252	26963	FHL2,P2RX1,ESR1,NTN1,SOX10,RYR2,DKK1,RXFP2,CTSK,NEFL,SCX,CNTFR,COL6A2,NTRK3,EN1,GDF6,COL6A1,PCP4,COMP,PTN,CXCL12,TWIST2,PDGFRB,P2RX7,FGF10,GREM1,MEGF10,FAIM2,MMP2,DLC1,ATCAY,CSF1R,DIO3,AMIGO2,OSR1,ECSCR,GRK5,NDP,SARM1,HIC1,EMILIN2,TEK,ADIPOQ,AKAP12,PRUNE2,COL6A3,CDH5,ZEB2,OLFM1,PRLR,ANXA6,PDE1A,NTRK2,EDNRB,KCNMA1,GADD45G,DRD3,SRPX,PDE3A,DAB2,BMP4,TGFBR2,RAMP2,FRZB,CRLF1,KDR,FLT4,SFRP2,BDKRB2,MYOC…
GO:BP	cell death	GO:0008219	FALSE	3.74889e-27	26.4261	2133	1553	252	26963	FHL2,P2RX1,ESR1,NTN1,SOX10,RYR2,DKK1,RXFP2,CTSK,NEFL,SCX,CNTFR,COL6A2,NTRK3,EN1,GDF6,COL6A1,PCP4,COMP,PTN,CXCL12,TWIST2,PDGFRB,P2RX7,FGF10,GREM1,MEGF10,FAIM2,MMP2,DLC1,ATCAY,CSF1R,DIO3,AMIGO2,OSR1,ECSCR,GRK5,NDP,SARM1,HIC1,EMILIN2,TEK,ADIPOQ,AKAP12,PRUNE2,COL6A3,CDH5,ZEB2,OLFM1,PRLR,ANXA6,PDE1A,NTRK2,EDNRB,KCNMA1,GADD45G,DRD3,SRPX,PDE3A,DAB2,BMP4,TGFBR2,RAMP2,FRZB,CRLF1,KDR,FLT4,SFRP2,BDKRB2,MYOC…
GO:BP	tissue morphogenesis	GO:0048729	FALSE	3.82837e-27	26.417	651	1553	118	26963	ADAMTS12,MGP,ESR1,NTN1,SOX10,PITX2,RYR2,COL4A1,DKK1,ACTA2,SCX,ACTG2,ZIC3,CXCL12,SHOX2,COL11A1,ITGA8,PDGFRA,FGF10,MYLK,GREM1,GPC3,MMP2,FGF7,CHRD,COL3A1,FOXD1,OSR1,ENG,RHOC,HOXB7,TEK,WNT2B,FAT4,TIE1,LBX2,PODXL,ZEB2,MMRN2,APLNR,BMP4,TGFBR2,FRZB,PKD2,KDR,SFRP2,ACTA1,TWIST1,SEMA3C,ARHGAP24,HEG1,SULF1,IRX1,SLIT2,PDPN,HEY2,RET,MEF2C,NRP2,STARD13,SFRP1,EDNRA,FREM2,GDF7,NRP1,FST,COL5A1,PLXND1,HES1,PKP2,IN…
GO:BP	heart development	GO:0007507	FALSE	5.82483e-27	26.2347	654	1553	118	26963	GJA5,FHL2,ELN,PITX2,ACAN,TBX18,RYR2,BVES,DKK1,MYH11,SCX,PDLIM3,NTRK3,HSPB7,RGS4,COL6A1,ZIC3,SHOX2,PDGFRB,COL11A1,PDGFRA,GREM1,FES,GPC3,MMP2,CACNA1C,CHRD,COL3A1,SCN5A,OSR1,ENG,SOX18,TEK,PRKG1,FAT4,TIE1,KCNK2,OLFM1,OXTR,SGCD,FHOD3,APLNR,FGFRL1,BMP4,TGFBR2,RAMP2,PKD2,KDR,SFRP2,MYOCD,TWIST1,FBN1,SEMA3C,MECOM,HEG1,SYNE1,SLIT2,PDPN,HEY2,VCAM1,MEF2C,POPDC2,NRP2,KCNJ8,TNFRSF1B,EDNRA,EMILIN1,FREM2,PI16,AD…
GO:BP	cell morphogenesis	GO:0000902	FALSE	1.75174e-26	25.7565	1044	1553	156	26963	ISLR2,LZTS3,NEXN,TNMD,NTN1,DCX,NRN1,ATP2B2,CDH20,THBS4,CLIC5,BVES,DKK1,NELL2,TRPC6,NEFL,POSTN,NTRK3,CDH11,COL6A1,LAMC3,CDH19,PTPRM,PTN,CXCL12,SHOX2,P2RX7,GREM1,FES,CDH13,LAMA2,FARP1,DLC1,RELN,COL25A1,SEMA6C,ANO1,CSF1R,FOXD1,ARHGEF28,NDP,SARM1,PRKG1,CDH5,FGR,PALM,ZEB2,OLFM1,NTRK2,TRPV2,EPHA5,MGLL,SLITRK6,KDR,PECAM1,THY1,PREX2,ALCAM,SEMA3C,ARHGAP15,LRTM2,ADORA2A,HEG1,ENPP2,SYNE1,SLIT2,PDPN,VIM,CDH2…
GO:BP	cell-substrate adhesion	GO:0031589	FALSE	2.20809e-26	25.656	357	1553	83	26963	ADAMTS12,SMOC2,DUSP3,COL13A1,EGFL6,BVES,NID1,COL1A1,POSTN,FREM1,CDH11,ITGA11,LAMC3,PTN,ITGA8,GREM1,CDH13,DLC1,LIMCH1,COL3A1,FBLN1,TEK,PARVG,VWF,COL26A1,CCDC80,ARHGAP6,DAB2,GPM6B,CD34,KDR,PECAM1,NID2,THY1,APOA1,ENPP2,FBLN2,SPOCK1,PDPN,VCAM1,MADCAM1,MERTK,SFRP1,EGFLAM,EMILIN1,ITGA4,VWA2,ITGA1,NINJ1,LAMB2,ACER2,COL8A1,ADAMTS9,COL16A1,ECM2,NRP1,EPDR1,S100A10,STON1,NDNF,PKP2,ITGA9,FN1,MELTF,ITGA3,DMD,…
GO:BP	apoptotic process	GO:0006915	FALSE	3.41875e-26	25.4661	2066	1553	244	26963	FHL2,P2RX1,ESR1,NTN1,SOX10,RYR2,DKK1,RXFP2,CTSK,NEFL,SCX,CNTFR,COL6A2,NTRK3,EN1,GDF6,COL6A1,PCP4,COMP,PTN,CXCL12,TWIST2,PDGFRB,P2RX7,FGF10,GREM1,MEGF10,FAIM2,MMP2,DLC1,ATCAY,CSF1R,DIO3,AMIGO2,OSR1,ECSCR,GRK5,NDP,SARM1,HIC1,EMILIN2,TEK,ADIPOQ,AKAP12,PRUNE2,COL6A3,CDH5,ZEB2,OLFM1,PRLR,ANXA6,PDE1A,NTRK2,EDNRB,KCNMA1,GADD45G,DRD3,SRPX,PDE3A,DAB2,BMP4,TGFBR2,RAMP2,FRZB,CRLF1,KDR,FLT4,SFRP2,BDKRB2,MYOC…
GO:BP	regulation of cellular component organization	GO:0051128	FALSE	3.71662e-26	25.4299	2532	1553	281	26963	SYNPO2,DUSP3,ISLR2,ESR1,LZTS3,NEXN,NTN1,PLEKHH2,DCX,ABCC8,ELN,C3,NID1,DKK1,TRPC6,NEFL,NTRK3,C1QL1,RGS4,LMOD1,COL6A1,CCL26,PCP4,PTN,CXCL12,ARHGAP28,SHOX2,PDGFRB,P2RX7,IGF2,GREM1,FES,PRRX1,CDH13,LAMA2,GPC3,FARP1,DLC1,RELN,SEMA6C,LIMCH1,CSF1R,AMIGO2,CAPN6,CFP,SARM1,RHOC,SERPINF1,ABCA7,TEK,ADIPOQ,TIE1,DOCK11,PODXL,CDH5,FGR,PALM,BMP6,ZEB2,OLFM1,CDA,OXTR,NTRK2,TRPV2,EPHA5,FHOD3,ARHGAP6,APLNR,DRD3,MGLL,…
GO:BP	cellular response to endogenous stimulus	GO:0071495	FALSE	7.36517e-26	25.1328	1321	1553	180	26963	WFIKKN2,ADAMTS12,FBN2,SMOC2,DUSP3,ESR1,CHRDL1,CRHR2,ZNF536,LHCGR,AMHR2,CLEC3B,SOX10,CACNA1H,PHEX,DKK1,ASPN,RXFP2,ACTA2,CTSK,PENK,COL1A1,POSTN,SCX,NTRK3,GDF6,COL1A2,COL4A2,SSTR5,COL6A1,LRRC32,COMP,PDGFRB,ITGA8,PDGFRA,FGF10,IGF2,ABCG2,GREM1,GPC3,FGF7,MYOF,CHRD,COL3A1,FOXD1,ENG,NDP,RARRES2,SERPINF1,TEK,ADIPOQ,FLT1,FAT4,HTRA3,CDH5,BMP6,ZEB2,PRLR,MMRN2,OXTR,NTRK2,EPHA5,CLDN5,FGFRL1,PDE3A,DAB2,BMP4,TGF…
GO:BP	blood circulation	GO:0008015	FALSE	7.97143e-26	25.0985	534	1553	103	26963	GJA5,P2RX1,MYL4,CRHR2,CORIN,KCNJ2,KCNH2,ABCC8,GPR37L1,TBX18,CACNA1G,RYR2,BVES,ACTA2,SOD3,POSTN,HTR2C,KCNMB1,COL1A2,RGS4,PTPRM,COMP,SLC8A1,SHOX2,MMP2,CACNA1C,SCN5A,ENG,RARRES2,EMILIN2,PRKG1,SLC2A5,ADIPOQ,AKAP12,ADRA1B,CDH5,BMP6,ZEB2,OXTR,SGCD,EDNRB,DRD3,MGLL,CLDN5,PDE3A,RAMP2,HRH1,KDR,EPAS1,F5,BDKRB2,IRX5,FLI1,HTR7,ADORA2A,SLIT2,HEY2,POPDC2,KCNJ8,PTGS1,ADRA2A,EDNRA,EMILIN1,ITGA4,ITGA1,SUCNR1,HTR1B…
GO:BP	circulatory system process	GO:0003013	FALSE	1.04998e-25	24.9788	563	1553	106	26963	GJA5,P2RX1,MYL4,CRHR2,CORIN,KCNJ2,KCNH2,ABCC8,GPR37L1,TBX18,CACNA1G,RYR2,BVES,ACTA2,SOD3,POSTN,HTR2C,KCNMB1,COL1A2,RGS4,PTPRM,COMP,SLC8A1,SHOX2,MMP2,CACNA1C,SCN5A,ENG,RARRES2,EMILIN2,PRKG1,SLC2A5,ADIPOQ,AKAP12,ADRA1B,CDH5,BMP6,ZEB2,OXTR,SGCD,EDNRB,DRD3,MGLL,CLDN5,PDE3A,RAMP2,HRH1,KDR,EPAS1,F5,BDKRB2,IRX5,FLI1,HTR7,ADORA2A,RAMP3,HEG1,SLIT2,HEY2,POPDC2,KCNJ8,PTGS1,ADRA2A,EDNRA,EMILIN1,ITGA4,ITGA1,S…
GO:BP	neuron projection development	GO:0031175	FALSE	1.66964e-25	24.7774	1131	1553	162	26963	ISLR2,LZTS3,NEXN,NTN1,DCX,NRN1,ATP2B2,THBS4,CNTN3,CLIC5,NCAM2,DKK1,NELL2,TRPC6,NEFL,POSTN,NTRK3,CDH11,CNTN4,PTPRM,PCP4,PTN,CXCL12,SHOX2,FES,PRRX1,LAMA2,MMP2,FARP1,RELN,COL25A1,SEMA6C,ATCAY,CSF1R,FOXD1,ARHGEF28,NDP,SARM1,SERPINF1,PRKG1,FAT4,PALM,ZEB2,OLFM1,NTRK2,TRPV2,EPHA5,MGLL,DAB2,GPM6B,BMP4,SLITRK6,KDR,THY1,SFRP2,PREX2,ALCAM,CRTAC1,SEMA3C,HTR7,LRTM2,ADORA2A,SYNE1,SLIT2,SPOCK1,VIM,CDH2,SYT1,CSP…
GO:BP	cellular response to growth factor stimulus	GO:0071363	FALSE	3.96777e-25	24.4015	734	1553	123	26963	WFIKKN2,ADAMTS12,FBN2,SMOC2,DUSP3,CHRDL1,AMHR2,CLEC3B,DKK1,ASPN,ACTA2,CTSK,PENK,COL1A1,POSTN,SCX,NTRK3,GDF6,COL1A2,COL4A2,LRRC32,COMP,PDGFRB,ITGA8,PDGFRA,FGF10,GREM1,GPC3,FGF7,MYOF,CHRD,COL3A1,FOXD1,ENG,NDP,TEK,FLT1,FAT4,HTRA3,CDH5,BMP6,ZEB2,MMRN2,NTRK2,CLDN5,FGFRL1,PDE3A,DAB2,BMP4,TGFBR2,RAMP2,KDR,FLT4,SFRP2,MYOCD,TWIST1,FSTL1,FBN1,ADGRA2,ZEB1,SULF1,RUNX2,SLIT2,VCAM1,MEF2C,NGF,BMPR1B,NRP2,TNFRSF…
GO:BP	response to growth factor	GO:0070848	FALSE	4.10426e-25	24.3868	764	1553	126	26963	WFIKKN2,ADAMTS12,FBN2,SMOC2,DUSP3,CHRDL1,AMHR2,CLEC3B,DKK1,ASPN,ACTA2,CTSK,PENK,COL1A1,POSTN,SCX,NTRK3,GDF6,COL1A2,COL4A2,LRRC32,COMP,PDGFRB,ITGA8,PDGFRA,FGF10,GREM1,GPC3,FGF7,MYOF,CHRD,COL3A1,FOXD1,ENG,NDP,TEK,FLT1,FAT4,HTRA3,CDH5,BMP6,ZEB2,MMRN2,NTRK2,CLDN5,FGFRL1,PDE3A,DAB2,BMP4,TGFBR2,RAMP2,KDR,FLT4,SFRP2,MYOCD,TWIST1,FSTL1,FBN1,ADGRA2,ZEB1,SULF1,RUNX2,SLIT2,VCAM1,MEF2C,NGF,BMPR1B,NRP2,TNFRSF…
GO:BP	establishment of localization	GO:0051234	FALSE	5.94475e-25	24.2259	4689	1553	435	26963	GJA5,P2RX1,PTGDS,C1QTNF5,CUBN,NKAIN4,ESR1,CRHR2,ATP1B4,NTN1,CORIN,KCNJ2,KCNH2,DCX,ATP2B2,ABCC8,CYGB,ADCYAP1R1,SH3TC2,SLC41A3,LHCGR,CACNA1G,RYR2,CLIC5,BVES,C3,SLN,CACNA1H,MAOB,DKK1,NELL2,TRPC6,PRSS12,COL1A1,NEFL,LAMP3,HTR2C,KCNMB1,RGS4,SSTR5,COL6A1,SORCS2,PCP4,COMP,SLC8A1,CXCL12,PDGFRB,ITGA8,P2RX7,FGF10,CDO1,ABCG2,MYLK,KCNK13,GEM,AK1,GREM1,FES,STAB1,MEGF10,CDH13,COLEC12,GPC3,FGF7,REM1,RELN,FBLN5,K…
GO:BP	embryonic morphogenesis	GO:0048598	FALSE	5.94475e-25	24.2259	650	1553	114	26963	GJA5,FBN2,NTN1,ATP2B2,ITGA7,AFF3,PITX2,RYR2,CLIC5,HOXA10,DKK1,SCX,EN1,COL4A2,COL6A1,HOXC9,HOXC10,ZIC3,TBX15,SHOX2,COL11A1,ITGA8,PDGFRA,FGF10,IGF2,GREM1,PRRX1,GPC3,MMP2,CACNA1C,CHRD,SATB2,OSR1,ENG,HOXB9,HOXB7,WNT2B,ADIPOQ,LBX2,ZEB2,APLNR,BMP4,TGFBR2,SLITRK6,FRZB,PKD2,SFRP2,IRX5,ZIC1,TWIST1,HOXB6,FBN1,APOA1,MECOM,ZEB1,SULF1,RUNX2,IRX1,RET,VCAM1,MEF2C,GATA2,PLPP3,SFRP1,EDNRA,ITGA4,FREM2,GDF7,HOXD9,C…
GO:BP	cell projection organization	GO:0030030	FALSE	8.1986e-25	24.0863	1710	1553	211	26963	ISLR2,LZTS3,NEXN,NTN1,DCX,NRN1,ATP2B2,THBS4,CNTN3,CLIC5,NCAM2,DKK1,NELL2,TRPC6,NEFL,POSTN,NTRK3,CDH11,CNTN4,PTPRM,PCP4,PTN,CXCL12,SHOX2,PDGFRB,ITGA8,P2RX7,MYLK,FES,PRRX1,CDH13,LAMA2,MMP2,FARP1,RELN,COL25A1,SEMA6C,ATCAY,ANO1,CSF1R,FOXD1,ARHGEF28,NDP,SARM1,SERPINF1,PRKG1,FAT4,PARVG,DOCK11,PODXL,PALM,ZEB2,OLFM1,NTRK2,TRPV2,EPHA5,MGLL,DAB2,GPM6B,ABCD2,BMP4,SLITRK6,PKD2,KDR,THY1,SFRP2,PREX2,ALCAM,CRTA…
GO:BP	regulation of cell adhesion	GO:0030155	FALSE	8.20086e-25	24.0861	800	1553	129	26963	SMOC2,DUSP3,ADAMTS18,EGFL6,ACP5,LAMA4,NID1,CTSG,DUSP26,COL1A1,POSTN,LRRC32,PTN,CXCL12,IGF2,GREM1,FES,MEGF10,CDH13,LAMA2,MMP2,DLC1,LIMCH1,CHRD,LOXL3,FBLN1,EMILIN2,TEK,PRKG1,ADIPOQ,PODXL,COL26A1,BMP6,CCDC80,PRLR,EPHA5,ARHGAP6,DAB2,GPM6B,BMP4,TGFBR2,KDR,THY1,APOA1,CD74,ADORA2A,ENPP2,FBLN2,SPOCK1,PDPN,RET,VCAM1,PRKCQ,PLPP3,MMRN1,EGFLAM,PTPN6,EMILIN1,ITGA4,NINJ1,LAMB2,ETS1,ACER2,COL8A1,COL16A1,JAM2,EC…
GO:BP	positive regulation of biosynthetic process	GO:0009891	FALSE	1.18688e-24	23.9256	2837	1553	300	26963	SMOC2,CYTL1,FHL5,ESR1,CRHR2,KCNH2,CCDC3,ABCC8,MUSTN1,ADCYAP1R1,LHCGR,SOX10,PITX2,TBX18,C1QTNF4,C3,HOXA10,DKK1,ACTA2,MEF2B,COL1A1,POSTN,LAMP3,HTR2C,SCX,NTRK3,LUM,EN1,GDF6,ACTG2,LRRC32,HOXC10,ZIC3,TBX15,CALCR,PDGFRB,ITGA8,P2RX7,FGF10,IGF2,MEOX2,GREM1,PRRX1,CDH13,FGF7,FBLN5,ADGRF5,SEC16B,CSF1R,SATB2,CD200,TMEM119,FOXD1,GLIS1,OSR1,ENG,NDP,FBLN1,HOXB9,SOX18,FOXD2,HOXB7,TEK,GJC2,ADIPOQ,AKAP12,SPON1,CDH…
GO:BP	muscle structure development	GO:0061061	FALSE	1.66019e-24	23.7798	736	1553	122	26963	CXCL14,FHL2,DES,WFIKKN2,CRHR2,ELN,COL19A1,PITX2,TBX18,RYR2,BVES,NID1,DKK1,MYH11,SCX,CNTFR,PDLIM3,ADAMTS15,RGS4,COL6A1,COMP,CXCL12,SHOX2,PDGFRB,COL11A1,PGM5,ITGA8,PDGFRA,FGF10,IGF2,MYLK,MEOX2,GREM1,MEGF10,LAMA2,MYOF,CSF1R,COL3A1,TMEM119,ENG,PRKG1,LBX2,CFH,SGCD,EDNRB,FHOD3,APLNR,FGFRL1,BMP4,RAMP2,BHLHE41,EPAS1,MYOCD,ACTA1,TWIST1,ZEB1,HEG1,SYNE1,HEY2,CDH2,FHL1,MEF2C,POPDC2,KCNJ8,MYL9,EDNRA,TMEM204,P…
GO:BP	ossification	GO:0001503	FALSE	3.50789e-24	23.455	478	1553	94	26963	FHL2,ADAMTS12,MGP,FBN2,LRRC17,CHRDL1,COL13A1,CLEC3B,PHEX,DKK1,ASPN,CTSK,PENK,COL1A1,SCX,COL1A2,COL6A1,COMP,PTN,SLC8A1,TWIST2,SHOX2,CALCR,COL11A1,P2RX7,IGF2,GREM1,GPC3,MMP2,CHRD,CSF1R,SATB2,TMEM119,GLIS1,OSR1,TEK,RFLNB,FAT4,FGR,BMP6,IGSF10,SMOC1,GPM6B,BMP4,SFRP2,TWIST1,RUNX2,ANO6,MEF2C,BMPR1B,RASSF2,SFRP1,SRGN,THRB,SH3PXD2B,ALOX5,PANX3,PTHLH,SLC24A3,NPR2,P3H1,FGFR1,PTK2,LIMD1,LOX,GFRA4,DDR2,FOXC1,…
GO:BP	mesenchyme development	GO:0060485	FALSE	4.96273e-24	23.3043	297	1553	72	26963	SOX10,PITX2,ACTA2,COL1A1,SCX,ACTG2,ZIC3,FGF10,GREM1,SEMA6C,CHRD,FOXD1,LOXL3,OSR1,ENG,RFLNB,ZEB2,OLFM1,ANXA6,EDNRB,APLNR,DAB2,BMP4,TGFBR2,FRZB,PKD2,SFRP2,MYOCD,ACTA1,TWIST1,SEMA3C,PDPN,HEY2,CDH2,RET,MEF2C,NRP2,SFRP1,EDNRA,NRP1,TIMP3,HES1,FN1,FGFR1,SPRY1,AKNA,SEMA4G,PTK2,SEMA3D,FOXC1,KBTBD8,LDLRAD4,SEMA5B,LEF1,RXRA,WNT4,MCRIP1,WNT16,FBXL17,PRICKLE1,RBPJ,GATA3,ZNF750,HOXA5,OVOL2,SPRED2,SIX1,PAWR,WNT…
GO:BP	negative regulation of developmental process	GO:0051093	FALSE	5.81455e-24	23.2355	1081	1553	154	26963	CXCL14,ADAMTS12,LRRC17,C1QC,CRHR2,TNMD,NTN1,ZNF536,ABCC8,GPR37L1,THBS4,BRINP1,SOX10,DKK1,ASPN,TRPC6,CTSK,NTRK3,COL4A2,RGS4,CNTN4,PTPRM,CYSLTR2,PTN,TWIST2,FGF10,IGF2,GREM1,STAB1,FBLN5,SEMA6C,CHRD,CSF1R,TMEM119,CHAD,LOXL3,GLIS1,OSR1,ECSCR,SERPINF1,TEK,RFLNB,ADIPOQ,TIE1,KCNK2,EDNRB,DRD3,CLDN5,BMP4,TGFBR2,FRZB,BHLHE41,THY1,SFRP2,MYOCD,TEX11,TWIST1,FBN1,SEMA3C,CD74,ZEB1,SULF1,SLIT2,HEY2,GATA2,STARD13,…
GO:BP	embryo development	GO:0009790	FALSE	5.81455e-24	23.2355	1247	1553	169	26963	GJA5,FBN2,CUBN,DUSP3,CHRDL1,NTN1,ATP2B2,ITGA7,AFF3,SOX10,PITX2,RYR2,CLIC5,LAMA4,HOXA10,DKK1,COL1A1,SCX,EN1,COL4A2,COL6A1,PPP4R4,HOXC9,HOXC10,ZIC3,TBX15,SHOX2,PDGFRB,COL11A1,ITGA8,PDGFRA,FGF10,IGF2,ABCG2,MEOX2,GREM1,PRRX1,LAMA2,GPC3,MMP2,ADGRF5,CACNA1C,CHRD,SATB2,COL3A1,LOXL3,OSR1,ENG,HOXB9,SOX18,RARRES2,HOXB7,WNT2B,ADIPOQ,TIE1,LBX2,ZEB2,APLNR,BMP4,TGFBR2,SLITRK6,FRZB,PKD2,KDR,EPAS1,SFRP2,IRX5,ZIC…
GO:BP	renal system development	GO:0072001	FALSE	6.34267e-24	23.1977	362	1553	80	26963	MME,TBX18,COL4A1,NID1,ACTA2,GDF6,PDGFRB,ITGA8,PDGFRA,FGF10,GREM1,GPC3,FOXD1,OSR1,SERPINF1,HOXB7,TEK,WNT2B,ADIPOQ,FAT4,PODXL,BMP6,CFH,EDNRB,CD34,BMP4,KLF15,CRLF1,PKD2,PECAM1,MYOCD,FBN1,MECOM,SULF1,IRX1,SLIT2,RET,MEF2C,AQP1,KCNJ8,TNS2,EMX2,SFRP1,EDNRA,FREM2,LAMB2,NRP1,ARG2,PLXND1,HES1,IFT27,PROM1,PDGFA,FGFR1,SPRY1,ITGA3,MPV17,CTSH,NUP160,FRAS1,FOXC1,LGR5,SMAD5,PRKX,TTC8,WNT4,FADD,TET2,PYGO1,PRICKLE…
GO:BP	sensory organ development	GO:0007423	FALSE	1.06526e-23	22.9725	653	1553	112	26963	CXCL14,FBN2,C1QTNF5,CYTL1,ADAMTS18,CHRDL1,NTN1,DCX,ATP2B2,PITX2,CLIC5,COL4A1,NTRK3,LAMC3,PTPRM,ZIC3,PTN,PDGFRB,COL11A1,ITGA8,PDGFRA,FGF10,PRRX1,CACNA1C,DIO3,OSR1,NDP,SERPINF1,FAT4,KCNK2,BMP6,ZEB2,CFH,NTRK2,SMOC1,BMP4,TGFBR2,CRYGN,SLITRK6,FRZB,KDR,THY1,IRX5,ZIC1,NECTIN3,TWIST1,FBN1,ZEB1,VIM,HEY2,RET,AQP1,BMPR1B,MERTK,GATA2,EDNRA,FREM2,COL8A2,NINJ1,LAMB2,COL8A1,OLFM3,MFAP5,NRP1,LPCAT1,THRB,SH3PXD2B…
GO:BP	plasma membrane bounded cell projection organization	GO:0120036	FALSE	1.97371e-23	22.7047	1669	1553	204	26963	ISLR2,LZTS3,NEXN,NTN1,DCX,NRN1,ATP2B2,THBS4,CNTN3,CLIC5,NCAM2,DKK1,NELL2,TRPC6,NEFL,POSTN,NTRK3,CDH11,CNTN4,PTPRM,PCP4,PTN,CXCL12,SHOX2,PDGFRB,P2RX7,MYLK,FES,PRRX1,CDH13,LAMA2,MMP2,FARP1,RELN,COL25A1,SEMA6C,ATCAY,CSF1R,FOXD1,ARHGEF28,NDP,SARM1,SERPINF1,PRKG1,FAT4,DOCK11,PODXL,PALM,ZEB2,OLFM1,NTRK2,TRPV2,EPHA5,MGLL,DAB2,GPM6B,ABCD2,BMP4,SLITRK6,PKD2,KDR,THY1,SFRP2,PREX2,ALCAM,CRTAC1,SEMA3C,ARHGAP2…
GO:BP	positive regulation of locomotion	GO:0040017	FALSE	2.0177e-23	22.6951	629	1553	109	26963	CXCL14,SMOC2,SYNPO2,NTN1,THBS4,BVES,ACP5,ACTA2,COL1A1,POSTN,NTRK3,CCL26,PTN,CXCL12,TWIST2,PDGFRB,PDGFRA,FGF10,IGF2,MYLK,CDH13,MMP2,FGF7,RELN,SEMA6C,CSF1R,FBLN1,RARRES2,RHOC,TEK,AKAP12,FLT1,PODXL,CDH5,FGR,CMKLR1,DAB2,BMP4,TGFBR2,KDR,PECAM1,FLT4,THY1,PLVAP,MYOCD,TWIST1,SEMA3C,CD74,ADGRA2,ENPP2,SLIT2,PDPN,ANO6,ATP8A1,RET,MADCAM1,AQP1,GATA2,PLPP3,ADRA2A,EDNRA,LBP,IL16,ITGA4,SUCNR1,ETS1,JAM2,SPARC,NRP…
GO:BP	positive regulation of cell migration	GO:0030335	FALSE	2.16587e-23	22.6644	582	1553	104	26963	CXCL14,SMOC2,SYNPO2,THBS4,ACP5,ACTA2,COL1A1,POSTN,NTRK3,CCL26,PTN,CXCL12,TWIST2,PDGFRB,PDGFRA,FGF10,IGF2,MYLK,CDH13,MMP2,FGF7,RELN,SEMA6C,CSF1R,FBLN1,RARRES2,RHOC,TEK,AKAP12,FLT1,PODXL,CDH5,FGR,CMKLR1,DAB2,BMP4,TGFBR2,KDR,PECAM1,FLT4,THY1,PLVAP,MYOCD,TWIST1,SEMA3C,CD74,ADGRA2,ENPP2,PDPN,ANO6,ATP8A1,RET,MADCAM1,AQP1,GATA2,PLPP3,ADRA2A,EDNRA,LBP,ITGA4,ETS1,JAM2,SPARC,NRP1,DOCK4,ANGPT4,P2RX4,SRPX2,C…
GO:BP	cell surface receptor protein tyrosine kinase signaling pathway	GO:0007169	FALSE	2.49039e-23	22.6037	602	1553	106	26963	ADAMTS12,SMOC2,DUSP3,ESR1,SH3TC2,COL4A1,GFRA2,COL1A1,NTRK3,ESM1,COL4A2,COL6A1,PDGFRB,PDGFRA,FGF10,IGF2,CDH13,FGF7,MYOF,CHRD,CSF1R,RARRES2,TEK,ADIPOQ,FLT1,FAT4,TIE1,FGR,MMRN2,NTRK2,EPHA5,FGFRL1,BMP4,KDR,PLAT,FLT4,MYOCD,ADGRA2,SULF1,RUNX2,PTPRE,CSPG4,RET,NGF,NRP2,PRKCQ,MERTK,TNS2,CILP,ADRA2A,TMEM204,EMILIN1,VWA2,ITGA1,NRP1,ANGPT4,STON1,TMEM108,FGFR4,FGFR3,CHN1,IGFBP4,LYN,NPR2,PDGFA,PIK3R3,FGFR1,EFE…
GO:BP	response to wounding	GO:0009611	FALSE	1.15563e-22	21.9372	547	1553	99	26963	P2RX1,SMOC2,ADAMTS18,F8,CTSG,NEFL,NTRK3,COL6A1,COMP,PTN,PDGFRA,FGF10,MYLK,MMP2,MYOF,COL3A1,ENG,NDP,FBLN1,SARM1,RHOC,EMILIN2,PRKG1,VWF,KCNK2,ANXA6,CFH,ENTPD1,PEAR1,TFPI2,THBD,CD34,KDR,PECAM1,PLAT,F5,ARHGAP24,PDPN,ANO6,ENPP4,AQP1,PRKCQ,MERTK,GATA2,PLPP3,ADRA2A,MMRN1,EDNRA,PTPN6,EMILIN1,SCARF1,LAMB2,SLC1A3,TBXA2R,NRP1,F10,COL5A1,S100A10,TLR3,P2RX4,NDNF,ALOX5,KCNB1,LYN,INHBB,FN1,NPR2,SRSF5,PDGFA,CD9,…
GO:BP	positive regulation of cell differentiation	GO:0045597	FALSE	1.15563e-22	21.9372	971	1553	141	26963	MME,FBN2,ISLR2,NTN1,CCDC3,DCX,MUSTN1,BRINP1,SOX10,ACAN,NID1,DKK1,TRPC6,COL1A1,NEFL,HTR2C,NTRK3,GDF6,PCP4,PTN,CXCL12,SHOX2,FES,LAMA2,RELN,CSF1R,TMEM119,ENG,RARRES2,SERPINF1,GJC2,ADIPOQ,CDH5,BMP6,ZEB2,OLFM1,CMKLR1,NTRK2,TRPV2,CLDN5,PDE3A,DAB2,CD34,BMP4,TGFBR2,RAMP2,FRZB,KDR,SFRP2,MYOCD,TWIST1,CD74,MECOM,ZEB1,ENPP2,RUNX2,PDPN,VIM,RET,MEF2C,NGF,BMPR1B,GATA2,TNFRSF1B,SFRP1,SULT1E1,GDF7,NINJ1,LAMB2,CAM…
GO:BP	supramolecular fiber organization	GO:0097435	FALSE	1.28032e-22	21.8927	814	1553	126	26963	DES,ADAMTS12,SYNPO2,CRHR2,PLEKHH2,ELN,ACAN,MYH11,COL1A1,NEFL,SCX,PDLIM3,COL1A2,RGS4,LMOD1,COL6A1,CNN1,CCL26,COMP,ARHGAP28,PDGFRB,COL11A1,PGM5,PDGFRA,GREM1,FES,DLC1,FBLN5,LIMCH1,COL3A1,LOXL3,ADAMTS2,RHOC,RFLNB,CDH5,ZEB2,KBTBD13,FHOD3,ARHGAP6,CARMIL3,PECAM1,SFRP2,ESAM,ACTA1,APOA1,DPT,SLIT2,VIM,SYNPO,ELMO1,LIMD2,MEF2C,PRKCQ,FAM171A1,KANK4,MYL9,EMILIN1,MMP11,COL27A1,SSH3,MFAP5,COL14A1,CALD1,NRP1,KANK…
GO:BP	homeostatic process	GO:0042592	FALSE	1.85244e-22	21.7323	1834	1553	215	26963	P2RX1,CYTL1,CRHR2,CORIN,KCNH2,ATP2B2,ABCC8,LHCGR,C7,RYR2,CLIC5,ACP5,SLN,LAMA4,NELL2,TRPC6,CTSK,COL1A1,HTR2C,SCX,NXNL1,SSTR5,COL6A1,HOXC10,COMP,SLC8A1,ENPP3,PDGFRB,P2RX7,FGF7,CRISPLD1,ADGRF5,CACNA1C,ANO1,CSF1R,SCARA5,COL3A1,TMEM119,NDP,NBEA,SERPINF1,PDE1C,ADIPOQ,DOCK11,CDH5,BMP6,ZEB2,CMKLR1,PRLR,SLC28A2,ANXA6,CFH,OXTR,TRPV2,SGCD,EDNRB,KCNMA1,EPHA5,LDB2,APLNR,DRD3,CLDN5,CD34,BMP4,KLF15,PPP1R3G,PKD2…
GO:BP	developmental growth	GO:0048589	FALSE	2.18529e-22	21.6605	788	1553	123	26963	ISLR2,ESR1,CRHR2,NTN1,DCX,NRN1,MUSTN1,SOX10,C3,POSTN,NTRK3,EN1,RGS4,COL6A1,COMP,PTN,CXCL12,PDGFRB,PDGFRA,FGF10,IGF2,FES,FGF7,FBLN5,SEMA6C,CACNA1C,CSF1R,COL3A1,DIO3,PRKG1,KCNK2,ZEB2,OLFM1,PRLR,ANXA6,TRPV2,IGSF10,FOXS1,DRD3,MGLL,BMP4,TGFBR2,SLITRK6,KDR,SFRP2,MYOCD,ALCAM,SEMA3C,HEG1,SLIT2,HEY2,SYT1,MEF2C,NGF,BMPR1B,NRP2,KCNJ8,TNS2,SFRP1,EDNRA,ITGA4,PI16,NINJ1,LAMB2,COL27A1,TBX1,SORBS2,CACNA2D2,COL14…
GO:BP	regulation of primary metabolic process	GO:0080090	FALSE	2.39471e-22	21.6207	5358	1553	471	26963	FHL2,SMOC2,CYTL1,DUSP3,FHL5,ESR1,ALDOB,CRHR2,ATP1B4,ZNF536,KCNH2,CCDC3,MUSTN1,ADCYAP1R1,THBS4,AFF3,LHCGR,SOX10,PITX2,TBX18,C3,MAOB,HOXA10,SP5,DKK1,DUSP26,GFRA2,TRPC6,MEF2B,COL1A1,LAMP3,HTR2C,SCX,NTRK3,LUM,EN1,GDF6,HOXC9,HOXC10,ZIC3,RASD2,TWIST2,TBX15,SHOX2,CALCR,PDGFRB,PRRX2,ITGA8,PDGFRA,P2RX7,FGF10,IGF2,PIK3R5,MEOX2,GREM1,PRRX1,CDH13,GPC3,FGF7,RELN,FBLN5,ADGRF5,ATCAY,LIMCH1,CSF1R,SATB2,TMEM119,F…
GO:BP	regulation of localization	GO:0032879	FALSE	2.50423e-22	21.6013	2151	1553	240	26963	GJA5,P2RX1,NKAIN4,ESR1,CRHR2,CORIN,KCNJ2,KCNH2,DCX,ATP2B2,ABCC8,ADCYAP1R1,SH3TC2,LHCGR,CACNA1G,RYR2,BVES,C3,SLN,MAOB,DKK1,NELL2,TRPC6,HTR2C,KCNMB1,RGS4,SSTR5,PCP4,PTN,CXCL12,PDGFRB,P2RX7,FGF10,MYLK,GEM,AK1,GREM1,FES,CDH13,GPC3,FARP1,REM1,RELN,KCNAB1,ATCAY,CACNA1C,SEC16B,ANO1,SCN5A,CD200,CFP,NBEA,ABCA7,TEK,GJC2,PRKG1,PDE1C,ADIPOQ,STOM,FGR,BMP6,ANXA6,ENTPD1,OXTR,NTRK2,TRPV2,IL13RA2,EPHA5,APLNR,DRD3…
GO:BP	regulation of transport	GO:0051049	FALSE	2.92211e-22	21.5343	1743	1553	207	26963	GJA5,P2RX1,NKAIN4,ESR1,CRHR2,CORIN,KCNJ2,KCNH2,DCX,ATP2B2,ABCC8,ADCYAP1R1,SH3TC2,LHCGR,CACNA1G,RYR2,BVES,C3,SLN,MAOB,DKK1,NELL2,TRPC6,HTR2C,KCNMB1,RGS4,SSTR5,PCP4,CXCL12,PDGFRB,P2RX7,FGF10,MYLK,GEM,AK1,GREM1,FES,CDH13,GPC3,REM1,RELN,KCNAB1,CACNA1C,SEC16B,ANO1,SCN5A,CD200,CFP,ABCA7,TEK,GJC2,PRKG1,PDE1C,ADIPOQ,STOM,FGR,BMP6,ENTPD1,OXTR,NTRK2,TRPV2,IL13RA2,EPHA5,APLNR,DRD3,DAB2,GPM6B,BMP4,KLF15,PKD2…
GO:BP	positive regulation of cell motility	GO:2000147	FALSE	3.24119e-22	21.4893	612	1553	105	26963	CXCL14,SMOC2,SYNPO2,NTN1,THBS4,ACP5,ACTA2,COL1A1,POSTN,NTRK3,CCL26,PTN,CXCL12,TWIST2,PDGFRB,PDGFRA,FGF10,IGF2,MYLK,CDH13,MMP2,FGF7,RELN,SEMA6C,CSF1R,FBLN1,RARRES2,RHOC,TEK,AKAP12,FLT1,PODXL,CDH5,FGR,CMKLR1,DAB2,BMP4,TGFBR2,KDR,PECAM1,FLT4,THY1,PLVAP,MYOCD,TWIST1,SEMA3C,CD74,ADGRA2,ENPP2,PDPN,ANO6,ATP8A1,RET,MADCAM1,AQP1,GATA2,PLPP3,ADRA2A,EDNRA,LBP,ITGA4,ETS1,JAM2,SPARC,NRP1,DOCK4,ANGPT4,P2RX4,SR…
GO:BP	positive regulation of macromolecule biosynthetic process	GO:0010557	FALSE	5.16338e-22	21.2871	2708	1553	282	26963	SMOC2,CYTL1,FHL5,ESR1,CRHR2,KCNH2,ABCC8,MUSTN1,SOX10,PITX2,TBX18,C1QTNF4,C3,HOXA10,DKK1,ACTA2,MEF2B,COL1A1,POSTN,LAMP3,SCX,NTRK3,LUM,EN1,GDF6,ACTG2,LRRC32,HOXC10,ZIC3,TBX15,CALCR,PDGFRB,ITGA8,P2RX7,FGF10,IGF2,MEOX2,GREM1,PRRX1,CDH13,FGF7,FBLN5,SEC16B,CSF1R,SATB2,CD200,TMEM119,FOXD1,GLIS1,OSR1,ENG,NDP,FBLN1,HOXB9,SOX18,FOXD2,HOXB7,TEK,GJC2,ADIPOQ,AKAP12,SPON1,CDH5,FGR,BMP6,ZEB2,OLFM1,NTRK2,LDB2,DR…
GO:BP	bone development	GO:0060348	FALSE	5.24366e-22	21.2804	235	1553	61	26963	ADAMTS12,LRRC17,COL13A1,PITX2,ACP5,PHEX,SP5,COL1A1,FREM1,SCX,COL6A1,COMP,OGN,SHOX2,GREM1,FBLN5,COL3A1,TMEM119,CHAD,ENG,TEK,RFLNB,FAT4,BMP6,ANXA6,BMP4,TGFBR2,SRD5A2,KDR,TWIST1,FBN1,SULF1,RUNX2,ANO6,MEF2C,BMPR1B,NINJ1,COL27A1,SPARC,SLC9B2,SH3PXD2B,TIMP3,NPR2,P3H1,DMD,LOX,DDR2,FOXC1,SBDS,SMAD5,FOSL2,PLXNB1,FOXP1,NAB1,PTGER4,TRIP11,MAPK11,PEX7,FOXN3,CBS,ITGB6
GO:BP	positive regulation of cell population proliferation	GO:0008284	FALSE	5.38984e-22	21.2684	1097	1553	151	26963	ESR1,NTN1,GPR37L1,MUSTN1,THBS4,SOX10,PITX2,ACAN,SCX,CNTFR,NTRK3,ESM1,CCL26,COMP,PTN,CXCL12,SHOX2,PDGFRB,PDGFRA,FGF10,IGF2,GREM1,PRRX1,MEGF10,CDH13,HPSE2,MMP2,FGF7,FBLN5,CHRD,CSF1R,SCN5A,TMEM119,OSR1,GRK5,FBLN1,GJC2,BMP6,IL13RA1,PRLR,NTRK2,EDNRB,APLNR,DRD3,CLDN5,BMP4,TGFBR2,CRLF1,KDR,FLT4,SFRP2,MYOCD,TWIST1,CD74,ENPP2,SYNE1,SULF1,RUNX2,VIM,EGFL7,HEY2,IL11,VCAM1,MEF2C,AQP1,NGF,PRKCQ,GATA2,SFRP1,EDN…
GO:BP	regulation of system process	GO:0044057	FALSE	6.89381e-22	21.1615	618	1553	105	26963	GJA5,P2RX1,MYL4,CRHR2,CORIN,KCNJ2,KCNH2,ABCC8,PDE9A,SOX10,TBX18,CACNA1G,RYR2,BVES,SLN,IGSF11,HTR2C,RGS4,SLC8A1,SHOX2,FGF10,ABCG2,MMP2,REM1,RELN,CACNA1C,SCN5A,PRKG1,ADIPOQ,ADRA1B,BMP6,ANXA6,KBTBD13,OXTR,EDNRB,MGLL,DAB2,HRH1,EPAS1,IRX5,MYOCD,APOA1,HTR7,SYNE1,HEY2,MEF2C,AQP1,POPDC2,KCNJ8,PTGS1,TNFRSF1B,ADRA2A,EDNRA,ITGA4,PI16,JAM2,TBXA2R,SNTA1,GJC1,CALD1,THRB,DOCK4,GAA,KCNE3,OPRM1,ARG2,P2RX4,ALOX5,T…
GO:BP	wound healing	GO:0042060	FALSE	8.36372e-22	21.0776	381	1553	79	26963	P2RX1,SMOC2,ADAMTS18,F8,CTSG,COMP,PDGFRA,FGF10,MYLK,MYOF,COL3A1,ENG,FBLN1,RHOC,EMILIN2,PRKG1,VWF,ANXA6,CFH,ENTPD1,PEAR1,TFPI2,THBD,CD34,KDR,PECAM1,PLAT,F5,ARHGAP24,PDPN,ANO6,ENPP4,AQP1,PRKCQ,MERTK,GATA2,PLPP3,ADRA2A,MMRN1,PTPN6,EMILIN1,TBXA2R,F10,COL5A1,S100A10,NDNF,ALOX5,LYN,FN1,NPR2,PDGFA,CD9,ENTPD2,PROS1,PTK2,P2RY1,C1QTNF1,DYSF,ANGPTL2,DDR2,HBEGF,PARD3,HRAS,CD36,WNT4,CDKN1A,CX3CL1,CHMP1B,UBASH…
GO:BP	morphogenesis of an epithelium	GO:0002009	FALSE	8.84484e-22	21.0533	534	1553	96	26963	ADAMTS12,MGP,ESR1,NTN1,SOX10,PITX2,RYR2,COL4A1,ZIC3,CXCL12,PDGFRA,FGF10,GREM1,GPC3,MMP2,FGF7,FOXD1,OSR1,ENG,RHOC,HOXB7,TEK,WNT2B,FAT4,TIE1,LBX2,PODXL,ZEB2,MMRN2,APLNR,BMP4,TGFBR2,FRZB,PKD2,KDR,SFRP2,TWIST1,SEMA3C,ARHGAP24,SULF1,IRX1,SLIT2,PDPN,RET,MEF2C,STARD13,SFRP1,EDNRA,FREM2,GDF7,NRP1,FST,COL5A1,PLXND1,HES1,RNF207,FGFR1,SPRY1,SHANK3,CTSH,FRAS1,LGR5,FZD3,HBEGF,PARD3,TP63,LEF1,PRKX,RXRA,TTC8,WN…
GO:BP	connective tissue development	GO:0061448	FALSE	1.12984e-21	20.947	308	1553	70	26963	ADAMTS12,MGP,CYTL1,MUSTN1,ACAN,ACTA2,CTSK,COL1A1,SCX,GDF6,COL6A1,COMP,OGN,SHOX2,PDGFRB,COL11A1,GREM1,PRRX1,SATB2,COL3A1,FOXD1,OSR1,RFLNB,WNT2B,BMP6,ANXA6,CD34,BMP4,TGFBR2,FRZB,SFRP2,ZEB1,SULF1,RUNX2,MEF2C,BMPR1B,TGFBI,GDF7,PRKG2,COL27A1,BBS1,THRB,SH3PXD2B,COL5A1,NFATC2,PTHLH,NPR2,FGFR1,PBXIP1,EFEMP1,DMD,LOX,HOXB3,HRAS,SMAD5,FOSL2,RASAL2,ZNF516,GATA3,HOXA5,TRIP11,ARID5B,MYCN,GLI2,MAF,BMP8A,CBS,EGR…
GO:BP	cell junction organization	GO:0034330	FALSE	1.13185e-21	20.9462	814	1553	124	26963	GJA5,DUSP3,LZTS3,C1QC,CHRDL1,NTN1,ATP2B2,ABCC8,CDH20,C3,COL4A1,DKK1,NEFL,NTRK3,CDH11,C1QL1,CDH19,PTN,GREM1,CDH13,FARP1,DLC1,RELN,LIMCH1,CHRD,CSF1R,AMIGO2,NBEA,RHOC,TEK,CDH5,PALM,BMP6,OXTR,NTRK2,EPHA5,C1QA,ARHGAP6,APLNR,CNKSR2,CLDN5,GPM6B,RAMP2,SLITRK6,KDR,PECAM1,KIFC3,THY1,ESAM,LRTM2,HEG1,ENPP2,SLIT2,CDH2,SYNPO,MEF2C,NRP2,KCNJ8,LAMB2,CAMK2B,SRGN,FRMPD4,COL16A1,SORBS2,CACNA2D2,SPARC,SNTA1,GJC1,NRP…
GO:BP	regulation of programmed cell death	GO:0043067	FALSE	1.13185e-21	20.9462	1702	1553	202	26963	FHL2,ESR1,SOX10,DKK1,RXFP2,CTSK,NEFL,SCX,CNTFR,NTRK3,EN1,PCP4,COMP,PTN,CXCL12,TWIST2,PDGFRB,P2RX7,FGF10,GREM1,FAIM2,MMP2,DLC1,CSF1R,AMIGO2,OSR1,ECSCR,GRK5,SARM1,EMILIN2,TEK,ADIPOQ,AKAP12,CDH5,ZEB2,OLFM1,PRLR,PDE1A,NTRK2,EDNRB,KCNMA1,GADD45G,DRD3,SRPX,PDE3A,DAB2,BMP4,RAMP2,FRZB,CRLF1,KDR,FLT4,SFRP2,BDKRB2,MYOCD,TEX11,TWIST1,FSTL1,CD74,ADORA2A,MECOM,SYNE1,SLIT2,PDPN,HEY2,ANO6,RET,MEF2C,AQP1,NGF,FND…
GO:BP	actin filament-based process	GO:0030029	TRUE	1.13586e-21	20.9447	783	1553	121	26963	GJA5,SYNPO2,CRHR2,KCNJ2,KCNH2,PLEKHH2,ELN,CACNA1G,RYR2,ACTA2,PDLIM3,RGS4,LMOD1,CNN1,CCL26,ARHGAP28,PDGFRB,PGM5,PDGFRA,FGF10,FARP1,FGF7,DLC1,CACNA1C,LIMCH1,CSF1R,SCN5A,RHOC,RFLNB,PARVG,FGR,ZEB2,KBTBD13,SGCD,EPHA5,FHOD3,ARHGAP6,GPM6B,CARMIL3,PECAM1,ESAM,ACTA1,APOA1,SLIT2,PDPN,SYNPO,ELMO1,LIMD2,MEF2C,AQP1,PRKCQ,KCNJ8,FAM171A1,STARD13,KANK4,MYL9,SFRP1,THSD7B,CAMK2B,CAPN10,FRMPD4,SSH3,WIPF1,EPB41L4A,S…
GO:BP	regulation of intracellular signal transduction	GO:1902531	FALSE	1.15812e-21	20.9362	1912	1553	219	26963	FHL2,DUSP3,ESR1,CRHR2,GRM4,ZNF536,GPR37L1,ADCYAP1R1,LHCGR,C1QTNF4,C3,DKK1,RXFP2,DUSP26,ACTA2,HTR2C,NTRK3,GDF6,PSD2,CCL26,RASD2,CYSLTR2,CXCL12,ARHGAP28,CALCR,PDGFRB,PDGFRA,P2RX7,FGF10,IGF2,PIK3R5,GREM1,CDH13,MMP2,DLC1,RELN,CSF1R,COL3A1,ARHGEF28,ENG,FBLN1,GUCY1A2,HIC1,ABCA7,TEK,ADIPOQ,AKAP12,FLT1,ADRA1B,VWF,LPAR4,FGR,BMP6,CMKLR1,NTRK2,EDNRB,GADD45G,APLNR,DRD3,PDE3A,DAB2,BMP4,TGFBR2,KDR,FLT4,BDKRB2,…
GO:BP	muscle tissue development	GO:0060537	FALSE	1.38687e-21	20.858	491	1553	91	26963	GJA5,FHL2,CRHR2,ELN,COL19A1,PITX2,TBX18,RYR2,BVES,DKK1,MYH11,SCX,RGS4,COL6A1,ZIC3,SHOX2,PDGFRB,COL11A1,PGM5,ITGA8,PDGFRA,IGF2,MYLK,MEOX2,GREM1,FES,MEGF10,COL3A1,OSR1,ENG,PRKG1,KCNK2,SGCD,FHOD3,BMP4,TGFBR2,PKD2,MYOCD,ACTA1,TWIST1,SEMA3C,HEG1,SYNE1,HEY2,MEF2C,POPDC2,KCNJ8,EDNRA,PI16,HOXD9,ADAMTS9,SGCB,TBX1,SORBS2,COL14A1,GJC1,SPEG,SGCG,PKP2,SLC25A4,VRK3,CSRP1,NPR2,FGFR1,NR4A1,DMD,LOX,CDK5,SVIL,FOXC…
GO:BP	phosphorus metabolic process	GO:0006793	FALSE	1.77968e-21	20.7497	2416	1553	258	26963	DUSP3,ALDOB,ATP2B2,ADCYAP1R1,THBS4,PDE9A,LHCGR,AMHR2,STK32A,C3,ACP5,PHEX,DKK1,DUSP26,GFRA2,TRPC6,GPAT2,HTR2C,NTRK3,OBSCN,COL6A1,PTPRM,ENPP3,AASS,PDGFRB,PDGFRA,P2RX7,FGF10,IGF2,MYLK,PIK3R5,ADCY2,AK1,GREM1,FES,FGF7,RELN,ADGRF5,LIMCH1,CSF1R,TMEM119,ENG,GRK5,FBLN1,RARRES2,GUCY1A2,SARM1,TEK,GJC2,PRKG1,ADIPOQ,AKAP12,FLT1,TIE1,PTPRB,CDH5,FGR,BMP6,PRLR,CDA,CFH,ENTPD1,PDE1A,NTRK2,EDNRB,EPHA5,LDB2,APLNR,DA…
GO:BP	skeletal system morphogenesis	GO:0048705	FALSE	1.7798e-21	20.7496	248	1553	62	26963	FBN2,COL13A1,ACAN,ACP5,SP5,COL1A1,FREM1,SCX,HOXC9,COMP,TBX15,SHOX2,PDGFRB,COL11A1,PDGFRA,P2RX7,GREM1,PRRX1,MMP2,SATB2,COL3A1,TMEM119,CHAD,OSR1,HOXB9,HOXB7,TEK,RFLNB,FGR,BMP6,ANXA6,BMP4,TGFBR2,IRX5,TWIST1,HOXB6,ZEB1,SULF1,RUNX2,MEF2C,BMPR1B,SFRP1,HOXD9,COL27A1,SH3PXD2B,NPR2,HOXB3,FOXC1,FOSL2,NAB1,WDR48,HOXA5,TRIP11,ARID5B,PLEKHA1,GRHL2,MYCN,SIX1,PEX7,ALX4,FOXN3,CBS
GO:BP	cellular response to chemical stimulus	GO:0070887	FALSE	2.55033e-21	20.5934	2527	1553	266	26963	CXCL14,CYP2AB1,SMOC2,ESR1,CRHR2,NTN1,ZNF536,KCNH2,ABCC8,CYGB,GPR37L1,THBS4,BRINP1,LHCGR,SOX10,RYR2,CACNA1H,COL4A1,PHEX,SP5,CTSG,RXFP2,TRPC6,SOD3,PENK,COL1A1,POSTN,KCNMB1,COL1A2,RGS4,SSTR5,COL6A1,CCL26,AS3MT,CYSLTR2,PTN,CXCL12,PDGFRB,PDGFRA,P2RX7,IGF2,ABCG2,MYLK,GREM1,FES,COLEC12,MMP2,FBLN5,ANO1,CSF1R,COL3A1,SCN5A,OSR1,ENG,NDP,HOXB9,RARRES2,SERPINF1,KCNK4,PDE1C,SLC2A5,ADIPOQ,FLT1,KCNK2,PALM,BMP6,C…
GO:BP	response to stress	GO:0006950	FALSE	2.79142e-21	20.5542	3966	1553	371	26963	CXCL14,P2RX1,ADAMTS12,SMOC2,ESR1,ADAMTS18,C1QC,CRHR2,CYGB,GPR37L1,ADCYAP1R1,THBS4,BRINP1,C7,F8,RYR2,BVES,C3,ACP5,CTSG,TRPC6,CTSK,SOD3,PENK,COL1A1,NEFL,POSTN,HTR2C,KCNMB1,NTRK3,COL6A1,CCL26,RDM1,MASP1,COMP,CYSLTR2,PTN,CXCL12,ENPP3,PDGFRB,PDGFRA,P2RX7,FGF10,IGF2,MYLK,PRRX1,STAB1,COLEC12,FAIM2,MMP2,RELN,MYOF,FBLN5,ANO1,CSF1R,SCARA5,COL3A1,DIO3,LOXL3,GJA4,GGT5,ENG,NDP,FBLN1,RARRES2,CFP,SARM1,RHOC,HIC…
GO:BP	phosphate-containing compound metabolic process	GO:0006796	FALSE	3.11896e-21	20.506	2413	1553	257	26963	DUSP3,ALDOB,ATP2B2,ADCYAP1R1,THBS4,PDE9A,LHCGR,AMHR2,STK32A,C3,ACP5,DKK1,DUSP26,GFRA2,TRPC6,GPAT2,HTR2C,NTRK3,OBSCN,COL6A1,PTPRM,ENPP3,AASS,PDGFRB,PDGFRA,P2RX7,FGF10,IGF2,MYLK,PIK3R5,ADCY2,AK1,GREM1,FES,FGF7,RELN,ADGRF5,LIMCH1,CSF1R,TMEM119,ENG,GRK5,FBLN1,RARRES2,GUCY1A2,SARM1,TEK,GJC2,PRKG1,ADIPOQ,AKAP12,FLT1,TIE1,PTPRB,CDH5,FGR,BMP6,PRLR,CDA,CFH,ENTPD1,PDE1A,NTRK2,EDNRB,EPHA5,LDB2,APLNR,DAB2,BM…
GO:BP	central nervous system development	GO:0007417	FALSE	3.96153e-21	20.4021	1009	1553	141	26963	DCX,ATP2B2,GPR37L1,BRINP1,SOX10,PITX2,ACAN,C3,COL4A1,DKK1,NEFL,NTRK3,EN1,CDH11,LAMC3,CNTN4,HOXC10,ZIC3,PTN,CXCL12,PCDH18,FGF10,FAIM2,RELN,CHRD,CSF1R,COL3A1,LOXL3,LHX6,AMIGO2,ARHGEF28,NDP,PRKG1,WNT2B,FAT4,ZEB2,OXTR,NTRK2,EPHA5,C1QA,DRD3,GPM6B,BMP4,TGFBR2,SRD5A2,PKD2,PLXDC1,SFRP2,ZIC1,CRTAC1,ADGRA2,ADORA2A,MECOM,ZEB1,ENPP2,SLIT2,VIM,CDH2,AQP1,BMPR1B,NRP2,GATA2,EMX2,PLPP3,TNFRSF1B,KCNA2,TSPAN2,SFRP1…
GO:BP	cell-cell adhesion	GO:0098609	FALSE	4.92218e-21	20.3078	935	1553	134	26963	DUSP3,ADAMTS18,ROBO4,NEXN,COL13A1,NTN1,CDH20,THBS4,ITGA7,BVES,CDHR4,CTSG,IGSF11,CDH11,CDH19,LRRC32,PTPRM,COMP,CXCL12,PCDH18,ITGA8,PDGFRA,IGF2,MEGF10,CDH13,SCARF2,CD200,LOXL3,AMIGO2,TMEM47,EMILIN2,TEK,PRKG1,ADIPOQ,FAT4,PODXL,CDH5,BMP6,CFH,ENTPD1,PEAR1,CLDN5,FGFRL1,CD34,BMP4,TGFBR2,PECAM1,KIFC3,THY1,CD93,ESAM,PCDH12,NECTIN3,ALCAM,APOA1,CD74,ADORA2A,SLIT2,PDPN,CDH2,RET,VCAM1,MADCAM1,PRKCQ,PLPP3,MMRN…
GO:BP	muscle cell differentiation	GO:0042692	FALSE	6.60545e-21	20.1801	447	1553	85	26963	FHL2,WFIKKN2,PITX2,TBX18,BVES,NID1,DKK1,MYH11,ADAMTS15,RGS4,COL6A1,COMP,CXCL12,SHOX2,PDGFRB,PGM5,ITGA8,PDGFRA,FGF10,IGF2,GREM1,MEGF10,LAMA2,MYOF,CSF1R,TMEM119,ENG,PRKG1,LBX2,CFH,SGCD,EDNRB,FHOD3,APLNR,BMP4,RAMP2,BHLHE41,MYOCD,ACTA1,ZEB1,SYNE1,HEY2,CDH2,MEF2C,POPDC2,KCNJ8,MYL9,EDNRA,TMEM204,PI16,NINJ1,LAMB2,SGCB,JAM2,SORBS2,CACNA2D2,RBPMS2,COL14A1,PLEKHO1,SPEG,NFATC2,HES1,SLC25A4,NTN3,CSRP1,CD9,DM…
GO:BP	regulation of apoptotic process	GO:0042981	FALSE	1.70307e-20	19.7688	1656	1553	195	26963	FHL2,ESR1,SOX10,DKK1,RXFP2,CTSK,NEFL,SCX,CNTFR,NTRK3,EN1,PCP4,COMP,PTN,CXCL12,TWIST2,PDGFRB,P2RX7,FGF10,GREM1,FAIM2,MMP2,DLC1,CSF1R,AMIGO2,OSR1,ECSCR,GRK5,SARM1,EMILIN2,TEK,ADIPOQ,AKAP12,CDH5,ZEB2,OLFM1,PRLR,PDE1A,NTRK2,EDNRB,KCNMA1,GADD45G,DRD3,SRPX,PDE3A,DAB2,BMP4,RAMP2,FRZB,CRLF1,KDR,FLT4,SFRP2,BDKRB2,MYOCD,TEX11,TWIST1,FSTL1,CD74,ADORA2A,SYNE1,SLIT2,PDPN,HEY2,ANO6,RET,MEF2C,AQP1,NGF,FNDC1,BMP…
GO:BP	chemotaxis	GO:0006935	FALSE	2.20622e-20	19.6564	455	1553	85	26963	CXCL14,SMOC2,DUSP3,NTN1,THBS4,CTSG,NTRK3,CCL26,PTN,CXCL12,PDGFRB,PDGFRA,FGF10,GREM1,FES,CDH13,MMP2,FGF7,SEMA6C,CSF1R,ENG,ECSCR,HOXB9,RARRES2,FLT1,CMKLR1,EDNRB,BMP4,KDR,APOA1,SEMA3C,CD74,LRTM2,ADGRA2,ENPP2,SLIT2,ANO6,VCAM1,NRP2,PRKCQ,EDNRA,SLC8B1,LBP,IL16,ITGA1,SUCNR1,NINJ1,GPR183,NRP1,DOCK4,DPEP1,P2RX4,ALOX5,ITGA9,ACKR4,LYN,IL34,FN1,PDGFA,FGFR1,NR4A1,PLEKHG5,SEMA4G,PTK2,SEMA3D,LOX,DYSF,MMP28,HBEG…
GO:BP	taxis	GO:0042330	FALSE	2.957e-20	19.5291	457	1553	85	26963	CXCL14,SMOC2,DUSP3,NTN1,THBS4,CTSG,NTRK3,CCL26,PTN,CXCL12,PDGFRB,PDGFRA,FGF10,GREM1,FES,CDH13,MMP2,FGF7,SEMA6C,CSF1R,ENG,ECSCR,HOXB9,RARRES2,FLT1,CMKLR1,EDNRB,BMP4,KDR,APOA1,SEMA3C,CD74,LRTM2,ADGRA2,ENPP2,SLIT2,ANO6,VCAM1,NRP2,PRKCQ,EDNRA,SLC8B1,LBP,IL16,ITGA1,SUCNR1,NINJ1,GPR183,NRP1,DOCK4,DPEP1,P2RX4,ALOX5,ITGA9,ACKR4,LYN,IL34,FN1,PDGFA,FGFR1,NR4A1,PLEKHG5,SEMA4G,PTK2,SEMA3D,LOX,DYSF,MMP28,HBEG…
GO:BP	positive regulation of intracellular signal transduction	GO:1902533	FALSE	3.19048e-20	19.4961	1133	1553	150	26963	ESR1,CRHR2,GRM4,GPR37L1,ADCYAP1R1,LHCGR,C1QTNF4,C3,DKK1,RXFP2,ACTA2,HTR2C,NTRK3,GDF6,CCL26,RASD2,CYSLTR2,CXCL12,CALCR,PDGFRB,PDGFRA,P2RX7,FGF10,IGF2,PIK3R5,GREM1,CDH13,MMP2,RELN,CSF1R,COL3A1,ENG,GUCY1A2,HIC1,ABCA7,TEK,ADIPOQ,AKAP12,FLT1,ADRA1B,VWF,LPAR4,FGR,BMP6,NTRK2,EDNRB,GADD45G,DAB2,BMP4,TGFBR2,KDR,FLT4,APOA1,CD74,RAMP3,CDH2,IL11,CSPG4,RET,MEF2C,NGF,RASSF2,ADRA2A,EDNRA,PDE8A,PTPN6,ITGA1,PLEKH…
GO:BP	epithelial cell differentiation	GO:0030855	FALSE	3.29e-20	19.4828	773	1553	117	26963	ESR1,ROBO4,CRHR2,TNMD,TAGLN,ATP2B2,CLIC5,COL4A1,ACTA2,SCX,NTRK3,COL6A1,FGF10,GREM1,CHRD,CSF1R,OSR1,NDP,SOX18,ADIPOQ,FAT4,TIE1,PODXL,CDH5,BMP6,ZEB2,PRLR,EDNRB,CLDN5,DAB2,CD34,BMP4,KLF15,SLITRK6,FRZB,KDR,PECAM1,EPAS1,FSTL1,ZEB1,HEG1,GGT1,PDPN,VIM,HEY2,CDH2,MEF2C,MADCAM1,GATA2,PTGS1,EDNRA,GDF7,LAMB2,COL27A1,TFCP2L1,THRB,FST,HES1,COL18A1,IL31RA,ATOH8,KLF2,PROM1,NPR2,FGFR1,TPP1,SPRY1,DMD,RAPGEF2,FOXC1…
GO:BP	growth	GO:0040007	FALSE	3.459e-20	19.461	1044	1553	142	26963	ISLR2,ESR1,CRHR2,NTN1,DCX,NRN1,MUSTN1,SOX10,C3,NELL2,POSTN,NTRK3,EN1,RGS4,COL6A1,COMP,PTN,CXCL12,PDGFRB,PDGFRA,FGF10,IGF2,GREM1,FES,GPC3,FGF7,FBLN5,SEMA6C,CACNA1C,CSF1R,COL3A1,DIO3,PRKG1,KCNK2,ZEB2,OLFM1,PRLR,CDA,ANXA6,TRPV2,IGSF10,FOXS1,DRD3,MGLL,DAB2,BMP4,TGFBR2,SLITRK6,FRZB,KDR,FLT4,SFRP2,MYOCD,ALCAM,SEMA3C,HEG1,RFTN1,SLIT2,HEY2,SYT1,FHL1,MEF2C,NGF,BMPR1B,NRP2,KCNJ8,TNS2,SFRP1,EDNRA,ITGA4,PI16…
GO:BP	mesenchymal cell differentiation	GO:0048762	FALSE	3.72284e-20	19.4291	239	1553	59	26963	SOX10,PITX2,COL1A1,FGF10,GREM1,SEMA6C,CHRD,LOXL3,OSR1,ENG,RFLNB,ZEB2,OLFM1,ANXA6,EDNRB,DAB2,BMP4,TGFBR2,FRZB,SFRP2,MYOCD,TWIST1,SEMA3C,PDPN,HEY2,CDH2,RET,MEF2C,NRP2,SFRP1,EDNRA,NRP1,TIMP3,HES1,FN1,FGFR1,SPRY1,AKNA,SEMA4G,PTK2,SEMA3D,FOXC1,KBTBD8,LDLRAD4,SEMA5B,LEF1,WNT4,MCRIP1,WNT16,FBXL17,RBPJ,GATA3,ZNF750,OVOL2,SPRED2,SIX1,PAWR,RGCC,GDNF
GO:BP	cartilage development	GO:0051216	FALSE	4.12178e-20	19.3849	217	1553	56	26963	ADAMTS12,MGP,CYTL1,MUSTN1,ACAN,CTSK,COL1A1,SCX,GDF6,COL6A1,COMP,OGN,SHOX2,COL11A1,GREM1,PRRX1,SATB2,COL3A1,OSR1,RFLNB,WNT2B,BMP6,ANXA6,BMP4,TGFBR2,FRZB,SFRP2,ZEB1,SULF1,RUNX2,MEF2C,BMPR1B,TGFBI,PRKG2,COL27A1,BBS1,THRB,NFATC2,PTHLH,NPR2,FGFR1,PBXIP1,EFEMP1,HOXB3,SMAD5,FOSL2,GATA3,HOXA5,TRIP11,MYCN,GLI2,MAF,BMP8A,CBS,WNT7B,MATN3
GO:BP	cell-cell signaling	GO:0007267	FALSE	4.42411e-20	19.3542	1381	1553	171	26963	GJA5,P2RX1,MME,CHRDL1,CRHR2,NRN1,ATP2B2,ABCC8,PDE9A,TBX18,CACNA1G,RYR2,MAOB,DKK1,NELL2,PENK,NEFL,IGSF11,HTR2C,CDH11,RGS4,SSTR5,SORCS2,PCP4,RASD2,PTN,CXCL12,P2RX7,FGF10,GREM1,STAB1,LAMA2,FARP1,FGF7,RELN,CACNA1C,CHRD,ANO1,SCN5A,FOXD1,GJA4,GJC2,PDE1C,WNT2B,ADIPOQ,AKAP12,BMP6,ENTPD1,OXTR,NTRK2,EDNRB,EPHA5,DRD3,MGLL,DAB2,CD34,BMP4,LYPD1,HRH1,KDR,PLAT,THY1,RPH3AL,HTR7,SNCAIP,ADORA2A,SYNE1,CDH2,SYNPO,SY…
GO:BP	regulation of metabolic process	GO:0019222	FALSE	5.47639e-20	19.2615	6848	1553	559	26963	FHL2,SMOC2,CYTL1,DUSP3,FHL5,ESR1,ALDOB,CRHR2,ATP1B4,ZNF536,KCNH2,CCDC3,ABCC8,CYGB,MUSTN1,ADCYAP1R1,THBS4,AFF3,LHCGR,SOX10,PITX2,TBX18,C1QTNF4,BVES,C3,ACP5,SLN,LAMA4,MAOB,HOXA10,SP5,DKK1,DUSP26,GFRA2,TRPC6,GPAT2,ACTA2,MEF2B,COL1A1,POSTN,LAMP3,HTR2C,SCX,NTRK3,LUM,EN1,GDF6,ACTG2,HOXC9,LRRC32,HOXC10,ZIC3,COMP,RASD2,TWIST2,TBX15,SHOX2,CALCR,ADAM33,PDGFRB,PRRX2,ITGA8,PDGFRA,P2RX7,FGF10,IGF2,PIK3R5,MEOX…
GO:BP	kidney development	GO:0001822	FALSE	1.08753e-19	18.9636	350	1553	72	26963	MME,NID1,ACTA2,GDF6,PDGFRB,ITGA8,PDGFRA,FGF10,GREM1,GPC3,FOXD1,OSR1,SERPINF1,HOXB7,TEK,WNT2B,ADIPOQ,FAT4,PODXL,BMP6,CFH,EDNRB,CD34,BMP4,KLF15,CRLF1,PKD2,PECAM1,FBN1,SULF1,IRX1,SLIT2,RET,MEF2C,AQP1,KCNJ8,TNS2,SFRP1,EDNRA,FREM2,LAMB2,NRP1,ARG2,PLXND1,HES1,IFT27,PROM1,PDGFA,FGFR1,SPRY1,ITGA3,MPV17,CTSH,NUP160,FRAS1,FOXC1,SMAD5,PRKX,WNT4,FADD,TET2,PYGO1,GATA3,WNT6,ARID5B,DACT2,SIX1,GLI2,GCNT1,EGR1,GD…
GO:BP	protein phosphorylation	GO:0006468	FALSE	1.12651e-19	18.9483	1229	1553	157	26963	DUSP3,THBS4,AMHR2,STK32A,C3,DKK1,GFRA2,TRPC6,NTRK3,OBSCN,PDGFRB,PDGFRA,P2RX7,FGF10,IGF2,MYLK,PIK3R5,GREM1,FES,FGF7,RELN,LIMCH1,CSF1R,TMEM119,ENG,GRK5,FBLN1,RARRES2,TEK,GJC2,PRKG1,ADIPOQ,FLT1,TIE1,PTPRB,CDH5,FGR,BMP6,PRLR,NTRK2,EDNRB,EPHA5,APLNR,DAB2,BMP4,TGFBR2,CRLF1,KDR,PECAM1,FLT4,THY1,SFRP2,BDKRB2,APOA1,CD74,HEG1,ENPP2,SLIT2,IL11,CSPG4,RET,NGF,FNDC1,BMPR1B,PRKCQ,MERTK,RASSF2,PLPP3,SFRP1,EDNRA,…
GO:BP	protein modification process	GO:0036211	FALSE	1.2661e-19	18.8975	2666	1553	271	26963	DUSP3,TMTC1,THBS4,AMHR2,STK32A,C3,B3GALT2,DKK1,DUSP26,GFRA2,TRPC6,NTRK3,OBSCN,GALNT5,PTPRM,RASD2,PDGFRB,PDGFRA,P2RX7,FGF10,IGF2,MYLK,PIK3R5,GREM1,FES,FGF7,RELN,LIMCH1,CSF1R,TMEM119,LOXL3,ENG,GRK5,NDP,FBLN1,RARRES2,ABCA7,TEK,GJC2,PRKG1,ADIPOQ,MGAT5B,FLT1,TIE1,RNF144A,PTPRB,CDH5,FGR,BMP6,PRLR,B3GNT7,KBTBD13,NTRK2,EDNRB,EPHA5,APLNR,DAB2,BMP4,TGFBR2,KLF15,CRLF1,KDR,PECAM1,GFPT2,EPAS1,FLT4,THY1,SFRP2,…
GO:BP	embryonic organ development	GO:0048568	FALSE	1.67734e-19	18.7754	507	1553	89	26963	GJA5,FBN2,NTN1,ATP2B2,PITX2,RYR2,CLIC5,EN1,HOXC9,ZIC3,TBX15,SHOX2,PDGFRB,COL11A1,ITGA8,PDGFRA,FGF10,IGF2,PRRX1,CHRD,SATB2,OSR1,ENG,HOXB9,SOX18,RARRES2,HOXB7,APLNR,BMP4,TGFBR2,SLITRK6,FRZB,PKD2,KDR,EPAS1,IRX5,ZIC1,PCDH12,TWIST1,HOXB6,FBN1,ZEB1,RUNX2,HEY2,VCAM1,MEF2C,GATA2,EDNRA,HOXD9,LMO2,COL27A1,MFAP5,RBPMS2,HES1,PLCD3,COL18A1,RNF207,FGFR1,EFEMP1,NES,GJB6,HOXB3,FOXC1,KRT8,FZD3,LEF1,DNAJB6,PHLDA2,…
GO:BP	protein metabolic process	GO:0019538	FALSE	2.7266e-19	18.5644	4653	1553	411	26963	ADAMTS12,MME,CYTL1,SYNPO2,DUSP3,TMTC1,CPZ,ADAMTS18,CORIN,MUSTN1,THBS4,AMHR2,STK32A,F8,ACAN,C3,B3GALT2,PHEX,DKK1,CAPN9,CTSG,DUSP26,GFRA2,TRPC6,PRSS12,CTSK,LAMP3,NTRK3,CPXM2,ADAMTS15,OBSCN,GALNT5,MASP1,PTPRM,COMP,RASD2,NAALAD2,ADAM33,PDGFRB,COL11A1,PDGFRA,P2RX7,FGF10,IGF2,MYLK,PIK3R5,GREM1,FES,GPC3,MMP2,FGF7,RELN,LIMCH1,CSF1R,TMEM119,LOXL3,GGT5,ADAMTS2,CAPN6,ENG,ECSCR,GRK5,NDP,FBLN1,RARRES2,ABCA7,T…
GO:BP	visual system development	GO:0150063	FALSE	3.25224e-19	18.4878	437	1553	81	26963	FBN2,ADAMTS18,CHRDL1,DCX,ATP2B2,PITX2,C3,COL4A1,NTRK3,LAMC3,PTPRM,PTN,PDGFRB,PDGFRA,FGF10,CACNA1C,DIO3,NDP,SERPINF1,BMP6,ZEB2,CFH,NTRK2,C1QA,SMOC1,BMP4,TGFBR2,CRYGN,SLITRK6,KDR,THY1,IRX5,NECTIN3,TWIST1,FBN1,ZEB1,VIM,RET,AQP1,BMPR1B,MERTK,FREM2,COL8A2,NINJ1,LAMB2,COL8A1,OLFM3,MFAP5,NRP1,LPCAT1,THRB,SH3PXD2B,COL5A1,HES1,LIM2,INHBA,INHBB,PROM1,FJX1,EFEMP1,SPRY1,NES,FOXC1,BCAR3,TMEM135,RXRA,TTC8,TSPA…
GO:BP	transforming growth factor beta receptor superfamily signaling pathway	GO:0141091	FALSE	6.45535e-19	18.1901	352	1553	71	26963	WFIKKN2,FBN2,CHRDL1,AMHR2,DKK1,ASPN,SCX,GDF6,COL1A2,LRRC32,COMP,ITGA8,FGF10,GREM1,GPC3,CHRD,COL3A1,FOXD1,ENG,NDP,HTRA3,CDH5,BMP6,ZEB2,CLDN5,DAB2,BMP4,TGFBR2,KDR,SFRP2,MYOCD,FSTL1,FBN1,ZEB1,SULF1,RUNX2,BMPR1B,CILP,SFRP1,EMILIN1,GDF7,RBPMS2,ZNF423,FST,HES1,INHBA,INHBB,ADAMTSL2,SPRY1,ITGA3,PTK2,LOX,LTBP1,LDLRAD4,LEF1,SMAD5,RBPJ,TGIF1,OVOL2,SKIL,FAM83G,DACT2,SPRED2,BMP8A,WNT3A,FOS,ITGB6,EGR1,GDNF,SOS…
GO:BP	sensory system development	GO:0048880	FALSE	6.70694e-19	18.1735	442	1553	81	26963	FBN2,ADAMTS18,CHRDL1,DCX,ATP2B2,PITX2,C3,COL4A1,NTRK3,LAMC3,PTPRM,PTN,PDGFRB,PDGFRA,FGF10,CACNA1C,DIO3,NDP,SERPINF1,BMP6,ZEB2,CFH,NTRK2,C1QA,SMOC1,BMP4,TGFBR2,CRYGN,SLITRK6,KDR,THY1,IRX5,NECTIN3,TWIST1,FBN1,ZEB1,VIM,RET,AQP1,BMPR1B,MERTK,FREM2,COL8A2,NINJ1,LAMB2,COL8A1,OLFM3,MFAP5,NRP1,LPCAT1,THRB,SH3PXD2B,COL5A1,HES1,LIM2,INHBA,INHBB,PROM1,FJX1,EFEMP1,SPRY1,NES,FOXC1,BCAR3,TMEM135,RXRA,TTC8,TSPA…
GO:BP	macromolecule modification	GO:0043412	FALSE	7.05587e-19	18.1514	2821	1553	280	26963	DUSP3,TMTC1,THBS4,AMHR2,STK32A,C3,B3GALT2,DKK1,DUSP26,GFRA2,TRPC6,NTRK3,OBSCN,GALNT5,PTPRM,RASD2,PDGFRB,PDGFRA,P2RX7,FGF10,IGF2,MYLK,PIK3R5,GREM1,FES,FGF7,RELN,LIMCH1,CSF1R,TMEM119,LOXL3,ENG,GRK5,NDP,FBLN1,RARRES2,ABCA7,TEK,GJC2,PRKG1,ADIPOQ,MGAT5B,FLT1,TIE1,RNF144A,PTPRB,CDH5,FGR,BMP6,PRLR,B3GNT7,KBTBD13,NTRK2,EDNRB,EPHA5,APLNR,DAB2,BMP4,TGFBR2,KLF15,CRLF1,KDR,PECAM1,GFPT2,EPAS1,FLT4,THY1,SFRP2,…
GO:BP	cell projection morphogenesis	GO:0048858	FALSE	7.24836e-19	18.1398	719	1553	109	26963	ISLR2,LZTS3,NEXN,NTN1,DCX,NRN1,THBS4,NELL2,TRPC6,NEFL,POSTN,NTRK3,CDH11,PTPRM,PTN,CXCL12,SHOX2,LAMA2,FARP1,RELN,COL25A1,SEMA6C,ANO1,CSF1R,FOXD1,ARHGEF28,NDP,SARM1,PRKG1,ZEB2,OLFM1,NTRK2,TRPV2,EPHA5,MGLL,SLITRK6,KDR,THY1,PREX2,ALCAM,SEMA3C,LRTM2,ADORA2A,ENPP2,SYNE1,SLIT2,PDPN,VIM,CDH2,SYT1,RET,MEF2C,NGF,BMPR1B,NRP2,EDNRA,ITGA4,ITGA1,GDF7,LAMB2,CAMK2B,TIAM2,CNP,ETV1,LGI1,NRP1,PLEKHO1,HECW2,UNC5D,PL…
GO:BP	epithelial cell proliferation	GO:0050673	FALSE	2.45839e-18	17.6093	489	1553	85	26963	ESR1,TNMD,THBS4,CCL26,PTPRM,PTN,CXCL12,FGF10,IGF2,CDH13,GPC3,FGF7,SCN5A,OSR1,ENG,SERPINF1,TEK,FLT1,TIE1,BMP6,ZEB2,MMRN2,EDNRB,APLNR,DAB2,CD34,BMP4,KDR,FLT4,SFRP2,TWIST1,APOA1,ZEB1,SULF1,RUNX2,EGFL7,MEF2C,GATA2,SFRP1,EDNRA,ITGA4,COL8A2,COL8A1,SPARC,FST,ALOX5,HSPG2,HES1,COL18A1,IGFBP4,ATOH8,FGFR1,NR4A1,DYSF,SDR16C5,LGR5,CCND1,ADK,TRIM24,HRAS,TP63,PRKX,CDKN1A,FOXP1,MCC,WNT16,FA2H,WDR48,KLF9,RBPJ,GAT…
GO:BP	phosphorylation	GO:0016310	FALSE	2.75951e-18	17.5592	1462	1553	173	26963	DUSP3,THBS4,AMHR2,STK32A,C3,DKK1,GFRA2,TRPC6,NTRK3,OBSCN,PDGFRB,PDGFRA,P2RX7,FGF10,IGF2,MYLK,PIK3R5,AK1,GREM1,FES,FGF7,RELN,LIMCH1,CSF1R,TMEM119,ENG,GRK5,FBLN1,RARRES2,TEK,GJC2,PRKG1,ADIPOQ,AKAP12,FLT1,TIE1,PTPRB,CDH5,FGR,BMP6,PRLR,NTRK2,EDNRB,EPHA5,LDB2,APLNR,DAB2,BMP4,TGFBR2,CRLF1,KDR,PECAM1,FLT4,THY1,SFRP2,BDKRB2,APOA1,CD74,HEG1,ENPP2,SLIT2,IL11,CSPG4,RET,NGF,FNDC1,BMPR1B,PRKCQ,MERTK,RASSF2,DG…
GO:BP	cell surface receptor protein serine/threonine kinase signaling pathway	GO:0007178	FALSE	2.86952e-18	17.5422	388	1553	74	26963	WFIKKN2,FBN2,CHRDL1,AMHR2,DKK1,ASPN,SCX,GDF6,COL1A2,LRRC32,COMP,ITGA8,FGF10,GREM1,GPC3,CHRD,COL3A1,FOXD1,ENG,NDP,HTRA3,CDH5,BMP6,ZEB2,CLDN5,DAB2,BMP4,TGFBR2,KDR,SFRP2,MYOCD,FSTL1,FBN1,ZEB1,SULF1,RUNX2,BMPR1B,CILP,SFRP1,EMILIN1,GDF7,RBPMS,RBPMS2,ZNF423,FST,HES1,INHBA,ATOH8,INHBB,ADAMTSL2,SPRY1,ITGA3,PTK2,LOX,LTBP1,AKAP2,LDLRAD4,LEF1,SMAD5,RBPJ,TGIF1,OVOL2,SKIL,FAM83G,DACT2,SPRED2,BMP8A,WNT3A,FOS,I…
GO:BP	eye development	GO:0001654	FALSE	2.9775e-18	17.5261	434	1553	79	26963	FBN2,ADAMTS18,CHRDL1,DCX,ATP2B2,PITX2,COL4A1,NTRK3,LAMC3,PTPRM,PTN,PDGFRB,PDGFRA,FGF10,CACNA1C,DIO3,NDP,SERPINF1,BMP6,ZEB2,CFH,NTRK2,SMOC1,BMP4,TGFBR2,CRYGN,SLITRK6,KDR,THY1,IRX5,NECTIN3,TWIST1,FBN1,ZEB1,VIM,RET,AQP1,BMPR1B,MERTK,FREM2,COL8A2,NINJ1,LAMB2,COL8A1,OLFM3,MFAP5,NRP1,LPCAT1,THRB,SH3PXD2B,COL5A1,HES1,LIM2,INHBA,INHBB,PROM1,FJX1,EFEMP1,SPRY1,NES,FOXC1,BCAR3,TMEM135,RXRA,TTC8,TSPAN12,RAB1…
GO:BP	plasma membrane bounded cell projection morphogenesis	GO:0120039	FALSE	3.13472e-18	17.5038	712	1553	107	26963	ISLR2,LZTS3,NEXN,NTN1,DCX,NRN1,THBS4,NELL2,TRPC6,NEFL,POSTN,NTRK3,CDH11,PTPRM,PTN,CXCL12,SHOX2,LAMA2,FARP1,RELN,COL25A1,SEMA6C,CSF1R,FOXD1,ARHGEF28,NDP,SARM1,PRKG1,ZEB2,OLFM1,NTRK2,TRPV2,EPHA5,MGLL,SLITRK6,KDR,THY1,PREX2,ALCAM,SEMA3C,LRTM2,ADORA2A,ENPP2,SYNE1,SLIT2,PDPN,VIM,CDH2,SYT1,RET,MEF2C,NGF,BMPR1B,NRP2,EDNRA,ITGA4,ITGA1,GDF7,LAMB2,CAMK2B,TIAM2,CNP,ETV1,LGI1,NRP1,PLEKHO1,HECW2,UNC5D,PLXND1,…
GO:BP	regulation of anatomical structure size	GO:0090066	FALSE	3.4907e-18	17.4571	570	1553	93	26963	GJA5,P2RX1,ISLR2,NTN1,PLEKHH2,DCX,ATP2B2,ELN,CACNA1G,ACTA2,SOD3,NEFL,HTR2C,KCNMB1,NTRK3,LMOD1,COL6A1,CCL26,PTPRM,COMP,CXCL12,ARHGAP28,P2RX7,MMP2,SEMA6C,CACNA1C,PRKG1,ADRA1B,OLFM1,OXTR,TRPV2,EDNRB,KCNMA1,FHOD3,MGLL,HRH1,KDR,PECAM1,BDKRB2,ESAM,SEMA3C,HTR7,ADORA2A,SLIT2,ANO6,RET,AQP1,NGF,KCNJ8,PTGS1,KANK4,ADRA2A,EDNRA,ITGA4,ITGA1,HTR1B,SSH3,TBXA2R,SNTA1,NRP1,DOCK4,KANK3,ATP13A2,ALOX5,ITGA9,KLF2,FN1,…
GO:BP	striated muscle tissue development	GO:0014706	FALSE	3.82494e-18	17.4174	464	1553	82	26963	GJA5,FHL2,CRHR2,ELN,COL19A1,PITX2,TBX18,RYR2,BVES,DKK1,MYH11,SCX,RGS4,COL6A1,ZIC3,SHOX2,PDGFRB,COL11A1,PGM5,PDGFRA,IGF2,MEOX2,GREM1,FES,MEGF10,ENG,PRKG1,KCNK2,SGCD,FHOD3,BMP4,TGFBR2,MYOCD,ACTA1,TWIST1,SEMA3C,HEG1,SYNE1,HEY2,MEF2C,POPDC2,KCNJ8,EDNRA,PI16,HOXD9,ADAMTS9,SGCB,TBX1,SORBS2,COL14A1,GJC1,SPEG,SGCG,PKP2,SLC25A4,VRK3,FGFR1,NR4A1,DMD,LOX,CDK5,SVIL,FOXC1,LEF1,RXRA,LDHA,FADD,FOXP1,EGLN1,PRICK…
GO:BP	muscle system process	GO:0003012	FALSE	6.85323e-18	17.1641	440	1553	79	26963	GJA5,P2RX1,MYL4,KCNJ2,KCNH2,ABCC8,PDE9A,CACNA1G,RYR2,SLN,ACTA2,RGS4,COL6A1,COMP,MYLK,REM1,CACNA1C,SCN5A,PRKG1,ADRA1B,ANXA6,KBTBD13,OXTR,SGCD,EDNRB,KCNMA1,BMP4,KLF15,BDKRB2,MYOCD,ACTA1,HTR7,SULF1,HEY2,RCSD1,STAC,MEF2C,KCNJ8,PTGS1,TNFRSF1B,ADRA2A,EDNRA,PI16,SORBS2,TBXA2R,COL14A1,SNTA1,CALD1,DOCK4,GAA,KCNE3,ARG2,P2RX4,PKP2,CACNB1,SLC25A4,RNF207,TPM4,NR4A1,DMD,PTK2,P2RY1,TPM2,GRK2,RYR3,SYNM,ADK,MTPN,…
GO:BP	regulation of cell development	GO:0060284	FALSE	8.38485e-18	17.0765	939	1553	127	26963	MME,LRRC17,ISLR2,C1QC,NTN1,DCX,ABCC8,GPR37L1,BRINP1,SOX10,ACAN,TRPC6,NEFL,NTRK3,CYSLTR2,PTN,CXCL12,SHOX2,FES,RELN,SEMA6C,CSF1R,LOXL3,SERPINF1,GJC2,RFLNB,ADIPOQ,CDH5,ZEB2,NTRK2,TRPV2,EDNRB,DRD3,CLDN5,PDE3A,BMP4,TGFBR2,FRZB,KDR,BHLHE41,THY1,FBN1,SEMA3C,CD74,ADGRA2,ZEB1,ENPP2,SLIT2,VIM,HEY2,RET,MEF2C,NGF,GATA2,RASSF2,TNFRSF1B,SFRP1,PTPN6,NINJ1,CAMK2B,ETS1,TIAM2,LMO2,NRP1,SLC9B2,P4HTM,OPRM1,S100A10,T…
GO:BP	negative regulation of response to stimulus	GO:0048585	FALSE	1.22526e-17	16.9118	1745	1553	194	26963	FHL2,WFIKKN2,ADAMTS12,FBN2,DUSP3,ESR1,ADAMTS18,CHRDL1,CRHR2,RGS5,ZNF536,CCDC3,GPR37L1,ADCYAP1R1,SOX10,ACP5,DKK1,ASPN,DUSP26,RGS4,MASP1,CXCL12,ENPP3,PDGFRA,P2RX7,FGF10,IGF2,GREM1,FAIM2,GPC3,DLC1,SEMA6C,CHRD,COL3A1,LOXL3,GRK5,FBLN1,SARM1,HIC1,ABCA7,PRKG1,PDE1C,ADIPOQ,DKK2,HTRA3,CDH5,PALM,MMRN2,TMEM88B,APLNR,DRD3,FGFRL1,PDE3A,DAB2,BMP4,FRZB,PLAT,THY1,SFRP2,BDKRB2,MYOCD,TWIST1,RPH3AL,FBN1,APOA1,SEMA3…
GO:BP	negative regulation of locomotion	GO:0040013	FALSE	1.25744e-17	16.9005	353	1553	69	26963	DUSP3,ROBO4,ABCC8,CYGB,ACAN,CDH11,PTPRM,PTN,CXCL12,MEOX2,GREM1,DLC1,SEMA6C,LIMCH1,CHRD,COL3A1,ENG,FBLN1,SERPINF1,EMILIN2,PRKG1,ADIPOQ,TIE1,ZEB2,MMRN2,CLDN5,THY1,SFRP2,MYOCD,SEMA3C,CD74,SULF1,SLIT2,EGFL7,MEF2C,PODN,STARD13,SFRP1,EMILIN1,PTPRG,ADAMTS9,TBXA2R,NRP1,ANGPT4,DPEP1,PKP2,NDRG4,SEMA4G,PTK2,SEMA3D,DCN,MMP28,LDLRAD4,SEMA5B,WNT4,DNAJA4,CX3CL1,OSBPL8,GADD45A,MCC,PTGER4,SLIT1,GATA3,DUSP1,NEDD9,…
GO:BP	negative regulation of cell population proliferation	GO:0008285	FALSE	1.31037e-17	16.8826	726	1553	107	26963	PTGDS,ESR1,TNMD,RGS5,ABCC8,PDE9A,SOX10,RXFP2,CNN1,LRRC32,PTPRM,OGN,CYSLTR2,PTN,CXCL12,ENPP3,FGF10,GREM1,CDH13,GPC3,DLC1,CSF1R,ENG,FBLN1,SERPINF1,PRKG1,ADIPOQ,FLT1,KCNK2,CDH5,MMRN2,TRPV2,SRPX,FGFRL1,DAB2,BMP4,TGFBR2,FRZB,SFRP2,BDKRB2,MYOCD,ADORA2A,ZEB1,DPT,SULF1,SLIT2,PDPN,MEF2C,BMPR1B,PODN,GATA2,TNS2,SFRP1,PTPN6,ITGA1,SPARC,ARG2,LAPTM5,ALOX5,P3H3,TIMP3,HSPG2,HES1,PKP2,BTN1A1,INPP5D,INHBA,ATOH8,IF…
GO:BP	neuron projection morphogenesis	GO:0048812	FALSE	1.71828e-17	16.7649	697	1553	104	26963	ISLR2,LZTS3,NEXN,NTN1,DCX,NRN1,THBS4,NELL2,TRPC6,NEFL,POSTN,NTRK3,CDH11,PTPRM,PTN,CXCL12,SHOX2,LAMA2,FARP1,RELN,COL25A1,SEMA6C,CSF1R,FOXD1,ARHGEF28,NDP,SARM1,PRKG1,ZEB2,OLFM1,NTRK2,TRPV2,EPHA5,MGLL,SLITRK6,KDR,THY1,PREX2,ALCAM,SEMA3C,LRTM2,ADORA2A,SYNE1,SLIT2,VIM,CDH2,SYT1,RET,MEF2C,NGF,BMPR1B,NRP2,EDNRA,ITGA4,ITGA1,GDF7,LAMB2,CAMK2B,TIAM2,CNP,ETV1,LGI1,NRP1,HECW2,UNC5D,PLXND1,TMEM108,MOV10,CHN1,…
GO:BP	endothelial cell migration	GO:0043542	FALSE	2.5095e-17	16.6004	231	1553	54	26963	SMOC2,ROBO4,PTPRM,PTN,CXCL12,IGF2,MEOX2,GREM1,CDH13,SOX18,SERPINF1,TEK,CDH5,ZEB2,MMRN2,BMP4,KDR,PECAM1,FLT4,FSTL1,APOA1,ADGRA2,SLIT2,MEF2C,GATA2,STARD13,PLPP3,ETS1,ADAMTS9,SPARC,TBXA2R,NRP1,ANGPT4,PLXND1,P2RX4,SRPX2,COL18A1,ATOH8,ITGB2,PIK3R3,FGFR1,NR4A1,PLEKHG5,PTK2,DCN,PRKX,DNAJA4,FOXP1,GADD45A,GATA3,EGR3,ZC3H12A,CYP1B1,RGCC
GO:BP	response to external stimulus	GO:0009605	FALSE	2.68762e-17	16.5706	2624	1553	260	26963	CXCL14,ADAMTS12,SMOC2,CUBN,DUSP3,ESR1,ADAMTS18,C1QC,NEXN,NTN1,KCNJ2,ATP2B2,ABCC8,THBS4,C7,RYR2,C3,ACP5,MAOB,CTSG,ACTA2,PENK,COL1A1,POSTN,SCX,NTRK3,COL6A1,CCL26,MASP1,PTN,SLC8A1,CXCL12,ENPP3,PDGFRB,COL11A1,PDGFRA,P2RX7,FGF10,IGF2,ABCG2,GREM1,FES,STAB1,CDH13,COLEC12,GPC3,MMP2,FGF7,SEMA6C,ANO1,CSF1R,COL3A1,ENG,ECSCR,HOXB9,RARRES2,CFP,SARM1,EMILIN2,KCNK4,PRKG1,ADIPOQ,AKAP12,FLT1,RNASE6,KCNK2,CDH5,FGR…
GO:BP	cytoskeleton organization	GO:0007010	FALSE	2.9765e-17	16.5263	1473	1553	171	26963	DES,SYNPO2,CCDC170,CRHR2,NEXN,PLEKHH2,DCX,ELN,TUBAL3,NEFL,PDLIM3,RGS4,LMOD1,CNN1,CCL26,ARHGAP28,CCDC69,PDGFRB,PGM5,PDGFRA,P2RX7,FGF10,FES,FARP1,FGF7,DLC1,LIMCH1,CSF1R,ARHGEF28,CAPN6,RHOC,RFLNB,PARVG,CDH5,FGR,PALM,ZEB2,KBTBD13,EPHA5,FHOD3,ARHGAP6,GPM6B,CARMIL3,PECAM1,THY1,ESAM,ACTA1,APOA1,SLIT2,VIM,SYNPO,ELMO1,LIMD2,MEF2C,AQP1,MTCL1,CROCC,PRKCQ,FAM171A1,STARD13,KANK4,MYL9,SFRP1,THSD7B,CAMK2B,CAPN1…
GO:BP	regulation of vasculature development	GO:1901342	FALSE	3.14597e-17	16.5022	315	1553	64	26963	SMOC2,CRHR2,TNMD,ABCC8,THBS4,C3,COL4A2,PTPRM,CYSLTR2,PTN,CXCL12,IGF2,GREM1,STAB1,FBLN5,ENG,ECSCR,SERPINF1,EMILIN2,TEK,FLT1,TIE1,CDH5,APLNR,CLDN5,CD34,TGFBR2,RAMP2,KDR,SFRP2,ADGRA2,SULF1,AQP1,GATA2,STARD13,EMILIN1,ISM1,NINJ1,ETS1,ADAMTS9,SPARC,TBXA2R,NRP1,ANGPT4,TLR3,PLXND1,ALOX5,THBS2,KLF2,ITGB2,CTSH,DCN,FOXC1,TSPAN12,WNT4,GADD45A,EGLN1,PTGER4,HOXA5,RAPGEF3,ZC3H12A,CYP1B1,RGCC,F3
GO:BP	metal ion transport	GO:0030001	FALSE	3.35217e-17	16.4747	877	1553	120	26963	GJA5,P2RX1,NKAIN4,CRHR2,ATP1B4,KCNJ2,KCNH2,ATP2B2,ABCC8,ADCYAP1R1,SLC41A3,LHCGR,CACNA1G,RYR2,SLN,CACNA1H,TRPC6,HTR2C,KCNMB1,RGS4,SLC8A1,CXCL12,PDGFRB,P2RX7,MYLK,KCNK13,GEM,REM1,KCNAB1,KCNS3,CACNA1C,SCARA5,SCN5A,GJA4,OSR1,KCNMB2,KCNK4,GJC2,KCNH5,KCNK2,KCNB2,ANXA6,TRPV2,EDNRB,KCNMA1,APLNR,DRD3,BMP4,RAMP2,HRH1,SLC13A4,PKD2,THY1,ADORA2A,RAMP3,MICU3,ANO6,STAC,FHL1,AQP1,NGF,KCNJ8,DPP6,TCN2,KCNA2,EDNRA,…
GO:BP	positive regulation of gene expression	GO:0010628	FALSE	3.8595e-17	16.4135	1295	1553	156	26963	CRHR2,ABCC8,MUSTN1,SOX10,C1QTNF4,C3,DKK1,ACTA2,POSTN,LAMP3,SCX,NTRK3,LUM,ACTG2,LRRC32,CALCR,P2RX7,FGF10,FGF7,SEC16B,CSF1R,CD200,TMEM119,FOXD1,OSR1,ENG,FBLN1,TEK,GJC2,ADIPOQ,AKAP12,SPON1,CDH5,FGR,BMP6,OLFM1,NTRK2,CLDN5,CD34,BMP4,RAMP2,PKD2,FLT4,MYOCD,ACTA1,TWIST1,CD74,RAMP3,HEG1,SULF1,RUNX2,IRX1,RFTN1,VIM,RET,MEF2C,NGF,BMPR1B,PRKCQ,GATA2,ADRA2A,LBP,IL16,EMILIN1,GDF7,ZCCHC4,ETS1,TBX1,SH3PXD2B,S100A…
GO:BP	regulation of protein modification process	GO:0031399	FALSE	4.103e-17	16.3869	1049	1553	135	26963	DUSP3,THBS4,C3,DKK1,GFRA2,TRPC6,NTRK3,RASD2,PDGFRB,PDGFRA,P2RX7,FGF10,IGF2,PIK3R5,GREM1,FGF7,RELN,LIMCH1,CSF1R,TMEM119,ENG,FBLN1,RARRES2,TEK,GJC2,ADIPOQ,PTPRB,CDH5,FGR,BMP6,PRLR,NTRK2,EDNRB,APLNR,DAB2,BMP4,KLF15,CRLF1,KDR,PECAM1,EPAS1,FLT4,THY1,SFRP2,BDKRB2,APOA1,CD74,HEG1,ENPP2,SLIT2,IL11,CSPG4,RET,NGF,FNDC1,RASSF2,PLPP3,SFRP1,EDNRA,PTPN6,MOB3C,ACER2,SNTA1,NRP1,PKIG,ANGPT4,LAPTM5,RAMP1,HES1,FGFR…
GO:BP	vascular process in circulatory system	GO:0003018	FALSE	1.01102e-16	15.9952	238	1553	54	26963	GJA5,P2RX1,ABCC8,CACNA1G,ACTA2,SOD3,HTR2C,KCNMB1,PTPRM,COMP,MMP2,CACNA1C,PRKG1,AKAP12,ADRA1B,CDH5,BMP6,ZEB2,OXTR,EDNRB,MGLL,CLDN5,PDE3A,RAMP2,HRH1,KDR,BDKRB2,HTR7,ADORA2A,SLIT2,KCNJ8,PTGS1,ADRA2A,EDNRA,ITGA4,ITGA1,HTR1B,TBXA2R,SNTA1,DOCK4,ALOX5,ITGA9,KLF2,SCPEP1,PTK2,P2RY1,GRK2,FOXC1,P2RY2,CD36,CCL4,CX3CL1,CBS,ADORA1
GO:BP	regulation of phosphate metabolic process	GO:0019220	FALSE	1.17447e-16	15.9302	993	1553	129	26963	DUSP3,ALDOB,ADCYAP1R1,THBS4,LHCGR,C3,DKK1,GFRA2,TRPC6,HTR2C,NTRK3,PDGFRB,PDGFRA,P2RX7,FGF10,IGF2,PIK3R5,GREM1,FGF7,RELN,ADGRF5,LIMCH1,CSF1R,TMEM119,ENG,FBLN1,RARRES2,TEK,GJC2,PRKG1,ADIPOQ,PTPRB,CDH5,FGR,BMP6,PRLR,CDA,ENTPD1,NTRK2,EDNRB,LDB2,APLNR,DAB2,BMP4,CRLF1,KDR,PECAM1,FLT4,THY1,SFRP2,BDKRB2,APOA1,CD74,HEG1,ENPP2,SLIT2,IL11,CSPG4,RET,MEF2C,NGF,FNDC1,RASSF2,PLPP3,SFRP1,EDNRA,PTPN6,MOB3C,FABP3,…
GO:BP	regulation of phosphorus metabolic process	GO:0051174	FALSE	1.26955e-16	15.8963	994	1553	129	26963	DUSP3,ALDOB,ADCYAP1R1,THBS4,LHCGR,C3,DKK1,GFRA2,TRPC6,HTR2C,NTRK3,PDGFRB,PDGFRA,P2RX7,FGF10,IGF2,PIK3R5,GREM1,FGF7,RELN,ADGRF5,LIMCH1,CSF1R,TMEM119,ENG,FBLN1,RARRES2,TEK,GJC2,PRKG1,ADIPOQ,PTPRB,CDH5,FGR,BMP6,PRLR,CDA,ENTPD1,NTRK2,EDNRB,LDB2,APLNR,DAB2,BMP4,CRLF1,KDR,PECAM1,FLT4,THY1,SFRP2,BDKRB2,APOA1,CD74,HEG1,ENPP2,SLIT2,IL11,CSPG4,RET,MEF2C,NGF,FNDC1,RASSF2,PLPP3,SFRP1,EDNRA,PTPN6,MOB3C,FABP3,…
GO:BP	actin cytoskeleton organization	GO:0030036	FALSE	1.30888e-16	15.8831	696	1553	102	26963	SYNPO2,CRHR2,PLEKHH2,ELN,PDLIM3,RGS4,LMOD1,CNN1,CCL26,ARHGAP28,PDGFRB,PGM5,PDGFRA,FGF10,FARP1,FGF7,DLC1,LIMCH1,CSF1R,RHOC,RFLNB,PARVG,FGR,ZEB2,KBTBD13,EPHA5,FHOD3,ARHGAP6,GPM6B,CARMIL3,PECAM1,ESAM,ACTA1,APOA1,SLIT2,SYNPO,ELMO1,LIMD2,MEF2C,AQP1,PRKCQ,FAM171A1,STARD13,KANK4,MYL9,SFRP1,THSD7B,CAMK2B,CAPN10,FRMPD4,SSH3,WIPF1,EPB41L4A,CALD1,NRP1,KANK3,MYO5C,SH3PXD2B,S100A10,HMCN1,RTKN,RHOF,MYO1D,CSRP1…
GO:BP	cell morphogenesis involved in neuron differentiation	GO:0048667	FALSE	1.39277e-16	15.8561	644	1553	97	26963	ISLR2,LZTS3,NEXN,NTN1,DCX,NRN1,ATP2B2,CLIC5,NELL2,TRPC6,NEFL,NTRK3,CDH11,PTPRM,PTN,CXCL12,SHOX2,LAMA2,FARP1,RELN,COL25A1,SEMA6C,CSF1R,FOXD1,ARHGEF28,NDP,SARM1,PRKG1,ZEB2,OLFM1,NTRK2,TRPV2,EPHA5,MGLL,SLITRK6,THY1,PREX2,ALCAM,SEMA3C,LRTM2,SYNE1,SLIT2,VIM,CDH2,RET,MEF2C,NGF,BMPR1B,NRP2,EDNRA,ITGA4,GDF7,LAMB2,CAMK2B,SLC1A3,TIAM2,BBS1,CNP,ETV1,LGI1,NRP1,HECW2,UNC5D,PLXND1,HES1,CHN1,NTN3,FN1,NPR2,CELSR…
GO:BP	epithelial tube morphogenesis	GO:0060562	FALSE	1.40921e-16	15.851	360	1553	68	26963	ADAMTS12,MGP,ESR1,NTN1,PITX2,RYR2,COL4A1,ZIC3,CXCL12,PDGFRA,FGF10,GREM1,GPC3,FOXD1,OSR1,ENG,HOXB7,TEK,WNT2B,FAT4,TIE1,PODXL,ZEB2,MMRN2,APLNR,BMP4,TGFBR2,PKD2,KDR,SFRP2,TWIST1,IRX1,SLIT2,RET,MEF2C,STARD13,SFRP1,EDNRA,GDF7,NRP1,PLXND1,HES1,RNF207,SPRY1,SHANK3,CTSH,LGR5,FZD3,LEF1,PRKX,WNT4,FOXP1,PRKACB,PRICKLE1,RBPJ,GATA3,TGIF1,HOXA5,OVOL2,WNT6,GRHL2,KRAS,MYCN,SIX1,GLI2,WNT3A,AREG,GDNF
GO:BP	biomineral tissue development	GO:0031214	FALSE	1.94573e-16	15.7109	172	1553	45	26963	MGP,FBN2,ATP2B2,CLEC3B,PHEX,ASPN,COL1A1,COL1A2,COL6A1,COMP,PTN,SLC8A1,P2RX7,GREM1,GPC3,CSF1R,TMEM119,OSR1,RFLNB,FGR,BMP6,GPM6B,BMP4,TWIST1,RUNX2,HEY2,ANO6,MEF2C,BMPR1B,SRGN,SLC20A1,ALOX5,PTHLH,FAM20A,SLC24A3,FGFR1,LOX,DDR2,SBDS,RXRA,WNT4,FOSL2,PRICKLE1,WNT6,ITGB6
GO:BP	MAPK cascade	GO:0000165	FALSE	2.6481e-16	15.5771	757	1553	107	26963	DUSP3,ESR1,CRHR2,GRM4,GPR37L1,C3,DKK1,DUSP26,ACTA2,HTR2C,GDF6,CCL26,CYSLTR2,CXCL12,CALCR,PDGFRB,PDGFRA,P2RX7,FGF10,IGF2,PIK3R5,CSF1R,FBLN1,ABCA7,TEK,ADIPOQ,AKAP12,FLT1,ADRA1B,OXTR,NTRK2,GADD45G,DAB2,BMP4,KDR,FLT4,PLVAP,CD74,MECOM,RAMP3,CDH2,IL11,CSPG4,RET,MEF2C,NGF,KCNJ8,RASSF2,ADRA2A,EDNRA,PDE8A,PTPN6,EMILIN1,ITGA1,GPR183,NRP1,TNFAIP8L3,OPRM1,TLR3,LAPTM5,ATF7,FGFR4,FGFR3,INHBA,IGFBP4,VRK3,LYN,FN…
GO:BP	response to abiotic stimulus	GO:0009628	FALSE	2.92821e-16	15.5334	1312	1553	155	26963	MME,KCNJ2,ATP2B2,ABCC8,CYGB,RYR2,SOD3,PENK,COL1A1,POSTN,SCX,KCNMB1,COL6A2,COL6A1,CYSLTR2,PTN,SLC8A1,CXCL12,COL11A1,P2RX7,MYLK,MMP2,MYOF,CACNA1C,CHRD,ANO1,SCARA5,COL3A1,DIO3,ENG,NDP,GUCY1A2,SERPINF1,ABCA7,KCNK4,TEK,ADIPOQ,AKAP12,KCNK2,COL6A3,PALM,BMP6,ZEB2,OXTR,TRPV2,KCNMA1,DRD3,THBD,HRH1,SLITRK6,PKD2,KDR,EPAS1,PLAT,SFRP2,LCT,BDKRB2,MYOCD,ACTA1,TWIST1,HTR7,SYNE1,PDPN,RCSD1,SYNPO,STAC,VCAM1,AQP1,FN…
GO:BP	head development	GO:0060322	FALSE	2.94226e-16	15.5313	780	1553	109	26963	DCX,ATP2B2,GPR37L1,BRINP1,PITX2,COL4A1,DKK1,COL1A1,NEFL,SCX,EN1,CNTN4,ZIC3,CXCL12,PCDH18,PDGFRA,FGF10,FAIM2,CRISPLD2,MMP2,RELN,CRISPLD1,CHRD,CSF1R,COL3A1,LHX6,AMIGO2,PRKG1,WNT2B,FAT4,ZEB2,OXTR,NTRK2,EPHA5,BMP4,TGFBR2,SRD5A2,SFRP2,ZIC1,CRTAC1,MECOM,ZEB1,SLIT2,CDH2,AQP1,NRP2,GATA2,EMX2,KCNA2,SFRP1,EDNRA,GDF7,BBS1,CNP,ZNF423,NRP1,TACC1,NDNF,TMEM108,HES1,INHBA,INHBB,CIC,FEZ1,FGFR1,STK36,NES,GDPD5,AKN…
GO:BP	negative regulation of cell differentiation	GO:0045596	FALSE	3.54823e-16	15.45	804	1553	111	26963	CXCL14,ADAMTS12,LRRC17,C1QC,NTN1,ZNF536,ABCC8,GPR37L1,BRINP1,SOX10,DKK1,TRPC6,NTRK3,RGS4,CNTN4,CYSLTR2,PTN,TWIST2,FGF10,IGF2,GREM1,SEMA6C,CHRD,CSF1R,TMEM119,LOXL3,GLIS1,OSR1,RFLNB,ADIPOQ,EDNRB,DRD3,BMP4,FRZB,BHLHE41,THY1,SFRP2,MYOCD,TWIST1,FBN1,SEMA3C,CD74,ZEB1,SLIT2,HEY2,GATA2,SFRP1,PI16,MMP11,LMO2,RBPMS2,NRP1,FST,COL5A1,NFATC2,ABCG1,HES1,PKP2,FGL2,PTHLH,INPP5D,LYN,NPR2,FGFR1,EFEMP1,SPRY1,DMD,SE…
GO:BP	monoatomic ion transport	GO:0006811	FALSE	3.6639e-16	15.4361	1243	1553	149	26963	GJA5,P2RX1,NKAIN4,CRHR2,ATP1B4,KCNJ2,KCNH2,ATP2B2,ABCC8,ADCYAP1R1,SLC41A3,LHCGR,CACNA1G,RYR2,CLIC5,SLN,CACNA1H,MAOB,TRPC6,HTR2C,KCNMB1,RGS4,SLC8A1,CXCL12,PDGFRB,P2RX7,MYLK,KCNK13,GEM,REM1,RELN,KCNAB1,KCNS3,CACNA1C,ANO1,SCARA5,SCN5A,GJA4,ABCC3,OSR1,KCNMB2,KCNK4,GJC2,SLC26A8,KCNH5,STOM,KCNK2,SLC26A11,KCNB2,ANXA6,TRPV2,EDNRB,KCNMA1,APLNR,DRD3,BMP4,RAMP2,HRH1,SLC13A4,PKD2,THY1,HTR7,ADORA2A,RAMP3,MICU…
GO:BP	regulation of angiogenesis	GO:0045765	FALSE	7.04857e-16	15.1519	308	1553	61	26963	SMOC2,CRHR2,TNMD,ABCC8,THBS4,C3,COL4A2,PTPRM,CYSLTR2,PTN,IGF2,GREM1,STAB1,FBLN5,ENG,ECSCR,SERPINF1,EMILIN2,TEK,FLT1,TIE1,CDH5,APLNR,CLDN5,CD34,TGFBR2,RAMP2,KDR,SFRP2,ADGRA2,SULF1,AQP1,GATA2,STARD13,EMILIN1,ISM1,NINJ1,ETS1,ADAMTS9,SPARC,TBXA2R,NRP1,ANGPT4,TLR3,PLXND1,ALOX5,THBS2,KLF2,ITGB2,CTSH,DCN,FOXC1,TSPAN12,GADD45A,EGLN1,HOXA5,RAPGEF3,ZC3H12A,CYP1B1,RGCC,F3
GO:BP	regulation of neuron projection development	GO:0010975	FALSE	9.93941e-16	15.0026	559	1553	87	26963	ISLR2,LZTS3,NTN1,DCX,DKK1,TRPC6,NEFL,NTRK3,PCP4,PTN,CXCL12,SHOX2,FES,PRRX1,RELN,SEMA6C,SARM1,SERPINF1,ZEB2,NTRK2,TRPV2,DAB2,BMP4,THY1,SFRP2,SEMA3C,HTR7,SYNE1,SLIT2,SPOCK1,VIM,CDH2,CSPG4,RET,NGF,CRMP1,DGKG,SFRP1,SCARF1,CAMK2B,PTPRG,TIAM2,NRP1,SERPINI1,HECW2,PLXND1,NDNF,HES1,CHN1,LYN,FN1,P3H1,FEZ1,FGFR1,EFEMP1,NDRG4,ITGA3,DMD,SEMA4G,PTK2,SHANK3,SEMA3D,RAPGEF2,CDK5,DDR2,SEMA5B,PLXNB1,UBE2V2,CX3CL1,P…
GO:BP	regulation of protein phosphorylation	GO:0001932	FALSE	1.37709e-15	14.861	808	1553	110	26963	DUSP3,THBS4,C3,DKK1,GFRA2,TRPC6,NTRK3,PDGFRB,PDGFRA,P2RX7,FGF10,IGF2,PIK3R5,GREM1,FGF7,RELN,LIMCH1,CSF1R,TMEM119,ENG,FBLN1,RARRES2,TEK,GJC2,ADIPOQ,PTPRB,CDH5,FGR,BMP6,PRLR,NTRK2,EDNRB,APLNR,DAB2,BMP4,CRLF1,KDR,PECAM1,FLT4,THY1,SFRP2,BDKRB2,APOA1,CD74,HEG1,ENPP2,SLIT2,IL11,CSPG4,RET,NGF,FNDC1,RASSF2,PLPP3,SFRP1,EDNRA,PTPN6,MOB3C,NRP1,PKIG,ANGPT4,HES1,FGFR3,IL31RA,INHBA,FAM20A,LYN,IL34,FN1,PDGFA,PI…
GO:BP	regulation of nervous system development	GO:0051960	FALSE	1.37811e-15	14.8607	562	1553	87	26963	MME,ISLR2,NTN1,DCX,ABCC8,GPR37L1,BRINP1,SOX10,ACAN,DKK1,TRPC6,NEFL,NTRK3,CYSLTR2,PTN,CXCL12,SHOX2,RELN,SEMA6C,CSF1R,AMIGO2,SERPINF1,GJC2,ZEB2,OXTR,NTRK2,TRPV2,DRD3,BMP4,SLITRK6,KDR,BHLHE41,THY1,SEMA3C,LRTM2,ENPP2,SLIT2,VIM,HEY2,CDH2,NGF,GATA2,TNFRSF1B,CAMK2B,TIAM2,JAM2,NRP1,OPRM1,S100A10,PLXND1,SRPX2,HES1,THBS2,LYN,IL34,FN1,SEMA4G,PTK2,SHANK3,SEMA3D,HOXB3,RAPGEF2,CDK5,HAPLN1,FZD3,PARD3,SEMA5B,LEF…
GO:BP	negative regulation of signaling	GO:0023057	FALSE	1.39895e-15	14.8542	1471	1553	166	26963	FHL2,WFIKKN2,ADAMTS12,FBN2,DUSP3,ESR1,CHRDL1,CRHR2,RGS5,ZNF536,CCDC3,ABCC8,GPR37L1,SOX10,DKK1,ASPN,DUSP26,RGS4,SORCS2,CXCL12,P2RX7,FGF10,GREM1,FAIM2,GPC3,DLC1,CHRD,GRK5,FBLN1,SARM1,HIC1,ABCA7,PDE1C,ADIPOQ,DKK2,HTRA3,PALM,MMRN2,TMEM88B,APLNR,DRD3,MGLL,FGFRL1,PDE3A,DAB2,BMP4,FRZB,THY1,SFRP2,BDKRB2,MYOCD,TWIST1,RPH3AL,FBN1,APOA1,ARHGAP24,CD74,ADGRA2,MECOM,HEG1,SULF1,RUNX2,SLIT2,EGFL7,HEY2,CDH2,IL11,…
GO:BP	regulation of epithelial cell proliferation	GO:0050678	FALSE	1.57705e-15	14.8022	405	1553	71	26963	ESR1,TNMD,THBS4,CCL26,PTPRM,PTN,CXCL12,FGF10,IGF2,CDH13,GPC3,FGF7,SCN5A,OSR1,ENG,SERPINF1,TEK,FLT1,TIE1,BMP6,MMRN2,EDNRB,APLNR,DAB2,BMP4,KDR,FLT4,SFRP2,TWIST1,ZEB1,SULF1,RUNX2,EGFL7,MEF2C,GATA2,SFRP1,EDNRA,ITGA4,SPARC,ALOX5,HSPG2,HES1,COL18A1,ATOH8,FGFR1,NR4A1,DYSF,CCND1,TRIM24,HRAS,TP63,FOXP1,MCC,FA2H,WDR48,KLF9,RBPJ,GATA3,EGR3,HOXA5,OVOL2,HMGN1,MYCN,SIX1,GLI2,IRS2,WNT3A,EAF2,RGCC,EPGN,F3
GO:BP	negative regulation of cell communication	GO:0010648	FALSE	1.67929e-15	14.7749	1474	1553	166	26963	FHL2,WFIKKN2,ADAMTS12,FBN2,DUSP3,ESR1,CHRDL1,CRHR2,RGS5,ZNF536,CCDC3,ABCC8,GPR37L1,SOX10,DKK1,ASPN,DUSP26,RGS4,SORCS2,CXCL12,P2RX7,FGF10,GREM1,FAIM2,GPC3,DLC1,CHRD,GRK5,FBLN1,SARM1,HIC1,ABCA7,PDE1C,ADIPOQ,DKK2,HTRA3,PALM,MMRN2,TMEM88B,APLNR,DRD3,MGLL,FGFRL1,PDE3A,DAB2,BMP4,FRZB,THY1,SFRP2,BDKRB2,MYOCD,TWIST1,RPH3AL,FBN1,APOA1,ARHGAP24,CD74,ADGRA2,MECOM,HEG1,SULF1,RUNX2,SLIT2,EGFL7,HEY2,CDH2,IL11,…
GO:BP	regulation of monoatomic ion transport	GO:0043269	FALSE	1.69158e-15	14.7717	444	1553	75	26963	P2RX1,NKAIN4,CRHR2,KCNJ2,KCNH2,ATP2B2,ABCC8,ADCYAP1R1,LHCGR,CACNA1G,RYR2,SLN,MAOB,TRPC6,KCNMB1,RGS4,CXCL12,PDGFRB,P2RX7,MYLK,GEM,REM1,RELN,KCNAB1,CACNA1C,SCN5A,GJC2,STOM,TRPV2,APLNR,DRD3,BMP4,PKD2,THY1,HTR7,ADORA2A,ANO6,STAC,FHL1,NGF,KCNJ8,DPP6,EDNRA,SLC8B1,IL16,PTPN6,PRKG2,HTR1B,SNTA1,KCNE3,P2RX5,P2RX4,HES1,CACNB1,LYN,RGS9,DMD,HOMER3,SHANK3,P2RY1,DYSF,CX3CL1,KLHL24,PDE4B,UBASH3B,HOMER2,RAPGEF3,S…
GO:BP	collagen fibril organization	GO:0030199	FALSE	2.19196e-15	14.6592	60	1553	26	26963	ADAMTS12,ACAN,COL1A1,SCX,COL1A2,COL6A1,COMP,COL11A1,GREM1,COL3A1,LOXL3,ADAMTS2,SFRP2,DPT,EMILIN1,MMP11,COL27A1,COL14A1,AEBP1,COL5A1,COL18A1,P3H1,LOX,DDR2,FOXC1,CYP1B1
GO:BP	axon development	GO:0061564	FALSE	2.20941e-15	14.6557	546	1553	85	26963	ISLR2,NEXN,NTN1,DCX,NRN1,NCAM2,NELL2,NEFL,NTRK3,CDH11,PTPRM,PTN,CXCL12,SHOX2,LAMA2,MMP2,RELN,COL25A1,SEMA6C,CSF1R,FOXD1,ARHGEF28,NDP,PRKG1,ZEB2,OLFM1,NTRK2,TRPV2,EPHA5,MGLL,GPM6B,SLITRK6,THY1,ALCAM,CRTAC1,SEMA3C,LRTM2,SLIT2,VIM,CDH2,RET,MEF2C,NGF,BMPR1B,NRP2,TSPAN2,EDNRA,ITGA4,SCARF1,GDF7,LAMB2,TIAM2,CNP,ETV1,LGI1,NRP1,UNC5D,PLXND1,CHN1,NTN3,FN1,NPR2,CELSR3,SEMA4G,PTK2,SEMA3D,CDK5,FZD3,SEMA5B,TTC…
GO:BP	regulation of protein metabolic process	GO:0051246	FALSE	2.22623e-15	14.6524	1835	1553	194	26963	DUSP3,MUSTN1,THBS4,C3,DKK1,GFRA2,TRPC6,LAMP3,NTRK3,RASD2,PDGFRB,PDGFRA,P2RX7,FGF10,IGF2,PIK3R5,GREM1,GPC3,FGF7,RELN,LIMCH1,CSF1R,TMEM119,ENG,ECSCR,FBLN1,RARRES2,ABCA7,TEK,GJC2,ADIPOQ,SPON1,RNF144A,PTPRB,CDH5,FGR,BMP6,PRLR,NTRK2,EDNRB,TFPI2,APLNR,DAB2,BMP4,KLF15,CRLF1,KDR,PECAM1,EPAS1,PLAT,FLT4,THY1,SFRP2,BDKRB2,APOA1,CD74,HEG1,ENPP2,SLIT2,VIM,IL11,CSPG4,RET,NGF,FNDC1,AZIN2,RASSF2,PLPP3,TNFRSF1B,N…
GO:BP	regulation of cell-substrate adhesion	GO:0010810	FALSE	2.26171e-15	14.6456	222	1553	50	26963	SMOC2,DUSP3,EGFL6,NID1,COL1A1,POSTN,PTN,GREM1,CDH13,DLC1,LIMCH1,FBLN1,TEK,COL26A1,CCDC80,ARHGAP6,DAB2,GPM6B,KDR,THY1,APOA1,ENPP2,FBLN2,SPOCK1,PDPN,EGFLAM,EMILIN1,NINJ1,ACER2,COL8A1,COL16A1,ECM2,NRP1,S100A10,NDNF,PKP2,FN1,MELTF,ITGA3,DMD,CD3E,SPOCK2,PTK2,CD36,EDIL3,WNT4,ABI3BP,LGALS1,NEDD9,VIT
GO:BP	morphogenesis of a branching epithelium	GO:0061138	FALSE	2.7462e-15	14.5613	207	1553	48	26963	MGP,ESR1,SOX10,PITX2,COL4A1,CXCL12,PDGFRA,FGF10,GREM1,GPC3,FGF7,FOXD1,ENG,HOXB7,TEK,WNT2B,FAT4,TIE1,BMP4,TGFBR2,PKD2,KDR,SFRP2,SEMA3C,SULF1,SLIT2,SFRP1,EDNRA,GDF7,NRP1,PLXND1,FGFR1,SPRY1,CTSH,TP63,LEF1,RXRA,WNT4,HOXA5,WNT6,GRHL2,KRAS,MYCN,SIX1,FZD5,GLI2,AREG,GDNF
GO:BP	regulation of macromolecule metabolic process	GO:0060255	FALSE	2.87149e-15	14.5419	6316	1553	503	26963	FHL2,SMOC2,CYTL1,DUSP3,FHL5,ESR1,CRHR2,ATP1B4,ZNF536,KCNH2,CCDC3,ABCC8,MUSTN1,THBS4,AFF3,SOX10,PITX2,TBX18,C1QTNF4,BVES,C3,ACP5,HOXA10,SP5,DKK1,DUSP26,GFRA2,TRPC6,GPAT2,ACTA2,MEF2B,COL1A1,POSTN,LAMP3,SCX,NTRK3,LUM,EN1,GDF6,ACTG2,HOXC9,LRRC32,HOXC10,ZIC3,COMP,RASD2,TWIST2,TBX15,SHOX2,CALCR,ADAM33,PDGFRB,PRRX2,ITGA8,PDGFRA,P2RX7,FGF10,IGF2,PIK3R5,MEOX2,GREM1,PRRX1,CDH13,GPC3,FGF7,RELN,FBLN5,LIMCH1,…
GO:BP	axonogenesis	GO:0007409	FALSE	2.88779e-15	14.5394	478	1553	78	26963	ISLR2,NEXN,NTN1,DCX,NRN1,NELL2,NEFL,NTRK3,CDH11,PTPRM,CXCL12,SHOX2,LAMA2,RELN,COL25A1,SEMA6C,CSF1R,FOXD1,ARHGEF28,NDP,PRKG1,ZEB2,OLFM1,NTRK2,TRPV2,EPHA5,MGLL,SLITRK6,THY1,ALCAM,SEMA3C,LRTM2,SLIT2,VIM,CDH2,RET,MEF2C,NGF,BMPR1B,NRP2,EDNRA,ITGA4,GDF7,LAMB2,TIAM2,CNP,ETV1,LGI1,NRP1,UNC5D,PLXND1,CHN1,NTN3,FN1,NPR2,CELSR3,SEMA4G,PTK2,SEMA3D,CDK5,FZD3,SEMA5B,TTC8,PLXNB1,FOXP1,MAP2,B3GNT2,SLIT1,PRICKLE1,…
GO:BP	response to organic cyclic compound	GO:0014070	FALSE	3.1358e-15	14.5037	1142	1553	138	26963	P2RX1,PTGDS,ESR1,ADCYAP1R1,SOX10,RYR2,MAOB,HOXA10,PHEX,SP5,CTSK,PENK,COL1A1,NEFL,POSTN,KCNMB1,EN1,RGS4,SSTR5,TWIST2,CALCR,P2RX7,FGF10,CDO1,IGF2,ABCG2,FES,COLEC12,MMP2,CACNA1C,SCN5A,SERPINF1,TEK,ADIPOQ,PALM,BMP6,CYP8B1,CDA,OXTR,NTRK2,EDNRB,EPHA5,DRD3,THBD,PDE3A,DAB2,BMP4,TGFBR2,HRH1,SRD5A2,PKD2,ACTA1,HTR7,ADORA2A,RAMP3,GGT1,IRX1,RFTN1,SLIT2,MEF2C,AQP1,KCNJ8,SFRP1,RFTN2,FIBIN,SLC1A3,HTR1B,TBXA2R,FS…
GO:BP	positive regulation of protein modification process	GO:0031401	FALSE	3.50805e-15	14.4549	709	1553	100	26963	THBS4,C3,TRPC6,NTRK3,RASD2,PDGFRB,PDGFRA,P2RX7,FGF10,IGF2,PIK3R5,GREM1,FGF7,RELN,LIMCH1,CSF1R,TMEM119,ENG,RARRES2,TEK,ADIPOQ,BMP6,PRLR,NTRK2,EDNRB,APLNR,DAB2,BMP4,CRLF1,KDR,PECAM1,FLT4,SFRP2,CD74,ENPP2,IL11,CSPG4,RET,NGF,FNDC1,RASSF2,PLPP3,EDNRA,MOB3C,NRP1,ANGPT4,LAPTM5,RAMP1,HES1,FGFR3,IL31RA,INHBA,FAM20A,LYN,IL34,PDGFA,RASSF1,PIK3R3,FGFR1,CD3E,MRNIP,PTK2,P2RY1,FANCI,RAPGEF2,CDK5,FZD8,DDR2,CCND1…
GO:BP	regulation of MAPK cascade	GO:0043408	FALSE	3.90849e-15	14.408	667	1553	96	26963	DUSP3,ESR1,CRHR2,GRM4,GPR37L1,C3,DKK1,DUSP26,ACTA2,HTR2C,GDF6,CCL26,CYSLTR2,CXCL12,CALCR,PDGFRB,PDGFRA,P2RX7,FGF10,IGF2,PIK3R5,CSF1R,FBLN1,ABCA7,TEK,ADIPOQ,AKAP12,FLT1,ADRA1B,NTRK2,GADD45G,DAB2,BMP4,KDR,FLT4,CD74,MECOM,RAMP3,CDH2,IL11,CSPG4,RET,MEF2C,NGF,RASSF2,ADRA2A,EDNRA,PDE8A,PTPN6,EMILIN1,ITGA1,GPR183,NRP1,TNFAIP8L3,OPRM1,TLR3,LAPTM5,FGFR4,FGFR3,INHBA,IGFBP4,VRK3,LYN,FN1,PDGFA,FGFR1,NDRG4,SP…
GO:BP	response to oxygen-containing compound	GO:1901700	FALSE	4.2095e-15	14.3758	2004	1553	206	26963	P2RX1,ESR1,ALDOB,CRHR2,ABCC8,CYGB,GPR37L1,ADCYAP1R1,BRINP1,LHCGR,SOX10,ACP5,MAOB,HOXA10,PHEX,DKK1,CTSG,TRPC6,CTSK,SOD3,PENK,COL1A1,NEFL,POSTN,KCNMB1,COL6A2,EN1,RGS4,COL6A1,CXCL12,TWIST2,CALCR,PDGFRB,PDGFRA,P2RX7,FGF10,CDO1,IGF2,ABCG2,FES,MMP2,FBLN5,ANO1,COL3A1,OSR1,RARRES2,SARM1,SERPINF1,KCNK4,TEK,PDE1C,SLC2A5,ADIPOQ,AKAP12,TIE1,COL6A3,PALM,BMP6,CYP8B1,CDA,OXTR,EDNRB,KCNMA1,EPHA5,DRD3,CLDN5,THBD,…
GO:BP	regulation of cellular response to growth factor stimulus	GO:0090287	FALSE	4.33794e-15	14.3627	320	1553	61	26963	WFIKKN2,ADAMTS12,FBN2,SMOC2,CHRDL1,DKK1,ASPN,ITGA8,FGF10,GREM1,GPC3,MYOF,CHRD,FOXD1,ENG,TEK,HTRA3,CDH5,ZEB2,MMRN2,FGFRL1,BMP4,KDR,SFRP2,MYOCD,FSTL1,FBN1,ADGRA2,ZEB1,SULF1,RUNX2,SLIT2,NGF,CILP,SFRP1,TMEM204,EMILIN1,RBPMS2,ZNF423,NRP1,FST,TMEM108,HES1,ADAMTSL2,FGFR1,SPRY1,ITGA3,DMD,LOX,LTBP1,DCN,LDLRAD4,WNT4,RBPJ,GATA3,NRXN1,OVOL2,SKIL,SPRED2,SOST,FSTL3
GO:BP	morphogenesis of a branching structure	GO:0001763	FALSE	4.71283e-15	14.3267	226	1553	50	26963	MGP,ESR1,COL13A1,SOX10,PITX2,COL4A1,CXCL12,SHOX2,PDGFRA,FGF10,GREM1,GPC3,FGF7,FOXD1,ENG,HOXB7,TEK,WNT2B,FAT4,TIE1,BMP4,TGFBR2,PKD2,KDR,SFRP2,SEMA3C,SULF1,SLIT2,SFRP1,EDNRA,GDF7,NRP1,PLXND1,FGFR1,SPRY1,CTSH,TP63,LEF1,RXRA,WNT4,HOXA5,WNT6,GRHL2,KRAS,MYCN,SIX1,FZD5,GLI2,AREG,GDNF
GO:BP	regulation of phosphorylation	GO:0042325	FALSE	4.71283e-15	14.3267	868	1553	114	26963	DUSP3,THBS4,C3,DKK1,GFRA2,TRPC6,NTRK3,PDGFRB,PDGFRA,P2RX7,FGF10,IGF2,PIK3R5,GREM1,FGF7,RELN,LIMCH1,CSF1R,TMEM119,ENG,FBLN1,RARRES2,TEK,GJC2,ADIPOQ,PTPRB,CDH5,FGR,BMP6,PRLR,NTRK2,EDNRB,LDB2,APLNR,DAB2,BMP4,CRLF1,KDR,PECAM1,FLT4,THY1,SFRP2,BDKRB2,APOA1,CD74,HEG1,ENPP2,SLIT2,IL11,CSPG4,RET,NGF,FNDC1,RASSF2,PLPP3,SFRP1,EDNRA,PTPN6,MOB3C,NRP1,PKIG,ANGPT4,SRPX2,HES1,FGFR3,IL31RA,INHBA,FAM20A,LYN,IL34,F…
GO:BP	regulation of blood circulation	GO:1903522	FALSE	4.8109e-15	14.3178	268	1553	55	26963	GJA5,P2RX1,MYL4,CRHR2,KCNJ2,KCNH2,TBX18,CACNA1G,RYR2,BVES,HTR2C,RGS4,SLC8A1,SHOX2,MMP2,CACNA1C,SCN5A,ADRA1B,OXTR,EDNRB,MGLL,HRH1,EPAS1,IRX5,HTR7,HEY2,POPDC2,KCNJ8,PTGS1,ADRA2A,EDNRA,ITGA4,TBXA2R,SNTA1,GJC1,THRB,DOCK4,GAA,KCNE3,P2RX4,ALOX5,PKP2,ITGA9,RNF207,DMD,GRK2,HBEGF,RNLS,CX3CL1,TMEM65,PDE4B,ZC3H12A,ADORA1,MYH7B,CACNA1B
GO:BP	negative regulation of cell motility	GO:2000146	FALSE	5.79319e-15	14.2371	322	1553	61	26963	DUSP3,ROBO4,ABCC8,CYGB,ACAN,CDH11,PTPRM,PTN,CXCL12,MEOX2,GREM1,DLC1,LIMCH1,CHRD,COL3A1,ENG,FBLN1,SERPINF1,EMILIN2,PRKG1,ADIPOQ,TIE1,ZEB2,MMRN2,CLDN5,THY1,SFRP2,MYOCD,CD74,SULF1,SLIT2,EGFL7,MEF2C,PODN,STARD13,SFRP1,EMILIN1,PTPRG,ADAMTS9,TBXA2R,ANGPT4,DPEP1,PKP2,NDRG4,PTK2,DCN,MMP28,LDLRAD4,WNT4,DNAJA4,CX3CL1,OSBPL8,GADD45A,MCC,PTGER4,GATA3,DUSP1,NEDD9,ADORA1,CYP1B1,RGCC
GO:BP	camera-type eye development	GO:0043010	FALSE	6.34002e-15	14.1979	378	1553	67	26963	FBN2,DCX,ATP2B2,PITX2,COL4A1,NTRK3,LAMC3,PTPRM,PTN,PDGFRB,PDGFRA,FGF10,CACNA1C,DIO3,NDP,SERPINF1,ZEB2,CFH,NTRK2,BMP4,TGFBR2,CRYGN,SLITRK6,KDR,THY1,IRX5,NECTIN3,TWIST1,FBN1,ZEB1,VIM,RET,AQP1,BMPR1B,MERTK,COL8A2,NINJ1,LAMB2,COL8A1,NRP1,LPCAT1,THRB,HES1,LIM2,INHBA,PROM1,FJX1,EFEMP1,SPRY1,NES,FOXC1,BCAR3,TMEM135,RXRA,TTC8,TSPAN12,PRICKLE1,GATA3,TGIF1,SKIL,GRHL2,HMGN1,SPRED2,FZD5,MAF,CYP1B1,RD3
GO:BP	gliogenesis	GO:0042063	FALSE	6.80643e-15	14.1671	388	1553	68	26963	NTN1,DCX,ABCC8,GPR37L1,SH3TC2,SOX10,ACAN,PENK,NTRK3,COL6A1,LAMC3,CYSLTR2,PTN,FGF10,LAMA2,RELN,ANO1,CSF1R,COL3A1,NDP,GJC2,PTPRB,ZEB2,NTRK2,C1QA,DRD3,GPM6B,BMP4,KLF15,ADORA2A,ENPP2,VIM,CDH2,CSPG4,PLPP3,TNFRSF1B,TSPAN2,LAMB2,CNP,GPR183,P2RX4,HES1,LYN,IL34,FN1,EFEMP1,SLC45A3,CD9,DMD,PTK2,SHANK3,P2RY1,EIF2B4,GRK2,CDK5,HAPLN1,PARD3,HRAS,LEF1,CX3CL1,PRKCI,NAB1,NDRG1,FA2H,KRAS,MYCN,CNTN1,AREG
GO:BP	monoatomic cation transport	GO:0006812	FALSE	6.87254e-15	14.1629	1023	1553	127	26963	GJA5,P2RX1,NKAIN4,CRHR2,ATP1B4,KCNJ2,KCNH2,ATP2B2,ABCC8,ADCYAP1R1,SLC41A3,LHCGR,CACNA1G,RYR2,SLN,CACNA1H,TRPC6,HTR2C,KCNMB1,RGS4,SLC8A1,CXCL12,PDGFRB,P2RX7,MYLK,KCNK13,GEM,REM1,KCNAB1,KCNS3,CACNA1C,ANO1,SCARA5,SCN5A,GJA4,OSR1,KCNMB2,KCNK4,GJC2,KCNH5,KCNK2,KCNB2,ANXA6,TRPV2,EDNRB,KCNMA1,APLNR,DRD3,BMP4,RAMP2,HRH1,SLC13A4,PKD2,THY1,ADORA2A,RAMP3,MICU3,ANO6,STAC,FHL1,AQP1,NGF,KCNJ8,DPP6,TCN2,KCNA2,E…
GO:BP	positive regulation of protein metabolic process	GO:0051247	FALSE	8.55977e-15	14.0675	1085	1553	132	26963	MUSTN1,THBS4,C3,TRPC6,NTRK3,RASD2,PDGFRB,PDGFRA,P2RX7,FGF10,IGF2,PIK3R5,GREM1,GPC3,FGF7,RELN,LIMCH1,CSF1R,TMEM119,ENG,ECSCR,RARRES2,TEK,ADIPOQ,SPON1,RNF144A,BMP6,PRLR,NTRK2,EDNRB,APLNR,DAB2,BMP4,CRLF1,KDR,PECAM1,FLT4,SFRP2,CD74,ENPP2,VIM,IL11,CSPG4,RET,NGF,FNDC1,RASSF2,PLPP3,TNFRSF1B,ADRA2A,EDNRA,MOB3C,ZCCHC4,NRP1,LPCAT1,ANGPT4,S100A10,LAPTM5,RAMP1,ABCG1,HES1,FGFR4,FGFR3,IL31RA,INHBA,FAM20A,KLF2,…
GO:BP	negative regulation of cell migration	GO:0030336	FALSE	8.96933e-15	14.0472	307	1553	59	26963	DUSP3,ROBO4,ABCC8,CYGB,ACAN,CDH11,PTPRM,PTN,CXCL12,MEOX2,GREM1,DLC1,LIMCH1,CHRD,COL3A1,ENG,SERPINF1,EMILIN2,PRKG1,ADIPOQ,TIE1,ZEB2,MMRN2,CLDN5,THY1,SFRP2,MYOCD,CD74,SULF1,SLIT2,EGFL7,MEF2C,PODN,STARD13,SFRP1,EMILIN1,PTPRG,ADAMTS9,TBXA2R,ANGPT4,DPEP1,PKP2,NDRG4,PTK2,DCN,MMP28,LDLRAD4,WNT4,DNAJA4,CX3CL1,OSBPL8,GADD45A,MCC,PTGER4,DUSP1,NEDD9,ADORA1,CYP1B1,RGCC
GO:BP	response to nitrogen compound	GO:1901698	FALSE	9.32438e-15	14.0304	1146	1553	137	26963	P2RX1,ALDOB,CRHR2,ABCC8,LHCGR,RYR2,PHEX,CTSK,PENK,COL1A1,NEFL,EN1,RGS4,COL6A1,CXCL12,TWIST2,CALCR,P2RX7,CDO1,IGF2,ABCG2,CDH13,COLEC12,MMP2,COL3A1,RARRES2,TEK,ADIPOQ,PALM,CDA,OXTR,EDNRB,DRD3,THBD,PDE3A,LYPD1,HRH1,KLF15,SRD5A2,PKD2,FBN1,HTR7,ADORA2A,RAMP3,RFTN1,SLIT2,VIM,PTPRE,VCAM1,MEF2C,AQP1,PRKCQ,KCNJ8,TNS2,SFRP1,EDNRA,RFTN2,ITGA4,VWA2,SLC1A3,CAPN10,HTR1B,SGCB,SORBS2,DPEP1,OPRM1,P2RX6,TLR3,P2RX5…
GO:BP	bone mineralization	GO:0030282	FALSE	1.01161e-14	13.995	131	1553	37	26963	MGP,FBN2,CLEC3B,PHEX,ASPN,COL1A2,COL6A1,COMP,PTN,SLC8A1,P2RX7,GREM1,GPC3,CSF1R,TMEM119,OSR1,RFLNB,FGR,BMP6,GPM6B,BMP4,TWIST1,RUNX2,ANO6,MEF2C,BMPR1B,SRGN,ALOX5,PTHLH,SLC24A3,LOX,DDR2,SBDS,RXRA,WNT4,FOSL2,PRICKLE1
GO:BP	chondrocyte differentiation	GO:0002062	FALSE	1.19885e-14	13.9212	118	1553	35	26963	ADAMTS12,CYTL1,MUSTN1,ACAN,SCX,GDF6,COMP,SHOX2,COL11A1,GREM1,COL3A1,OSR1,RFLNB,WNT2B,BMP6,ANXA6,BMP4,TGFBR2,SFRP2,SULF1,RUNX2,MEF2C,BMPR1B,TGFBI,PRKG2,COL27A1,THRB,PTHLH,NPR2,FGFR1,EFEMP1,FOSL2,TRIP11,GLI2,MAF
GO:BP	cardiac muscle tissue development	GO:0048738	FALSE	1.20204e-14	13.9201	265	1553	54	26963	GJA5,FHL2,PITX2,TBX18,RYR2,BVES,DKK1,MYH11,RGS4,ZIC3,SHOX2,PDGFRB,COL11A1,PDGFRA,GREM1,FES,ENG,PRKG1,KCNK2,SGCD,FHOD3,BMP4,TGFBR2,MYOCD,HEG1,SYNE1,HEY2,MEF2C,POPDC2,KCNJ8,EDNRA,PI16,ADAMTS9,SGCB,TBX1,SORBS2,COL14A1,GJC1,SPEG,SGCG,PKP2,SLC25A4,FGFR1,FOXC1,RXRA,FADD,FOXP1,EGLN1,PRICKLE1,RBPJ,MAPK11,WNT3A,SIK1,TNNI1
GO:BP	regulation of cell projection organization	GO:0031344	FALSE	1.42615e-14	13.8458	769	1553	104	26963	ISLR2,LZTS3,NTN1,DCX,DKK1,TRPC6,NEFL,NTRK3,PCP4,PTN,CXCL12,SHOX2,P2RX7,FES,PRRX1,RELN,SEMA6C,SARM1,SERPINF1,DOCK11,PODXL,PALM,ZEB2,NTRK2,TRPV2,DAB2,BMP4,THY1,SFRP2,SEMA3C,ARHGAP24,HTR7,ENPP2,SYNE1,SLIT2,SPOCK1,PDPN,VIM,CDH2,CSPG4,RET,AQP1,NGF,CRMP1,CROCC,PRKCQ,DGKG,SFRP1,SCARF1,CAMK2B,PTPRG,TIAM2,NRP1,SERPINI1,HECW2,MNS1,PLXND1,NDNF,HES1,MOV10,CHN1,LYN,FN1,P3H1,FEZ1,FGFR1,EFEMP1,NDRG4,ITGA3,DMD,S…
GO:BP	cell-matrix adhesion	GO:0007160	FALSE	1.75621e-14	13.7554	225	1553	49	26963	ADAMTS12,DUSP3,COL13A1,NID1,POSTN,FREM1,CDH11,ITGA11,ITGA8,GREM1,CDH13,DLC1,LIMCH1,COL3A1,TEK,ARHGAP6,GPM6B,CD34,KDR,PECAM1,NID2,THY1,ENPP2,VCAM1,MADCAM1,EMILIN1,ITGA4,VWA2,ITGA1,NINJ1,ACER2,ADAMTS9,COL16A1,NRP1,EPDR1,S100A10,STON1,ITGA9,FN1,ITGA3,DMD,CD3E,PTK2,CDK5,CD36,WNT4,ITGA2,ITGB6,ITGA2B
GO:BP	cell chemotaxis	GO:0060326	FALSE	2.16672e-14	13.6642	322	1553	60	26963	CXCL14,SMOC2,THBS4,CTSG,CCL26,PTN,CXCL12,PDGFRB,PDGFRA,GREM1,MMP2,CSF1R,ENG,HOXB9,RARRES2,FLT1,CMKLR1,EDNRB,KDR,CD74,ENPP2,SLIT2,ANO6,VCAM1,PRKCQ,EDNRA,SLC8B1,LBP,IL16,ITGA1,NINJ1,GPR183,NRP1,DOCK4,DPEP1,P2RX4,ALOX5,ITGA9,ACKR4,LYN,IL34,FGFR1,NR4A1,PLEKHG5,PTK2,LOX,DYSF,MMP28,HBEGF,LEF1,SBDS,CCL4,CX3CL1,PDE4B,EGR3,DUSP1,VAV3,CH25H,MOSPD2,NEDD9
GO:BP	pattern specification process	GO:0007389	FALSE	2.23632e-14	13.6505	456	1553	74	26963	CHRDL1,PITX2,C3,HOXA10,DKK1,EN1,HOXC9,HOXC10,ZIC3,FGF10,MEOX2,GREM1,GPC3,RELN,CHRD,SATB2,FOXD1,OSR1,ENG,HOXB9,HOXB7,WNT2B,ZEB2,C1QA,APLNR,BMP4,TGFBR2,PKD2,BHLHE41,SFRP2,ZIC1,HOXB6,SEMA3C,ZEB1,IRX1,HEY2,MEF2C,BMPR1B,NRP2,EMX2,SFRP1,EDNRA,HOXD9,NRP1,FST,MNS1,HES1,RNF207,FGFR1,GALNT11,SPRY1,HOXB3,FOXC1,TP63,LEF1,SMAD5,TTC8,BHLHE40,PRICKLE1,RBPJ,RFNG,TGIF1,HOXA5,OVOL2,MAFB,WNT6,SIX1,FZD5,GLI2,ALX4,WN…
GO:BP	muscle contraction	GO:0006936	FALSE	2.53227e-14	13.5965	314	1553	59	26963	GJA5,P2RX1,MYL4,KCNJ2,KCNH2,CACNA1G,RYR2,ACTA2,COMP,MYLK,REM1,CACNA1C,SCN5A,PRKG1,ADRA1B,ANXA6,KBTBD13,OXTR,SGCD,EDNRB,KCNMA1,BDKRB2,MYOCD,HTR7,SULF1,RCSD1,STAC,KCNJ8,PTGS1,ADRA2A,EDNRA,TBXA2R,SNTA1,CALD1,DOCK4,GAA,KCNE3,ARG2,P2RX4,PKP2,CACNB1,RNF207,TPM4,NR4A1,DMD,TPM2,GRK2,RYR3,SYNM,SMAD5,PDE4B,PTGER4,ZC3H12A,ITGA2,PAWR,ADORA1,MYH7B,GDNF,TNNI1
GO:BP	regulation of tube diameter	GO:0035296	FALSE	3.17424e-14	13.4984	180	1553	43	26963	GJA5,P2RX1,CACNA1G,ACTA2,SOD3,HTR2C,KCNMB1,PTPRM,COMP,MMP2,CACNA1C,PRKG1,ADRA1B,OXTR,EDNRB,MGLL,HRH1,KDR,BDKRB2,HTR7,ADORA2A,KCNJ8,PTGS1,ADRA2A,EDNRA,ITGA4,ITGA1,HTR1B,TBXA2R,SNTA1,DOCK4,ALOX5,ITGA9,KLF2,SCPEP1,PTK2,P2RY1,GRK2,FOXC1,P2RY2,CX3CL1,CBS,ADORA1
GO:BP	blood vessel diameter maintenance	GO:0097746	FALSE	3.17424e-14	13.4984	180	1553	43	26963	GJA5,P2RX1,CACNA1G,ACTA2,SOD3,HTR2C,KCNMB1,PTPRM,COMP,MMP2,CACNA1C,PRKG1,ADRA1B,OXTR,EDNRB,MGLL,HRH1,KDR,BDKRB2,HTR7,ADORA2A,KCNJ8,PTGS1,ADRA2A,EDNRA,ITGA4,ITGA1,HTR1B,TBXA2R,SNTA1,DOCK4,ALOX5,ITGA9,KLF2,SCPEP1,PTK2,P2RY1,GRK2,FOXC1,P2RY2,CX3CL1,CBS,ADORA1
GO:BP	calcium ion transport	GO:0006816	FALSE	3.44687e-14	13.4626	430	1553	71	26963	P2RX1,CRHR2,ATP2B2,ADCYAP1R1,LHCGR,CACNA1G,RYR2,SLN,CACNA1H,TRPC6,HTR2C,RGS4,SLC8A1,CXCL12,PDGFRB,P2RX7,MYLK,GEM,REM1,CACNA1C,GJA4,GJC2,ANXA6,TRPV2,EDNRB,APLNR,BMP4,RAMP2,HRH1,PKD2,THY1,ADORA2A,RAMP3,MICU3,ANO6,STAC,NGF,KCNJ8,EDNRA,SLC8B1,IL16,PTPN6,CAMK2B,ATP2A3,CACNA2D2,OPRM1,P2RX6,RAMP1,P2RX5,P2RX4,HES1,CACNB1,LYN,SLC24A3,RGS9,DMD,HOMER3,TMEM37,CDK5,RYR3,DYSF,CX3CL1,SLC35G1,PDE4B,UBASH3B,PLCD1…
GO:BP	positive regulation of phosphorus metabolic process	GO:0010562	FALSE	3.68643e-14	13.4334	648	1553	92	26963	ADCYAP1R1,THBS4,LHCGR,C3,TRPC6,HTR2C,NTRK3,PDGFRB,PDGFRA,P2RX7,FGF10,IGF2,PIK3R5,GREM1,FGF7,RELN,ADGRF5,LIMCH1,CSF1R,TMEM119,ENG,RARRES2,TEK,ADIPOQ,BMP6,PRLR,NTRK2,EDNRB,APLNR,DAB2,BMP4,CRLF1,KDR,PECAM1,FLT4,SFRP2,CD74,ENPP2,IL11,CSPG4,RET,MEF2C,NGF,FNDC1,RASSF2,PLPP3,EDNRA,MOB3C,FABP3,NRP1,ANGPT4,HES1,FGFR3,IL31RA,INHBA,FAM20A,LYN,IL34,PDGFA,PIK3R3,FGFR1,CD3E,MRNIP,PTK2,P2RY1,RAPGEF2,CDK5,ZBTB20…
GO:BP	positive regulation of phosphate metabolic process	GO:0045937	FALSE	3.68643e-14	13.4334	648	1553	92	26963	ADCYAP1R1,THBS4,LHCGR,C3,TRPC6,HTR2C,NTRK3,PDGFRB,PDGFRA,P2RX7,FGF10,IGF2,PIK3R5,GREM1,FGF7,RELN,ADGRF5,LIMCH1,CSF1R,TMEM119,ENG,RARRES2,TEK,ADIPOQ,BMP6,PRLR,NTRK2,EDNRB,APLNR,DAB2,BMP4,CRLF1,KDR,PECAM1,FLT4,SFRP2,CD74,ENPP2,IL11,CSPG4,RET,MEF2C,NGF,FNDC1,RASSF2,PLPP3,EDNRA,MOB3C,FABP3,NRP1,ANGPT4,HES1,FGFR3,IL31RA,INHBA,FAM20A,LYN,IL34,PDGFA,PIK3R3,FGFR1,CD3E,MRNIP,PTK2,P2RY1,RAPGEF2,CDK5,ZBTB20…
GO:BP	regulation of tube size	GO:0035150	FALSE	3.86811e-14	13.4125	181	1553	43	26963	GJA5,P2RX1,CACNA1G,ACTA2,SOD3,HTR2C,KCNMB1,PTPRM,COMP,MMP2,CACNA1C,PRKG1,ADRA1B,OXTR,EDNRB,MGLL,HRH1,KDR,BDKRB2,HTR7,ADORA2A,KCNJ8,PTGS1,ADRA2A,EDNRA,ITGA4,ITGA1,HTR1B,TBXA2R,SNTA1,DOCK4,ALOX5,ITGA9,KLF2,SCPEP1,PTK2,P2RY1,GRK2,FOXC1,P2RY2,CX3CL1,CBS,ADORA1
GO:BP	positive regulation of MAPK cascade	GO:0043410	FALSE	4.34254e-14	13.3623	482	1553	76	26963	ESR1,CRHR2,GRM4,GPR37L1,C3,DKK1,ACTA2,HTR2C,GDF6,CCL26,CYSLTR2,CXCL12,CALCR,PDGFRB,PDGFRA,P2RX7,FGF10,IGF2,PIK3R5,CSF1R,ABCA7,TEK,AKAP12,FLT1,ADRA1B,NTRK2,GADD45G,BMP4,KDR,FLT4,CD74,RAMP3,CDH2,IL11,CSPG4,RET,MEF2C,NGF,RASSF2,ADRA2A,EDNRA,PDE8A,ITGA1,GPR183,NRP1,TNFAIP8L3,OPRM1,TLR3,LAPTM5,FGFR4,FGFR3,INHBA,IGFBP4,LYN,PDGFA,FGFR1,NDRG4,P2RY1,RAPGEF2,C1QTNF1,BCAR3,HRAS,CD36,WNT4,CCL4,NOD1,CX3CL1,GA…
GO:BP	embryonic organ morphogenesis	GO:0048562	FALSE	4.45703e-14	13.351	318	1553	59	26963	FBN2,NTN1,ATP2B2,PITX2,RYR2,CLIC5,HOXC9,ZIC3,TBX15,SHOX2,COL11A1,ITGA8,PDGFRA,FGF10,PRRX1,SATB2,OSR1,ENG,HOXB9,HOXB7,APLNR,BMP4,TGFBR2,SLITRK6,FRZB,PKD2,IRX5,ZIC1,TWIST1,HOXB6,FBN1,ZEB1,RUNX2,MEF2C,GATA2,EDNRA,HOXD9,MFAP5,RBPMS2,HES1,RNF207,FGFR1,EFEMP1,GJB6,HOXB3,FZD3,RBPJ,GATA3,HOXA5,OVOL2,MAFB,GRHL2,MYCN,SIX1,FZD5,TCF7,GLI2,ALX4,WNT3A
GO:BP	negative regulation of signal transduction	GO:0009968	FALSE	4.76025e-14	13.3224	1330	1553	150	26963	FHL2,WFIKKN2,ADAMTS12,FBN2,DUSP3,ESR1,CHRDL1,RGS5,ZNF536,CCDC3,GPR37L1,SOX10,DKK1,ASPN,DUSP26,RGS4,CXCL12,P2RX7,FGF10,GREM1,FAIM2,GPC3,DLC1,CHRD,GRK5,FBLN1,SARM1,HIC1,ABCA7,ADIPOQ,DKK2,HTRA3,PALM,MMRN2,TMEM88B,APLNR,DRD3,FGFRL1,PDE3A,DAB2,BMP4,FRZB,THY1,SFRP2,BDKRB2,MYOCD,TWIST1,RPH3AL,FBN1,APOA1,ARHGAP24,CD74,ADGRA2,MECOM,HEG1,SULF1,RUNX2,SLIT2,EGFL7,HEY2,CDH2,PDE10A,PTPRE,PRKCQ,GATA2,TNS2,RASSF…
GO:BP	positive regulation of cell adhesion	GO:0045785	FALSE	5.1599e-14	13.2874	504	1553	78	26963	SMOC2,EGFL6,NID1,CTSG,DUSP26,PTN,CXCL12,IGF2,MEGF10,CDH13,LAMA2,CHRD,FBLN1,EMILIN2,TEK,PODXL,COL26A1,CCDC80,DAB2,TGFBR2,KDR,THY1,APOA1,CD74,ENPP2,FBLN2,PDPN,RET,VCAM1,PRKCQ,PLPP3,MMRN1,EGFLAM,PTPN6,EMILIN1,ITGA4,NINJ1,LAMB2,ETS1,COL8A1,COL16A1,ECM2,NRP1,S100A10,TFE3,NDNF,ALOX5,HES1,FN1,ITGA3,DMD,CD3E,SPOCK2,PTK2,DYSF,ADK,LEF1,CD36,EDIL3,WNT4,CX3CL1,FADD,PTGER4,GATA3,ABI3BP,EGR3,VAV3,ITGA2,PAWR,LG…
GO:BP	regulation of plasma membrane bounded cell projection organization	GO:0120035	FALSE	6.85133e-14	13.1642	754	1553	101	26963	ISLR2,LZTS3,NTN1,DCX,DKK1,TRPC6,NEFL,NTRK3,PCP4,PTN,CXCL12,SHOX2,P2RX7,FES,PRRX1,RELN,SEMA6C,SARM1,SERPINF1,DOCK11,PODXL,PALM,ZEB2,NTRK2,TRPV2,DAB2,BMP4,THY1,SFRP2,SEMA3C,ARHGAP24,HTR7,ENPP2,SYNE1,SLIT2,SPOCK1,PDPN,VIM,CDH2,CSPG4,RET,AQP1,NGF,CRMP1,CROCC,PRKCQ,DGKG,SFRP1,SCARF1,CAMK2B,PTPRG,TIAM2,NRP1,SERPINI1,HECW2,MNS1,PLXND1,NDNF,HES1,CHN1,LYN,FN1,P3H1,FEZ1,FGFR1,EFEMP1,NDRG4,ITGA3,DMD,SEMA4G,…
GO:BP	positive regulation of protein phosphorylation	GO:0001934	FALSE	7.95365e-14	13.0994	560	1553	83	26963	THBS4,C3,TRPC6,NTRK3,PDGFRB,PDGFRA,P2RX7,FGF10,IGF2,PIK3R5,GREM1,FGF7,RELN,LIMCH1,CSF1R,TMEM119,ENG,RARRES2,TEK,ADIPOQ,BMP6,PRLR,NTRK2,EDNRB,APLNR,DAB2,BMP4,CRLF1,KDR,PECAM1,FLT4,SFRP2,CD74,ENPP2,IL11,CSPG4,RET,NGF,FNDC1,RASSF2,PLPP3,EDNRA,MOB3C,NRP1,ANGPT4,HES1,FGFR3,IL31RA,INHBA,FAM20A,LYN,IL34,PDGFA,PIK3R3,FGFR1,CD3E,MRNIP,PTK2,P2RY1,RAPGEF2,CDK5,FZD8,DDR2,CCND1,BCAR3,HBEGF,HRAS,CD36,CDKN1A,CX…
GO:BP	endothelial cell proliferation	GO:0001935	FALSE	7.97002e-14	13.0985	169	1553	41	26963	TNMD,THBS4,CCL26,PTPRM,CXCL12,FGF10,IGF2,CDH13,FGF7,ENG,TEK,FLT1,TIE1,BMP6,ZEB2,MMRN2,APLNR,CD34,BMP4,KDR,FLT4,APOA1,SULF1,EGFL7,MEF2C,GATA2,ITGA4,COL8A2,COL8A1,SPARC,ALOX5,HSPG2,COL18A1,ATOH8,FGFR1,NR4A1,DYSF,PRKX,EGR3,RGCC,F3
GO:BP	export from cell	GO:0140352	FALSE	9.15293e-14	13.0384	988	1553	121	26963	GJA5,P2RX1,PTGDS,C1QTNF5,CRHR2,KCNH2,ABCC8,CACNA1G,MAOB,NELL2,PRSS12,HTR2C,SSTR5,PCP4,COMP,CXCL12,P2RX7,FGF10,ABCG2,FES,FGF7,CACNA1C,ANO1,CD200,FOXD1,ENG,PRKG1,PDE1C,ADIPOQ,FGR,BMP6,ENTPD1,OXTR,NTRK2,EDNRB,IL13RA2,EPHA5,DRD3,DAB2,LGI3,RPH3AL,HTR7,SNCAIP,ADORA2A,ANO6,SYT1,IL11,MEF2C,AQP1,NGF,PRKCQ,KCNJ8,MERTK,GATA2,PTGS1,TNFRSF1B,KCNA2,ADRA2A,SFRP1,SLC8B1,SUCNR1,CAPN10,HTR1B,EXOC3L1,SLC9B2,KCNE3,O…
GO:BP	muscle cell development	GO:0055001	FALSE	9.71268e-14	13.0127	218	1553	47	26963	FHL2,WFIKKN2,PITX2,TBX18,BVES,MYH11,RGS4,COL6A1,COMP,SHOX2,PDGFRB,PGM5,PDGFRA,MEGF10,MYOF,ENG,PRKG1,SGCD,FHOD3,BMP4,RAMP2,MYOCD,ACTA1,HEY2,MEF2C,POPDC2,MYL9,EDNRA,PI16,SGCB,SORBS2,CACNA2D2,COL14A1,SPEG,NFATC2,HES1,SLC25A4,CSRP1,DMD,LOX,DYSF,KRT8,FOXP1,PRICKLE1,SIX1,CSRP2,RCAN1
GO:BP	nephron development	GO:0072006	FALSE	9.80599e-14	13.0085	170	1553	41	26963	NID1,ACTA2,PDGFRB,PDGFRA,GREM1,GPC3,FOXD1,OSR1,HOXB7,TEK,WNT2B,ADIPOQ,FAT4,PODXL,CFH,EDNRB,CD34,BMP4,KLF15,PKD2,PECAM1,SULF1,IRX1,RET,MEF2C,AQP1,EDNRA,LAMB2,HES1,PROM1,ITGA3,MPV17,NUP160,FOXC1,WNT4,GATA3,WNT6,SIX1,EGR1,GDNF,WNT7B
GO:BP	regulation of metal ion transport	GO:0010959	FALSE	1.02418e-13	12.9896	371	1553	64	26963	P2RX1,NKAIN4,CRHR2,KCNJ2,KCNH2,ATP2B2,ABCC8,ADCYAP1R1,LHCGR,CACNA1G,RYR2,SLN,TRPC6,KCNMB1,RGS4,CXCL12,PDGFRB,P2RX7,MYLK,GEM,REM1,KCNAB1,CACNA1C,SCN5A,GJC2,TRPV2,APLNR,DRD3,BMP4,PKD2,THY1,ADORA2A,ANO6,STAC,FHL1,NGF,DPP6,EDNRA,SLC8B1,IL16,PTPN6,SNTA1,KCNE3,P2RX5,P2RX4,HES1,CACNB1,LYN,RGS9,DMD,HOMER3,DYSF,CX3CL1,KLHL24,PDE4B,UBASH3B,HOMER2,RAPGEF3,SGK1,PAWR,CNTN1,SIK1,ADORA1,CACNA1B
GO:BP	brain development	GO:0007420	FALSE	1.07997e-13	12.9666	726	1553	98	26963	DCX,ATP2B2,GPR37L1,BRINP1,PITX2,COL4A1,DKK1,NEFL,EN1,CNTN4,ZIC3,CXCL12,PCDH18,FGF10,FAIM2,RELN,CHRD,CSF1R,COL3A1,LHX6,AMIGO2,PRKG1,WNT2B,FAT4,ZEB2,OXTR,NTRK2,EPHA5,BMP4,TGFBR2,SRD5A2,SFRP2,ZIC1,CRTAC1,MECOM,ZEB1,SLIT2,CDH2,AQP1,NRP2,GATA2,EMX2,KCNA2,SFRP1,GDF7,BBS1,CNP,ZNF423,NRP1,TACC1,NDNF,TMEM108,HES1,INHBA,INHBB,CIC,FEZ1,FGFR1,STK36,NES,GDPD5,AKNA,SHROOM4,DMD,CD3E,DCLK2,SHANK3,HOXB3,RAPGEF2,C…
GO:BP	metanephros development	GO:0001656	FALSE	1.11578e-13	12.9524	93	1553	30	26963	GDF6,PDGFRB,ITGA8,PDGFRA,FGF10,GREM1,GPC3,FOXD1,OSR1,ADIPOQ,FAT4,CD34,BMP4,PKD2,FBN1,IRX1,SLIT2,RET,AQP1,LAMB2,HES1,PDGFA,SPRY1,CTSH,FRAS1,WNT4,SIX1,EGR1,GDNF,WNT7B
GO:BP	regulation of chemotaxis	GO:0050920	FALSE	1.1811e-13	12.9277	236	1553	49	26963	CXCL14,SMOC2,DUSP3,THBS4,NTRK3,CCL26,PTN,CXCL12,PDGFRB,PDGFRA,FGF10,GREM1,CDH13,SEMA6C,CSF1R,RARRES2,CMKLR1,KDR,SEMA3C,CD74,ADGRA2,SLIT2,ANO6,EDNRA,SLC8B1,LBP,IL16,SUCNR1,NINJ1,GPR183,NRP1,P2RX4,LYN,IL34,FN1,FGFR1,SEMA4G,PTK2,SEMA3D,DYSF,MMP28,SEMA5B,CX3CL1,SLIT1,DUSP1,ITGA2,MOSPD2,NEDD9,WNT3A
GO:BP	cell junction assembly	GO:0034329	FALSE	1.18771e-13	12.9253	471	1553	74	26963	GJA5,DUSP3,LZTS3,NTN1,CDH20,DKK1,NTRK3,CDH11,CDH19,GREM1,CDH13,FARP1,DLC1,RELN,LIMCH1,AMIGO2,RHOC,TEK,CDH5,OXTR,NTRK2,ARHGAP6,APLNR,CLDN5,GPM6B,RAMP2,SLITRK6,KDR,PECAM1,THY1,ESAM,LRTM2,ENPP2,SLIT2,CDH2,MEF2C,KCNJ8,COL16A1,GJC1,NRP1,ZDHHC2,S100A10,STON1,PLXND1,SRPX2,PKP2,THBS2,ZDHHC12,FN1,CD9,GJB6,PTK2,SHANK3,PATJ,RAPGEF2,CDK5,PARD3,CDH18,WNT4,PLXNB1,UBE2V2,ILDR1,CRIPT,SLIT1,ABI3BP,NRXN1,GRHL2,ITG…
GO:BP	positive regulation of transport	GO:0051050	FALSE	1.56543e-13	12.8054	972	1553	119	26963	P2RX1,CRHR2,KCNJ2,KCNH2,DCX,ATP2B2,ABCC8,ADCYAP1R1,LHCGR,CACNA1G,C3,NELL2,TRPC6,HTR2C,KCNMB1,PCP4,CXCL12,PDGFRB,P2RX7,MYLK,AK1,GREM1,GPC3,RELN,CACNA1C,SEC16B,ANO1,SCN5A,CFP,ABCA7,TEK,GJC2,ADIPOQ,FGR,BMP6,OXTR,TRPV2,APLNR,DAB2,BMP4,KLF15,THY1,ZIC1,RPH3AL,APOA1,ADORA2A,SYNE1,CDH2,ANO6,SYT1,STAC,FHL1,ATP8A1,AQP1,PRKCQ,MERTK,AZIN2,GATA2,DPP6,EDNRA,LBP,FABP3,CAPN10,WIPF1,ZDHHC2,S100A10,ATP13A2,RNASEL,…
GO:BP	limb development	GO:0060173	FALSE	2.75134e-13	12.5605	199	1553	44	26963	GJA5,FBN2,AFF3,PITX2,HOXA10,DKK1,RSPO4,SCX,EN1,COL6A1,HOXC10,ZIC3,COMP,SHOX2,FGF10,MEOX2,GREM1,PRRX1,GPC3,CACNA1C,COL3A1,OSR1,SMOC1,BMP4,SFRP2,TWIST1,SEMA3C,MECOM,SULF1,RUNX2,FREM2,HOXD9,NPR2,FGFR1,DMD,FRAS1,TP63,LEF1,PRICKLE1,GRHL2,MYCN,GLI2,ALX4,FOXN1
GO:BP	appendage development	GO:0048736	FALSE	2.75134e-13	12.5605	199	1553	44	26963	GJA5,FBN2,AFF3,PITX2,HOXA10,DKK1,RSPO4,SCX,EN1,COL6A1,HOXC10,ZIC3,COMP,SHOX2,FGF10,MEOX2,GREM1,PRRX1,GPC3,CACNA1C,COL3A1,OSR1,SMOC1,BMP4,SFRP2,TWIST1,SEMA3C,MECOM,SULF1,RUNX2,FREM2,HOXD9,NPR2,FGFR1,DMD,FRAS1,TP63,LEF1,PRICKLE1,GRHL2,MYCN,GLI2,ALX4,FOXN1
GO:BP	coagulation	GO:0050817	TRUE	2.81107e-13	12.5511	183	1553	42	26963	P2RX1,ADAMTS18,F8,CTSG,COMP,PDGFRA,FBLN1,EMILIN2,PRKG1,VWF,CFH,ENTPD1,PEAR1,TFPI2,THBD,PLAT,F5,PDPN,ANO6,ENPP4,PRKCQ,MERTK,ADRA2A,MMRN1,PTPN6,EMILIN1,TBXA2R,F10,LYN,PDGFA,CD9,ENTPD2,PROS1,P2RY1,C1QTNF1,ANGPTL2,CD36,UBASH3B,WNT3A,TXK,F3,HS3ST5
GO:BP	secretion	GO:0046903	FALSE	4.60404e-13	12.3369	1083	1553	127	26963	GJA5,P2RX1,PTGDS,C1QTNF5,CRHR2,CORIN,ATP2B2,ABCC8,LHCGR,CACNA1G,MAOB,NELL2,PRSS12,HTR2C,SSTR5,PCP4,COMP,CXCL12,P2RX7,FGF10,CDO1,FES,FGF7,FBLN5,CACNA1C,ANO1,CD200,FOXD1,ABCC3,ENG,PRKG1,PDE1C,ADIPOQ,FGR,BMP6,PRLR,ENTPD1,OXTR,NTRK2,EDNRB,IL13RA2,EPHA5,DRD3,DAB2,LGI3,BDKRB2,RPH3AL,CD74,HTR7,SNCAIP,ADORA2A,SYT1,IL11,MEF2C,AQP1,NGF,PRKCQ,KCNJ8,MERTK,GATA2,PTGS1,TNFRSF1B,KCNA2,ADRA2A,SFRP1,EDNRA,SLC8B1,…
GO:BP	secretion by cell	GO:0032940	FALSE	4.98576e-13	12.3023	917	1553	113	26963	GJA5,P2RX1,PTGDS,C1QTNF5,CRHR2,ABCC8,CACNA1G,MAOB,NELL2,PRSS12,HTR2C,SSTR5,PCP4,COMP,CXCL12,P2RX7,FGF10,FES,FGF7,CACNA1C,ANO1,CD200,FOXD1,ENG,PRKG1,PDE1C,ADIPOQ,FGR,BMP6,ENTPD1,OXTR,NTRK2,EDNRB,IL13RA2,EPHA5,DRD3,DAB2,LGI3,RPH3AL,HTR7,SNCAIP,ADORA2A,SYT1,IL11,MEF2C,AQP1,NGF,PRKCQ,KCNJ8,MERTK,GATA2,PTGS1,TNFRSF1B,KCNA2,ADRA2A,SFRP1,SLC8B1,SUCNR1,CAPN10,HTR1B,EXOC3L1,SLC9B2,OPRM1,S100A10,ATP13A2,AL…
GO:BP	regulation of neurogenesis	GO:0050767	FALSE	7.33147e-13	12.1348	467	1553	72	26963	MME,ISLR2,NTN1,DCX,ABCC8,GPR37L1,BRINP1,SOX10,ACAN,TRPC6,NEFL,NTRK3,CYSLTR2,PTN,CXCL12,SHOX2,RELN,SEMA6C,CSF1R,SERPINF1,GJC2,ZEB2,NTRK2,TRPV2,DRD3,BMP4,KDR,BHLHE41,THY1,SEMA3C,ENPP2,SLIT2,VIM,HEY2,NGF,GATA2,TNFRSF1B,CAMK2B,TIAM2,NRP1,OPRM1,S100A10,PLXND1,HES1,LYN,IL34,FN1,SEMA4G,PTK2,SHANK3,SEMA3D,HOXB3,RAPGEF2,CDK5,HAPLN1,FZD3,SEMA5B,LEF1,PLXNB1,CX3CL1,PRKCI,BHLHE40,MAP2,SLIT1,NAP1L1,SKIL,KRAS,S…
GO:BP	cardiocyte differentiation	GO:0035051	FALSE	7.50741e-13	12.1245	188	1553	42	26963	FHL2,PITX2,TBX18,BVES,DKK1,MYH11,RGS4,SHOX2,PDGFRB,PDGFRA,GREM1,SOX18,PRKG1,SGCD,FHOD3,BMP4,MYOCD,TWIST1,SEMA3C,SYNE1,HEY2,VCAM1,MEF2C,POPDC2,KCNJ8,EDNRA,PI16,SGCB,SORBS2,COL14A1,SPEG,HES1,SLC25A4,INHBA,SPRY1,RXRA,FOXP1,PRICKLE1,RBPJ,ABI3BP,WNT3A,SIK1
GO:BP	blood coagulation	GO:0007596	FALSE	7.56073e-13	12.1214	180	1553	41	26963	P2RX1,ADAMTS18,F8,CTSG,COMP,PDGFRA,FBLN1,EMILIN2,PRKG1,VWF,CFH,ENTPD1,PEAR1,TFPI2,THBD,PLAT,F5,PDPN,ANO6,ENPP4,PRKCQ,MERTK,ADRA2A,MMRN1,PTPN6,EMILIN1,TBXA2R,F10,LYN,PDGFA,CD9,ENTPD2,PROS1,P2RY1,C1QTNF1,ANGPTL2,CD36,UBASH3B,WNT3A,TXK,F3
GO:BP	multicellular organismal-level homeostasis	GO:0048871	FALSE	8.80037e-13	12.0555	913	1553	112	26963	CYTL1,ABCC8,CLIC5,ACP5,SLN,LAMA4,CTSK,SCX,NXNL1,COL6A1,HOXC10,COMP,PDGFRB,P2RX7,FGF7,CRISPLD1,ADGRF5,CSF1R,COL3A1,TMEM119,NDP,NBEA,ADIPOQ,DOCK11,BMP6,ZEB2,CMKLR1,PRLR,SLC28A2,CFH,OXTR,TRPV2,EDNRB,LDB2,CLDN5,CD34,BMP4,KDR,EPAS1,BDKRB2,TWIST1,HOXB6,FSTL1,CD74,ADORA2A,MECOM,CDH2,MEF2C,AQP1,CROCC,MYCT1,MERTK,GATA2,PTGS1,TNS2,RASSF2,CYBRD1,ETS1,LMO2,BBS1,GPR183,ZNF423,COL14A1,LPCAT1,P4HTM,TFE3,ABCC6,N…
GO:BP	regulation of ossification	GO:0030278	FALSE	9.55357e-13	12.0198	135	1553	35	26963	MGP,FBN2,DKK1,COMP,PTN,SLC8A1,CALCR,P2RX7,GREM1,CSF1R,TMEM119,OSR1,RFLNB,BMP6,GPM6B,BMP4,TWIST1,RUNX2,ANO6,MEF2C,BMPR1B,SFRP1,SRGN,THRB,ALOX5,P3H1,GFRA4,DDR2,TOB2,RXRA,WNT4,PTGER4,RBPJ,GDF10,SOST
GO:BP	leukocyte migration	GO:0050900	FALSE	1.05989e-12	11.9747	380	1553	63	26963	CXCL14,THBS4,CTSG,CCL26,PTN,CXCL12,GREM1,MMP2,CSF1R,RARRES2,FLT1,PODXL,CMKLR1,EDNRB,CD34,PECAM1,THY1,PLVAP,CD74,SLIT2,ANO6,VCAM1,MADCAM1,EDNRA,SLC8B1,LBP,IL16,EMILIN1,ITGA4,ITGA1,NINJ1,JAM2,STK10,GPR183,DPEP1,P2RX4,ALOX5,ITGA9,LYN,IL34,ITGB2,ITGA3,CD9,PTK2,DYSF,MMP28,SBDS,CCL4,CX3CL1,FADD,PDE4B,PTGER4,GATA3,DUSP1,VAV3,ITGA2,PAWR,CH25H,MOSPD2,NEDD9,ADORA1,ITGA2B,GCNT1
GO:BP	response to hormone	GO:0009725	FALSE	1.05989e-12	11.9747	1035	1553	122	26963	FHL2,PTGDS,MME,ESR1,ALDOB,CRHR2,ZNF536,ABCC8,LHCGR,SOX10,PITX2,CACNA1H,MAOB,HOXA10,PHEX,RXFP2,CTSK,COL1A1,NEFL,SSTR5,COL6A1,CXCL12,TWIST2,CALCR,CDO1,IGF2,ABCG2,MMP2,COL3A1,RARRES2,SERPINF1,TEK,ADIPOQ,BMP6,PRLR,OXTR,NTRK2,EDNRB,EPHA5,PDE3A,DAB2,BMP4,RAMP2,KLF15,SRD5A2,ACTA1,FBN1,HTR7,RAMP3,SLIT2,PTPRE,MEF2C,AQP1,PRKCQ,KCNJ8,TNS2,ADRA2A,SFRP1,EDNRA,VWA2,FIBIN,CAPN10,HTR1B,SGCB,THRB,RAMP1,TIMP3,HES1…
GO:BP	fat cell differentiation	GO:0045444	FALSE	1.19768e-12	11.9217	259	1553	50	26963	CCDC3,LAMA4,HTR2C,GDF6,PDGFRA,FGF10,ADGRF5,GLIS1,GRK5,RARRES2,ADIPOQ,CMKLR1,SELENBP1,FRZB,SFRP2,MECOM,KCNJ8,GATA2,SFRP1,SULT1E1,MMP11,FABP3,BBS1,ZNF423,SH3PXD2B,TFE3,RNASEL,ALOX5,HES1,CTBP2,INHBB,NPR2,NR4A1,ALDH6A1,DYSF,CCND1,ARL4A,TTC8,FOSL2,LMO3,OSBPL8,ZNF516,TBL1X,ZC3H12A,ARID5B,KLF5,SIX1,RORA,WNT3A,GDF10
GO:BP	positive regulation of cell-substrate adhesion	GO:0010811	FALSE	1.19768e-12	11.9217	136	1553	35	26963	SMOC2,EGFL6,NID1,PTN,CDH13,FBLN1,TEK,COL26A1,CCDC80,DAB2,KDR,THY1,APOA1,ENPP2,FBLN2,EGFLAM,EMILIN1,NINJ1,COL8A1,COL16A1,ECM2,NRP1,S100A10,NDNF,FN1,ITGA3,DMD,CD3E,SPOCK2,CD36,EDIL3,WNT4,ABI3BP,NEDD9,VIT
GO:BP	ERK1 and ERK2 cascade	GO:0070371	FALSE	1.38406e-12	11.8588	353	1553	60	26963	DUSP3,ESR1,CRHR2,C3,DUSP26,ACTA2,HTR2C,CCL26,CYSLTR2,CXCL12,CALCR,PDGFRB,PDGFRA,FGF10,CSF1R,FBLN1,ABCA7,TEK,ADIPOQ,AKAP12,OXTR,DAB2,BMP4,KDR,FLT4,CD74,RAMP3,NGF,EDNRA,PDE8A,PTPN6,EMILIN1,GPR183,NRP1,TNFAIP8L3,OPRM1,FGFR4,FGFR3,INHBA,VRK3,LYN,FN1,PDGFA,NDRG4,SPRY1,DMD,P2RY1,CTSH,RAPGEF2,HRAS,CD36,CCL4,NOD1,CX3CL1,LMO3,PTGER4,GAREM1,NRXN1,DUSP1,SPRED2
GO:BP	positive regulation of phosphorylation	GO:0042327	FALSE	1.42219e-12	11.847	590	1553	83	26963	THBS4,C3,TRPC6,NTRK3,PDGFRB,PDGFRA,P2RX7,FGF10,IGF2,PIK3R5,GREM1,FGF7,RELN,LIMCH1,CSF1R,TMEM119,ENG,RARRES2,TEK,ADIPOQ,BMP6,PRLR,NTRK2,EDNRB,APLNR,DAB2,BMP4,CRLF1,KDR,PECAM1,FLT4,SFRP2,CD74,ENPP2,IL11,CSPG4,RET,NGF,FNDC1,RASSF2,PLPP3,EDNRA,MOB3C,NRP1,ANGPT4,HES1,FGFR3,IL31RA,INHBA,FAM20A,LYN,IL34,PDGFA,PIK3R3,FGFR1,CD3E,MRNIP,PTK2,P2RY1,RAPGEF2,CDK5,FZD8,DDR2,CCND1,BCAR3,HBEGF,HRAS,CD36,CDKN1A,CX…
GO:BP	kidney epithelium development	GO:0072073	FALSE	1.57001e-12	11.8041	160	1553	38	26963	GDF6,GREM1,GPC3,FOXD1,OSR1,HOXB7,WNT2B,ADIPOQ,FAT4,PODXL,EDNRB,CD34,BMP4,KLF15,CRLF1,PKD2,PECAM1,IRX1,SLIT2,RET,MEF2C,AQP1,SFRP1,EDNRA,LAMB2,ARG2,HES1,PROM1,FGFR1,SPRY1,FOXC1,SMAD5,WNT4,GATA3,WNT6,SIX1,GDNF,WNT7B
GO:BP	hemostasis	GO:0007599	FALSE	1.60793e-12	11.7937	184	1553	41	26963	P2RX1,ADAMTS18,F8,CTSG,COMP,PDGFRA,FBLN1,EMILIN2,PRKG1,VWF,CFH,ENTPD1,PEAR1,TFPI2,THBD,PLAT,F5,PDPN,ANO6,ENPP4,PRKCQ,MERTK,ADRA2A,MMRN1,PTPN6,EMILIN1,TBXA2R,F10,LYN,PDGFA,CD9,ENTPD2,PROS1,P2RY1,C1QTNF1,ANGPTL2,CD36,UBASH3B,WNT3A,TXK,F3
GO:BP	organelle organization	GO:0006996	FALSE	2.07012e-12	11.684	3489	1553	302	26963	DES,SYNPO2,CCDC170,ESR1,CRHR2,NEXN,PLEKHH2,DCX,ATP2B2,ELN,TUBAL3,NEFL,PDLIM3,NTRK3,RGS4,LMOD1,COL6A1,CNN1,CCL26,ARHGAP28,CCDC69,PDGFRB,PGM5,PDGFRA,P2RX7,FGF10,IGF2,GEM,FES,FARP1,FGF7,DLC1,RELN,LIMCH1,SEC16B,CSF1R,ARHGEF28,CAPN6,RHOC,RFLNB,PARVG,CDH5,FGR,PALM,ZEB2,KBTBD13,CFH,EPHA5,FHOD3,ARHGAP6,DRD3,SRPX,PDE3A,GPM6B,CD34,ABCD2,BMP4,CARMIL3,PKD2,KDR,PECAM1,KIFC3,EPAS1,THY1,ESAM,ACTA1,TEX11,APOA1,R…
GO:BP	regulation of immune system process	GO:0002682	FALSE	2.41717e-12	11.6167	1590	1553	165	26963	CXCL14,DUSP3,LRRC17,ESR1,C1QC,THBS4,C7,C3,ACP5,CTSG,MASP1,LRRC32,PTN,CXCL12,ENPP3,P2RX7,FGF10,IGF2,GREM1,FES,COLEC12,ADGRF5,CSF1R,COL3A1,CD200,LOXL3,RARRES2,CFP,SARM1,TEK,ADIPOQ,FGR,CMKLR1,PRLR,CFD,CFH,IL13RA2,C1QA,BMP4,TGFBR2,PECAM1,THY1,PLVAP,TWIST1,FBN1,APOA1,CD74,ADORA2A,ZEB1,GGT1,RFTN1,SLIT2,ANO6,PTPRE,VCAM1,MEF2C,MADCAM1,PRKCQ,KCNJ8,MERTK,GATA2,RASSF2,TNFRSF1B,SFRP1,EDNRA,SLC8B1,LBP,PTPN6,E…
GO:BP	cellular response to BMP stimulus	GO:0071773	FALSE	2.88875e-12	11.5393	179	1553	40	26963	ADAMTS12,CHRDL1,AMHR2,DKK1,SCX,GDF6,COMP,GREM1,GPC3,CHRD,FOXD1,ENG,HTRA3,CDH5,BMP6,BMP4,KDR,SFRP2,FSTL1,FBN1,SULF1,RUNX2,BMPR1B,SFRP1,GDF7,RBPMS2,ZNF423,FST,HES1,ITGA3,LEF1,SMAD5,RBPJ,GATA3,SKIL,FAM83G,WNT3A,EGR1,SOST,FSTL3
GO:BP	regulation of ERK1 and ERK2 cascade	GO:0070372	FALSE	2.88875e-12	11.5393	330	1553	57	26963	DUSP3,ESR1,CRHR2,C3,DUSP26,ACTA2,HTR2C,CCL26,CYSLTR2,CXCL12,CALCR,PDGFRB,PDGFRA,FGF10,CSF1R,FBLN1,ABCA7,TEK,ADIPOQ,AKAP12,DAB2,BMP4,KDR,FLT4,CD74,RAMP3,NGF,EDNRA,PDE8A,PTPN6,EMILIN1,GPR183,NRP1,TNFAIP8L3,OPRM1,FGFR4,FGFR3,INHBA,VRK3,LYN,FN1,PDGFA,NDRG4,SPRY1,DMD,P2RY1,RAPGEF2,HRAS,CD36,CCL4,NOD1,CX3CL1,LMO3,GAREM1,NRXN1,DUSP1,SPRED2
GO:BP	striated muscle cell differentiation	GO:0051146	FALSE	2.88875e-12	11.5393	330	1553	57	26963	FHL2,PITX2,TBX18,BVES,DKK1,MYH11,ADAMTS15,RGS4,COL6A1,CXCL12,SHOX2,PDGFRB,PGM5,PDGFRA,IGF2,GREM1,CSF1R,TMEM119,PRKG1,SGCD,FHOD3,BMP4,BHLHE41,MYOCD,ACTA1,SYNE1,HEY2,CDH2,MEF2C,POPDC2,KCNJ8,MYL9,PI16,SGCB,JAM2,SORBS2,COL14A1,PLEKHO1,SPEG,NFATC2,SLC25A4,NTN3,CSRP1,CD9,DMD,KRT8,MTPN,RXRA,FOXP1,PRICKLE1,KRAS,KLF5,SIX1,CSRP2,RCAN1,WNT3A,SIK1
GO:BP	response to BMP	GO:0071772	FALSE	2.88875e-12	11.5393	179	1553	40	26963	ADAMTS12,CHRDL1,AMHR2,DKK1,SCX,GDF6,COMP,GREM1,GPC3,CHRD,FOXD1,ENG,HTRA3,CDH5,BMP6,BMP4,KDR,SFRP2,FSTL1,FBN1,SULF1,RUNX2,BMPR1B,SFRP1,GDF7,RBPMS2,ZNF423,FST,HES1,ITGA3,LEF1,SMAD5,RBPJ,GATA3,SKIL,FAM83G,WNT3A,EGR1,SOST,FSTL3
GO:BP	respiratory system development	GO:0060541	FALSE	2.91243e-12	11.5357	265	1553	50	26963	MME,MGP,PITX2,PHEX,COL6A1,ZIC3,PDGFRB,PDGFRA,FGF10,GPC3,CRISPLD2,FGF7,ANO1,COL3A1,LOXL3,ADAMTS2,WNT2B,FGFRL1,BMP4,TGFBR2,KDR,EPAS1,FLT4,MYOCD,HEG1,PDPN,SPARC,THRB,SPEG,HES1,KLF2,CIC,ADAMTSL2,FGFR1,SPRY1,ITGA3,CTSH,LOX,LEF1,FOSL2,FOXP1,RBPJ,HOXA5,GRHL2,KRAS,MYCN,SIX1,GLI2,ITGB6,WNT7B
GO:BP	cellular localization	GO:0051641	FALSE	3.72201e-12	11.4292	3506	1553	302	26963	GJA5,P2RX1,PTGDS,FBN2,C1QTNF5,CUBN,ESR1,CHRDL1,CRHR2,NTN1,ATP2B2,ABCC8,ADCYAP1R1,SH3TC2,LHCGR,RYR2,CLIC5,BVES,COL1A1,NEFL,LAMP3,IGSF11,HTR2C,SSTR5,SORCS2,COMP,PTN,ITGA8,P2RX7,FGF10,GEM,FES,CDH13,GPC3,FARP1,FGF7,RELN,FBLN5,ATCAY,CACNA1C,CHRD,SEC16B,ANO1,CD200,NDP,NBEA,SARM1,ABCA7,TEK,PDE1C,ADIPOQ,STOM,CDH5,FGR,PALM,SLC28A2,KCNB2,ANXA6,NTRK2,EDNRB,SELENBP1,IL13RA2,EPHA5,APLNR,DRD3,DAB2,GPM6B,ABCD2,…
GO:BP	response to transforming growth factor beta	GO:0071559	FALSE	3.84501e-12	11.4151	276	1553	51	26963	WFIKKN2,FBN2,AMHR2,CLEC3B,ASPN,ACTA2,CTSK,PENK,COL1A1,POSTN,SCX,COL1A2,COL4A2,LRRC32,ITGA8,COL3A1,ENG,NDP,HTRA3,CDH5,ZEB2,CLDN5,PDE3A,DAB2,TGFBR2,MYOCD,FBN1,ZEB1,MEF2C,BMPR1B,CILP,SFRP1,EMILIN1,ADAMTSL2,SPRY1,ITGA3,PTK2,LOX,LTBP1,DDR2,LDLRAD4,SMAD5,WNT4,OVOL2,SKIL,SPRED2,BMP8A,FOS,ITGB6,GDF10,GDNF
GO:BP	regulation of biosynthetic process	GO:0009889	FALSE	3.88163e-12	11.411	5712	1553	448	26963	FHL2,SMOC2,CYTL1,FHL5,ESR1,CRHR2,ATP1B4,ZNF536,KCNH2,CCDC3,ABCC8,CYGB,MUSTN1,ADCYAP1R1,AFF3,LHCGR,SOX10,PITX2,TBX18,C1QTNF4,C3,ACP5,HOXA10,SP5,DKK1,DUSP26,GPAT2,ACTA2,MEF2B,COL1A1,POSTN,LAMP3,HTR2C,SCX,NTRK3,LUM,EN1,GDF6,ACTG2,HOXC9,LRRC32,HOXC10,ZIC3,COMP,TWIST2,TBX15,SHOX2,CALCR,ADAM33,PDGFRB,PRRX2,ITGA8,PDGFRA,P2RX7,FGF10,IGF2,MEOX2,GREM1,PRRX1,CDH13,FGF7,RELN,FBLN5,ADGRF5,SEC16B,CSF1R,SATB2,C…
GO:BP	regionalization	GO:0003002	FALSE	4.23246e-12	11.3734	412	1553	65	26963	PITX2,C3,HOXA10,DKK1,EN1,HOXC9,HOXC10,ZIC3,FGF10,MEOX2,GREM1,GPC3,RELN,CHRD,FOXD1,OSR1,ENG,HOXB9,HOXB7,WNT2B,ZEB2,C1QA,APLNR,BMP4,TGFBR2,PKD2,BHLHE41,SFRP2,HOXB6,SEMA3C,IRX1,HEY2,MEF2C,BMPR1B,NRP2,EMX2,SFRP1,EDNRA,HOXD9,NRP1,MNS1,HES1,RNF207,FGFR1,GALNT11,SPRY1,HOXB3,FOXC1,TP63,LEF1,BHLHE40,PRICKLE1,RBPJ,TGIF1,HOXA5,OVOL2,MAFB,SIX1,FZD5,GLI2,ALX4,WNT3A,GDNF,ARC,WNT7B
GO:BP	BMP signaling pathway	GO:0030509	FALSE	4.26086e-12	11.3705	165	1553	38	26963	CHRDL1,AMHR2,DKK1,SCX,GDF6,COMP,GREM1,GPC3,CHRD,FOXD1,ENG,HTRA3,CDH5,BMP6,BMP4,KDR,SFRP2,FSTL1,FBN1,SULF1,RUNX2,BMPR1B,SFRP1,GDF7,RBPMS2,ZNF423,FST,HES1,ITGA3,LEF1,SMAD5,RBPJ,SKIL,FAM83G,WNT3A,EGR1,SOST,FSTL3
GO:BP	peptidyl-tyrosine modification	GO:0018212	FALSE	4.43602e-12	11.353	241	1553	47	26963	THBS4,PDGFRB,PDGFRA,FGF10,IGF2,GREM1,FES,FGF7,RELN,CSF1R,TEK,ADIPOQ,FGR,BMP6,CRLF1,KDR,PECAM1,SFRP2,CD74,ENPP2,IL11,CSPG4,PLPP3,SFRP1,PTPN6,NRP1,ANGPT4,HES1,FGFR3,IL31RA,LYN,TPST1,FGFR1,EFEMP1,CD3E,PTK2,DDR2,HBEGF,CD36,ALK,DGKQ,PTGER4,NEDD9,CNTN1,AREG,EPGN,GDNF
GO:BP	embryo development ending in birth or egg hatching	GO:0009792	FALSE	4.58961e-12	11.3382	807	1553	101	26963	CUBN,DUSP3,SOX10,PITX2,DKK1,COL1A1,SCX,EN1,PPP4R4,HOXC9,ZIC3,TBX15,SHOX2,PDGFRB,COL11A1,PDGFRA,IGF2,ABCG2,MEOX2,PRRX1,ADGRF5,CHRD,SATB2,COL3A1,OSR1,HOXB9,SOX18,HOXB7,TIE1,ZEB2,BMP4,TGFBR2,PKD2,EPAS1,SFRP2,IRX5,PCDH12,TWIST1,HOXB6,SEMA3C,MECOM,ZEB1,HEG1,SULF1,RUNX2,SLIT2,HEY2,VCAM1,MEF2C,GATA2,SFRP1,EDNRA,GDF7,HOXD9,SPEG,ATF7,SEC24D,HES1,PLCD3,SH3PXD2A,KLF2,POLG2,FGFR1,GINS1,HOXB3,FOXC1,KRT8,FZD3,…
GO:BP	negative regulation of blood vessel morphogenesis	GO:2000181	FALSE	4.90673e-12	11.3092	113	1553	31	26963	CRHR2,TNMD,ABCC8,THBS4,COL4A2,PTPRM,PTN,STAB1,FBLN5,ECSCR,SERPINF1,TEK,TIE1,CLDN5,SULF1,STARD13,EMILIN1,ISM1,ADAMTS9,SPARC,ANGPT4,ALOX5,THBS2,KLF2,DCN,FOXC1,WNT4,GADD45A,PTGER4,HOXA5,RGCC
GO:BP	neural crest cell differentiation	GO:0014033	FALSE	5.6942e-12	11.2446	93	1553	28	26963	SOX10,PITX2,SEMA6C,ZEB2,ANXA6,EDNRB,BMP4,FRZB,TWIST1,SEMA3C,CDH2,RET,MEF2C,NRP2,SFRP1,EDNRA,NRP1,HES1,FN1,SEMA4G,SEMA3D,FOXC1,KBTBD8,SEMA5B,FBXL17,OVOL2,SIX1,GDNF
GO:BP	cellular response to transforming growth factor beta stimulus	GO:0071560	FALSE	5.95309e-12	11.2253	270	1553	50	26963	WFIKKN2,FBN2,AMHR2,CLEC3B,ASPN,ACTA2,CTSK,PENK,COL1A1,POSTN,SCX,COL1A2,COL4A2,LRRC32,ITGA8,COL3A1,ENG,NDP,HTRA3,CDH5,ZEB2,CLDN5,PDE3A,DAB2,TGFBR2,MYOCD,FBN1,ZEB1,MEF2C,BMPR1B,CILP,SFRP1,EMILIN1,ADAMTSL2,SPRY1,ITGA3,PTK2,LOX,LTBP1,DDR2,LDLRAD4,SMAD5,WNT4,OVOL2,SKIL,SPRED2,BMP8A,FOS,ITGB6,GDNF
GO:BP	negative regulation of vasculature development	GO:1901343	FALSE	6.30471e-12	11.2003	114	1553	31	26963	CRHR2,TNMD,ABCC8,THBS4,COL4A2,PTPRM,PTN,STAB1,FBLN5,ECSCR,SERPINF1,TEK,TIE1,CLDN5,SULF1,STARD13,EMILIN1,ISM1,ADAMTS9,SPARC,ANGPT4,ALOX5,THBS2,KLF2,DCN,FOXC1,WNT4,GADD45A,PTGER4,HOXA5,RGCC
GO:BP	cell activation	GO:0001775	FALSE	6.50403e-12	11.1868	1162	1553	130	26963	P2RX1,PTGDS,DUSP3,ADAMTS18,NTN1,CYGB,CTSG,ACTA2,LRRC32,COMP,CXCL12,ENPP3,PDGFRB,PDGFRA,P2RX7,FGF10,IGF2,FES,MEGF10,ADGRF5,CSF1R,CD200,LOXL3,EMILIN2,PRKG1,AKAP12,DOCK11,VWF,FGR,ZEB2,PRLR,CFH,ENTPD1,PEAR1,IL13RA2,C1QA,BMP4,TGFBR2,PLAT,THY1,MYOCD,CD74,ADORA2A,ZEB1,RUNX2,PDPN,PTPRE,VCAM1,MEF2C,PRKCQ,KCNJ8,MERTK,GATA2,TNFRSF1B,ADRA2A,MMRN1,SFRP1,LBP,PTPN6,EMILIN1,SUCNR1,CAMK2B,GPR183,PARP3,TLR3,ARG2,L…
GO:BP	chordate embryonic development	GO:0043009	FALSE	7.30067e-12	11.1366	790	1553	99	26963	CUBN,DUSP3,SOX10,PITX2,DKK1,COL1A1,SCX,EN1,PPP4R4,HOXC9,ZIC3,TBX15,SHOX2,PDGFRB,COL11A1,PDGFRA,IGF2,MEOX2,PRRX1,ADGRF5,CHRD,SATB2,COL3A1,OSR1,HOXB9,SOX18,HOXB7,TIE1,ZEB2,BMP4,TGFBR2,PKD2,EPAS1,SFRP2,IRX5,PCDH12,TWIST1,HOXB6,SEMA3C,MECOM,ZEB1,HEG1,SULF1,RUNX2,SLIT2,HEY2,VCAM1,MEF2C,GATA2,SFRP1,EDNRA,GDF7,HOXD9,SPEG,ATF7,SEC24D,HES1,PLCD3,SH3PXD2A,KLF2,POLG2,FGFR1,GINS1,HOXB3,FOXC1,KRT8,FZD3,KBTBD8…
GO:BP	positive regulation of cellular component organization	GO:0051130	FALSE	7.53081e-12	11.1232	1227	1553	135	26963	SYNPO2,DUSP3,ISLR2,NTN1,DCX,ABCC8,C3,NEFL,NTRK3,LMOD1,CCL26,PCP4,PTN,CXCL12,SHOX2,PDGFRB,P2RX7,IGF2,GREM1,FES,GPC3,RELN,LIMCH1,AMIGO2,CFP,RHOC,SERPINF1,ABCA7,TEK,DOCK11,CDH5,PALM,ZEB2,OXTR,NTRK2,TRPV2,DRD3,CLDN5,DAB2,BMP4,SLITRK6,KDR,THY1,APOA1,HTR7,LRTM2,ENPP2,SYNE1,SLIT2,PDPN,ANO6,SYNPO,SYT1,ATP8A1,RET,AQP1,NGF,CROCC,PRKCQ,MERTK,GATA2,SGO2,LBP,EMILIN1,SCARF1,CAMK2B,TIAM2,FRMPD4,COL16A1,NRP1,SER…
GO:BP	regulation of transmembrane receptor protein serine/threonine kinase signaling pathway	GO:0090092	FALSE	8.02627e-12	11.0955	263	1553	49	26963	WFIKKN2,FBN2,CHRDL1,DKK1,ASPN,GDF6,ITGA8,FGF10,GREM1,GPC3,CHRD,FOXD1,ENG,HTRA3,CDH5,BMP6,ZEB2,DAB2,BMP4,TGFBR2,KDR,SFRP2,MYOCD,FSTL1,FBN1,ZEB1,SULF1,CILP,SFRP1,EMILIN1,GDF7,RBPMS2,ZNF423,FST,HES1,INHBA,ADAMTSL2,SPRY1,ITGA3,LOX,LTBP1,LDLRAD4,RBPJ,OVOL2,SKIL,DACT2,SPRED2,SOST,FSTL3
GO:BP	sensory organ morphogenesis	GO:0090596	FALSE	8.52739e-12	11.0692	310	1553	54	26963	FBN2,NTN1,ATP2B2,PITX2,CLIC5,PTPRM,ZIC3,PTN,COL11A1,ITGA8,FGF10,PRRX1,DIO3,OSR1,NDP,CFH,NTRK2,BMP4,SLITRK6,FRZB,KDR,THY1,IRX5,ZIC1,NECTIN3,TWIST1,FBN1,ZEB1,AQP1,GATA2,EDNRA,COL8A2,COL8A1,OLFM3,MFAP5,THRB,COL5A1,PROM1,FJX1,FGFR1,EFEMP1,GJB6,FZD3,BCAR3,TTC8,TSPAN12,PRKCI,GATA3,MAFB,HMGN1,SIX1,FZD5,GLI2,WNT3A
GO:BP	regulation of endothelial cell proliferation	GO:0001936	FALSE	1.05959e-11	10.9749	146	1553	35	26963	TNMD,THBS4,CCL26,PTPRM,CXCL12,FGF10,IGF2,CDH13,FGF7,ENG,TEK,FLT1,TIE1,BMP6,MMRN2,APLNR,BMP4,KDR,FLT4,SULF1,EGFL7,MEF2C,GATA2,ITGA4,SPARC,ALOX5,HSPG2,COL18A1,ATOH8,FGFR1,NR4A1,DYSF,EGR3,RGCC,F3
GO:BP	neuron projection guidance	GO:0097485	FALSE	1.08842e-11	10.9632	247	1553	47	26963	NEXN,NTN1,NELL2,PTPRM,CXCL12,LAMA2,RELN,SEMA6C,CSF1R,FOXD1,NDP,EPHA5,ALCAM,SEMA3C,LRTM2,SLIT2,MEF2C,BMPR1B,NRP2,EDNRA,GDF7,LAMB2,ETV1,LGI1,NRP1,UNC5D,PLXND1,CHN1,NTN3,CELSR3,SEMA4G,SEMA3D,CDK5,FZD3,SEMA5B,TTC8,PLXNB1,FOXP1,B3GNT2,SLIT1,GATA3,GLI2,CNTN1,WNT3A,NRCAM,GDNF,WNT7B
GO:BP	axon guidance	GO:0007411	FALSE	1.08842e-11	10.9632	247	1553	47	26963	NEXN,NTN1,NELL2,PTPRM,CXCL12,LAMA2,RELN,SEMA6C,CSF1R,FOXD1,NDP,EPHA5,ALCAM,SEMA3C,LRTM2,SLIT2,MEF2C,BMPR1B,NRP2,EDNRA,GDF7,LAMB2,ETV1,LGI1,NRP1,UNC5D,PLXND1,CHN1,NTN3,CELSR3,SEMA4G,SEMA3D,CDK5,FZD3,SEMA5B,TTC8,PLXNB1,FOXP1,B3GNT2,SLIT1,GATA3,GLI2,CNTN1,WNT3A,NRCAM,GDNF,WNT7B
GO:BP	appendage morphogenesis	GO:0035107	FALSE	1.10657e-11	10.956	162	1553	37	26963	GJA5,FBN2,AFF3,PITX2,HOXA10,DKK1,EN1,COL6A1,HOXC10,ZIC3,SHOX2,FGF10,GREM1,PRRX1,GPC3,CACNA1C,COL3A1,OSR1,BMP4,SFRP2,TWIST1,SEMA3C,MECOM,SULF1,RUNX2,FREM2,HOXD9,NPR2,FGFR1,FRAS1,TP63,LEF1,PRICKLE1,GRHL2,MYCN,GLI2,ALX4
GO:BP	limb morphogenesis	GO:0035108	FALSE	1.10657e-11	10.956	162	1553	37	26963	GJA5,FBN2,AFF3,PITX2,HOXA10,DKK1,EN1,COL6A1,HOXC10,ZIC3,SHOX2,FGF10,GREM1,PRRX1,GPC3,CACNA1C,COL3A1,OSR1,BMP4,SFRP2,TWIST1,SEMA3C,MECOM,SULF1,RUNX2,FREM2,HOXD9,NPR2,FGFR1,FRAS1,TP63,LEF1,PRICKLE1,GRHL2,MYCN,GLI2,ALX4
GO:BP	glomerulus development	GO:0032835	FALSE	1.12569e-11	10.9486	76	1553	25	26963	NID1,ACTA2,PDGFRB,PDGFRA,OSR1,TEK,ADIPOQ,PODXL,CFH,EDNRB,CD34,BMP4,KLF15,PECAM1,SULF1,RET,MEF2C,AQP1,EDNRA,LAMB2,HES1,PROM1,MPV17,FOXC1,EGR1
GO:BP	peptidyl-tyrosine phosphorylation	GO:0018108	FALSE	1.24584e-11	10.9045	239	1553	46	26963	THBS4,PDGFRB,PDGFRA,FGF10,IGF2,GREM1,FES,FGF7,RELN,CSF1R,TEK,ADIPOQ,FGR,BMP6,CRLF1,KDR,PECAM1,SFRP2,CD74,ENPP2,IL11,CSPG4,PLPP3,SFRP1,PTPN6,NRP1,ANGPT4,HES1,FGFR3,IL31RA,LYN,FGFR1,EFEMP1,CD3E,PTK2,DDR2,HBEGF,CD36,ALK,DGKQ,PTGER4,NEDD9,CNTN1,AREG,EPGN,GDNF
GO:BP	collagen metabolic process	GO:0032963	FALSE	1.29541e-11	10.8876	117	1553	31	26963	CYGB,CTSK,COL1A1,SCX,COL1A2,COL6A1,PDGFRB,P2RX7,MMP2,ADAMTS2,ENG,BMP4,VIM,TNS2,EMILIN1,MMP11,COL5A1,P3H3,INHBA,FN1,P3H1,LTBP1,MMP28,DDR2,WNT4,FOSL2,RAPGEF3,ITGA2,GLI2,MMP10,RGCC
GO:BP	synapse organization	GO:0050808	FALSE	1.34658e-11	10.8708	539	1553	76	26963	LZTS3,C1QC,CHRDL1,NTN1,ATP2B2,C3,COL4A1,DKK1,NEFL,NTRK3,C1QL1,PTN,FARP1,RELN,CHRD,AMIGO2,NBEA,PALM,OXTR,NTRK2,EPHA5,C1QA,CNKSR2,SLITRK6,LRTM2,SLIT2,CDH2,SYNPO,MEF2C,NRP2,KCNJ8,LAMB2,CAMK2B,SRGN,FRMPD4,SORBS2,CACNA2D2,SPARC,SNTA1,NRP1,ZDHHC2,PLXND1,SRPX2,TMEM108,THBS2,CACNB1,CTBP2,ZDHHC12,SYBU,PDZRN3,FILIP1,PCDHGC3,ITGA3,PTK2,SHANK3,CDK5,MPP2,PLXNB1,UBE2V2,CRIPT,EGLN1,SLIT1,ABI3BP,NRXN1,UNC13B,ABH…
GO:BP	regulation of membrane potential	GO:0042391	FALSE	1.41455e-11	10.8494	486	1553	71	26963	GJA5,P2RX1,KCNJ2,KCNH2,TBX18,CACNA1G,RYR2,BVES,CACNA1H,IGSF11,NTRK3,RGS4,COL6A1,PTN,P2RX7,KCNK13,RELN,CACNA1C,ANO1,SCN5A,KCNMB2,NDP,KCNK4,KCNH5,KCNK2,NTRK2,KCNMA1,KDR,ADORA2A,SYNE1,ANO6,FHL1,MEF2C,POPDC2,KCNJ8,DPP6,KCNA2,SLC8B1,SNTA1,KCNE3,OPRM1,P2RX6,P2RX5,P2RX4,TMEM108,PKP2,KCNB1,TUSC2,TSPAN4,NPR2,DMD,SHANK3,GRK2,RNF122,CDK5,MPP2,DCN,TMEM135,CD36,CX3CL1,FOXP1,SLC4A4,PTPN3,NRXN1,UNC13B,PAWR,BNIP…
GO:BP	inorganic cation transmembrane transport	GO:0098662	FALSE	1.42613e-11	10.8458	776	1553	97	26963	P2RX1,KCNJ2,KCNH2,ATP2B2,ABCC8,ADCYAP1R1,SLC41A3,LHCGR,CACNA1G,RYR2,SLN,CACNA1H,TRPC6,HTR2C,KCNMB1,RGS4,SLC8A1,P2RX7,KCNK13,GEM,REM1,KCNAB1,KCNS3,CACNA1C,SCARA5,SCN5A,OSR1,KCNMB2,KCNK4,GJC2,KCNH5,KCNK2,KCNB2,ANXA6,TRPV2,EDNRB,KCNMA1,APLNR,BMP4,HRH1,SLC13A4,PKD2,THY1,MICU3,ANO6,STAC,AQP1,NGF,KCNJ8,DPP6,TCN2,KCNA2,EDNRA,SLC8B1,LRRC26,PTPN6,SLC1A3,KCNQ2,ATP2A3,CACNA2D2,SNTA1,SLC9B2,SLC20A1,KCNE3,OPR…
GO:BP	smooth muscle cell differentiation	GO:0051145	FALSE	1.54513e-11	10.811	77	1553	25	26963	PITX2,COMP,PDGFRB,ITGA8,FGF10,ENG,CFH,EDNRB,APLNR,BMP4,RAMP2,MYOCD,ZEB1,HEY2,MEF2C,EDNRA,TMEM204,SGCB,RBPMS2,NFATC2,HES1,WNT4,SIX1,RCAN1,WNT7B
GO:BP	response to chemical	GO:0042221	FALSE	1.67263e-11	10.7766	5487	1553	430	26963	CXCL14,FHL2,P2RX1,CYP2AB1,PTGDS,ADAMTS12,MME,SMOC2,CUBN,DUSP3,ESR1,ALDOB,CRHR2,NTN1,ZNF536,KCNH2,CCDC3,ABCC8,CYGB,GPR37L1,ADCYAP1R1,THBS4,BRINP1,AFF3,LHCGR,SOX10,PITX2,CACNA1G,C1QTNF4,RYR2,ACP5,CACNA1H,COL4A1,MAOB,HOXA10,PHEX,SP5,DKK1,CTSG,ASPN,RXFP2,TRPC6,CTSK,SOD3,PENK,COL1A1,NEFL,POSTN,LAMP3,HTR2C,CNTFR,KCNMB1,COL6A2,NTRK3,EN1,COL1A2,RGS4,SSTR5,COL6A1,CCL26,PTPRM,AS3MT,CYSLTR2,PTN,CXCL12,TWIST…
GO:BP	branching morphogenesis of an epithelial tube	GO:0048754	FALSE	1.90118e-11	10.721	173	1553	38	26963	MGP,ESR1,PITX2,COL4A1,CXCL12,PDGFRA,FGF10,GREM1,GPC3,FOXD1,ENG,HOXB7,TEK,WNT2B,FAT4,TIE1,BMP4,TGFBR2,PKD2,KDR,SFRP2,SLIT2,EDNRA,GDF7,NRP1,PLXND1,SPRY1,CTSH,LEF1,WNT4,HOXA5,WNT6,KRAS,MYCN,SIX1,GLI2,AREG,GDNF
GO:BP	regulation of body fluid levels	GO:0050878	FALSE	2.02684e-11	10.6932	356	1553	58	26963	GJA5,P2RX1,ADAMTS18,ATP2B2,F8,CTSG,COMP,PDGFRA,FGF10,CDO1,ANO1,FBLN1,EMILIN2,PRKG1,VWF,PRLR,CFH,ENTPD1,PEAR1,EDNRB,TFPI2,APLNR,THBD,PLAT,F5,ADORA2A,HEG1,PDPN,ANO6,ENPP4,AQP1,PRKCQ,MERTK,ADRA2A,MMRN1,PTPN6,EMILIN1,TBXA2R,F10,LYN,PDGFA,CD9,ENTPD2,PROS1,P2RY1,C1QTNF1,ANGPTL2,CCND1,P2RY2,CD36,FOSL2,UBASH3B,PTGER4,PRICKLE1,WNT3A,ADORA1,TXK,F3
GO:BP	transmembrane transport	GO:0055085	FALSE	2.04236e-11	10.6899	1528	1553	157	26963	GJA5,P2RX1,ESR1,KCNJ2,KCNH2,ATP2B2,ABCC8,ADCYAP1R1,SLC41A3,LHCGR,CACNA1G,RYR2,CLIC5,C3,SLN,CACNA1H,TRPC6,HTR2C,KCNMB1,RGS4,COL6A1,SLC8A1,P2RX7,ABCG2,KCNK13,GEM,AK1,GPC3,REM1,RELN,KCNAB1,KCNS3,CACNA1C,ANO1,SCARA5,SCN5A,GJA4,ABCC3,OSR1,KCNMB2,ABCA7,KCNK4,GJC2,SLC2A5,ADIPOQ,SLC26A8,KCNH5,STOM,KCNK2,SLC26A11,SLC28A2,KCNB2,ANXA6,TRPV2,EDNRB,KCNMA1,APLNR,ABCD2,BMP4,HRH1,KLF15,SLC13A4,PKD2,THY1,SLC43A2,…
GO:BP	Wnt signaling pathway	GO:0016055	FALSE	2.10326e-11	10.6771	448	1553	67	26963	CPZ,SOX10,PITX2,NID1,DKK1,COL1A1,RSPO4,COL6A1,FGF10,GREM1,GPC3,FOXD1,GRK5,NDP,HIC1,WNT2B,DKK2,LBX2,ZEB2,TMEM88B,EDNRB,DAB2,KLF15,FRZB,PKD2,SFRP2,ADGRA2,SULF1,CDH2,PLPP3,SFRP1,EDNRA,FRMD8,TMEM237,PBXIP1,ITGA3,CELSR3,TMEM132A,GRK6,LIMD1,FZD8,LGR5,CCND1,FZD3,LEF1,TMEM170B,WNT4,RPS12,MCC,WNT16,UBE2B,PYGO1,FBXW11,PRICKLE1,RBPJ,GATA3,KRT6A,WNT6,FZD5,GID8,XIAP,TCF7,AMER3,WNT3A,EGR1,SOST,WNT7B
GO:BP	positive regulation of DNA-templated transcription	GO:0045893	FALSE	2.3101e-11	10.6364	1742	1553	173	26963	CYTL1,FHL5,ESR1,KCNH2,SOX10,PITX2,TBX18,HOXA10,MEF2B,COL1A1,SCX,LUM,EN1,GDF6,HOXC10,ZIC3,TBX15,ITGA8,FGF10,IGF2,MEOX2,GREM1,PRRX1,CDH13,FGF7,FBLN5,SATB2,FOXD1,GLIS1,OSR1,ENG,NDP,HOXB9,SOX18,FOXD2,HOXB7,BMP6,ZEB2,LDB2,DRD3,DAB2,BMP4,KLF15,PKD2,EPAS1,SFRP2,FLI1,MYOCD,ZIC1,TWIST1,FOXD3,ERG,CD74,EBF3,MECOM,ZEB1,RUNX2,HEY2,IL11,RET,MEF2C,BMPR1B,GATA2,SFRP1,GDF7,HOXD9,ETS1,RBPMS,LMO2,TBX1,TFCP2L1,ETV1,…
GO:BP	regulation of response to external stimulus	GO:0032101	FALSE	2.48223e-11	10.6052	1110	1553	124	26963	CXCL14,ADAMTS12,SMOC2,DUSP3,ESR1,ADAMTS18,THBS4,C3,ACP5,NTRK3,CCL26,PTN,CXCL12,ENPP3,PDGFRB,PDGFRA,FGF10,IGF2,GREM1,CDH13,COLEC12,SEMA6C,CSF1R,RARRES2,SARM1,EMILIN2,PRKG1,ADIPOQ,CDH5,FGR,BMP6,CMKLR1,MMRN2,CFH,EDNRB,DRD3,MGLL,LY86,KDR,PLAT,APOA1,SEMA3C,CD74,ADGRA2,ADORA2A,GGT1,RFTN1,SLIT2,ANO6,ENPP4,KCNJ8,TNFRSF1B,MMRN1,EDNRA,SLC8B1,LBP,IL16,PTPN6,EMILIN1,SCARF1,SUCNR1,NINJ1,ETS1,GPR183,TBXA2R,NRP…
GO:BP	positive regulation of RNA biosynthetic process	GO:1902680	FALSE	2.6581e-11	10.5754	1745	1553	173	26963	CYTL1,FHL5,ESR1,KCNH2,SOX10,PITX2,TBX18,HOXA10,MEF2B,COL1A1,SCX,LUM,EN1,GDF6,HOXC10,ZIC3,TBX15,ITGA8,FGF10,IGF2,MEOX2,GREM1,PRRX1,CDH13,FGF7,FBLN5,SATB2,FOXD1,GLIS1,OSR1,ENG,NDP,HOXB9,SOX18,FOXD2,HOXB7,BMP6,ZEB2,LDB2,DRD3,DAB2,BMP4,KLF15,PKD2,EPAS1,SFRP2,FLI1,MYOCD,ZIC1,TWIST1,FOXD3,ERG,CD74,EBF3,MECOM,ZEB1,RUNX2,HEY2,IL11,RET,MEF2C,BMPR1B,GATA2,SFRP1,GDF7,HOXD9,ETS1,RBPMS,LMO2,TBX1,TFCP2L1,ETV1,…
GO:BP	regulation of secretion by cell	GO:1903530	FALSE	2.844e-11	10.5461	670	1553	87	26963	GJA5,P2RX1,CRHR2,ABCC8,CACNA1G,MAOB,NELL2,HTR2C,SSTR5,PCP4,CXCL12,P2RX7,FES,CACNA1C,ANO1,CD200,PRKG1,PDE1C,ADIPOQ,FGR,BMP6,ENTPD1,OXTR,NTRK2,IL13RA2,EPHA5,DRD3,DAB2,LGI3,RPH3AL,HTR7,SNCAIP,ADORA2A,SYT1,IL11,MEF2C,NGF,PRKCQ,GATA2,PTGS1,TNFRSF1B,KCNA2,ADRA2A,SFRP1,SLC8B1,CAPN10,HTR1B,SLC9B2,OPRM1,S100A10,ATP13A2,ALOX5,ABCG1,KCNB1,INHBA,SYBU,LYN,INHBB,P3H1,FGFR1,PNKD,TMEM132A,P2RY1,GRK2,CDK5,C1QTNF1…
GO:BP	positive regulation of nucleobase-containing compound metabolic process	GO:0045935	FALSE	2.92467e-11	10.5339	2072	1553	197	26963	SMOC2,CYTL1,FHL5,ESR1,CRHR2,KCNH2,SOX10,PITX2,TBX18,HOXA10,MEF2B,COL1A1,SCX,LUM,EN1,GDF6,HOXC10,ZIC3,TBX15,PDGFRB,ITGA8,P2RX7,FGF10,IGF2,MEOX2,GREM1,PRRX1,CDH13,FGF7,FBLN5,SATB2,FOXD1,GLIS1,OSR1,ENG,NDP,HOXB9,SOX18,FOXD2,HOXB7,BMP6,ZEB2,LDB2,DRD3,DAB2,BMP4,KLF15,PKD2,EPAS1,SFRP2,FLI1,MYOCD,ZIC1,TWIST1,FOXD3,ERG,CD74,EBF3,MECOM,ZEB1,RUNX2,HEY2,IL11,RET,MEF2C,BMPR1B,PRKCQ,GATA2,TNFRSF1B,SFRP1,GDF7,…
GO:BP	lung development	GO:0030324	FALSE	2.98731e-11	10.5247	236	1553	45	26963	MME,MGP,PITX2,PHEX,COL6A1,ZIC3,PDGFRB,PDGFRA,FGF10,GPC3,CRISPLD2,FGF7,COL3A1,LOXL3,ADAMTS2,WNT2B,BMP4,TGFBR2,KDR,EPAS1,FLT4,MYOCD,HEG1,PDPN,SPARC,THRB,HES1,KLF2,CIC,ADAMTSL2,FGFR1,SPRY1,ITGA3,CTSH,LOX,FOSL2,FOXP1,RBPJ,HOXA5,GRHL2,KRAS,MYCN,GLI2,ITGB6,WNT7B
GO:BP	monoatomic cation transmembrane transport	GO:0098655	FALSE	3.22418e-11	10.4916	799	1553	98	26963	P2RX1,KCNJ2,KCNH2,ATP2B2,ABCC8,ADCYAP1R1,SLC41A3,LHCGR,CACNA1G,RYR2,SLN,CACNA1H,TRPC6,HTR2C,KCNMB1,RGS4,SLC8A1,P2RX7,KCNK13,GEM,REM1,KCNAB1,KCNS3,CACNA1C,ANO1,SCARA5,SCN5A,OSR1,KCNMB2,KCNK4,GJC2,KCNH5,KCNK2,KCNB2,ANXA6,TRPV2,EDNRB,KCNMA1,APLNR,BMP4,HRH1,SLC13A4,PKD2,THY1,MICU3,ANO6,STAC,AQP1,NGF,KCNJ8,DPP6,TCN2,KCNA2,EDNRA,SLC8B1,LRRC26,PTPN6,SLC1A3,KCNQ2,ATP2A3,CACNA2D2,SNTA1,SLC9B2,SLC20A1,KCNE…
GO:BP	monoatomic ion transmembrane transport	GO:0034220	FALSE	3.25929e-11	10.4869	979	1553	113	26963	P2RX1,KCNJ2,KCNH2,ATP2B2,ABCC8,ADCYAP1R1,SLC41A3,LHCGR,CACNA1G,RYR2,CLIC5,SLN,CACNA1H,TRPC6,HTR2C,KCNMB1,RGS4,SLC8A1,P2RX7,KCNK13,GEM,REM1,RELN,KCNAB1,KCNS3,CACNA1C,ANO1,SCARA5,SCN5A,ABCC3,OSR1,KCNMB2,KCNK4,GJC2,SLC26A8,KCNH5,STOM,KCNK2,SLC26A11,KCNB2,ANXA6,TRPV2,EDNRB,KCNMA1,APLNR,BMP4,HRH1,SLC13A4,PKD2,THY1,MICU3,ANO6,STAC,AQP1,NGF,KCNJ8,DPP6,TCN2,KCNA2,EDNRA,SLC8B1,LRRC26,PTPN6,SLC1A3,KCNQ2,AT…
GO:BP	endochondral bone morphogenesis	GO:0060350	FALSE	3.29853e-11	10.4817	67	1553	23	26963	COL13A1,COL1A1,SCX,COMP,SHOX2,COL3A1,TMEM119,TEK,BMP6,ANXA6,BMP4,TGFBR2,RUNX2,MEF2C,BMPR1B,COL27A1,NPR2,FOXC1,FOSL2,NAB1,TRIP11,PEX7,CBS
GO:BP	inorganic ion transmembrane transport	GO:0098660	FALSE	3.65249e-11	10.4374	884	1553	105	26963	P2RX1,KCNJ2,KCNH2,ATP2B2,ABCC8,ADCYAP1R1,SLC41A3,LHCGR,CACNA1G,RYR2,CLIC5,SLN,CACNA1H,TRPC6,HTR2C,KCNMB1,RGS4,SLC8A1,P2RX7,KCNK13,GEM,REM1,KCNAB1,KCNS3,CACNA1C,ANO1,SCARA5,SCN5A,OSR1,KCNMB2,KCNK4,GJC2,SLC26A8,KCNH5,KCNK2,SLC26A11,KCNB2,ANXA6,TRPV2,EDNRB,KCNMA1,APLNR,BMP4,HRH1,SLC13A4,PKD2,THY1,MICU3,ANO6,STAC,AQP1,NGF,KCNJ8,DPP6,TCN2,KCNA2,EDNRA,SLC8B1,LRRC26,PTPN6,SLC1A3,KCNQ2,ATP2A3,SLC37A2,CAC…
GO:BP	osteoblast differentiation	GO:0001649	FALSE	3.98447e-11	10.3996	229	1553	44	26963	FHL2,FBN2,PENK,COL1A1,TWIST2,SHOX2,IGF2,GREM1,CHRD,SATB2,TMEM119,GLIS1,BMP6,SMOC1,BMP4,SFRP2,TWIST1,RUNX2,MEF2C,BMPR1B,RASSF2,SFRP1,SH3PXD2B,PANX3,FGFR1,PTK2,LIMD1,LOX,DDR2,IPO7,TP63,LEF1,SMAD5,WNT4,FOSL2,PTGER4,MAPK11,GLI2,BMP8A,WNT3A,AREG,CYP24A1,GDF10,WNT7B
GO:BP	cardiac chamber development	GO:0003205	FALSE	4.29632e-11	10.3669	186	1553	39	26963	GJA5,FHL2,PITX2,RYR2,SHOX2,COL11A1,SCN5A,ENG,TEK,KCNK2,APLNR,FGFRL1,BMP4,TGFBR2,SFRP2,MYOCD,SEMA3C,HEG1,SLIT2,HEY2,MEF2C,NRP2,KCNJ8,EDNRA,NRP1,PLXND1,HES1,PKP2,LTBP1,FOXC1,RXRA,TMEM65,EGLN1,RBPJ,GATA3,OVOL2,TRIP11,GRHL2,TNNI1
GO:BP	respiratory tube development	GO:0030323	FALSE	4.6276e-11	10.3346	239	1553	45	26963	MME,MGP,PITX2,PHEX,COL6A1,ZIC3,PDGFRB,PDGFRA,FGF10,GPC3,CRISPLD2,FGF7,COL3A1,LOXL3,ADAMTS2,WNT2B,BMP4,TGFBR2,KDR,EPAS1,FLT4,MYOCD,HEG1,PDPN,SPARC,THRB,HES1,KLF2,CIC,ADAMTSL2,FGFR1,SPRY1,ITGA3,CTSH,LOX,FOSL2,FOXP1,RBPJ,HOXA5,GRHL2,KRAS,MYCN,GLI2,ITGB6,WNT7B
GO:BP	regulation of cell activation	GO:0050865	FALSE	5.07704e-11	10.2944	632	1553	83	26963	DUSP3,ADAMTS18,CYGB,CTSG,ACTA2,LRRC32,ENPP3,PDGFRB,PDGFRA,FGF10,IGF2,ADGRF5,CSF1R,CD200,LOXL3,EMILIN2,PRKG1,FGR,PRLR,PEAR1,BMP4,TGFBR2,THY1,CD74,ADORA2A,ZEB1,PDPN,PTPRE,VCAM1,MEF2C,PRKCQ,MERTK,TNFRSF1B,MMRN1,SFRP1,LBP,PTPN6,EMILIN1,GPR183,PARP3,ARG2,LAPTM5,NFATC2,HES1,KMT5C,BTN1A1,FGL2,INPP5D,LYN,FN1,EXOSC6,PDGFA,FGFR1,CD9,FANCA,CD3E,C1QTNF1,FANCD2,DDR2,ADK,LEF1,SH3KBP1,CDKN1A,FADD,PELI1,UBASH3B,…
GO:BP	small GTPase-mediated signal transduction	GO:0007264	FALSE	5.67295e-11	10.2462	437	1553	65	26963	NTN1,ADCYAP1R1,COL1A2,PSD2,ARHGAP28,PDGFRB,FGF10,CDH13,FARP1,DLC1,RELN,COL3A1,ARHGEF28,RHOC,TEK,DOCK11,LPAR4,PECAM1,APOA1,ARHGAP24,HEG1,SLIT2,PDPN,CDH2,ELMO1,DOCK3,TAGAP,NGF,RASGEF1B,MRAS,STARD13,EDNRA,TIAM2,NRP1,DOCK4,RASGEF1A,PLCD4,RTKN,CHN1,USP50,RHOF,RASSF1,SPRY1,ITGA3,PLEKHG5,ARHGAP18,CHN2,RAPGEF2,RASA3,BCAR3,HRAS,CDKN1A,PLXNB1,RHOU,LPAR6,RHOV,FBXO8,RAB9A,SHOC2,ARHGAP12,RAPGEF3,VAV3,KRAS,RAB…
GO:BP	regulation of muscle system process	GO:0090257	FALSE	5.88626e-11	10.2302	259	1553	47	26963	GJA5,P2RX1,KCNJ2,ABCC8,PDE9A,RYR2,SLN,RGS4,REM1,CACNA1C,SCN5A,PRKG1,ADRA1B,ANXA6,KBTBD13,OXTR,MYOCD,HTR7,MEF2C,PTGS1,TNFRSF1B,ADRA2A,PI16,TBXA2R,CALD1,DOCK4,ARG2,P2RX4,PKP2,CACNB1,SLC25A4,RNF207,NR4A1,DMD,PTK2,GRK2,ADK,MTPN,FOXP1,PDE4B,PTGER4,ZC3H12A,ITGA2,PAWR,ADORA1,MYH7B,TNNI1
GO:BP	stem cell differentiation	GO:0048863	FALSE	7.44065e-11	10.1284	270	1553	48	26963	ESR1,SOX10,PITX2,ZIC3,PTN,PDGFRA,GREM1,SEMA6C,OSR1,SOX18,ZEB2,ANXA6,EDNRB,BMP4,TGFBR2,FRZB,SFRP2,MYOCD,TWIST1,SEMA3C,GGT1,RUNX2,CDH2,RET,MEF2C,NRP2,SFRP1,EDNRA,NRP1,HES1,FN1,FGFR1,SEMA4G,SEMA3D,SHC4,PHF19,FOXC1,KBTBD8,SEMA5B,TP63,FBXL17,LBH,PRICKLE1,RBPJ,OVOL2,SIX1,GDNF,WNT7B
GO:BP	regulation of heart contraction	GO:0008016	FALSE	7.67468e-11	10.1149	198	1553	40	26963	GJA5,MYL4,CRHR2,KCNJ2,KCNH2,TBX18,CACNA1G,RYR2,BVES,RGS4,SLC8A1,SHOX2,CACNA1C,SCN5A,ADRA1B,EDNRB,EPAS1,IRX5,HEY2,POPDC2,KCNJ8,EDNRA,SNTA1,GJC1,THRB,GAA,KCNE3,P2RX4,PKP2,RNF207,DMD,GRK2,HBEGF,RNLS,TMEM65,PDE4B,ZC3H12A,ADORA1,MYH7B,CACNA1B
GO:BP	calcium ion transmembrane transport	GO:0070588	FALSE	7.7125e-11	10.1128	328	1553	54	26963	P2RX1,ATP2B2,ADCYAP1R1,LHCGR,CACNA1G,RYR2,SLN,CACNA1H,TRPC6,HTR2C,SLC8A1,P2RX7,GEM,REM1,CACNA1C,GJC2,ANXA6,TRPV2,EDNRB,APLNR,BMP4,HRH1,PKD2,THY1,MICU3,ANO6,STAC,NGF,KCNJ8,EDNRA,SLC8B1,PTPN6,ATP2A3,CACNA2D2,OPRM1,P2RX6,P2RX5,P2RX4,CACNB1,LYN,SLC24A3,RGS9,DMD,TMEM37,RYR3,CX3CL1,SLC35G1,PDE4B,UBASH3B,PLCD1,RAPGEF3,PAWR,WNT3A,CACNA1B
GO:BP	regulation of calcium ion transport	GO:0051924	FALSE	8.03065e-11	10.0952	252	1553	46	26963	P2RX1,CRHR2,ATP2B2,ADCYAP1R1,LHCGR,CACNA1G,RYR2,SLN,TRPC6,RGS4,CXCL12,PDGFRB,P2RX7,MYLK,GEM,REM1,CACNA1C,GJC2,TRPV2,APLNR,BMP4,PKD2,THY1,ADORA2A,STAC,NGF,EDNRA,SLC8B1,IL16,PTPN6,P2RX5,P2RX4,HES1,CACNB1,LYN,RGS9,DMD,HOMER3,DYSF,CX3CL1,PDE4B,UBASH3B,HOMER2,RAPGEF3,PAWR,CACNA1B
GO:BP	developmental growth involved in morphogenesis	GO:0060560	FALSE	9.67255e-11	10.0145	272	1553	48	26963	ISLR2,ESR1,NTN1,DCX,NRN1,POSTN,NTRK3,CXCL12,FGF10,SEMA6C,CSF1R,PRKG1,ZEB2,OLFM1,TRPV2,MGLL,BMP4,TGFBR2,SFRP2,ALCAM,SEMA3C,SLIT2,SYT1,NGF,NRP2,SFRP1,EDNRA,ITGA4,LAMB2,NRP1,TMEM108,FN1,NPR2,SPRY1,SEMA4G,SEMA3D,CDK5,SEMA5B,MAP2,SLIT1,PRICKLE1,PAK6,SIX1,RIMS1,WNT3A,AREG,TNR,WNT7B
GO:BP	heart contraction	GO:0060047	FALSE	9.67255e-11	10.0145	235	1553	44	26963	GJA5,MYL4,CRHR2,KCNJ2,KCNH2,TBX18,CACNA1G,RYR2,BVES,RGS4,SLC8A1,SHOX2,CACNA1C,SCN5A,ADRA1B,SGCD,EDNRB,EPAS1,IRX5,HEY2,POPDC2,KCNJ8,EDNRA,SNTA1,GJC1,THRB,GAA,KCNE3,SGCG,P2RX4,PKP2,RNF207,DMD,GRK2,HBEGF,SMAD5,RNLS,TMEM65,PDE4B,ZC3H12A,ADORA1,MYH7B,TNNI1,CACNA1B
GO:BP	negative regulation of angiogenesis	GO:0016525	FALSE	9.69829e-11	10.0133	111	1553	29	26963	CRHR2,TNMD,ABCC8,THBS4,COL4A2,PTPRM,PTN,STAB1,FBLN5,ECSCR,SERPINF1,TEK,TIE1,CLDN5,SULF1,STARD13,EMILIN1,ISM1,ADAMTS9,SPARC,ANGPT4,ALOX5,THBS2,KLF2,DCN,FOXC1,GADD45A,HOXA5,RGCC
GO:BP	epithelial to mesenchymal transition	GO:0001837	FALSE	1.08681e-10	9.96384	158	1553	35	26963	COL1A1,GREM1,CHRD,LOXL3,ENG,RFLNB,OLFM1,DAB2,BMP4,TGFBR2,SFRP2,MYOCD,TWIST1,PDPN,HEY2,SFRP1,EDNRA,FGFR1,SPRY1,AKNA,PTK2,FOXC1,KBTBD8,LDLRAD4,LEF1,WNT4,MCRIP1,WNT16,RBPJ,GATA3,ZNF750,OVOL2,SPRED2,PAWR,RGCC
GO:BP	heart morphogenesis	GO:0003007	FALSE	1.09796e-10	9.95941	273	1553	48	26963	GJA5,FHL2,ELN,PITX2,RYR2,DKK1,ZIC3,SHOX2,COL11A1,ENG,TEK,FAT4,OLFM1,APLNR,FGFRL1,BMP4,TGFBR2,PKD2,SFRP2,TWIST1,SEMA3C,HEG1,SLIT2,HEY2,MEF2C,NRP2,KCNJ8,EDNRA,NRP1,GAA,COL5A1,PLXND1,HES1,PKP2,RNF207,SPRY1,FOXC1,RXRA,WNT16,EGLN1,PRICKLE1,RBPJ,GATA3,OVOL2,GRHL2,SIX1,WNT3A,TNNI1
GO:BP	regulation of transmembrane transport	GO:0034762	FALSE	1.18502e-10	9.92627	413	1553	62	26963	P2RX1,ESR1,KCNJ2,KCNH2,ADCYAP1R1,LHCGR,RYR2,C3,SLN,KCNMB1,RGS4,P2RX7,GEM,AK1,GPC3,REM1,RELN,KCNAB1,CACNA1C,SCN5A,GJC2,ADIPOQ,STOM,APLNR,BMP4,KLF15,THY1,ANO6,STAC,MEF2C,NGF,KCNJ8,AZIN2,DPP6,EDNRA,PTPN6,CAPN10,SNTA1,KCNE3,OPRM1,ARG2,RNASEL,P2RX5,P2RX4,CACNB1,LYN,RGS9,DMD,SHANK3,GRK2,DDI2,CX3CL1,KLHL24,OSBPL8,PRKCI,PDE4B,UBASH3B,NRXN1,RAPGEF3,IRS2,CA2,ARC
GO:BP	muscle organ development	GO:0007517	FALSE	1.22207e-10	9.9129	362	1553	57	26963	DES,CRHR2,ELN,COL19A1,PITX2,RYR2,BVES,SCX,CNTFR,COL6A1,SHOX2,COL11A1,IGF2,MYLK,MEOX2,MEGF10,COL3A1,ENG,FGFRL1,BMP4,MYOCD,ACTA1,TWIST1,HEG1,HEY2,FHL1,MEF2C,POPDC2,EDNRA,HOXD9,SGCB,ETV1,PKP2,VRK3,NR4A1,DMD,LOX,CDK5,SVIL,FOXC1,LEF1,RXRA,LDHA,FOXP1,EGLN1,RBPJ,SKIL,ARID5B,KRAS,KLF5,SIX1,ALX4,RCAN1,WNT3A,FOS,EGR1,TNNI1
GO:BP	regulation of actin filament-based process	GO:0032970	FALSE	1.27149e-10	9.89569	393	1553	60	26963	GJA5,SYNPO2,KCNJ2,PLEKHH2,ELN,RYR2,ACTA2,RGS4,LMOD1,CCL26,ARHGAP28,PDGFRB,DLC1,CACNA1C,LIMCH1,CSF1R,SCN5A,RHOC,FGR,ZEB2,EPHA5,FHOD3,ARHGAP6,GPM6B,CARMIL3,PECAM1,ESAM,APOA1,SLIT2,PDPN,SYNPO,MEF2C,PRKCQ,KANK4,CAPN10,SSH3,NRP1,KANK3,SH3PXD2B,S100A10,PKP2,ARHGAP18,SHANK3,SVIL,COTL1,MTPN,PARD3,HRAS,TTC8,WNT4,CX3CL1,PDE4B,WASHC3,PTGER4,RAPGEF3,NEDD9,FRMD7,ADORA1,RGCC,MYH7B
GO:BP	regulation of secretion	GO:0051046	FALSE	1.39397e-10	9.85575	749	1553	92	26963	GJA5,P2RX1,CRHR2,CORIN,ABCC8,CACNA1G,MAOB,NELL2,HTR2C,SSTR5,PCP4,CXCL12,P2RX7,FGF10,FES,CACNA1C,ANO1,CD200,PRKG1,PDE1C,ADIPOQ,FGR,BMP6,ENTPD1,OXTR,NTRK2,IL13RA2,EPHA5,DRD3,DAB2,LGI3,RPH3AL,CD74,HTR7,SNCAIP,ADORA2A,SYT1,IL11,MEF2C,AQP1,NGF,PRKCQ,GATA2,PTGS1,TNFRSF1B,KCNA2,ADRA2A,SFRP1,SLC8B1,CAPN10,HTR1B,SLC9B2,OPRM1,S100A10,ATP13A2,ALOX5,ABCG1,KCNB1,INHBA,SYBU,LYN,INHBB,P3H1,FGFR1,PNKD,TMEM132A,P…
GO:BP	actin filament organization	GO:0007015	FALSE	1.41827e-10	9.84824	457	1553	66	26963	SYNPO2,CRHR2,PLEKHH2,ELN,PDLIM3,RGS4,LMOD1,CNN1,CCL26,ARHGAP28,DLC1,LIMCH1,RHOC,RFLNB,ZEB2,KBTBD13,FHOD3,ARHGAP6,CARMIL3,PECAM1,ESAM,ACTA1,APOA1,SLIT2,SYNPO,ELMO1,LIMD2,PRKCQ,FAM171A1,KANK4,SSH3,CALD1,NRP1,KANK3,MYO5C,SH3PXD2B,S100A10,RHOF,MYO1D,MARCKSL1,TPM4,HIP1,SHROOM4,ARHGAP18,SHANK3,TPM2,AKAP2,CORO7,SVIL,COTL1,MTPN,TTC8,WNT4,SH3KBP1,RHOU,CX3CL1,RHOV,PRKCI,ARHGAP12,WASHC3,PTGER4,RAPGEF3,POF1B…
GO:BP	heart process	GO:0003015	FALSE	1.43181e-10	9.84411	247	1553	45	26963	GJA5,MYL4,CRHR2,KCNJ2,KCNH2,TBX18,CACNA1G,RYR2,BVES,RGS4,SLC8A1,SHOX2,CACNA1C,SCN5A,ADRA1B,SGCD,EDNRB,EPAS1,IRX5,RAMP3,HEY2,POPDC2,KCNJ8,EDNRA,SNTA1,GJC1,THRB,GAA,KCNE3,SGCG,P2RX4,PKP2,RNF207,DMD,GRK2,HBEGF,SMAD5,RNLS,TMEM65,PDE4B,ZC3H12A,ADORA1,MYH7B,TNNI1,CACNA1B
GO:BP	negative regulation of programmed cell death	GO:0043069	FALSE	1.51828e-10	9.81865	1066	1553	118	26963	FHL2,ESR1,SOX10,DKK1,RXFP2,NEFL,SCX,CNTFR,EN1,PCP4,COMP,CXCL12,TWIST2,PDGFRB,FGF10,GREM1,FAIM2,CSF1R,AMIGO2,OSR1,GRK5,TEK,CDH5,PRLR,NTRK2,EDNRB,DRD3,PDE3A,DAB2,BMP4,RAMP2,CRLF1,KDR,FLT4,SFRP2,BDKRB2,MYOCD,TEX11,TWIST1,FSTL1,CD74,ADORA2A,MECOM,SYNE1,PDPN,HEY2,MEF2C,AQP1,NGF,PRKCQ,MERTK,GATA2,SFRP1,EDNRA,TBX1,NRP1,ANGPT4,DPEP1,HK3,ARG2,PLXND1,LAPTM5,NDNF,ST3GAL1,SYVN1,SLC25A4,FN1,PCDHGC3,NES,TMEM13…
GO:BP	positive regulation of programmed cell death	GO:0043068	FALSE	1.52654e-10	9.81629	646	1553	83	26963	CTSK,NTRK3,PTN,PDGFRB,P2RX7,MMP2,DLC1,ECSCR,EMILIN2,ADIPOQ,AKAP12,OLFM1,KCNMA1,GADD45G,SRPX,BMP4,FRZB,SFRP2,ADORA2A,SLIT2,ANO6,RET,MEF2C,FNDC1,BMPR1B,RASSF2,TNFRSF1B,SFRP1,EMILIN1,ITGA4,ITGA1,PLEKHF1,CAMK2B,CAPN10,PHLDA1,TLR3,LAPTM5,SMPD2,INPP5D,COL18A1,INHBA,LYN,INHBB,MTCH1,TAF6,NR4A1,SPRY1,CTSH,GRK2,RNF122,RAPGEF2,CDK5,TP63,RXRA,LDHA,CDKN1A,NOD1,IRF8,FADD,PRKCI,FOXP1,PHLDA2,GADD45A,TNFAIP8,EGLN…
GO:BP	bone morphogenesis	GO:0060349	FALSE	1.64617e-10	9.78353	106	1553	28	26963	COL13A1,ACP5,SP5,COL1A1,FREM1,SCX,COMP,SHOX2,COL3A1,TMEM119,TEK,BMP6,ANXA6,BMP4,TGFBR2,TWIST1,RUNX2,MEF2C,BMPR1B,COL27A1,NPR2,FOXC1,FOSL2,NAB1,TRIP11,PEX7,FOXN3,CBS
GO:BP	forebrain development	GO:0030900	FALSE	1.64617e-10	9.78353	448	1553	65	26963	DCX,PITX2,DKK1,NEFL,ZIC3,CXCL12,FGF10,RELN,CHRD,CSF1R,COL3A1,LHX6,PRKG1,WNT2B,FAT4,ZEB2,OXTR,NTRK2,EPHA5,BMP4,SRD5A2,ZIC1,CRTAC1,MECOM,ZEB1,SLIT2,CDH2,AQP1,NRP2,GATA2,EMX2,KCNA2,GDF7,BBS1,CNP,NRP1,TACC1,NDNF,TMEM108,HES1,INHBA,INHBB,FEZ1,FGFR1,GDPD5,AKNA,DMD,DCLK2,SHANK3,RAPGEF2,CDK5,LEF1,NDE1,TTC8,WNT4,FOXP1,ALK,SLIT1,RBPJ,KRAS,CCDC85C,GLI2,WNT3A,TNR,WNT7B
GO:BP	platelet activation	GO:0030168	FALSE	1.71258e-10	9.76635	99	1553	27	26963	P2RX1,ADAMTS18,CTSG,COMP,PDGFRA,EMILIN2,PRKG1,VWF,CFH,ENTPD1,PEAR1,PDPN,PRKCQ,MERTK,ADRA2A,MMRN1,PTPN6,EMILIN1,LYN,PDGFA,CD9,ENTPD2,P2RY1,C1QTNF1,UBASH3B,WNT3A,TXK
GO:BP	peptidyl-amino acid modification	GO:0018193	FALSE	1.77375e-10	9.75111	648	1553	83	26963	THBS4,DKK1,TRPC6,NTRK3,RASD2,PDGFRB,PDGFRA,FGF10,IGF2,GREM1,FES,FGF7,RELN,CSF1R,LOXL3,TEK,ADIPOQ,MGAT5B,FGR,BMP6,NTRK2,KLF15,CRLF1,KDR,PECAM1,SFRP2,BDKRB2,APOA1,CD74,ENPP2,IL11,CSPG4,RET,NGF,RASSF2,PLPP3,SFRP1,PTPN6,SNTA1,NRP1,ANGPT4,ZDHHC2,GALNT16,P3H3,HES1,GALNT4,FGFR3,ZDHHC12,IL31RA,LYN,TPST1,FGFR1,EFEMP1,GALNT11,DMD,CD3E,PTK2,LOX,ZDHHC18,GRK2,CDK5,DDR2,BCAR3,HBEGF,PARD3,CD36,PRKX,ESCO1,GADD45…
GO:BP	positive regulation of transcription by RNA polymerase II	GO:0045944	FALSE	2.80156e-10	9.5526	1332	1553	138	26963	CYTL1,FHL5,ESR1,SOX10,PITX2,HOXA10,MEF2B,SCX,LUM,EN1,HOXC10,ZIC3,ITGA8,FGF10,IGF2,MEOX2,GREM1,PRRX1,CDH13,FBLN5,SATB2,FOXD1,GLIS1,OSR1,ENG,HOXB9,SOX18,FOXD2,HOXB7,BMP6,ZEB2,LDB2,DRD3,DAB2,BMP4,KLF15,PKD2,EPAS1,SFRP2,FLI1,MYOCD,ZIC1,TWIST1,FOXD3,ERG,EBF3,MECOM,ZEB1,RUNX2,HEY2,IL11,MEF2C,BMPR1B,GATA2,HOXD9,ETS1,LMO2,TFCP2L1,ETV1,ZNF521,THRB,SGSM1,S100A10,TFE3,TLR3,RNASEL,ATF7,NFATC2,HES1,CTBP2,INHB…
GO:BP	protein localization	GO:0008104	FALSE	2.86206e-10	9.54332	2606	1553	231	26963	GJA5,FBN2,C1QTNF5,CUBN,ESR1,CHRDL1,CRHR2,ABCC8,SH3TC2,LHCGR,RYR2,CLIC5,COL1A1,LAMP3,IGSF11,SSTR5,SORCS2,COMP,PTN,ITGA8,P2RX7,FGF10,GPC3,FARP1,FGF7,RELN,FBLN5,ATCAY,CACNA1C,CHRD,SEC16B,ANO1,CD200,NDP,NBEA,SARM1,ABCA7,TEK,PDE1C,ADIPOQ,STOM,CDH5,PALM,SLC28A2,KCNB2,EDNRB,SELENBP1,EPHA5,DRD3,DAB2,GPM6B,BMP4,LYPD1,RAMP2,PECAM1,THY1,ESAM,ZIC1,NECTIN3,RPH3AL,FBN1,CD74,ADORA2A,REEP1,RAMP3,HEG1,SYNE1,RFTN1…
GO:BP	metanephric nephron development	GO:0072210	FALSE	2.94625e-10	9.53073	39	1553	17	26963	PDGFRB,PDGFRA,GREM1,FOXD1,OSR1,ADIPOQ,CD34,BMP4,PKD2,IRX1,RET,AQP1,LAMB2,HES1,WNT4,EGR1,GDNF
GO:BP	signal release	GO:0023061	FALSE	3.75906e-10	9.42492	589	1553	77	26963	GJA5,P2RX1,CRHR2,ABCC8,MAOB,NELL2,HTR2C,SSTR5,PCP4,CXCL12,P2RX7,CACNA1C,ANO1,FOXD1,PDE1C,ADIPOQ,BMP6,ENTPD1,OXTR,NTRK2,EDNRB,EPHA5,DRD3,DAB2,RPH3AL,HTR7,SNCAIP,ADORA2A,SYT1,IL11,MEF2C,AQP1,NGF,KCNJ8,PTGS1,KCNA2,ADRA2A,SFRP1,SLC8B1,SUCNR1,CAPN10,HTR1B,EXOC3L1,SLC9B2,OPRM1,ALOX5,ABCG1,KCNB1,CTBP2,INHBA,SYBU,LYN,INHBB,FGFR1,NR4A1,PNKD,TMEM132A,P2RY1,C1QTNF1,RAB8B,PIM3,ACSL4,ILDR1,PTGER4,GATA3,PLCD1,…
GO:BP	ameboidal-type cell migration	GO:0001667	FALSE	3.91746e-10	9.407	245	1553	44	26963	FBN2,CYGB,SOX10,PITX2,ACTA2,GDF6,FGF10,GPC3,FGF7,SEMA6C,AKAP12,ZEB2,ANXA6,EDNRB,BMP4,TGFBR2,TWIST1,SEMA3C,ENPP2,CDH2,RET,AQP1,NRP2,EDNRA,ITGA4,PTPRG,NRP1,FN1,FGFR1,ITGA3,SEMA4G,PTK2,SEMA3D,CTSH,DDR2,HBEGF,SEMA5B,MCC,OVOL2,ARID5B,ITGA2,EPB41L4B,IRS2,GDNF
GO:BP	glial cell differentiation	GO:0010001	FALSE	3.93173e-10	9.40542	283	1553	48	26963	GPR37L1,SH3TC2,SOX10,ACAN,NTRK3,COL6A1,LAMC3,PTN,FGF10,LAMA2,RELN,ANO1,CSF1R,NDP,ZEB2,NTRK2,C1QA,DRD3,GPM6B,BMP4,KLF15,ADORA2A,ENPP2,VIM,CDH2,PLPP3,TNFRSF1B,TSPAN2,LAMB2,CNP,HES1,LYN,IL34,SLC45A3,DMD,EIF2B4,GRK2,CDK5,HAPLN1,PARD3,HRAS,LEF1,NAB1,NDRG1,FA2H,KRAS,MYCN,CNTN1
GO:BP	cellular macromolecule localization	GO:0070727	FALSE	4.10284e-10	9.38692	2616	1553	231	26963	GJA5,FBN2,C1QTNF5,CUBN,ESR1,CHRDL1,CRHR2,ABCC8,SH3TC2,LHCGR,RYR2,CLIC5,COL1A1,LAMP3,IGSF11,SSTR5,SORCS2,COMP,PTN,ITGA8,P2RX7,FGF10,GPC3,FARP1,FGF7,RELN,FBLN5,ATCAY,CACNA1C,CHRD,SEC16B,ANO1,CD200,NDP,NBEA,SARM1,ABCA7,TEK,PDE1C,ADIPOQ,STOM,CDH5,PALM,SLC28A2,KCNB2,EDNRB,SELENBP1,EPHA5,DRD3,DAB2,GPM6B,BMP4,LYPD1,RAMP2,PECAM1,THY1,ESAM,ZIC1,NECTIN3,RPH3AL,FBN1,CD74,ADORA2A,REEP1,RAMP3,HEG1,SYNE1,RFTN1…
GO:BP	negative regulation of cell development	GO:0010721	FALSE	4.79812e-10	9.31893	314	1553	51	26963	LRRC17,C1QC,NTN1,ABCC8,GPR37L1,BRINP1,SOX10,TRPC6,NTRK3,CYSLTR2,PTN,SEMA6C,LOXL3,RFLNB,ADIPOQ,EDNRB,DRD3,BMP4,FRZB,THY1,FBN1,SEMA3C,CD74,SLIT2,GATA2,SFRP1,NRP1,HES1,FGL2,PTHLH,INPP5D,LYN,NPR2,SEMA4G,PTK2,SEMA3D,RAPGEF2,CDK5,SEMA5B,TOB2,MAP2,UBASH3B,SLIT1,MAFB,ZC3H12A,MYCN,WNT3A,TNR,FSTL3,TTPA,WNT7B
GO:BP	regulation of macromolecule biosynthetic process	GO:0010556	FALSE	5.11964e-10	9.29076	5509	1553	423	26963	FHL2,SMOC2,CYTL1,FHL5,ESR1,CRHR2,ATP1B4,ZNF536,KCNH2,CCDC3,ABCC8,MUSTN1,AFF3,SOX10,PITX2,TBX18,C1QTNF4,C3,ACP5,HOXA10,SP5,DKK1,DUSP26,GPAT2,ACTA2,MEF2B,COL1A1,POSTN,LAMP3,SCX,NTRK3,LUM,EN1,GDF6,ACTG2,HOXC9,LRRC32,HOXC10,ZIC3,COMP,TWIST2,TBX15,SHOX2,CALCR,ADAM33,PDGFRB,PRRX2,ITGA8,PDGFRA,P2RX7,FGF10,IGF2,MEOX2,GREM1,PRRX1,CDH13,FGF7,RELN,FBLN5,SEC16B,CSF1R,SATB2,CD200,TMEM119,FOXD1,LOXL3,LHX6,GLIS…
GO:BP	artery development	GO:0060840	FALSE	5.29713e-10	9.27596	111	1553	28	26963	GJA5,COMP,PDGFRB,MYLK,PRRX1,ADGRF5,CHRD,COL3A1,ENG,APLNR,BMP4,TGFBR2,PKD2,MYOCD,HEY2,EDNRA,ADAMTS9,NRP1,GAA,PLXND1,HES1,LOX,LTBP1,FOXC1,PTGER4,PRICKLE1,RBPJ,SIX1
GO:BP	small molecule metabolic process	GO:0044281	FALSE	5.30994e-10	9.27491	1812	1553	173	26963	CYP2AB1,PTGDS,MME,CUBN,ALDOB,ATP2B2,CYGB,ADCYAP1R1,PDE9A,LHCGR,C3,CACNA1H,HPD,GPAT2,COL6A1,AS3MT,NAALAD2,ENPP3,AASS,P2RX7,CDO1,IGF2,ADCY2,AK1,MYOF,ATCAY,GGT5,CA10,NDP,GUCY1A2,SARM1,PRKG1,ADIPOQ,BMP6,CDA,CFH,ENTPD1,PDE1A,EDNRB,MGLL,DAB2,ABCD2,SRD5A2,UPP1,PPP1R3G,GFPT2,TWIST1,FBN1,APOA1,CD74,GGT1,PDPN,PDE10A,ENPP4,MOGAT1,AZIN2,PTGS1,CSAD,CHST12,PLPP3,NMNAT2,PDE8A,AFMID,SULT1E1,SLC1A3,ACER2,FABP3,SL…
GO:BP	regulation of endothelial cell migration	GO:0010594	FALSE	6.94001e-10	9.15864	177	1553	36	26963	SMOC2,ROBO4,PTPRM,PTN,IGF2,MEOX2,SERPINF1,TEK,MMRN2,BMP4,KDR,FLT4,ADGRA2,SLIT2,MEF2C,GATA2,STARD13,PLPP3,ETS1,ADAMTS9,SPARC,TBXA2R,NRP1,ANGPT4,P2RX4,SRPX2,COL18A1,ATOH8,FGFR1,DCN,DNAJA4,FOXP1,GADD45A,GATA3,ZC3H12A,RGCC
GO:BP	integrin-mediated signaling pathway	GO:0007229	FALSE	9.35181e-10	9.0291	106	1553	27	26963	ITGA7,NID1,ITGA11,PTN,ITGA8,LAMA2,COL3A1,LOXL3,FGR,THY1,APOA1,MADCAM1,PLPP3,ITGA4,ITGA1,LAMB2,NRP1,ITGA9,FN1,ITGB2,ITGA3,PTK2,VAV3,ITGA2,ITGB6,ITGA2B,TXK
GO:BP	trans-synaptic signaling	GO:0099537	FALSE	9.76266e-10	9.01043	886	1553	101	26963	P2RX1,MME,CHRDL1,CRHR2,NRN1,ATP2B2,ABCC8,PDE9A,CACNA1G,DKK1,PENK,NEFL,IGSF11,HTR2C,CDH11,RGS4,SORCS2,RASD2,PTN,P2RX7,LAMA2,FARP1,RELN,CACNA1C,CHRD,ADIPOQ,AKAP12,OXTR,NTRK2,DRD3,MGLL,LYPD1,HRH1,KDR,PLAT,RPH3AL,HTR7,SNCAIP,ADORA2A,SYNE1,CDH2,SYNPO,SYT1,MEF2C,NGF,KCNJ8,ADRA2A,CAMK2B,SLC1A3,SRGN,HTR1B,LGI1,CACNA2D2,MYCBPAP,GJC1,ZDHHC2,OPRM1,P2RX6,P2RX5,P2RX4,TMEM108,KCNB1,CACNB1,CTBP2,ZDHHC12,SYBU,NP…
GO:BP	regulation of biomineral tissue development	GO:0070167	FALSE	1.01392e-09	8.99399	99	1553	26	26963	MGP,FBN2,ASPN,COMP,PTN,SLC8A1,P2RX7,GREM1,CSF1R,TMEM119,OSR1,RFLNB,BMP6,GPM6B,BMP4,TWIST1,HEY2,ANO6,MEF2C,BMPR1B,SRGN,ALOX5,DDR2,RXRA,WNT4,WNT6
GO:BP	negative regulation of apoptotic process	GO:0043066	FALSE	1.02462e-09	8.98944	1036	1553	113	26963	FHL2,ESR1,SOX10,DKK1,RXFP2,NEFL,SCX,CNTFR,EN1,PCP4,COMP,CXCL12,TWIST2,PDGFRB,FGF10,GREM1,FAIM2,CSF1R,AMIGO2,OSR1,GRK5,TEK,CDH5,PRLR,NTRK2,EDNRB,DRD3,PDE3A,DAB2,BMP4,RAMP2,CRLF1,KDR,FLT4,SFRP2,BDKRB2,MYOCD,TEX11,TWIST1,FSTL1,CD74,ADORA2A,SYNE1,PDPN,HEY2,MEF2C,AQP1,NGF,PRKCQ,MERTK,GATA2,SFRP1,EDNRA,TBX1,NRP1,ANGPT4,DPEP1,ARG2,PLXND1,NDNF,ST3GAL1,SYVN1,SLC25A4,FN1,PCDHGC3,NES,PTK2,CTSH,GRK2,OGG1,DDR…
GO:BP	regulation of muscle contraction	GO:0006937	FALSE	1.16938e-09	8.93204	163	1553	34	26963	GJA5,P2RX1,KCNJ2,RYR2,REM1,CACNA1C,SCN5A,PRKG1,ADRA1B,ANXA6,KBTBD13,OXTR,MYOCD,HTR7,PTGS1,ADRA2A,TBXA2R,CALD1,DOCK4,ARG2,P2RX4,PKP2,CACNB1,RNF207,NR4A1,DMD,GRK2,PDE4B,PTGER4,ZC3H12A,ITGA2,PAWR,ADORA1,MYH7B
GO:BP	negative regulation of cell adhesion	GO:0007162	FALSE	1.20054e-09	8.92062	322	1553	51	26963	DUSP3,ADAMTS18,ACP5,CTSG,COL1A1,POSTN,LRRC32,CXCL12,CDH13,MMP2,DLC1,LOXL3,FBLN1,PRKG1,ADIPOQ,PODXL,BMP6,EPHA5,ARHGAP6,BMP4,APOA1,CD74,ADORA2A,ENPP2,SPOCK1,PTPN6,ACER2,JAM2,ARG2,PLXND1,LAPTM5,HSPG2,BTN1A1,FGL2,AKNA,MELTF,CD9,PTK2,C1QTNF1,PLXNB1,PELI1,UBASH3B,DUSP1,ZC3H12A,CBLB,DACT2,PAWR,LGALS1,CYP1B1,TNR,RGCC
GO:BP	positive regulation of apoptotic process	GO:0043065	FALSE	1.43234e-09	8.84395	629	1553	79	26963	CTSK,NTRK3,PTN,PDGFRB,P2RX7,MMP2,DLC1,ECSCR,EMILIN2,ADIPOQ,AKAP12,OLFM1,KCNMA1,GADD45G,SRPX,BMP4,FRZB,SFRP2,ADORA2A,SLIT2,ANO6,RET,MEF2C,FNDC1,BMPR1B,RASSF2,TNFRSF1B,SFRP1,EMILIN1,ITGA4,ITGA1,PLEKHF1,CAMK2B,CAPN10,PHLDA1,TLR3,SMPD2,INPP5D,COL18A1,INHBA,LYN,INHBB,MTCH1,TAF6,NR4A1,SPRY1,CTSH,GRK2,RNF122,RAPGEF2,CDK5,TP63,RXRA,LDHA,NOD1,IRF8,FADD,PRKCI,PHLDA2,GADD45A,TNFAIP8,EGLN1,HOXA5,NACC2,SKIL,D…
GO:BP	anterograde trans-synaptic signaling	GO:0098916	FALSE	1.43528e-09	8.84306	880	1553	100	26963	P2RX1,MME,CHRDL1,CRHR2,NRN1,ATP2B2,ABCC8,PDE9A,CACNA1G,DKK1,PENK,NEFL,IGSF11,HTR2C,CDH11,RGS4,SORCS2,RASD2,PTN,P2RX7,LAMA2,RELN,CACNA1C,CHRD,ADIPOQ,AKAP12,OXTR,NTRK2,DRD3,MGLL,LYPD1,HRH1,KDR,PLAT,RPH3AL,HTR7,SNCAIP,ADORA2A,SYNE1,CDH2,SYNPO,SYT1,MEF2C,NGF,KCNJ8,ADRA2A,CAMK2B,SLC1A3,SRGN,HTR1B,LGI1,CACNA2D2,MYCBPAP,GJC1,ZDHHC2,OPRM1,P2RX6,P2RX5,P2RX4,TMEM108,KCNB1,CACNB1,CTBP2,ZDHHC12,SYBU,NPR2,HIP…
GO:BP	chemical synaptic transmission	GO:0007268	FALSE	1.43528e-09	8.84306	880	1553	100	26963	P2RX1,MME,CHRDL1,CRHR2,NRN1,ATP2B2,ABCC8,PDE9A,CACNA1G,DKK1,PENK,NEFL,IGSF11,HTR2C,CDH11,RGS4,SORCS2,RASD2,PTN,P2RX7,LAMA2,RELN,CACNA1C,CHRD,ADIPOQ,AKAP12,OXTR,NTRK2,DRD3,MGLL,LYPD1,HRH1,KDR,PLAT,RPH3AL,HTR7,SNCAIP,ADORA2A,SYNE1,CDH2,SYNPO,SYT1,MEF2C,NGF,KCNJ8,ADRA2A,CAMK2B,SLC1A3,SRGN,HTR1B,LGI1,CACNA2D2,MYCBPAP,GJC1,ZDHHC2,OPRM1,P2RX6,P2RX5,P2RX4,TMEM108,KCNB1,CACNB1,CTBP2,ZDHHC12,SYBU,NPR2,HIP…
GO:BP	regulation of cell junction assembly	GO:1901888	FALSE	1.45201e-09	8.83803	236	1553	42	26963	DUSP3,LZTS3,NTN1,DKK1,NTRK3,GREM1,FARP1,DLC1,LIMCH1,AMIGO2,TEK,OXTR,NTRK2,ARHGAP6,APLNR,CLDN5,GPM6B,SLITRK6,KDR,THY1,LRTM2,ENPP2,SLIT2,MEF2C,COL16A1,NRP1,S100A10,SRPX2,PKP2,THBS2,PTK2,RAPGEF2,WNT4,UBE2V2,CRIPT,SLIT1,ABI3BP,NRXN1,SIX1,LRRTM4,FZD5,WNT3A
GO:BP	mesenchymal cell migration	GO:0090497	FALSE	1.54002e-09	8.81247	60	1553	20	26963	SOX10,PITX2,SEMA6C,ZEB2,ANXA6,EDNRB,BMP4,TWIST1,SEMA3C,CDH2,RET,NRP2,EDNRA,NRP1,FN1,SEMA4G,SEMA3D,SEMA5B,OVOL2,GDNF
GO:BP	positive regulation of ossification	GO:0045778	FALSE	1.54002e-09	8.81247	60	1553	20	26963	FBN2,PTN,SLC8A1,P2RX7,CSF1R,TMEM119,OSR1,BMP6,GPM6B,BMP4,RUNX2,ANO6,MEF2C,BMPR1B,THRB,ALOX5,TOB2,RXRA,WNT4,PTGER4
GO:BP	developmental cell growth	GO:0048588	FALSE	1.59742e-09	8.79658	275	1553	46	26963	ISLR2,NTN1,DCX,NRN1,POSTN,NTRK3,RGS4,CXCL12,SEMA6C,CSF1R,PRKG1,ZEB2,OLFM1,TRPV2,MGLL,TGFBR2,MYOCD,ALCAM,SEMA3C,SLIT2,SYT1,NGF,NRP2,EDNRA,ITGA4,PI16,LAMB2,SORBS2,COL14A1,NRP1,TMEM108,SLC25A4,FN1,NPR2,SEMA4G,SEMA3D,CDK5,SEMA5B,FOXP1,MAP2,SLIT1,PRICKLE1,PAK6,RIMS1,WNT3A,TNR
GO:BP	cardiac chamber morphogenesis	GO:0003206	FALSE	1.63486e-09	8.78652	140	1553	31	26963	GJA5,FHL2,PITX2,RYR2,SHOX2,COL11A1,ENG,TEK,APLNR,FGFRL1,BMP4,TGFBR2,SFRP2,SEMA3C,HEG1,SLIT2,HEY2,MEF2C,NRP2,EDNRA,NRP1,HES1,PKP2,FOXC1,RXRA,EGLN1,RBPJ,GATA3,OVOL2,GRHL2,TNNI1
GO:BP	phosphatidylinositol 3-kinase/protein kinase B signal transduction	GO:0043491	FALSE	1.64884e-09	8.78282	325	1553	51	26963	COL6A2,NTRK3,COL6A1,RASD2,CXCL12,CALCR,PDGFRB,PDGFRA,IGF2,PIK3R5,RELN,CSF1R,ENG,NDP,TEK,FLT1,COL6A3,FGR,NTRK2,PEAR1,DRD3,KDR,PREX2,TWIST1,RAMP3,RET,MERTK,PTPN6,P2RX4,FGFR3,FN1,PDGFA,PIK3R3,FGFR1,PIK3C2B,PTK2,LOX,C1QTNF1,DCN,DDR2,HBEGF,PLXNB1,CX3CL1,OSBPL8,WNT16,GATA3,NRXN1,RAPGEF3,PLEKHA1,VAV3,IRS2
GO:BP	embryonic appendage morphogenesis	GO:0035113	FALSE	1.64884e-09	8.78282	132	1553	30	26963	GJA5,FBN2,AFF3,PITX2,HOXA10,DKK1,EN1,HOXC10,SHOX2,GREM1,PRRX1,GPC3,CACNA1C,OSR1,BMP4,SFRP2,TWIST1,MECOM,RUNX2,FREM2,HOXD9,FGFR1,FRAS1,TP63,LEF1,PRICKLE1,GRHL2,MYCN,GLI2,ALX4
GO:BP	embryonic limb morphogenesis	GO:0030326	FALSE	1.64884e-09	8.78282	132	1553	30	26963	GJA5,FBN2,AFF3,PITX2,HOXA10,DKK1,EN1,HOXC10,SHOX2,GREM1,PRRX1,GPC3,CACNA1C,OSR1,BMP4,SFRP2,TWIST1,MECOM,RUNX2,FREM2,HOXD9,FGFR1,FRAS1,TP63,LEF1,PRICKLE1,GRHL2,MYCN,GLI2,ALX4
GO:BP	vesicle-mediated transport	GO:0016192	FALSE	1.67154e-09	8.77688	1514	1553	149	26963	P2RX1,PTGDS,CUBN,DCX,CACNA1G,BVES,C3,DKK1,PRSS12,P2RX7,GREM1,FES,STAB1,MEGF10,CDH13,COLEC12,GPC3,CACNA1C,SEC16B,SCARA5,SCARF2,NDP,CFP,NBEA,ABCA7,ADIPOQ,FGR,PEAR1,IL13RA2,DRD3,SRPX,DAB2,TGFBR2,RAMP2,PECAM1,LGI3,RPH3AL,APOA1,RAMP3,ENPP2,SYNE1,VPS9D1,RCSD1,CDH2,ANO6,SYT1,ELMO1,REPS2,MERTK,GATA2,PLPP3,ADRA2A,LBP,ITGA4,SCARF1,PLEKHF1,HTR1B,BBS1,EXOC3L1,MYCBPAP,SLC9B2,ZDHHC2,S100A10,STON1,ATP13A2,LAPTM…
GO:BP	vasoconstriction	GO:0042310	FALSE	1.78488e-09	8.74839	109	1553	27	26963	GJA5,P2RX1,CACNA1G,ACTA2,HTR2C,COMP,MMP2,CACNA1C,ADRA1B,OXTR,EDNRB,MGLL,HRH1,BDKRB2,HTR7,PTGS1,ADRA2A,EDNRA,ITGA4,HTR1B,TBXA2R,SNTA1,DOCK4,ALOX5,ITGA9,GRK2,CX3CL1
GO:BP	cardiac ventricle development	GO:0003231	FALSE	1.94469e-09	8.71115	141	1553	31	26963	GJA5,PITX2,RYR2,COL11A1,SCN5A,ENG,KCNK2,APLNR,FGFRL1,BMP4,TGFBR2,SFRP2,MYOCD,SEMA3C,HEG1,SLIT2,HEY2,MEF2C,EDNRA,HES1,PKP2,LTBP1,FOXC1,RXRA,TMEM65,EGLN1,RBPJ,GATA3,TRIP11,GRHL2,TNNI1
GO:BP	endothelium development	GO:0003158	FALSE	1.94469e-09	8.71115	141	1553	31	26963	GJA5,ADAMTS12,ROBO4,TNMD,GJA4,NDP,SOX18,TIE1,CDH5,BMP6,EDNRB,CLDN5,CD34,BMP4,KDR,PECAM1,FSTL1,ZEB1,HEG1,PDPN,HEY2,STARD13,EDNRA,COL27A1,COL18A1,ATOH8,DMD,RAPGEF2,FOXP1,RBPJ,RAPGEF3
GO:BP	macromolecule localization	GO:0033036	FALSE	2.00054e-09	8.69885	3098	1553	261	26963	GJA5,FBN2,C1QTNF5,CUBN,ESR1,CHRDL1,CRHR2,ABCC8,SH3TC2,LHCGR,RYR2,CLIC5,C3,COL1A1,LAMP3,IGSF11,SSTR5,SORCS2,COMP,PTN,ITGA8,P2RX7,FGF10,GPC3,FARP1,FGF7,RELN,FBLN5,ATCAY,CACNA1C,CHRD,SEC16B,ANO1,CD200,ABCC3,NDP,NBEA,SARM1,ABCA7,TEK,PDE1C,ADIPOQ,STOM,CDH5,PALM,BMP6,SLC28A2,KCNB2,EDNRB,SELENBP1,EPHA5,DRD3,DAB2,GPM6B,ABCD2,BMP4,TGFBR2,LYPD1,RAMP2,PECAM1,THY1,BDKRB2,ESAM,ZIC1,NECTIN3,RPH3AL,FBN1,APOA1,C…
GO:BP	heart valve development	GO:0003170	FALSE	2.10505e-09	8.67674	61	1553	20	26963	GJA5,ELN,PITX2,SCX,SHOX2,TIE1,OLFM1,APLNR,FGFRL1,BMP4,TGFBR2,TWIST1,SLIT2,HEY2,MEF2C,TNFRSF1B,EMILIN1,ADAMTS9,RBPJ,GATA3
GO:BP	gastrulation	GO:0007369	FALSE	2.10778e-09	8.67617	202	1553	38	26963	ITGA7,DKK1,SCX,COL4A2,COL6A1,ZIC3,COL11A1,ITGA8,GPC3,MMP2,CHRD,OSR1,ADIPOQ,LBX2,APLNR,BMP4,TGFBR2,SFRP2,APOA1,PLPP3,SFRP1,ITGA4,COL8A1,COL5A1,COL12A1,INHBA,ATOH8,FN1,FGFR1,ITGA3,FOXC1,LEF1,PRICKLE1,TGIF1,DUSP1,ITGA2,WNT3A,ELF5
GO:BP	positive regulation of monoatomic ion transport	GO:0043270	FALSE	2.10778e-09	8.67617	202	1553	38	26963	P2RX1,CRHR2,KCNJ2,KCNH2,ATP2B2,ABCC8,ADCYAP1R1,LHCGR,TRPC6,KCNMB1,CXCL12,PDGFRB,P2RX7,MYLK,RELN,CACNA1C,SCN5A,GJC2,TRPV2,APLNR,BMP4,THY1,ANO6,STAC,FHL1,DPP6,EDNRA,P2RX5,P2RX4,DMD,SHANK3,P2RY1,CX3CL1,RAPGEF3,SGK1,CNTN1,ADORA1,ARC
GO:BP	behavior	GO:0007610	FALSE	2.11823e-09	8.67403	777	1553	91	26963	P2RX1,PTGDS,MME,CRHR2,ATP2B2,ABCC8,THBS4,BRINP1,DKK1,PENK,HTR2C,CNTFR,EN1,C1QL1,COL6A1,LSAMP,RASD2,PTN,CXCL12,ITGA8,IGF2,RELN,KCNAB1,CACNA1C,CHRD,NDP,SERPINF1,ABCA7,KCNK4,KCNK2,OXTR,NTRK2,EDNRB,DRD3,LYPD1,HRH1,SLITRK6,ZIC1,PREX2,HTR7,ADORA2A,SYNPO,ATP8A1,MEF2C,NGF,PTGS1,KCNA2,NINJ1,HOXD9,SLC1A3,HTR1B,BBS1,CNP,ETV1,THRB,GAA,OPRM1,P2RX4,SRPX2,DDHD2,CIC,NDRG4,ITGA3,DMD,FOXO6,SHANK3,P2RY1,CDK5,FADD,L…
GO:BP	cardiac muscle cell differentiation	GO:0055007	FALSE	2.19393e-09	8.65878	150	1553	32	26963	FHL2,PITX2,TBX18,BVES,DKK1,MYH11,RGS4,SHOX2,PDGFRB,PDGFRA,GREM1,PRKG1,SGCD,FHOD3,BMP4,MYOCD,SYNE1,HEY2,MEF2C,POPDC2,KCNJ8,PI16,SGCB,SORBS2,COL14A1,SPEG,SLC25A4,RXRA,FOXP1,PRICKLE1,WNT3A,SIK1
GO:BP	neural crest cell development	GO:0014032	FALSE	2.23842e-09	8.65006	81	1553	23	26963	SOX10,PITX2,SEMA6C,ZEB2,ANXA6,EDNRB,BMP4,TWIST1,SEMA3C,CDH2,RET,NRP2,EDNRA,NRP1,HES1,FN1,SEMA4G,SEMA3D,FOXC1,KBTBD8,SEMA5B,OVOL2,GDNF
GO:BP	chemical homeostasis	GO:0048878	FALSE	2.28048e-09	8.64197	1089	1553	116	26963	P2RX1,CRHR2,CORIN,KCNH2,ATP2B2,ABCC8,LHCGR,C7,RYR2,TRPC6,COL1A1,HTR2C,SSTR5,SLC8A1,ENPP3,P2RX7,FGF7,ADGRF5,CACNA1C,ANO1,SCARA5,SERPINF1,PDE1C,ADIPOQ,CDH5,BMP6,ANXA6,SGCD,EDNRB,KCNMA1,EPHA5,APLNR,DRD3,KLF15,PPP1R3G,PKD2,KDR,EPAS1,THY1,RPH3AL,FBN1,APOA1,MICU3,SYNPO,VCAM1,AQP1,NGF,ADRA2A,EDNRA,SLC8B1,PTPN6,CYBRD1,SUCNR1,SLC1A3,FABP3,ATP2A3,TLCD2,HTR1B,SGCB,LPCAT1,SLC9B2,KCNE3,HK3,ATP13A2,ALOX5,ABCG1…
GO:BP	positive regulation of RNA metabolic process	GO:0051254	FALSE	2.29119e-09	8.63994	1875	1553	175	26963	CYTL1,FHL5,ESR1,KCNH2,SOX10,PITX2,TBX18,HOXA10,MEF2B,COL1A1,SCX,LUM,EN1,GDF6,HOXC10,ZIC3,TBX15,ITGA8,FGF10,IGF2,MEOX2,GREM1,PRRX1,CDH13,FGF7,FBLN5,SATB2,FOXD1,GLIS1,OSR1,ENG,NDP,HOXB9,SOX18,FOXD2,HOXB7,BMP6,ZEB2,LDB2,DRD3,DAB2,BMP4,KLF15,PKD2,EPAS1,SFRP2,FLI1,MYOCD,ZIC1,TWIST1,FOXD3,ERG,CD74,EBF3,MECOM,ZEB1,RUNX2,HEY2,IL11,RET,MEF2C,BMPR1B,GATA2,TNFRSF1B,SFRP1,GDF7,HOXD9,ETS1,RBPMS,LMO2,TBX1,TFCP…
GO:BP	striated muscle cell development	GO:0055002	FALSE	2.38898e-09	8.62179	185	1553	36	26963	FHL2,PITX2,TBX18,BVES,MYH11,RGS4,COL6A1,SHOX2,PDGFRB,PGM5,PDGFRA,PRKG1,SGCD,FHOD3,BMP4,MYOCD,ACTA1,HEY2,MEF2C,POPDC2,MYL9,PI16,SGCB,SORBS2,COL14A1,SPEG,NFATC2,SLC25A4,CSRP1,DMD,KRT8,FOXP1,PRICKLE1,SIX1,CSRP2,RCAN1
GO:BP	positive regulation of ERK1 and ERK2 cascade	GO:0070374	FALSE	2.51587e-09	8.59931	231	1553	41	26963	ESR1,C3,ACTA2,HTR2C,CCL26,CYSLTR2,CXCL12,CALCR,PDGFRB,PDGFRA,FGF10,CSF1R,ABCA7,TEK,AKAP12,BMP4,KDR,FLT4,CD74,RAMP3,NGF,EDNRA,PDE8A,GPR183,NRP1,TNFAIP8L3,OPRM1,FGFR4,FGFR3,INHBA,PDGFA,NDRG4,P2RY1,RAPGEF2,HRAS,CD36,CCL4,NOD1,CX3CL1,GAREM1,NRXN1
GO:BP	hemopoiesis	GO:0030097	FALSE	2.70533e-09	8.56778	1054	1553	113	26963	LRRC17,C1QC,BVES,CTSK,PTN,CALCR,PDGFRA,FES,GPC3,ADGRF5,CSF1R,LOXL3,NDP,HOXB7,TEK,WNT2B,ADIPOQ,DOCK11,CD34,BMP4,TGFBR2,KDR,EPAS1,SFRP2,FLI1,FBN1,CD74,MECOM,ZEB1,RUNX2,MEF2C,MERTK,GATA2,RASSF2,TSPAN2,SFRP1,PTPN6,NINJ1,ETS1,LMO2,ANKLE1,MFAP5,GPR183,FST,SLC9B2,P4HTM,GAB3,TFE3,LAPTM5,ATF7,ST3GAL1,HES1,SLC4A2,TUSC2,NEMP1,FGL2,INPP5D,SH3PXD2A,IL31RA,INHBA,KLF2,L3MBTL1,LYN,IL34,PBXIP1,FANCA,CD3E,LOX,HOXB…
GO:BP	inner ear development	GO:0048839	FALSE	2.72034e-09	8.56538	213	1553	39	26963	CXCL14,C1QTNF5,CYTL1,NTN1,ATP2B2,CLIC5,COL11A1,ITGA8,FGF10,PRRX1,FAT4,KCNK2,BMP4,SLITRK6,FRZB,ZIC1,ZEB1,HEY2,GATA2,FREM2,HES1,IFT27,FGFR1,GJB6,MPV17,IGFBP7,LGR5,FZD3,TTC8,RBPJ,GATA3,TRIP11,MAFB,MYCN,SIX1,GABRA5,GLI2,MAF,WNT3A
GO:BP	collagen biosynthetic process	GO:0032964	FALSE	2.85005e-09	8.54515	62	1553	20	26963	CYGB,COL1A1,SCX,PDGFRB,ENG,BMP4,VIM,EMILIN1,COL5A1,P3H3,INHBA,FN1,LTBP1,DDR2,WNT4,FOSL2,RAPGEF3,ITGA2,GLI2,RGCC
GO:BP	nephron epithelium development	GO:0072009	FALSE	2.87283e-09	8.54169	127	1553	29	26963	GREM1,GPC3,FOXD1,OSR1,HOXB7,WNT2B,ADIPOQ,FAT4,PODXL,EDNRB,CD34,BMP4,KLF15,PKD2,PECAM1,IRX1,MEF2C,AQP1,EDNRA,LAMB2,HES1,PROM1,FOXC1,WNT4,GATA3,WNT6,SIX1,GDNF,WNT7B
GO:BP	cell adhesion mediated by integrin	GO:0033627	FALSE	2.87544e-09	8.5413	82	1553	23	26963	ITGA11,ITGA8,EMILIN2,PODXL,FBN1,RET,PLPP3,MMRN1,PTPN6,EMILIN1,ITGA4,ITGA1,ACER2,COL16A1,ITGA9,LYN,ITGA3,CD3E,PTK2,ITGA2,ITGB6,CYP1B1,ITGA2B
GO:BP	canonical Wnt signaling pathway	GO:0060070	FALSE	3.19539e-09	8.49548	301	1553	48	26963	SOX10,NID1,DKK1,COL1A1,COL6A1,FGF10,GREM1,GPC3,FOXD1,NDP,WNT2B,DKK2,ZEB2,TMEM88B,EDNRB,DAB2,FRZB,SFRP2,ADGRA2,CDH2,SFRP1,EDNRA,FRMD8,LIMD1,FZD8,LGR5,FZD3,LEF1,TMEM170B,WNT4,RPS12,MCC,WNT16,UBE2B,PYGO1,PRICKLE1,RBPJ,GATA3,WNT6,FZD5,GID8,XIAP,TCF7,AMER3,WNT3A,EGR1,SOST,WNT7B
GO:BP	ear development	GO:0043583	FALSE	3.48898e-09	8.4573	243	1553	42	26963	CXCL14,C1QTNF5,CYTL1,NTN1,ATP2B2,CLIC5,ZIC3,COL11A1,ITGA8,FGF10,PRRX1,OSR1,FAT4,KCNK2,BMP4,SLITRK6,FRZB,ZIC1,ZEB1,HEY2,GATA2,EDNRA,FREM2,HES1,IFT27,FGFR1,GJB6,MPV17,IGFBP7,LGR5,FZD3,TTC8,RBPJ,GATA3,TRIP11,MAFB,MYCN,SIX1,GABRA5,GLI2,MAF,WNT3A
GO:BP	gland development	GO:0048732	FALSE	3.55754e-09	8.44885	527	1553	69	26963	ESR1,NTN1,ATP2B2,SOX10,PITX2,HOXA10,ZIC3,PTN,PDGFRB,PDGFRA,FGF10,CDO1,IGF2,MMP2,FGF7,HOXB9,SERPINF1,PRLR,BMP4,TGFBR2,FRZB,PKD2,APOA1,SEMA3C,SULF1,GGT1,SLIT2,GATA2,SFRP1,EDNRA,GDF7,HOXD9,TFCP2L1,NRP1,PLXND1,ATF7,HES1,INHBB,FGFR1,HOXB3,FPGS,FOXC1,CCND1,TP63,LEF1,RXRA,LDHA,WNT4,FADD,TET2,FA2H,LBH,RBPJ,GATA3,HOXA5,PTPN3,MAFB,ARID5B,ITGA2,SIX1,GLI2,IRS2,WNT3A,EAF2,CYP1B1,AREG,FOXN1,WNT7B,ELF5
GO:BP	regulation of gene expression	GO:0010468	FALSE	3.786e-09	8.42182	5388	1553	410	26963	FHL2,CYTL1,FHL5,ESR1,CRHR2,ATP1B4,ZNF536,KCNH2,CCDC3,ABCC8,MUSTN1,AFF3,SOX10,PITX2,TBX18,C1QTNF4,C3,ACP5,HOXA10,SP5,DKK1,DUSP26,GPAT2,ACTA2,MEF2B,COL1A1,POSTN,LAMP3,SCX,NTRK3,LUM,EN1,GDF6,ACTG2,HOXC9,LRRC32,HOXC10,ZIC3,COMP,TWIST2,TBX15,SHOX2,CALCR,ADAM33,PRRX2,ITGA8,PDGFRA,P2RX7,FGF10,IGF2,MEOX2,GREM1,PRRX1,CDH13,FGF7,RELN,FBLN5,SEC16B,CSF1R,SATB2,CD200,TMEM119,FOXD1,LOXL3,LHX6,GLIS1,OSR1,ENG,ND…
GO:BP	positive regulation of chemotaxis	GO:0050921	FALSE	3.93562e-09	8.40499	162	1553	33	26963	CXCL14,SMOC2,THBS4,NTRK3,CCL26,PTN,CXCL12,PDGFRB,PDGFRA,FGF10,CDH13,CSF1R,RARRES2,CMKLR1,KDR,CD74,SLIT2,ANO6,EDNRA,LBP,IL16,SUCNR1,NRP1,P2RX4,IL34,FN1,FGFR1,PTK2,DYSF,CX3CL1,ITGA2,MOSPD2,NEDD9
GO:BP	import into cell	GO:0098657	FALSE	4.22532e-09	8.37414	911	1553	101	26963	P2RX1,CUBN,KCNJ2,KCNH2,DCX,ABCC8,C3,DKK1,RGS4,SLC8A1,P2RX7,GREM1,STAB1,MEGF10,CDH13,COLEC12,GPC3,CACNA1C,SCARA5,SCN5A,SCARF2,NDP,CFP,ABCA7,SLC2A5,ADIPOQ,FGR,PEAR1,DRD3,SRPX,DAB2,GPM6B,TGFBR2,RAMP2,PECAM1,APOA1,RAMP3,ENPP2,SYNE1,ANO6,SYT1,ELMO1,REPS2,KCNJ8,MERTK,GATA2,LBP,ITGA4,SCARF1,SLC1A3,FABP3,HTR1B,MYCBPAP,SLC9B2,STON1,ARG2,RAMP1,P2RX5,MEGF6,TMEM108,TUSC2,ACKR4,XKR8,ANKRD13B,GULP1,ITGB2,ANKRD…
GO:BP	organ growth	GO:0035265	FALSE	4.22532e-09	8.37414	207	1553	38	26963	ESR1,RGS4,COMP,PDGFRB,PDGFRA,FGF10,IGF2,FES,FGF7,FBLN5,CACNA1C,PRKG1,KCNK2,PRLR,ANXA6,TGFBR2,KDR,MYOCD,HEG1,HEY2,MEF2C,PI16,COL27A1,TBX1,SORBS2,CACNA2D2,COL14A1,SLC25A4,NPR2,FGFR1,PTK2,DDR2,FOXC1,RXRA,FOSL2,FOXP1,RBPJ,MAPK11
GO:BP	tissue remodeling	GO:0048771	FALSE	4.30061e-09	8.36647	198	1553	37	26963	GJA5,ELN,THBS4,ACP5,CTSK,COL6A1,PTN,P2RX7,FGF10,GREM1,MMP2,CSF1R,TMEM119,NDP,TIE1,EPAS1,FLT4,SEMA3C,CSPG4,MEF2C,RASSF2,SFRP1,EDNRA,HTR1B,INPP5D,NPR2,TPP1,DDR2,FOXC1,FOSL2,WNT16,UBASH3B,PTGER4,RBPJ,ABI3BP,CA2,CBS
GO:BP	mesenchymal cell proliferation	GO:0010463	FALSE	4.30503e-09	8.36602	51	1553	18	26963	PTN,SHOX2,PRRX1,GPC3,FGF7,CHRD,OSR1,FAT4,BMP4,TGFBR2,KDR,ZEB1,SYNE1,FGFR1,FOXP1,MYCN,SIX1,IRS2
GO:BP	regulation of morphogenesis of an epithelium	GO:1905330	FALSE	4.44486e-09	8.35214	70	1553	21	26963	ADAMTS12,ESR1,PDGFRA,FGF10,GREM1,FGF7,HOXB7,WNT2B,LBX2,MMRN2,BMP4,SULF1,SFRP1,RNF207,FGFR1,RXRA,WNT4,FOXP1,GATA3,SIX1,GDNF
GO:BP	artery morphogenesis	GO:0048844	FALSE	4.74315e-09	8.32393	77	1553	22	26963	GJA5,COMP,PDGFRB,MYLK,PRRX1,ADGRF5,CHRD,COL3A1,ENG,BMP4,TGFBR2,PKD2,MYOCD,HEY2,EDNRA,ADAMTS9,NRP1,HES1,FOXC1,PTGER4,RBPJ,SIX1
GO:BP	regulation of bone mineralization	GO:0030500	FALSE	4.75563e-09	8.32279	84	1553	23	26963	MGP,FBN2,COMP,PTN,SLC8A1,P2RX7,GREM1,CSF1R,TMEM119,OSR1,RFLNB,BMP6,GPM6B,BMP4,TWIST1,ANO6,MEF2C,BMPR1B,SRGN,ALOX5,DDR2,RXRA,WNT4
GO:BP	synaptic signaling	GO:0099536	FALSE	4.8435e-09	8.31484	926	1553	102	26963	P2RX1,MME,CHRDL1,CRHR2,NRN1,ATP2B2,ABCC8,PDE9A,CACNA1G,DKK1,PENK,NEFL,IGSF11,HTR2C,CDH11,RGS4,SORCS2,RASD2,PTN,P2RX7,LAMA2,FARP1,RELN,CACNA1C,CHRD,ADIPOQ,AKAP12,OXTR,NTRK2,DRD3,MGLL,LYPD1,HRH1,KDR,PLAT,RPH3AL,HTR7,SNCAIP,ADORA2A,SYNE1,CDH2,SYNPO,SYT1,MEF2C,NGF,KCNJ8,ADRA2A,CAMK2B,SLC1A3,SRGN,HTR1B,LGI1,SORBS2,CACNA2D2,MYCBPAP,GJC1,ZDHHC2,OPRM1,P2RX6,P2RX5,P2RX4,TMEM108,KCNB1,CACNB1,CTBP2,ZDHHC12,…
GO:BP	positive regulation of cell projection organization	GO:0031346	FALSE	4.88923e-09	8.31076	442	1553	61	26963	ISLR2,NTN1,DCX,NEFL,NTRK3,PCP4,PTN,CXCL12,SHOX2,P2RX7,FES,RELN,SERPINF1,DOCK11,PALM,ZEB2,NTRK2,TRPV2,BMP4,HTR7,ENPP2,RET,AQP1,NGF,CROCC,PRKCQ,SCARF1,CAMK2B,TIAM2,NRP1,SERPINI1,MNS1,PLXND1,NDNF,LYN,FN1,P3H1,FEZ1,FGFR1,EFEMP1,NDRG4,ITGA3,DMD,RAPGEF2,DDR2,RAB8B,HRAS,PLXNB1,UBE2V2,CX3CL1,PRKCI,SHOC2,ALK,NRXN1,SKIL,ITGA2,SGK1,NEDD9,CNTN1,FRMD7,WNT3A
GO:BP	positive regulation of phosphatidylinositol 3-kinase/protein kinase B signal transduction	GO:0051897	FALSE	4.90874e-09	8.30903	199	1553	37	26963	NTRK3,RASD2,CXCL12,CALCR,PDGFRB,PDGFRA,IGF2,PIK3R5,RELN,CSF1R,ENG,TEK,FLT1,FGR,NTRK2,KDR,RAMP3,RET,PTPN6,P2RX4,FGFR3,FN1,PDGFA,FGFR1,PTK2,C1QTNF1,DCN,DDR2,HBEGF,PLXNB1,CX3CL1,OSBPL8,WNT16,GATA3,NRXN1,VAV3,IRS2
GO:BP	embryonic skeletal system morphogenesis	GO:0048704	FALSE	5.24158e-09	8.28054	99	1553	25	26963	HOXC9,TBX15,SHOX2,COL11A1,PDGFRA,PRRX1,SATB2,OSR1,HOXB9,HOXB7,BMP4,TGFBR2,IRX5,TWIST1,HOXB6,ZEB1,RUNX2,MEF2C,HOXD9,HOXB3,HOXA5,GRHL2,MYCN,SIX1,ALX4
GO:BP	regulation of epithelial cell differentiation	GO:0030856	FALSE	5.34788e-09	8.27182	164	1553	33	26963	FGF10,CSF1R,OSR1,FAT4,CDH5,BMP6,ZEB2,PRLR,CLDN5,BMP4,FRZB,ZEB1,HEY2,FST,HES1,ATOH8,PROM1,SPRY1,FOXC1,CCND1,IPO7,TP63,LEF1,PRKX,FOXP1,GATA3,OVOL2,GRHL2,KRAS,SPRED2,MYCN,GDNF,FOXN1
GO:BP	positive regulation of peptidyl-tyrosine phosphorylation	GO:0050731	FALSE	5.34788e-09	8.27182	164	1553	33	26963	THBS4,PDGFRA,FGF10,IGF2,GREM1,FGF7,RELN,CSF1R,ADIPOQ,BMP6,CRLF1,PECAM1,CD74,ENPP2,IL11,CSPG4,PLPP3,NRP1,ANGPT4,HES1,FGFR3,IL31RA,LYN,CD3E,HBEGF,CD36,DGKQ,PTGER4,NEDD9,CNTN1,AREG,EPGN,GDNF
GO:BP	positive regulation of nervous system development	GO:0051962	FALSE	5.43051e-09	8.26516	368	1553	54	26963	MME,ISLR2,NTN1,DCX,SOX10,ACAN,NEFL,NTRK3,PTN,CXCL12,SHOX2,RELN,CSF1R,AMIGO2,SERPINF1,GJC2,ZEB2,OXTR,NTRK2,TRPV2,SLITRK6,KDR,LRTM2,ENPP2,SLIT2,VIM,NGF,TNFRSF1B,CAMK2B,TIAM2,NRP1,OPRM1,PLXND1,SRPX2,HES1,THBS2,LYN,IL34,FN1,PTK2,SHANK3,HAPLN1,FZD3,PLXNB1,UBE2V2,CX3CL1,PRKCI,NAP1L1,NRXN1,SKIL,KRAS,SGK1,LRRTM4,WNT3A
GO:BP	stem cell development	GO:0048864	FALSE	5.70976e-09	8.24338	92	1553	24	26963	SOX10,PITX2,SEMA6C,ZEB2,ANXA6,EDNRB,BMP4,TWIST1,SEMA3C,CDH2,RET,NRP2,EDNRA,NRP1,HES1,FN1,SEMA4G,SEMA3D,FOXC1,KBTBD8,SEMA5B,OVOL2,GDNF,WNT7B
GO:BP	neural crest cell migration	GO:0001755	FALSE	5.77486e-09	8.23846	58	1553	19	26963	SOX10,PITX2,SEMA6C,ZEB2,ANXA6,EDNRB,BMP4,TWIST1,SEMA3C,RET,NRP2,EDNRA,NRP1,FN1,SEMA4G,SEMA3D,SEMA5B,OVOL2,GDNF
GO:BP	homotypic cell-cell adhesion	GO:0034109	FALSE	6.01881e-09	8.22049	85	1553	23	26963	ADAMTS18,CTSG,COMP,PDGFRA,MEGF10,EMILIN2,PRKG1,CFH,ENTPD1,PEAR1,PDPN,PRKCQ,PLPP3,MMRN1,PTPN6,EMILIN1,PKP2,LYN,CD9,C1QTNF1,UBASH3B,LGALS1,WNT3A
GO:BP	regulation of leukocyte migration	GO:0002685	FALSE	6.0499e-09	8.21825	238	1553	41	26963	CXCL14,THBS4,PTN,CXCL12,GREM1,CSF1R,RARRES2,CMKLR1,PECAM1,THY1,PLVAP,CD74,SLIT2,ANO6,MADCAM1,EDNRA,SLC8B1,LBP,EMILIN1,ITGA4,NINJ1,JAM2,STK10,P2RX4,LYN,IL34,CD9,PTK2,DYSF,MMP28,CX3CL1,FADD,PTGER4,DUSP1,ITGA2,PAWR,MOSPD2,NEDD9,ADORA1,ITGA2B,GCNT1
GO:BP	blood vessel endothelial cell migration	GO:0043534	FALSE	6.0499e-09	8.21825	123	1553	28	26963	ROBO4,CXCL12,IGF2,MEOX2,GREM1,SOX18,CDH5,MMRN2,KDR,APOA1,SLIT2,MEF2C,GATA2,STARD13,ETS1,TBXA2R,NRP1,ANGPT4,P2RX4,SRPX2,COL18A1,PIK3R3,FGFR1,NR4A1,GADD45A,EGR3,CYP1B1,RGCC
GO:BP	regulation of axonogenesis	GO:0050770	FALSE	6.44526e-09	8.19076	174	1553	34	26963	ISLR2,NTN1,DCX,NEFL,NTRK3,CXCL12,SHOX2,SEMA6C,ZEB2,NTRK2,TRPV2,THY1,SEMA3C,SLIT2,VIM,CDH2,RET,NGF,TIAM2,NRP1,PLXND1,CHN1,FN1,SEMA4G,PTK2,SEMA3D,CDK5,SEMA5B,PLXNB1,MAP2,SLIT1,SKIL,WNT3A,TNR
GO:BP	leukocyte chemotaxis	GO:0030595	FALSE	6.44526e-09	8.19076	229	1553	40	26963	CXCL14,THBS4,CTSG,CCL26,PTN,CXCL12,GREM1,MMP2,CSF1R,RARRES2,FLT1,CMKLR1,EDNRB,CD74,SLIT2,ANO6,EDNRA,SLC8B1,LBP,IL16,ITGA1,NINJ1,GPR183,DPEP1,ALOX5,ITGA9,LYN,IL34,PTK2,DYSF,MMP28,SBDS,CCL4,CX3CL1,PDE4B,DUSP1,VAV3,CH25H,MOSPD2,NEDD9
GO:BP	positive regulation of epithelial cell proliferation	GO:0050679	FALSE	7.35774e-09	8.13326	230	1553	40	26963	ESR1,THBS4,CCL26,PTN,CXCL12,FGF10,IGF2,CDH13,FGF7,SCN5A,OSR1,BMP6,APLNR,BMP4,KDR,FLT4,TWIST1,RUNX2,EGFL7,GATA2,SFRP1,ITGA4,HSPG2,COL18A1,FGFR1,NR4A1,DYSF,CCND1,HRAS,TP63,FOXP1,WDR48,RBPJ,EGR3,MYCN,GLI2,IRS2,WNT3A,EPGN,F3
GO:BP	platelet aggregation	GO:0070527	FALSE	7.92605e-09	8.10094	59	1553	19	26963	ADAMTS18,CTSG,COMP,PDGFRA,EMILIN2,PRKG1,CFH,ENTPD1,PEAR1,PDPN,PRKCQ,MMRN1,PTPN6,EMILIN1,LYN,CD9,C1QTNF1,UBASH3B,WNT3A
GO:BP	reproductive structure development	GO:0048608	FALSE	7.94637e-09	8.09983	372	1553	54	26963	ESR1,LHCGR,AMHR2,PITX2,C3,HOXA10,RXFP2,SCX,COL6A1,PDGFRA,FGF10,MMP2,FGF7,OSR1,SERPINF1,WNT2B,BMP6,PRLR,BMP4,SRD5A2,KDR,SFRP2,IRX5,MYOCD,TEX11,SULF1,SLIT2,BMPR1B,MERTK,SFRP1,GDF7,FST,TLR3,INHBA,INHBB,NPR2,FANCA,EIF2B4,GRK2,FOXC1,CCND1,NUDT1,TP63,RXRA,WNT4,PTGER4,WDR48,GATA3,ARID5B,PLEKHA1,TCF7,GLI2,EAF2,CYP1B1
GO:BP	myeloid leukocyte differentiation	GO:0002573	FALSE	8.5177e-09	8.06968	270	1553	44	26963	LRRC17,C1QC,CALCR,FES,GPC3,CSF1R,NDP,ADIPOQ,BMP4,TGFBR2,FBN1,CD74,MEF2C,GATA2,RASSF2,TSPAN2,SFRP1,NINJ1,GPR183,SLC9B2,GAB3,TFE3,SLC4A2,INPP5D,SH3PXD2A,IL31RA,LYN,IL34,LEF1,TOB2,FOSL2,FADD,OSTM1,FOXP1,UBASH3B,RBPJ,GATA3,GLO1,MAFB,NEDD9,CA2,FOS,ITGB6,FSTL3
GO:BP	response to xenobiotic stimulus	GO:0009410	FALSE	8.97432e-09	8.047	505	1553	66	26963	CYP2AB1,KCNH2,ABCC8,ADCYAP1R1,LHCGR,SOX10,MAOB,COL1A1,HTR2C,COL6A1,PTPRM,AS3MT,P2RX7,IGF2,MYLK,MMP2,ENG,ADIPOQ,OXTR,DRD3,PDE3A,TGFBR2,SRD5A2,KDR,SFRP2,LCT,RPH3AL,ADORA2A,RET,MEF2C,KCNJ8,EMX2,SFRP1,SLC1A3,ACER2,HTR1B,TBXA2R,DPEP1,AOX1,TLR3,NFATC2,HSPG2,DPYD,COL18A1,LYN,ITGA3,DMD,LOX,SRR,OGG1,CYP46A1,CCND1,FZD3,CCL4,FOSL2,UBE2B,PDE4B,PRICKLE1,TGIF1,VAV3,ITGA2,MAPK9,RORA,FOS,CYP1B1,GAD2
GO:BP	transforming growth factor beta receptor signaling pathway	GO:0007179	FALSE	1.12884e-08	7.94737	205	1553	37	26963	WFIKKN2,FBN2,AMHR2,ASPN,COL1A2,LRRC32,ITGA8,COL3A1,ENG,NDP,HTRA3,CDH5,ZEB2,CLDN5,DAB2,TGFBR2,MYOCD,FBN1,ZEB1,BMPR1B,CILP,EMILIN1,ADAMTSL2,SPRY1,ITGA3,PTK2,LOX,LTBP1,LDLRAD4,SMAD5,OVOL2,SKIL,SPRED2,BMP8A,FOS,ITGB6,GDNF
GO:BP	myeloid cell differentiation	GO:0030099	FALSE	1.22551e-08	7.91168	475	1553	63	26963	LRRC17,C1QC,CALCR,FES,GPC3,ADGRF5,CSF1R,NDP,HOXB7,ADIPOQ,BMP4,TGFBR2,EPAS1,FLI1,FBN1,CD74,MEF2C,GATA2,RASSF2,TSPAN2,SFRP1,PTPN6,NINJ1,ETS1,LMO2,GPR183,SLC9B2,P4HTM,GAB3,TFE3,SLC4A2,NEMP1,INPP5D,SH3PXD2A,IL31RA,INHBA,KLF2,L3MBTL1,LYN,IL34,LOX,LEF1,SMAD5,TOB2,PRKX,FOSL2,IRF8,FADD,OSTM1,FOXP1,TET2,UBASH3B,RBPJ,GATA3,HOXA5,GLO1,MAFB,NEDD9,MAF,CA2,FOS,ITGB6,FSTL3
GO:BP	reproductive system development	GO:0061458	FALSE	1.28902e-08	7.88974	377	1553	54	26963	ESR1,LHCGR,AMHR2,PITX2,C3,HOXA10,RXFP2,SCX,COL6A1,PDGFRA,FGF10,MMP2,FGF7,OSR1,SERPINF1,WNT2B,BMP6,PRLR,BMP4,SRD5A2,KDR,SFRP2,IRX5,MYOCD,TEX11,SULF1,SLIT2,BMPR1B,MERTK,SFRP1,GDF7,FST,TLR3,INHBA,INHBB,NPR2,FANCA,EIF2B4,GRK2,FOXC1,CCND1,NUDT1,TP63,RXRA,WNT4,PTGER4,WDR48,GATA3,ARID5B,PLEKHA1,TCF7,GLI2,EAF2,CYP1B1
GO:BP	endocytosis	GO:0006897	FALSE	1.41048e-08	7.85063	698	1553	82	26963	CUBN,DCX,C3,DKK1,P2RX7,GREM1,STAB1,MEGF10,CDH13,COLEC12,GPC3,SCARA5,SCARF2,NDP,CFP,ABCA7,ADIPOQ,FGR,PEAR1,DRD3,SRPX,DAB2,TGFBR2,RAMP2,PECAM1,APOA1,RAMP3,ENPP2,SYNE1,ANO6,SYT1,ELMO1,REPS2,MERTK,GATA2,LBP,ITGA4,SCARF1,HTR1B,MYCBPAP,SLC9B2,STON1,RAMP1,MEGF6,TMEM108,TUSC2,ACKR4,XKR8,ANKRD13B,GULP1,ITGB2,ANKRD13D,HIP1,XKR4,CD9,PROS1,PTK2,LRP1,GRK2,AP3S2,CDK5,DYSF,PARD3,HRAS,UNC119,CD36,SH3KBP1,RHOU,IR…
GO:BP	regulation of epithelial to mesenchymal transition	GO:0010717	FALSE	1.42046e-08	7.84757	96	1553	24	26963	COL1A1,GREM1,ENG,OLFM1,DAB2,BMP4,TGFBR2,SFRP2,MYOCD,TWIST1,PDPN,SFRP1,SPRY1,PTK2,FOXC1,LDLRAD4,LEF1,MCRIP1,GATA3,ZNF750,OVOL2,SPRED2,PAWR,RGCC
GO:BP	embryonic skeletal system development	GO:0048706	FALSE	1.47761e-08	7.83044	136	1553	29	26963	COL1A1,SCX,HOXC9,TBX15,SHOX2,COL11A1,PDGFRA,PRRX1,SATB2,OSR1,HOXB9,HOXB7,BMP4,TGFBR2,IRX5,TWIST1,HOXB6,ZEB1,SULF1,RUNX2,MEF2C,EDNRA,HOXD9,HOXB3,HOXA5,GRHL2,MYCN,SIX1,ALX4
GO:BP	kidney vasculature development	GO:0061440	FALSE	1.48438e-08	7.82846	32	1553	14	26963	ACTA2,PDGFRB,PDGFRA,OSR1,TEK,CD34,BMP4,PKD2,PECAM1,AQP1,EDNRA,NRP1,HES1,EGR1
GO:BP	renal system vasculature development	GO:0061437	FALSE	1.48438e-08	7.82846	32	1553	14	26963	ACTA2,PDGFRB,PDGFRA,OSR1,TEK,CD34,BMP4,PKD2,PECAM1,AQP1,EDNRA,NRP1,HES1,EGR1
GO:BP	cellular response to oxygen-containing compound	GO:1901701	FALSE	1.51102e-08	7.82073	1430	1553	139	26963	ESR1,CRHR2,ABCC8,CYGB,GPR37L1,BRINP1,LHCGR,SOX10,PHEX,CTSG,TRPC6,SOD3,PENK,COL1A1,POSTN,KCNMB1,RGS4,COL6A1,PDGFRB,PDGFRA,IGF2,ABCG2,FES,MMP2,FBLN5,ANO1,OSR1,RARRES2,SERPINF1,KCNK4,PDE1C,SLC2A5,ADIPOQ,PALM,BMP6,EDNRB,EPHA5,DRD3,PDE3A,BMP4,LY86,LYPD1,PKD2,FBN1,HTR7,RAMP3,SLIT2,VIM,PTPRE,RET,VCAM1,MEF2C,AQP1,PRKCQ,TNS2,TNFRSF1B,ADRA2A,SFRP1,EDNRA,LBP,ITGA4,VWA2,SLC1A3,CAPN10,SGCB,SORBS2,TBXA2R,DPEP1…
GO:BP	regulation of BMP signaling pathway	GO:0030510	FALSE	1.5253e-08	7.81664	104	1553	25	26963	CHRDL1,DKK1,GREM1,GPC3,CHRD,FOXD1,ENG,HTRA3,CDH5,BMP4,KDR,SFRP2,FSTL1,FBN1,SULF1,SFRP1,RBPMS2,ZNF423,FST,HES1,ITGA3,RBPJ,SKIL,SOST,FSTL3
GO:BP	regulation of molecular function	GO:0065009	FALSE	1.60166e-08	7.79543	773	1553	88	26963	DUSP3,ESR1,LHCGR,BVES,SLN,PDGFRB,PIK3R5,GEM,GREM1,REM1,RELN,KCNAB1,CACNA1C,NDP,PRKG1,ADIPOQ,ARAP3,DOCK11,PTPRB,FGR,CMKLR1,NTRK2,EPHA5,TFPI2,LDB2,FOXS1,ARHGAP6,PDE3A,THY1,HEG1,STAC,MEF2C,NGF,PRKCQ,AZIN2,PLPP3,TIAM2,PKIG,KCNE3,OPRM1,ATP13A2,TIMP3,HES1,CHN1,LYN,FGFR1,STK36,DDX11,DMD,MRNIP,PTK2,SHANK3,CTSH,CHN2,CREBZF,RAPGEF2,RASA3,DDR2,FOXC1,CCND1,BCAR3,MTPN,DSCC1,WNT4,NOD1,PLXNB1,RASAL2,KLHL24,PRKC…
GO:BP	cardiac cell development	GO:0055006	FALSE	1.93814e-08	7.71261	113	1553	26	26963	FHL2,PITX2,TBX18,BVES,MYH11,RGS4,SHOX2,PDGFRB,PDGFRA,PRKG1,SGCD,FHOD3,BMP4,MYOCD,HEY2,POPDC2,PI16,SGCB,SORBS2,COL14A1,SPEG,SLC25A4,INHBA,SPRY1,FOXP1,PRICKLE1
GO:BP	regulation of cellular component biogenesis	GO:0044087	FALSE	1.98269e-08	7.70275	1015	1553	107	26963	SYNPO2,DUSP3,LZTS3,NTN1,ELN,DKK1,NTRK3,LMOD1,CCL26,ARHGAP28,P2RX7,GREM1,FES,FARP1,DLC1,LIMCH1,AMIGO2,RHOC,TEK,TIE1,DOCK11,PODXL,CDH5,PALM,OXTR,NTRK2,FHOD3,LDB2,ARHGAP6,APLNR,CLDN5,GPM6B,SLITRK6,KDR,PECAM1,THY1,ESAM,APOA1,ARHGAP24,LRTM2,SNCAIP,ENPP2,SYNE1,SLIT2,SYNPO,MEF2C,AQP1,CROCC,PRKCQ,KANK4,EMILIN1,COL16A1,SSH3,NRP1,KANK3,SH3PXD2B,S100A10,ATP13A2,MNS1,SRPX2,HES1,PKP2,THBS2,ZDHHC12,USP50,IKBKE…
GO:BP	cell differentiation involved in kidney development	GO:0061005	FALSE	2.28255e-08	7.64158	56	1553	18	26963	ACTA2,GREM1,OSR1,ADIPOQ,FAT4,PODXL,EDNRB,CD34,KLF15,MEF2C,EDNRA,LAMB2,HES1,PROM1,PRKX,WNT4,GATA3,GDNF
GO:BP	positive regulation of transmembrane transport	GO:0034764	FALSE	3.0608e-08	7.51417	203	1553	36	26963	P2RX1,KCNJ2,KCNH2,ADCYAP1R1,LHCGR,C3,KCNMB1,P2RX7,AK1,GPC3,RELN,CACNA1C,GJC2,ADIPOQ,APLNR,BMP4,KLF15,THY1,ANO6,STAC,AZIN2,DPP6,EDNRA,CAPN10,RNASEL,P2RX5,P2RX4,DMD,SHANK3,CX3CL1,OSBPL8,PRKCI,RAPGEF3,IRS2,CA2,ARC
GO:BP	striated muscle contraction	GO:0006941	FALSE	3.36672e-08	7.47279	176	1553	33	26963	GJA5,MYL4,KCNJ2,KCNH2,CACNA1G,RYR2,REM1,CACNA1C,SCN5A,ADRA1B,KBTBD13,SGCD,RCSD1,STAC,KCNJ8,SNTA1,GAA,KCNE3,ARG2,P2RX4,PKP2,RNF207,NR4A1,DMD,GRK2,RYR3,SYNM,SMAD5,PDE4B,ZC3H12A,ADORA1,MYH7B,TNNI1
GO:BP	regulation of response to wounding	GO:1903034	FALSE	3.36672e-08	7.47279	167	1553	32	26963	SMOC2,ADAMTS18,NTRK3,PTN,PDGFRA,MYLK,EMILIN2,PRKG1,PLAT,ANO6,ENPP4,ADRA2A,MMRN1,PTPN6,EMILIN1,SCARF1,TBXA2R,ALOX5,PDGFA,CD9,PROS1,PTK2,C1QTNF1,DDR2,HBEGF,HRAS,CD36,WNT4,UBASH3B,PTGER4,TNR,CLDN4
GO:BP	positive regulation of bone mineralization	GO:0030501	FALSE	3.51676e-08	7.45386	45	1553	16	26963	FBN2,PTN,SLC8A1,P2RX7,CSF1R,TMEM119,OSR1,BMP6,GPM6B,BMP4,ANO6,MEF2C,BMPR1B,ALOX5,RXRA,WNT4
GO:BP	response to mechanical stimulus	GO:0009612	FALSE	3.78851e-08	7.42153	263	1553	42	26963	KCNJ2,ATP2B2,RYR2,COL1A1,POSTN,SCX,COL6A1,PTN,SLC8A1,CXCL12,COL11A1,P2RX7,MMP2,COL3A1,ENG,KCNK4,KCNK2,BMP6,SLITRK6,PKD2,ACTA1,HTR7,AQP1,EDNRA,SLC1A3,ETV1,TLR3,SMPD2,DMD,SHANK3,P2RY1,DDR2,BAG3,MTPN,FADD,GADD45A,PTGER4,NRXN1,ITGA2,PAWR,FOS,SOST
GO:BP	vasculogenesis	GO:0001570	FALSE	3.88928e-08	7.41013	93	1553	23	26963	PITX2,PDGFRB,ENG,SOX18,TEK,TIE1,NTRK2,APLNR,CD34,TGFBR2,RAMP2,KDR,MYOCD,HEG1,EGFL7,HEY2,GJC1,NRP1,NPR2,FGFR1,PTK2,RAPGEF2,WNT7B
GO:BP	membrane organization	GO:0061024	FALSE	4.03756e-08	7.39388	788	1553	88	26963	DES,CHRDL1,SH3TC2,C3,COL6A1,PTN,P2RX7,MEGF10,COLEC12,FARP1,RELN,MYOF,SEC16B,ABCA7,FAT4,TIE1,ANXA6,SGCD,ABCD2,APOA1,REEP1,RFTN1,CDH2,ANO6,SYT1,ELMO1,ATP8A1,AZIN2,GATA2,LBP,TLCD2,SGCB,CNP,SORBS2,TNFAIP8L3,ZDHHC2,SGCG,COL5A1,S100A10,ATP13A2,LAPTM5,SEC24D,ABCG1,KCNB1,NEMP1,SLC25A4,XKR8,A4GALT,GULP1,MTCH1,XKR4,STX5,CD9,PPM1K,SHANK3,REEP4,AP3S2,ESYT1,DYSF,RAB8B,STARD4,CD36,OSBPL8,PRKCI,CRIPT,ARHGAP12,N…
GO:BP	regulation of wound healing	GO:0061041	FALSE	4.03756e-08	7.39388	125	1553	27	26963	SMOC2,ADAMTS18,PDGFRA,MYLK,EMILIN2,PRKG1,PLAT,ANO6,ENPP4,ADRA2A,MMRN1,EMILIN1,TBXA2R,ALOX5,PDGFA,CD9,PROS1,PTK2,C1QTNF1,DDR2,HBEGF,HRAS,CD36,WNT4,UBASH3B,PTGER4,CLDN4
GO:BP	cell growth	GO:0016049	FALSE	4.08482e-08	7.38883	536	1553	67	26963	ISLR2,NTN1,DCX,NRN1,POSTN,NTRK3,RGS4,CXCL12,GREM1,SEMA6C,CSF1R,PRKG1,ZEB2,OLFM1,CDA,TRPV2,MGLL,DAB2,TGFBR2,FRZB,FLT4,SFRP2,MYOCD,ALCAM,SEMA3C,SLIT2,SYT1,FHL1,NGF,NRP2,SFRP1,EDNRA,ITGA4,PI16,LAMB2,LGI1,SORBS2,COL14A1,NRP1,TMEM108,SLC25A4,INHBA,IGFBP4,FN1,NPR2,P3H1,SEMA4G,PTK2,SEMA3D,CDK5,IGFBP7,HBEGF,MTPN,SEMA5B,ACSL4,CDKN1A,FOXP1,MAP2,SLIT1,PRICKLE1,PAK6,SGK1,RIMS1,CGRRF1,WNT3A,EAF2,TNR
GO:BP	regulation of nucleobase-containing compound metabolic process	GO:0019219	FALSE	4.59156e-08	7.33804	3897	1553	307	26963	FHL2,SMOC2,CYTL1,FHL5,ESR1,ALDOB,CRHR2,ATP1B4,ZNF536,KCNH2,AFF3,SOX10,PITX2,TBX18,HOXA10,SP5,DKK1,DUSP26,MEF2B,COL1A1,SCX,LUM,EN1,GDF6,HOXC9,HOXC10,ZIC3,TWIST2,TBX15,SHOX2,CALCR,PDGFRB,PRRX2,ITGA8,P2RX7,FGF10,IGF2,MEOX2,GREM1,PRRX1,CDH13,FGF7,RELN,FBLN5,SATB2,FOXD1,LOXL3,LHX6,GLIS1,OSR1,ENG,NDP,HOXB9,SOX18,HIC1,FOXD2,HOXB7,ADIPOQ,LBX2,KCNK2,BMP6,ZEB2,CMKLR1,CDA,ENTPD1,EDNRB,EPHA5,LDB2,FOXS1,DRD3,…
GO:BP	epithelial cell differentiation involved in kidney development	GO:0035850	FALSE	5.02516e-08	7.29885	46	1553	16	26963	ACTA2,GREM1,OSR1,ADIPOQ,FAT4,PODXL,EDNRB,CD34,KLF15,MEF2C,EDNRA,LAMB2,PROM1,PRKX,GATA3,GDNF
GO:BP	ureteric bud development	GO:0001657	FALSE	5.08315e-08	7.29387	102	1553	24	26963	GREM1,GPC3,FOXD1,OSR1,HOXB7,WNT2B,FAT4,BMP4,CRLF1,PKD2,SLIT2,RET,SFRP1,ARG2,HES1,FGFR1,SPRY1,FOXC1,SMAD5,WNT4,GATA3,WNT6,SIX1,GDNF
GO:BP	mesonephros development	GO:0001823	FALSE	5.14482e-08	7.28863	110	1553	25	26963	FGF10,GREM1,GPC3,FOXD1,OSR1,HOXB7,WNT2B,FAT4,BMP4,CRLF1,PKD2,SLIT2,RET,SFRP1,ARG2,HES1,FGFR1,SPRY1,FOXC1,SMAD5,WNT4,GATA3,WNT6,SIX1,GDNF
GO:BP	replacement ossification	GO:0036075	FALSE	5.91616e-08	7.22796	35	1553	14	26963	COL13A1,COL1A1,SCX,TMEM119,TEK,BMP6,BMP4,RUNX2,MEF2C,NPR2,FOXC1,NAB1,PEX7,CBS
GO:BP	endochondral ossification	GO:0001958	FALSE	5.91616e-08	7.22796	35	1553	14	26963	COL13A1,COL1A1,SCX,TMEM119,TEK,BMP6,BMP4,RUNX2,MEF2C,NPR2,FOXC1,NAB1,PEX7,CBS
GO:BP	regulation of developmental growth	GO:0048638	FALSE	5.93001e-08	7.22694	372	1553	52	26963	ISLR2,NTN1,DCX,C3,NTRK3,RGS4,CXCL12,IGF2,SEMA6C,CACNA1C,DIO3,KCNK2,OLFM1,TRPV2,FOXS1,DRD3,MGLL,TGFBR2,SEMA3C,SLIT2,HEY2,SYT1,MEF2C,NGF,PI16,TBX1,CACNA2D2,COL14A1,NRP1,SH3PXD2B,P2RX5,SLC25A4,FN1,FGFR1,SEMA4G,PTK2,SEMA3D,CDK5,FOXC1,SEMA5B,FOSL2,CDKN1A,FOXP1,MAP2,PTGER4,SLIT1,RBPJ,MAPK11,SIX1,RIMS1,WNT3A,TNR
GO:BP	regulation of peptidyl-tyrosine phosphorylation	GO:0050730	FALSE	6.15337e-08	7.21089	218	1553	37	26963	THBS4,PDGFRB,PDGFRA,FGF10,IGF2,GREM1,FGF7,RELN,CSF1R,ADIPOQ,BMP6,CRLF1,PECAM1,SFRP2,CD74,ENPP2,IL11,CSPG4,PLPP3,SFRP1,PTPN6,NRP1,ANGPT4,HES1,FGFR3,IL31RA,LYN,CD3E,HBEGF,CD36,DGKQ,PTGER4,NEDD9,CNTN1,AREG,EPGN,GDNF
GO:BP	aorta development	GO:0035904	FALSE	6.15538e-08	7.21075	66	1553	19	26963	PDGFRB,MYLK,CHRD,COL3A1,ENG,APLNR,TGFBR2,PKD2,HEY2,EDNRA,ADAMTS9,GAA,PLXND1,HES1,LOX,LTBP1,PRICKLE1,RBPJ,SIX1
GO:BP	positive regulation of biomineral tissue development	GO:0070169	FALSE	6.56021e-08	7.18308	53	1553	17	26963	FBN2,PTN,SLC8A1,P2RX7,CSF1R,TMEM119,OSR1,BMP6,GPM6B,BMP4,ANO6,MEF2C,BMPR1B,ALOX5,RXRA,WNT4,WNT6
GO:BP	actomyosin structure organization	GO:0031032	FALSE	6.61237e-08	7.17964	209	1553	36	26963	ELN,CNN1,ARHGAP28,PDGFRB,PGM5,PDGFRA,DLC1,LIMCH1,RHOC,ZEB2,FHOD3,ARHGAP6,ACTA1,APOA1,SYNPO,MEF2C,PRKCQ,FAM171A1,KANK4,MYL9,EPB41L4A,NRP1,KANK3,SH3PXD2B,S100A10,RTKN,CSRP1,KRT8,TTC8,WNT4,PTGER4,RAPGEF3,CSRP2,EPB41L4B,FRMD7,RGCC
GO:BP	response to lipid	GO:0033993	FALSE	7.30049e-08	7.13665	1158	1553	116	26963	PTGDS,ESR1,ABCC8,ADCYAP1R1,BRINP1,SOX10,PITX2,ACP5,MAOB,HOXA10,PHEX,DKK1,CTSG,PENK,COL1A1,NEFL,POSTN,KCNMB1,SSTR5,COL6A1,CALCR,PDGFRB,P2RX7,FGF10,CDO1,ABCG2,FES,MMP2,OSR1,SERPINF1,KCNK4,TEK,ADIPOQ,AKAP12,TIE1,BMP6,CYP8B1,OXTR,NTRK2,EDNRB,EPHA5,THBD,PDE3A,DAB2,BMP4,TGFBR2,LY86,SRD5A2,DIO2,ACTA1,HTR7,RAMP3,GGT1,SLIT2,VIM,RET,VCAM1,MEF2C,AQP1,KCNJ8,GATA2,TNFRSF1B,SFRP1,EDNRA,LBP,FIBIN,ACER2,HTR1B,CN…
GO:BP	positive regulation of vasculature development	GO:1904018	FALSE	7.79688e-08	7.10808	182	1553	33	26963	SMOC2,C3,CYSLTR2,CXCL12,IGF2,GREM1,ENG,EMILIN2,TEK,FLT1,TIE1,CDH5,APLNR,CD34,TGFBR2,RAMP2,KDR,SFRP2,AQP1,GATA2,EMILIN1,NINJ1,ETS1,TBXA2R,NRP1,ANGPT4,TLR3,ITGB2,CTSH,RAPGEF3,ZC3H12A,CYP1B1,F3
GO:BP	mononuclear cell migration	GO:0071674	FALSE	7.85215e-08	7.10501	220	1553	37	26963	CXCL14,CTSG,CCL26,CXCL12,GREM1,MMP2,CSF1R,RARRES2,FLT1,CMKLR1,EDNRB,PECAM1,SLIT2,ANO6,MADCAM1,SLC8B1,EMILIN1,ITGA4,NINJ1,JAM2,STK10,GPR183,P2RX4,ALOX5,LYN,IL34,CD9,PTK2,MMP28,CCL4,CX3CL1,FADD,GATA3,DUSP1,CH25H,MOSPD2,NEDD9
GO:BP	neuron projection extension	GO:1990138	FALSE	8.03478e-08	7.09503	201	1553	35	26963	ISLR2,NTN1,DCX,NRN1,POSTN,NTRK3,CXCL12,SEMA6C,CSF1R,OLFM1,TRPV2,MGLL,ALCAM,SEMA3C,SLIT2,SYT1,NGF,NRP2,EDNRA,ITGA4,LAMB2,NRP1,TMEM108,FN1,SEMA4G,SEMA3D,CDK5,SEMA5B,MAP2,SLIT1,PRICKLE1,PAK6,RIMS1,WNT3A,TNR
GO:BP	organic hydroxy compound metabolic process	GO:1901615	FALSE	8.70791e-08	7.06009	570	1553	69	26963	CUBN,CRHR2,ATP2B2,ADCYAP1R1,LHCGR,CACNA1H,MAOB,CTSK,HTR2C,MYOF,DIO3,PRKG1,BMP6,ZEB2,EDNRB,DAB2,SRD5A2,DIO2,EPAS1,LCT,MAOA,APOA1,SNCAIP,MOGAT1,PLPP3,EDNRA,SULT1E1,ACER2,SLC37A2,THRB,AKR1D1,ISYNA1,ABCG1,FGFR4,GDE1,GALK1,FGFR1,PNKD,CYP27A1,SEC14L2,CHKA,P2RY1,HSD17B10,EPHX2,RAPGEF2,DAO,DYSF,CRYM,RDH5,CYP46A1,SDR16C5,MTPN,STARD4,IDI1,NUDT3,LDHA,WNT4,FDX1,DGKQ,ACER3,GATA3,PLCD1,GLO1,HMGCS1,CH25H,RNF180…
GO:BP	cardiac muscle cell development	GO:0055013	FALSE	9.16617e-08	7.03781	105	1553	24	26963	FHL2,PITX2,TBX18,BVES,MYH11,RGS4,SHOX2,PDGFRB,PDGFRA,PRKG1,SGCD,FHOD3,BMP4,MYOCD,HEY2,POPDC2,PI16,SGCB,SORBS2,COL14A1,SPEG,SLC25A4,FOXP1,PRICKLE1
GO:BP	positive regulation of cell development	GO:0010720	FALSE	9.50312e-08	7.02213	536	1553	66	26963	MME,ISLR2,NTN1,DCX,SOX10,ACAN,NEFL,NTRK3,PTN,CXCL12,SHOX2,FES,RELN,CSF1R,SERPINF1,GJC2,ADIPOQ,CDH5,ZEB2,NTRK2,TRPV2,CLDN5,PDE3A,BMP4,TGFBR2,KDR,CD74,ENPP2,VIM,RET,NGF,TNFRSF1B,NINJ1,CAMK2B,TIAM2,NRP1,SLC9B2,OPRM1,PLXND1,HES1,INPP5D,LYN,IL34,FN1,PTK2,SHANK3,HAPLN1,FZD3,LEF1,PLXNB1,CX3CL1,FADD,PRKCI,NAP1L1,BNC1,GATA3,EGR3,SKIL,KRAS,SGK1,NEDD9,CA2,WNT3A,FOS,ZAP70,VNN1
GO:BP	regulation of monoatomic ion transmembrane transport	GO:0034765	FALSE	9.79014e-08	7.00921	282	1553	43	26963	P2RX1,KCNJ2,KCNH2,ADCYAP1R1,LHCGR,RYR2,SLN,KCNMB1,RGS4,P2RX7,GEM,REM1,RELN,KCNAB1,CACNA1C,SCN5A,GJC2,STOM,APLNR,BMP4,THY1,ANO6,STAC,NGF,KCNJ8,DPP6,EDNRA,PTPN6,SNTA1,KCNE3,P2RX5,P2RX4,CACNB1,LYN,RGS9,DMD,SHANK3,CX3CL1,KLHL24,PDE4B,UBASH3B,RAPGEF3,ARC
GO:BP	regulation of platelet activation	GO:0010543	FALSE	9.84749e-08	7.00667	48	1553	16	26963	ADAMTS18,CTSG,PDGFRA,EMILIN2,PRKG1,PEAR1,PDPN,PRKCQ,MMRN1,EMILIN1,LYN,PDGFA,CD9,C1QTNF1,UBASH3B,TXK
GO:BP	regulation of cytoskeleton organization	GO:0051493	FALSE	9.93054e-08	7.00303	525	1553	65	26963	SYNPO2,NEXN,PLEKHH2,ELN,RGS4,LMOD1,CCL26,ARHGAP28,PDGFRB,P2RX7,FES,DLC1,LIMCH1,CSF1R,CAPN6,RHOC,CDH5,FGR,EPHA5,FHOD3,ARHGAP6,GPM6B,CARMIL3,PECAM1,ESAM,APOA1,SLIT2,SYNPO,MEF2C,PRKCQ,KANK4,CAPN10,SSH3,NRP1,KANK3,PARP3,SH3PXD2B,S100A10,KIFC1,NES,ARHGAP18,SHANK3,SPAG5,PATJ,SVIL,COTL1,MTPN,HRAS,TTC8,WNT4,PLXNB1,CX3CL1,GNAI1,SLAIN2,CHMP1B,MAP2,WASHC3,PTGER4,NME7,RAPGEF3,SGK1,NEDD9,FRMD7,WNT3A,RGCC
GO:BP	tissue homeostasis	GO:0001894	FALSE	9.98226e-08	7.00077	272	1553	42	26963	CYTL1,ABCC8,ACP5,CTSK,SCX,NXNL1,COMP,PDGFRB,P2RX7,CSF1R,COL3A1,TMEM119,NDP,ZEB2,SLC28A2,LDB2,CLDN5,CD34,BDKRB2,ADORA2A,CROCC,GATA2,PTGS1,BBS1,COL14A1,ABCC6,INPP5D,DRAM2,PROM1,TPP1,FOXC1,BBS10,TSPAN12,FOSL2,ILDR1,UBASH3B,PTGER4,PRICKLE1,KRAS,XIAP,CA2,ADORA1
GO:BP	anatomical structure homeostasis	GO:0060249	FALSE	9.98226e-08	7.00077	272	1553	42	26963	CYTL1,ABCC8,ACP5,CTSK,SCX,NXNL1,COMP,PDGFRB,P2RX7,CSF1R,COL3A1,TMEM119,NDP,ZEB2,SLC28A2,LDB2,CLDN5,CD34,BDKRB2,ADORA2A,CROCC,GATA2,PTGS1,BBS1,COL14A1,ABCC6,INPP5D,DRAM2,PROM1,TPP1,FOXC1,BBS10,TSPAN12,FOSL2,ILDR1,UBASH3B,PTGER4,PRICKLE1,KRAS,XIAP,CA2,ADORA1
GO:BP	regulation of growth	GO:0040008	FALSE	1.00138e-07	6.9994	656	1553	76	26963	ISLR2,NTN1,DCX,C3,NELL2,NTRK3,RGS4,CXCL12,IGF2,GREM1,GPC3,SEMA6C,CACNA1C,DIO3,KCNK2,OLFM1,CDA,TRPV2,FOXS1,DRD3,MGLL,DAB2,TGFBR2,FRZB,FLT4,SFRP2,MYOCD,SEMA3C,RFTN1,SLIT2,HEY2,SYT1,FHL1,MEF2C,NGF,SFRP1,PI16,TBX1,TFCP2L1,LGI1,CACNA2D2,COL14A1,NRP1,SH3PXD2B,P2RX5,SLC25A4,INHBA,IGFBP4,FN1,P3H1,FGFR1,SEMA4G,PTK2,SEMA3D,CDK5,IGFBP7,FOXC1,HBEGF,MTPN,SEMA5B,ACSL4,FOSL2,CDKN1A,FOXP1,MAP2,PTGER4,SLIT1,RBPJ,…
GO:BP	regulation of amine transport	GO:0051952	FALSE	1.07518e-07	6.96852	114	1553	25	26963	CRHR2,HTR2C,RGS4,PCP4,CXCL12,P2RX7,PRKG1,ENTPD1,OXTR,DRD3,SLC43A2,ADORA2A,SYT1,PTGS1,KCNA2,HTR1B,ARG2,KCNB1,P2RY1,GRK2,PLCD1,SYT12,ADORA1,GDNF,SYT8
GO:BP	developmental maturation	GO:0021700	FALSE	1.08083e-07	6.96624	368	1553	51	26963	ADAMTS12,CHRDL1,SOX10,C3,RXFP2,NEFL,C1QL1,GREM1,MMP2,RELN,LHX6,SOX18,RFLNB,FAT4,CDH5,PALM,EDNRB,C1QA,PDE3A,KDR,EPAS1,IRX5,RUNX2,ANO6,CSPG4,RET,NGF,GATA2,EDNRA,SCARF1,CAMK2B,TFCP2L1,HES1,KCNB1,TUSC2,NEMP1,SYBU,KLF2,NPR2,FGFR1,ATP6V1A,ATP6V0D1,PLXNB1,RBPJ,BNC1,GATA3,HOXA5,NRXN1,UNC13B,FZD5,NRCAM
GO:BP	inorganic ion homeostasis	GO:0098771	FALSE	1.08236e-07	6.96563	538	1553	66	26963	P2RX1,CORIN,KCNH2,ATP2B2,LHCGR,C7,RYR2,TRPC6,HTR2C,SLC8A1,ENPP3,P2RX7,CACNA1C,SCARA5,CDH5,BMP6,ANXA6,SGCD,EDNRB,KCNMA1,APLNR,DRD3,PKD2,KDR,EPAS1,THY1,MICU3,SYNPO,NGF,EDNRA,SLC8B1,PTPN6,CYBRD1,SLC1A3,ATP2A3,HTR1B,SLC9B2,KCNE3,ATP13A2,ABCC6,CNNM1,FAM20A,CP,LYN,SLC24A3,MARCKSL1,FGFR1,DMD,PTK2,P2RY1,CDK5,RYR3,CNNM2,ATP6V1A,ATP6V0D1,TRIM24,CX3CL1,SLC35G1,EGLN1,UBASH3B,PLCD1,SGK1,ADORA1,MYH7B,HEPHL1,CA…
GO:BP	mesonephric tubule development	GO:0072164	FALSE	1.09031e-07	6.96245	106	1553	24	26963	GREM1,GPC3,FOXD1,OSR1,HOXB7,WNT2B,FAT4,BMP4,CRLF1,PKD2,SLIT2,RET,SFRP1,ARG2,HES1,FGFR1,SPRY1,FOXC1,SMAD5,WNT4,GATA3,WNT6,SIX1,GDNF
GO:BP	mesonephric epithelium development	GO:0072163	FALSE	1.09031e-07	6.96245	106	1553	24	26963	GREM1,GPC3,FOXD1,OSR1,HOXB7,WNT2B,FAT4,BMP4,CRLF1,PKD2,SLIT2,RET,SFRP1,ARG2,HES1,FGFR1,SPRY1,FOXC1,SMAD5,WNT4,GATA3,WNT6,SIX1,GDNF
GO:BP	cellular response to nitrogen compound	GO:1901699	FALSE	1.09031e-07	6.96245	694	1553	79	26963	CRHR2,LHCGR,RYR2,PENK,RGS4,COL6A1,P2RX7,IGF2,COLEC12,RARRES2,ADIPOQ,PALM,DRD3,PDE3A,LYPD1,HRH1,PKD2,FBN1,HTR7,SLIT2,VIM,PTPRE,VCAM1,MEF2C,AQP1,PRKCQ,TNS2,SFRP1,EDNRA,ITGA4,VWA2,SLC1A3,CAPN10,HTR1B,SGCB,SORBS2,DPEP1,OPRM1,TLR3,P2RX4,CACNB1,INHBA,KLF2,INHBB,NPR2,PIK3R3,NR4A1,DDX11,RGS9,PTK2,P2RY1,GRK2,RAPGEF2,CDK5,RYR3,DDR2,BCAR3,DDI2,HRAS,CD36,NOD1,FDX1,OSBPL8,PRKCI,SHOC2,BMT2,ALK,RAB31,RAPGEF3,RR…
GO:BP	learning or memory	GO:0007611	FALSE	1.18815e-07	6.92513	326	1553	47	26963	MME,ABCC8,BRINP1,DKK1,EN1,C1QL1,PTN,ITGA8,IGF2,RELN,KCNAB1,CACNA1C,CHRD,SERPINF1,ABCA7,KCNK4,KCNK2,OXTR,NTRK2,DRD3,HRH1,HTR7,SYNPO,ATP8A1,MEF2C,NGF,PTGS1,DDHD2,CIC,NDRG4,ITGA3,FOXO6,SHANK3,CDK5,NRXN1,AFF2,PAK6,RAPGEF3,KRAS,SGK1,GABRA5,NEDD9,RCAN1,FOS,EGR1,TNR,ARC
GO:BP	regulation of DNA-templated transcription	GO:0006355	FALSE	1.31694e-07	6.88043	3347	1553	268	26963	FHL2,CYTL1,FHL5,ESR1,ATP1B4,ZNF536,KCNH2,AFF3,SOX10,PITX2,TBX18,HOXA10,SP5,DKK1,DUSP26,MEF2B,COL1A1,SCX,LUM,EN1,GDF6,HOXC9,HOXC10,ZIC3,TWIST2,TBX15,SHOX2,PRRX2,ITGA8,FGF10,IGF2,MEOX2,GREM1,PRRX1,CDH13,FGF7,RELN,FBLN5,SATB2,FOXD1,LOXL3,LHX6,GLIS1,OSR1,ENG,NDP,HOXB9,SOX18,HIC1,FOXD2,HOXB7,ADIPOQ,LBX2,BMP6,ZEB2,CMKLR1,EDNRB,EPHA5,LDB2,FOXS1,DRD3,DAB2,BMP4,KLF15,PKD2,BHLHE41,EPAS1,SFRP2,IRX5,FLI1,MYO…
GO:BP	regulation of mesenchymal cell proliferation	GO:0010464	FALSE	1.31834e-07	6.87997	37	1553	14	26963	PTN,SHOX2,PRRX1,CHRD,BMP4,TGFBR2,KDR,ZEB1,SYNE1,FGFR1,FOXP1,MYCN,SIX1,IRS2
GO:BP	substrate adhesion-dependent cell spreading	GO:0034446	FALSE	1.31845e-07	6.87994	99	1553	23	26963	BVES,POSTN,LAMC3,ITGA8,FBLN1,TEK,PARVG,DAB2,APOA1,ENPP2,PDPN,MERTK,SFRP1,ITGA4,LAMB2,NRP1,S100A10,PKP2,FN1,MELTF,PTK2,NEDD9,PARVB
GO:BP	digestive tract development	GO:0048565	FALSE	1.38485e-07	6.8586	141	1553	28	26963	SOX10,PITX2,ZIC3,SHOX2,PDGFRA,FGF10,CHRD,COL3A1,CLMP,RARRES2,FAT4,OXTR,EDNRB,SFRP2,MYOCD,SFRP1,RBPMS2,HES1,SLC4A2,NPR2,TP63,HOXA5,OVOL2,KLF5,FZD5,TCF7,GLI2,ALX4
GO:BP	regulation of animal organ morphogenesis	GO:2000027	FALSE	1.44896e-07	6.83894	84	1553	21	26963	DKK1,FGF10,GREM1,FGF7,HOXB7,WNT2B,CD34,BMP4,SFRP2,SULF1,RUNX2,SFRP1,EDNRA,FGFR1,SPRY1,WNT4,RBPJ,GATA3,SIX1,WNT3A,GDNF
GO:BP	cellular response to stress	GO:0033554	FALSE	1.50909e-07	6.82128	1818	1553	163	26963	CRHR2,CYGB,GPR37L1,THBS4,TRPC6,CTSK,SOD3,PENK,NEFL,KCNMB1,NTRK3,RDM1,COMP,CYSLTR2,PTN,CXCL12,PDGFRB,PDGFRA,FGF10,MYLK,PRRX1,MMP2,MYOF,FBLN5,ANO1,SCARA5,NDP,HIC1,ABCA7,WNT2B,KCNK2,TFPI2,SRPX,BMP4,UPP1,PKD2,EPAS1,THY1,BDKRB2,TWIST1,CD74,GGT1,RCSD1,STAC,ZBTB40,MEF2C,AQP1,FNDC1,KCNJ8,TNFRSF1B,SFRP1,EDNRA,SCARF1,LAMB2,ACER2,PARP8,ATP2A3,ANKLE1,PARP3,ANGPT4,OPRM1,HK3,ATP13A2,ARG2,RNASEL,NDNF,NFATC2,ALO…
GO:BP	renal tubule development	GO:0061326	FALSE	1.59021e-07	6.79855	108	1553	24	26963	COL4A1,GREM1,GPC3,FOXD1,OSR1,HOXB7,WNT2B,FAT4,BMP4,PKD2,IRX1,MEF2C,AQP1,HES1,PROM1,LGR5,TTC8,WNT4,PRICKLE1,GATA3,WNT6,SIX1,GDNF,WNT7B
GO:BP	outflow tract morphogenesis	GO:0003151	FALSE	1.59919e-07	6.7961	77	1553	20	26963	GJA5,ELN,PITX2,ENG,BMP4,TGFBR2,SFRP2,TWIST1,SEMA3C,HEY2,MEF2C,NRP2,EDNRA,NRP1,PLXND1,HES1,FOXC1,PRICKLE1,RBPJ,SIX1
GO:BP	response to decreased oxygen levels	GO:0036293	FALSE	1.65654e-07	6.7808	384	1553	52	26963	CYGB,RYR2,SOD3,PENK,POSTN,KCNMB1,COL6A1,CYSLTR2,CXCL12,MMP2,DIO3,ENG,NDP,TEK,ADIPOQ,KCNK2,ZEB2,OXTR,KCNMA1,KDR,EPAS1,PLAT,LCT,MYOCD,TWIST1,VCAM1,AQP1,FNDC1,KCNJ8,SFRP1,EDNRA,ANGPT4,NDNF,HSPG2,INHBA,LIMD1,DDR2,CPEB4,FOSL2,EGLN1,NDRG1,RWDD3,ITGA2,EGLN3,BNIP3L,RORA,CPEB2,CBS,FOS,ADORA1,EGR1,RGCC
GO:BP	regulation of RNA biosynthetic process	GO:2001141	FALSE	1.71113e-07	6.76672	3357	1553	268	26963	FHL2,CYTL1,FHL5,ESR1,ATP1B4,ZNF536,KCNH2,AFF3,SOX10,PITX2,TBX18,HOXA10,SP5,DKK1,DUSP26,MEF2B,COL1A1,SCX,LUM,EN1,GDF6,HOXC9,HOXC10,ZIC3,TWIST2,TBX15,SHOX2,PRRX2,ITGA8,FGF10,IGF2,MEOX2,GREM1,PRRX1,CDH13,FGF7,RELN,FBLN5,SATB2,FOXD1,LOXL3,LHX6,GLIS1,OSR1,ENG,NDP,HOXB9,SOX18,HIC1,FOXD2,HOXB7,ADIPOQ,LBX2,BMP6,ZEB2,CMKLR1,EDNRB,EPHA5,LDB2,FOXS1,DRD3,DAB2,BMP4,KLF15,PKD2,BHLHE41,EPAS1,SFRP2,IRX5,FLI1,MYO…
GO:BP	regulation of platelet aggregation	GO:0090330	FALSE	1.75944e-07	6.75463	27	1553	12	26963	ADAMTS18,CTSG,EMILIN2,PRKG1,PDPN,PRKCQ,MMRN1,EMILIN1,LYN,CD9,C1QTNF1,UBASH3B
GO:BP	positive regulation of angiogenesis	GO:0045766	FALSE	1.78879e-07	6.74744	179	1553	32	26963	SMOC2,C3,CYSLTR2,IGF2,GREM1,ENG,EMILIN2,TEK,FLT1,TIE1,CDH5,APLNR,CD34,TGFBR2,RAMP2,KDR,SFRP2,AQP1,GATA2,EMILIN1,NINJ1,ETS1,TBXA2R,NRP1,ANGPT4,TLR3,ITGB2,CTSH,RAPGEF3,ZC3H12A,CYP1B1,F3
GO:BP	metanephric glomerulus development	GO:0072224	FALSE	1.85903e-07	6.73071	14	1553	9	26963	PDGFRB,PDGFRA,OSR1,ADIPOQ,CD34,RET,AQP1,LAMB2,EGR1
GO:BP	cognition	GO:0050890	FALSE	1.96421e-07	6.70681	364	1553	50	26963	MME,ABCC8,BRINP1,LHCGR,DKK1,EN1,C1QL1,PTN,ITGA8,IGF2,RELN,KCNAB1,CACNA1C,CHRD,SERPINF1,ABCA7,KCNK4,KCNK2,OXTR,NTRK2,DRD3,HRH1,HTR7,SYNPO,ATP8A1,MEF2C,NGF,PTGS1,DDHD2,CIC,NDRG4,SHROOM4,ITGA3,FOXO6,SHANK3,CDK5,NRXN1,AFF2,PAK6,RAPGEF3,KRAS,SGK1,GABRA5,NEDD9,RCAN1,FOS,ADORA1,EGR1,TNR,ARC
GO:BP	central nervous system neuron differentiation	GO:0021953	FALSE	1.97964e-07	6.70341	228	1553	37	26963	DCX,ATP2B2,BRINP1,DKK1,CDH11,HOXC10,FAIM2,CSF1R,LHX6,ARHGEF28,ZEB2,NTRK2,SFRP2,SLIT2,BMPR1B,NRP2,GATA2,SFRP1,GDF7,NRP1,NDNF,HES1,INHBA,FGFR1,GDPD5,PTK2,DCLK2,SHANK3,RAPGEF2,CDK5,MTPN,AGBL4,MAP2,NRXN1,RORA,GLI2,WNT3A
GO:BP	endothelial cell differentiation	GO:0045446	FALSE	2.16092e-07	6.66536	118	1553	25	26963	ROBO4,TNMD,NDP,SOX18,TIE1,CDH5,BMP6,EDNRB,CLDN5,BMP4,KDR,PECAM1,FSTL1,ZEB1,HEG1,PDPN,HEY2,EDNRA,COL27A1,COL18A1,ATOH8,DMD,RAPGEF2,RBPJ,RAPGEF3
GO:BP	adenylate cyclase-modulating G protein-coupled receptor signaling pathway	GO:0007188	TRUE	2.22682e-07	6.65231	239	1553	38	26963	CRHR2,GRM4,GPR37L1,ADCYAP1R1,LHCGR,RXFP2,SSTR5,CALCR,ADGRL4,ADGRF5,GRK5,AKAP12,MC5R,PALM,DRD3,RAMP2,HTR7,ADORA2A,RAMP3,PDE10A,ADRA2A,EDNRA,HTR1B,TBXA2R,ADGRD1,OPRM1,RAMP1,PTHLH,P2RY1,GRK2,RAPGEF2,LGR5,GNAI1,PRKACB,PDE4B,PTGER4,ADORA1,ADGRG2
GO:BP	formation of primary germ layer	GO:0001704	FALSE	2.35636e-07	6.62776	127	1553	26	26963	ITGA7,DKK1,SCX,COL4A2,COL6A1,COL11A1,ITGA8,MMP2,CHRD,BMP4,SFRP2,ITGA4,COL8A1,COL5A1,COL12A1,INHBA,ATOH8,FN1,FGFR1,ITGA3,FOXC1,LEF1,DUSP1,ITGA2,WNT3A,ELF5
GO:BP	cell fate commitment	GO:0045165	FALSE	2.38479e-07	6.62255	291	1553	43	26963	CHRDL1,TBX18,DKK1,NTRK3,HOXC10,TBX15,FGF10,PRRX1,CHRD,LOXL3,LHX6,GLIS1,SOX18,WNT2B,BMP4,KDR,EPAS1,SFRP2,RUNX2,PDPN,HEY2,MEF2C,GATA2,SFRP1,EDNRA,GDF7,ZNF521,SH3PXD2B,HES1,FGFR1,SMAD5,WNT4,WNT16,RBPJ,GATA3,WNT6,SIX1,GLI2,WNT3A,FOXN1,LY9,WNT7B,ELF5
GO:BP	epithelial cell development	GO:0002064	FALSE	2.48617e-07	6.60447	240	1553	38	26963	ESR1,ROBO4,TNMD,ACTA2,SOX18,ADIPOQ,PODXL,CDH5,BMP6,EDNRB,CLDN5,BMP4,FRZB,KDR,PECAM1,EPAS1,HEG1,VIM,CDH2,GATA2,EDNRA,LAMB2,COL27A1,TFCP2L1,COL18A1,DMD,RAPGEF2,PARD3,TP63,FOSL2,HOXA5,RAPGEF3,GRHL2,DACT2,KLF5,POF1B,FZD5,EXPH5
GO:BP	action potential	GO:0001508	FALSE	2.56037e-07	6.5917	154	1553	29	26963	GJA5,P2RX1,KCNJ2,KCNH2,TBX18,CACNA1G,RYR2,NTRK3,P2RX7,CACNA1C,SCN5A,KCNMB2,NDP,NTRK2,KCNJ8,DPP6,KCNA2,SNTA1,KCNE3,P2RX4,PKP2,KCNB1,NPR2,DMD,CD36,FOXP1,PTPN3,PAWR,NRCAM
GO:BP	regulation of phosphatidylinositol 3-kinase/protein kinase B signal transduction	GO:0051896	FALSE	2.58704e-07	6.5872	271	1553	41	26963	NTRK3,RASD2,CXCL12,CALCR,PDGFRB,PDGFRA,IGF2,PIK3R5,RELN,CSF1R,ENG,TEK,FLT1,FGR,NTRK2,DRD3,KDR,TWIST1,RAMP3,RET,PTPN6,P2RX4,FGFR3,FN1,PDGFA,FGFR1,PTK2,C1QTNF1,DCN,DDR2,HBEGF,PLXNB1,CX3CL1,OSBPL8,WNT16,GATA3,NRXN1,RAPGEF3,PLEKHA1,VAV3,IRS2
GO:BP	smooth muscle contraction	GO:0006939	FALSE	2.72652e-07	6.56439	111	1553	24	26963	P2RX1,CACNA1G,ACTA2,COMP,MYLK,CACNA1C,PRKG1,OXTR,EDNRB,KCNMA1,BDKRB2,MYOCD,HTR7,SULF1,PTGS1,ADRA2A,EDNRA,TBXA2R,CALD1,DOCK4,PTGER4,ITGA2,PAWR,GDNF
GO:BP	response to oxygen levels	GO:0070482	FALSE	3.07066e-07	6.51277	448	1553	57	26963	CYGB,RYR2,SOD3,PENK,COL1A1,POSTN,KCNMB1,COL6A1,CYSLTR2,CXCL12,MMP2,DIO3,ENG,NDP,GUCY1A2,TEK,ADIPOQ,KCNK2,ZEB2,OXTR,KCNMA1,KDR,EPAS1,PLAT,LCT,MYOCD,TWIST1,PDPN,VCAM1,AQP1,FNDC1,KCNJ8,SFRP1,EDNRA,ANGPT4,NDNF,HSPG2,INHBA,LIMD1,DDR2,ATP6V1A,ATP6V0D1,CPEB4,FOSL2,EGLN1,NDRG1,RWDD3,ITGA2,EGLN3,BNIP3L,RORA,CPEB2,CBS,FOS,ADORA1,EGR1,RGCC
GO:BP	skin development	GO:0043588	FALSE	3.20319e-07	6.49442	326	1553	46	26963	DKK1,COL1A1,COL1A2,COL6A1,COMP,FGF10,FGF7,COL3A1,ADAMTS2,SOX18,LDB2,MADCAM1,PTGS1,FST,COL5A1,INHBA,ITGA3,FRAS1,FOXC1,LGR5,FZD3,TP63,FOSL2,CDKN1A,WNT16,FA2H,WDR48,RBPJ,KRT6A,OVOL2,MAFB,GRHL2,ITGA2,DACT2,KRT80,EXPH5,GLI2,ALX4,CERS3,ITGB6,CSTA,KRT71,CLDN4,KRT10,FOXN1,KRT75
GO:BP	regulation of collagen biosynthetic process	GO:0032965	FALSE	3.36877e-07	6.47253	52	1553	16	26963	CYGB,SCX,PDGFRB,ENG,BMP4,VIM,EMILIN1,INHBA,FN1,LTBP1,DDR2,WNT4,RAPGEF3,ITGA2,GLI2,RGCC
GO:BP	digestive system development	GO:0055123	FALSE	3.41863e-07	6.46615	156	1553	29	26963	SOX10,PITX2,ZIC3,SHOX2,PDGFRA,FGF10,IGF2,CHRD,COL3A1,CLMP,RARRES2,FAT4,OXTR,EDNRB,SFRP2,MYOCD,SFRP1,RBPMS2,HES1,SLC4A2,NPR2,TP63,HOXA5,OVOL2,KLF5,FZD5,TCF7,GLI2,ALX4
GO:BP	monoatomic ion homeostasis	GO:0050801	FALSE	3.42694e-07	6.46509	615	1553	71	26963	P2RX1,CORIN,KCNH2,ATP2B2,LHCGR,C7,RYR2,TRPC6,HTR2C,SLC8A1,P2RX7,CACNA1C,SCARA5,CDH5,BMP6,ANXA6,SGCD,EDNRB,KCNMA1,APLNR,DRD3,PKD2,KDR,EPAS1,THY1,MICU3,SYNPO,NGF,EDNRA,SLC8B1,PTPN6,CYBRD1,SLC1A3,ATP2A3,HTR1B,SLC9B2,KCNE3,ATP13A2,ABCC6,SLC4A2,CNNM1,FAM20A,CP,LYN,SLC24A3,MARCKSL1,FGFR1,SLC9A8,DMD,PTK2,P2RY1,CDK5,RYR3,CNNM2,ATP6V1A,ATP6V0D1,TRIM24,CX3CL1,SLC35G1,EGLN1,UBASH3B,SLC4A4,PLCD1,SGK1,RAB39A,…
GO:BP	eye morphogenesis	GO:0048592	FALSE	3.43621e-07	6.46392	184	1553	32	26963	FBN2,PITX2,PTPRM,PTN,DIO3,NDP,CFH,NTRK2,BMP4,KDR,THY1,IRX5,NECTIN3,TWIST1,FBN1,ZEB1,AQP1,COL8A2,COL8A1,OLFM3,MFAP5,THRB,COL5A1,PROM1,FJX1,EFEMP1,BCAR3,TTC8,TSPAN12,PRKCI,HMGN1,FZD5
GO:BP	negative regulation of cell activation	GO:0050866	FALSE	3.4701e-07	6.45966	223	1553	36	26963	DUSP3,ADAMTS18,CYGB,CTSG,LRRC32,ENPP3,PDGFRA,ADGRF5,CD200,LOXL3,PRKG1,FGR,BMP4,CD74,ADORA2A,MERTK,SFRP1,PTPN6,EMILIN1,PARP3,ARG2,LAPTM5,BTN1A1,FGL2,INPP5D,LYN,FN1,PDGFA,CD9,C1QTNF1,PELI1,UBASH3B,ZC3H12A,CBLB,PAWR,CST7
GO:BP	response to hypoxia	GO:0001666	FALSE	3.56536e-07	6.4479	349	1553	48	26963	CYGB,RYR2,SOD3,PENK,POSTN,KCNMB1,CYSLTR2,CXCL12,MMP2,DIO3,ENG,NDP,TEK,ADIPOQ,KCNK2,KCNMA1,KDR,EPAS1,PLAT,LCT,MYOCD,TWIST1,VCAM1,AQP1,FNDC1,KCNJ8,SFRP1,EDNRA,ANGPT4,NDNF,HSPG2,INHBA,LIMD1,DDR2,FOSL2,EGLN1,NDRG1,RWDD3,ITGA2,EGLN3,BNIP3L,RORA,CPEB2,CBS,FOS,ADORA1,EGR1,RGCC
GO:BP	regulation of kidney development	GO:0090183	FALSE	3.70149e-07	6.43162	34	1553	13	26963	GREM1,FOXD1,OSR1,HOXB7,WNT2B,ADIPOQ,BMP4,RET,EDNRA,WNT4,GATA3,SIX1,GDNF
GO:BP	cellular homeostasis	GO:0019725	FALSE	3.85444e-07	6.41404	867	1553	91	26963	P2RX1,CRHR2,ATP2B2,ABCC8,LHCGR,C7,RYR2,NELL2,TRPC6,COL1A1,HTR2C,SLC8A1,P2RX7,CACNA1C,ANO1,SCARA5,SERPINF1,PDE1C,CDH5,BMP6,ANXA6,KCNMA1,EPHA5,APLNR,DRD3,KLF15,PKD2,THY1,MICU3,ANO6,SYNPO,VCAM1,AQP1,NGF,CROCC,TNS2,ADRA2A,EDNRA,SLC8B1,PTPN6,CYBRD1,SLC1A3,ATP2A3,HTR1B,GAA,SLC9B2,KCNE3,HK3,ATP13A2,ABCG1,KCNB1,ABCC6,SLC4A2,SYBU,CP,LYN,SLC24A3,MARCKSL1,SLC9A8,DMD,GJB6,PTK2,SHANK3,P2RY1,LOX,GRK2,CDK5,ZBTB…
GO:BP	cell-cell adhesion via plasma-membrane adhesion molecules	GO:0098742	FALSE	3.86362e-07	6.41301	275	1553	41	26963	NEXN,CDH20,CDHR4,IGSF11,CDH11,CDH19,PTPRM,PCDH18,CDH13,SCARF2,AMIGO2,ADIPOQ,FAT4,CDH5,CLDN5,FGFRL1,TGFBR2,PECAM1,ESAM,PCDH12,NECTIN3,ALCAM,APOA1,CDH2,RET,VCAM1,SCARF1,UNC5D,HMCN1,PCDHGC3,ITGA3,CELSR3,PCDH19,CDH18,CX3CL1,NRXN1,LGALS1,PCDH7,NRCAM,PCDH10,CLDN4
GO:BP	regulation of cell-cell adhesion	GO:0022407	FALSE	3.97232e-07	6.40096	498	1553	61	26963	DUSP3,ADAMTS18,CTSG,LRRC32,CXCL12,IGF2,MEGF10,LOXL3,EMILIN2,PRKG1,ADIPOQ,PODXL,BMP6,BMP4,TGFBR2,THY1,APOA1,CD74,ADORA2A,PDPN,VCAM1,PRKCQ,PLPP3,MMRN1,PTPN6,EMILIN1,ITGA4,ETS1,ZDHHC2,ARG2,LAPTM5,ALOX5,HES1,BTN1A1,FGL2,LYN,AKNA,CD9,CD3E,PTK2,C1QTNF1,ADK,LEF1,WNT4,CX3CL1,FADD,PELI1,UBASH3B,GATA3,EGR3,ZC3H12A,CBLB,PAWR,LGALS1,WNT3A,GCNT1,TNR,RGCC,FSTL3,ZAP70,VNN1
GO:BP	negative regulation of cellular response to growth factor stimulus	GO:0090288	FALSE	4.0636e-07	6.39109	105	1553	23	26963	ADAMTS12,CHRDL1,DKK1,GREM1,CHRD,HTRA3,MMRN2,FGFRL1,SFRP2,FBN1,ADGRA2,SULF1,SLIT2,SFRP1,EMILIN1,RBPMS2,SPRY1,DCN,WNT4,GATA3,SKIL,SOST,FSTL3
GO:BP	regulation of cellular localization	GO:0060341	FALSE	4.08052e-07	6.38928	1090	1553	108	26963	GJA5,CRHR2,ABCC8,ADCYAP1R1,SH3TC2,LHCGR,BVES,SSTR5,PTN,P2RX7,GPC3,FARP1,ATCAY,CACNA1C,SEC16B,ANO1,CD200,NBEA,ABCA7,TEK,PDE1C,ADIPOQ,STOM,EPHA5,DRD3,DAB2,GPM6B,BMP4,LYPD1,PECAM1,ZIC1,RPH3AL,ADORA2A,REEP1,RAMP3,CDH2,STAC,FNDC1,MTCL1,CROCC,PRKCQ,DPP6,ADRA2A,SFRP1,EDNRA,SLC8B1,CAMK2B,PRKG2,CAPN10,WIPF1,SORBS2,PKIG,SLC9B2,ZDHHC2,OPRM1,ATP13A2,P2RX4,CEP250,ALOX5,ABCG1,KCNB1,SYBU,INHBB,P3H1,FEZ1,NDRG4,I…
GO:BP	regulation of cartilage development	GO:0061035	FALSE	4.33066e-07	6.36345	74	1553	19	26963	ADAMTS12,MUSTN1,CTSK,SCX,GDF6,SHOX2,GREM1,RFLNB,BMP6,BMP4,FRZB,RUNX2,BMPR1B,PRKG2,THRB,PTHLH,EFEMP1,GLI2,MAF
GO:BP	cytokine production	GO:0001816	FALSE	4.58282e-07	6.33887	832	1553	88	26963	CRHR2,ABCC8,C1QTNF4,C3,ACP5,POSTN,LUM,LRRC32,ADAM33,P2RX7,CSF1R,COL3A1,CD200,FBLN1,TEK,ADIPOQ,AKAP12,FGR,CMKLR1,CD34,ABCD2,FLT4,TWIST1,APOA1,CD74,HEG1,SULF1,RFTN1,PRKCQ,MERTK,TNFRSF1B,ADRA2A,LBP,IL16,PTPN6,SRGN,TLR3,ARG2,LAPTM5,ALOX5,PANX3,TUSC2,BTN1A1,INPP5D,USP50,FRMD8,KLF2,IKBKE,LYN,INHBB,FN1,FGFR1,CD3E,HOMER3,AFAP1L2,TRIL,GRK2,ZBTB20,HRAS,LEF1,REL,CD36,CCL4,NOD1,IRF8,CX3CL1,FADD,FOXP1,PELI1,P…
GO:BP	myeloid leukocyte migration	GO:0097529	FALSE	4.81232e-07	6.31765	236	1553	37	26963	THBS4,CTSG,CCL26,CXCL12,GREM1,MMP2,CSF1R,RARRES2,FLT1,CMKLR1,EDNRB,PECAM1,CD74,SLIT2,ANO6,EDNRA,LBP,EMILIN1,ITGA1,NINJ1,DPEP1,P2RX4,ITGA9,LYN,IL34,CD9,PTK2,DYSF,MMP28,CCL4,CX3CL1,PDE4B,PTGER4,DUSP1,VAV3,PAWR,MOSPD2
GO:BP	response to purine-containing compound	GO:0014074	FALSE	4.9626e-07	6.30429	168	1553	30	26963	P2RX1,RYR2,PENK,COL1A1,P2RX7,CDO1,TEK,ADIPOQ,THBD,PDE3A,PKD2,ADORA2A,AQP1,KCNJ8,P2RX6,P2RX5,P2RX4,INHBB,NPR2,P2RY1,RAPGEF2,RYR3,FDX1,DGKQ,HMGCS1,RAPGEF3,FOS,ADORA1,CYP1B1,AREG
GO:BP	positive regulation of neurogenesis	GO:0050769	FALSE	5.26653e-07	6.27848	310	1553	44	26963	MME,ISLR2,NTN1,DCX,SOX10,ACAN,NEFL,NTRK3,PTN,CXCL12,SHOX2,RELN,CSF1R,SERPINF1,GJC2,ZEB2,NTRK2,TRPV2,KDR,ENPP2,VIM,NGF,TNFRSF1B,CAMK2B,TIAM2,NRP1,OPRM1,PLXND1,HES1,LYN,IL34,FN1,PTK2,SHANK3,HAPLN1,FZD3,PLXNB1,CX3CL1,PRKCI,NAP1L1,SKIL,KRAS,SGK1,WNT3A
GO:BP	negative regulation of nervous system development	GO:0051961	FALSE	5.35404e-07	6.27132	178	1553	31	26963	NTN1,ABCC8,GPR37L1,BRINP1,SOX10,DKK1,TRPC6,NTRK3,CYSLTR2,PTN,SEMA6C,DRD3,BMP4,THY1,SEMA3C,SLIT2,GATA2,NRP1,HES1,SEMA4G,PTK2,SEMA3D,RAPGEF2,CDK5,SEMA5B,MAP2,SLIT1,MYCN,WNT3A,TNR,WNT7B
GO:BP	positive regulation of animal organ morphogenesis	GO:0110110	FALSE	5.45031e-07	6.26358	35	1553	13	26963	DKK1,FGF10,WNT2B,CD34,BMP4,EDNRA,FGFR1,SPRY1,WNT4,RBPJ,GATA3,SIX1,GDNF
GO:BP	neuromuscular process	GO:0050905	FALSE	5.65396e-07	6.24765	188	1553	32	26963	KCNJ2,ATP2B2,ABCC8,CLIC5,PENK,NEFL,HOXC10,COMP,REM1,KBTBD13,CFH,FOXS1,DRD3,SLITRK6,ADORA2A,RCSD1,STAC,KCNJ8,EDNRA,CAMK2B,SLC1A3,GAA,NPR2,NR4A1,TPP1,PNKD,DMD,SHANK3,SYNM,NRXN1,TNR,TNNI1
GO:BP	muscle cell proliferation	GO:0033002	FALSE	5.71513e-07	6.24297	279	1553	41	26963	ESR1,RGS5,CNN1,OGN,PDGFRB,FES,MEGF10,CDH13,MMP2,PRKG1,ADIPOQ,KCNK2,PDE1A,BMP4,TGFBR2,MYOCD,SULF1,HEY2,MEF2C,EDNRA,HTR1B,TBX1,RBPMS2,TIMP3,FGFR1,NDRG4,PTK2,GRK2,DDR2,FOXC1,HBEGF,RXRA,CDKN1A,CX3CL1,FOXP1,RBPJ,ITGA2,MAPK11,SIX1,FOS,EGR1
GO:BP	regulation of actin cytoskeleton organization	GO:0032956	FALSE	5.94585e-07	6.22579	344	1553	47	26963	SYNPO2,PLEKHH2,ELN,RGS4,LMOD1,CCL26,ARHGAP28,PDGFRB,DLC1,LIMCH1,CSF1R,RHOC,FGR,EPHA5,FHOD3,ARHGAP6,GPM6B,CARMIL3,PECAM1,ESAM,APOA1,SLIT2,SYNPO,MEF2C,PRKCQ,KANK4,CAPN10,SSH3,NRP1,KANK3,SH3PXD2B,S100A10,ARHGAP18,SHANK3,SVIL,COTL1,MTPN,HRAS,TTC8,WNT4,CX3CL1,WASHC3,PTGER4,RAPGEF3,NEDD9,FRMD7,RGCC
GO:BP	immune system process	GO:0002376	FALSE	6.31368e-07	6.19972	2866	1553	232	26963	CXCL14,PTGDS,DUSP3,LRRC17,ESR1,C1QC,NTN1,THBS4,C7,PITX2,C3,ACP5,CTSG,CTSK,IGLL1,LAMP3,CCL26,MASP1,LRRC32,PTN,CXCL12,ENPP3,P2RX7,FGF10,IGF2,GREM1,FES,COLEC12,MMP2,ADGRF5,CACNA1C,CSF1R,COL3A1,CD200,LOXL3,RARRES2,CFP,SARM1,TEK,ADIPOQ,FLT1,RNASE6,DOCK11,PODXL,FGR,BMP6,CMKLR1,PRLR,CFD,CFH,EDNRB,IL13RA2,C1QA,CD34,BMP4,TGFBR2,LY86,PECAM1,EPAS1,THY1,BDKRB2,PLVAP,TWIST1,ALCAM,HOXB6,FBN1,APOA1,CD74,ADORA2A…
GO:BP	regulation of protein localization	GO:0032880	FALSE	6.71397e-07	6.17302	982	1553	99	26963	GJA5,CRHR2,ABCC8,SH3TC2,SSTR5,PTN,P2RX7,GPC3,FARP1,ATCAY,CACNA1C,SEC16B,ANO1,CD200,NBEA,ABCA7,TEK,PDE1C,ADIPOQ,STOM,EPHA5,DRD3,DAB2,GPM6B,BMP4,LYPD1,PECAM1,ZIC1,RPH3AL,ADORA2A,RAMP3,CDH2,STAC,FNDC1,MTCL1,CROCC,PRKCQ,DPP6,ADRA2A,SFRP1,EDNRA,SLC8B1,CAMK2B,PRKG2,CAPN10,WIPF1,SORBS2,PKIG,SLC9B2,ZDHHC2,OPRM1,ATP13A2,CEP250,ALOX5,ABCG1,KCNB1,SYBU,INHBB,P3H1,ITGA3,CELSR3,TMEM132A,LRP1,DCLK2,SHANK3,CDK5,…
GO:BP	skeletal muscle organ development	GO:0060538	FALSE	6.76016e-07	6.17004	219	1553	35	26963	DES,CRHR2,ELN,COL19A1,PITX2,BVES,SCX,CNTFR,COL6A1,SHOX2,IGF2,MEOX2,MEGF10,FGFRL1,MYOCD,ACTA1,TWIST1,MEF2C,POPDC2,HOXD9,VRK3,NR4A1,DMD,CDK5,SVIL,LDHA,FOXP1,SKIL,KRAS,KLF5,SIX1,RCAN1,WNT3A,FOS,EGR1
GO:BP	anterior/posterior pattern specification	GO:0009952	FALSE	6.76016e-07	6.17004	219	1553	35	26963	HOXA10,DKK1,EN1,HOXC9,HOXC10,ZIC3,MEOX2,GPC3,OSR1,HOXB9,HOXB7,WNT2B,ZEB2,BMP4,BHLHE41,SFRP2,HOXB6,SEMA3C,HEY2,EMX2,SFRP1,HOXD9,HES1,HOXB3,FOXC1,LEF1,BHLHE40,PRICKLE1,RBPJ,HOXA5,FZD5,GLI2,ALX4,WNT3A,ARC
GO:BP	lipid metabolic process	GO:0006629	FALSE	6.76016e-07	6.17004	1413	1553	131	26963	P2RX1,CYP2AB1,PTGDS,CUBN,ESR1,CCDC3,CYGB,LHCGR,AWAT1,C3,B3GALT2,CACNA1H,GPAT2,HTR2C,PDGFRB,PDGFRA,P2RX7,IGF2,PIK3R5,FGF7,ADGRF5,PLA1A,GGT5,RARRES2,ABCA7,PRKG1,ADIPOQ,BMP6,EDNRB,DRD3,MGLL,DAB2,ABCD2,HRH1,SRD5A2,LCT,TWIST1,APOA1,CD74,ENPP2,PDPN,BMPR1B,MOGAT1,ST6GALNAC3,PTGS1,DGKG,PLPP3,ADRA2A,SULT1E1,AADAC,ACER2,FABP3,LPCAT1,TNFAIP8L3,ACBD4,THRB,DPEP1,AOX1,PLBD2,SMPD2,ALOX5,PLCD4,ST3GAL1,AKR1D1,ISY…
GO:BP	glomerulus vasculature development	GO:0072012	FALSE	6.85937e-07	6.16372	30	1553	12	26963	ACTA2,PDGFRB,PDGFRA,OSR1,TEK,CD34,BMP4,PECAM1,AQP1,EDNRA,HES1,EGR1
GO:BP	catabolic process	GO:0009056	FALSE	6.86614e-07	6.16329	2499	1553	207	26963	ADAMTS12,MME,CUBN,SYNPO2,ALDOB,CYGB,PDE9A,MAOB,HPD,CTSK,LAMP3,COL6A1,NAALAD2,ENPP3,AASS,CALCR,P2RX7,CDO1,GPC3,MMP2,PLA1A,SEC16B,DIO3,GGT5,ADAMTS2,ECSCR,RARRES2,SARM1,ABCA7,ADIPOQ,RNF144A,CDA,ENTPD1,PDE1A,GPX3,DRD3,MGLL,SRPX,ANPEP,DAB2,ABCD2,SRD5A2,UPP1,KDR,LCT,TWIST1,MAOA,TRHDE,ENPP2,GGT1,VIM,PDE10A,FBXL7,ENPP4,MTCL1,AZIN2,CSAD,TNFRSF1B,PPP1R3B,ADRA2A,PDE8A,AFMID,SULT1E1,PLEKHF1,AADAC,ACER2,MMP11…
GO:BP	regulation of heart rate	GO:0002027	FALSE	6.86614e-07	6.16329	108	1553	23	26963	GJA5,CRHR2,KCNJ2,KCNH2,CACNA1G,RYR2,BVES,RGS4,SHOX2,CACNA1C,SCN5A,EDNRB,EPAS1,IRX5,HEY2,POPDC2,KCNJ8,EDNRA,SNTA1,KCNE3,PKP2,DMD,RNLS
GO:BP	cell migration involved in heart development	GO:0060973	FALSE	6.90705e-07	6.16071	20	1553	10	26963	PITX2,BVES,PDGFRB,ENG,BMP4,TWIST1,SEMA3C,EDNRA,NRP1,NDRG4
GO:BP	monoatomic cation homeostasis	GO:0055080	FALSE	7.27086e-07	6.13841	603	1553	69	26963	P2RX1,CORIN,KCNH2,ATP2B2,LHCGR,C7,RYR2,TRPC6,HTR2C,SLC8A1,P2RX7,CACNA1C,SCARA5,CDH5,BMP6,ANXA6,SGCD,EDNRB,KCNMA1,APLNR,DRD3,PKD2,KDR,EPAS1,THY1,MICU3,SYNPO,NGF,EDNRA,SLC8B1,PTPN6,CYBRD1,SLC1A3,ATP2A3,HTR1B,SLC9B2,ATP13A2,ABCC6,SLC4A2,CNNM1,FAM20A,CP,LYN,SLC24A3,MARCKSL1,FGFR1,SLC9A8,DMD,P2RY1,CDK5,RYR3,CNNM2,ATP6V1A,ATP6V0D1,TRIM24,CX3CL1,SLC35G1,EGLN1,UBASH3B,SLC4A4,PLCD1,SGK1,RAB39A,CA2,ADORA1,…
GO:BP	negative regulation of neurogenesis	GO:0050768	FALSE	7.27554e-07	6.13813	171	1553	30	26963	NTN1,ABCC8,GPR37L1,BRINP1,SOX10,TRPC6,NTRK3,CYSLTR2,PTN,SEMA6C,DRD3,BMP4,THY1,SEMA3C,SLIT2,GATA2,NRP1,HES1,SEMA4G,PTK2,SEMA3D,RAPGEF2,CDK5,SEMA5B,MAP2,SLIT1,MYCN,WNT3A,TNR,WNT7B
GO:BP	inflammatory response	GO:0006954	FALSE	7.61963e-07	6.11807	842	1553	88	26963	P2RX1,ADAMTS12,ESR1,F8,C3,ACP5,COL6A1,CCL26,PTN,ENPP3,P2RX7,CSF1R,LOXL3,GGT5,NDP,RARRES2,ADIPOQ,CDH5,BMP6,ZEB2,CMKLR1,CFH,EDNRB,C1QA,MGLL,ABCD2,LY86,BDKRB2,APOA1,ADORA2A,MECOM,GGT1,ANO6,VCAM1,BMPR1B,PRKCQ,KCNJ8,TNFRSF1B,TSPAN2,LBP,IL16,PTPN6,SUCNR1,NINJ1,ETS1,TBXA2R,DPEP1,TLR3,IL17RE,ALOX5,TUSC2,ZDHHC12,IL31RA,USP50,LYN,IL34,FN1,ITGB2,PBXIP1,NR4A1,AKNA,DMD,FANCA,AFAP1L2,EPHX2,AOAH,TRIL,FANCD2,CD3…
GO:BP	regulation of chondrocyte differentiation	GO:0032330	FALSE	7.68822e-07	6.11417	55	1553	16	26963	ADAMTS12,MUSTN1,GDF6,SHOX2,GREM1,RFLNB,BMP6,BMP4,RUNX2,BMPR1B,PRKG2,THRB,PTHLH,EFEMP1,GLI2,MAF
GO:BP	cellular response to vascular endothelial growth factor stimulus	GO:0035924	FALSE	7.76905e-07	6.10963	62	1553	17	26963	ADAMTS12,SMOC2,PDGFRB,PDGFRA,FLT1,RAMP2,KDR,FLT4,ADGRA2,VCAM1,NRP2,EMILIN1,NRP1,NR4A1,DCN,FOXC1,EGR3
GO:BP	positive regulation of immune system process	GO:0002684	FALSE	7.77321e-07	6.1094	1118	1553	109	26963	CXCL14,DUSP3,ESR1,C1QC,THBS4,C7,C3,CTSG,MASP1,PTN,CXCL12,ENPP3,P2RX7,FGF10,IGF2,FES,COLEC12,CSF1R,RARRES2,CFP,SARM1,TEK,FGR,CMKLR1,PRLR,CFD,CFH,C1QA,TGFBR2,PECAM1,THY1,PLVAP,CD74,RFTN1,ANO6,VCAM1,MEF2C,MADCAM1,PRKCQ,KCNJ8,GATA2,EDNRA,LBP,PTPN6,ITGA4,NINJ1,JAM2,GPR183,KLHL6,SLC9B2,ALPK1,TLR3,LAPTM5,P2RX4,NFATC2,HES1,KMT5C,BTN1A1,ZDHHC12,INPP5D,USP50,IKBKE,LYN,IL34,EXOSC6,CD3E,PTK2,ZDHHC18,TRIL,EIF…
GO:BP	intracellular chemical homeostasis	GO:0055082	FALSE	7.79133e-07	6.10839	766	1553	82	26963	P2RX1,CRHR2,ATP2B2,ABCC8,LHCGR,C7,RYR2,TRPC6,COL1A1,HTR2C,SLC8A1,P2RX7,CACNA1C,ANO1,SCARA5,SERPINF1,PDE1C,CDH5,BMP6,ANXA6,KCNMA1,EPHA5,APLNR,DRD3,KLF15,PKD2,THY1,MICU3,SYNPO,VCAM1,AQP1,NGF,ADRA2A,EDNRA,SLC8B1,PTPN6,CYBRD1,SLC1A3,ATP2A3,HTR1B,SLC9B2,KCNE3,HK3,ATP13A2,ABCG1,KCNB1,ABCC6,SLC4A2,SYBU,CP,LYN,SLC24A3,MARCKSL1,SLC9A8,DMD,GJB6,PTK2,P2RY1,GRK2,CDK5,ZBTB20,RYR3,ATP6V1A,ATP6V0D1,PIM3,CX3CL1,…
GO:BP	amine transport	GO:0015837	FALSE	7.84194e-07	6.10558	126	1553	25	26963	CRHR2,HTR2C,RGS4,PCP4,CXCL12,P2RX7,PRKG1,ENTPD1,OXTR,DRD3,SLC43A2,ADORA2A,SYT1,PTGS1,KCNA2,HTR1B,ARG2,KCNB1,P2RY1,GRK2,PLCD1,SYT12,ADORA1,GDNF,SYT8
GO:BP	retina development in camera-type eye	GO:0060041	FALSE	8.00663e-07	6.09655	191	1553	32	26963	DCX,ATP2B2,COL4A1,LAMC3,PTPRM,PTN,PDGFRB,PDGFRA,DIO3,NDP,SERPINF1,CFH,NTRK2,THY1,IRX5,NECTIN3,RET,BMPR1B,MERTK,LAMB2,NRP1,LPCAT1,THRB,HES1,PROM1,FJX1,TMEM135,TTC8,TSPAN12,TGIF1,CYP1B1,RD3
GO:BP	axon extension	GO:0048675	FALSE	8.02157e-07	6.09574	135	1553	26	26963	ISLR2,NTN1,DCX,NTRK3,CXCL12,SEMA6C,OLFM1,TRPV2,MGLL,ALCAM,SEMA3C,SLIT2,NGF,NRP2,EDNRA,LAMB2,NRP1,FN1,SEMA4G,SEMA3D,CDK5,SEMA5B,MAP2,SLIT1,WNT3A,TNR
GO:BP	leukocyte differentiation	GO:0002521	FALSE	8.65296e-07	6.06284	680	1553	75	26963	LRRC17,C1QC,CTSK,CALCR,FES,GPC3,CSF1R,LOXL3,NDP,ADIPOQ,DOCK11,BMP4,TGFBR2,FBN1,CD74,ZEB1,RUNX2,MEF2C,MERTK,GATA2,RASSF2,TSPAN2,SFRP1,PTPN6,NINJ1,GPR183,SLC9B2,GAB3,TFE3,LAPTM5,ST3GAL1,SLC4A2,TUSC2,FGL2,INPP5D,SH3PXD2A,IL31RA,LYN,IL34,FANCA,CD3E,FZD8,FANCD2,LEF1,TOB2,WNT4,FOSL2,IRF8,FADD,OSTM1,FOXP1,TET2,UBASH3B,PTGER4,RBPJ,GATA3,EGR3,GLO1,MAFB,ZC3H12A,FZD5,LGALS1,TCF7,RORA,NEDD9,CA2,FOS,ITGB6,EGR…
GO:BP	neuron apoptotic process	GO:0051402	FALSE	8.84601e-07	6.05325	360	1553	48	26963	ESR1,DKK1,NEFL,CNTFR,COL6A2,EN1,COL6A1,PCP4,FAIM2,MMP2,DIO3,AMIGO2,NDP,SARM1,COL6A3,NTRK2,CRLF1,KDR,ADORA2A,MEF2C,NGF,ITGA1,NRP1,THRB,PLXND1,NDNF,KCNB1,TRIM2,NPR2,PCDHGC3,NES,CDK5,CCND1,HRAS,TP63,CPEB4,UBE2V2,CX3CL1,FADD,PRKCI,EGLN1,GATA3,KRAS,SIX1,PAWR,XIAP,EGR1,GDNF
GO:BP	regulation of monoatomic cation transmembrane transport	GO:1904062	FALSE	9.57677e-07	6.01878	253	1553	38	26963	P2RX1,KCNJ2,KCNH2,ADCYAP1R1,LHCGR,RYR2,SLN,KCNMB1,RGS4,P2RX7,GEM,REM1,KCNAB1,CACNA1C,SCN5A,GJC2,APLNR,BMP4,THY1,ANO6,STAC,NGF,DPP6,EDNRA,PTPN6,SNTA1,KCNE3,P2RX5,P2RX4,CACNB1,LYN,RGS9,DMD,CX3CL1,KLHL24,PDE4B,UBASH3B,RAPGEF3
GO:BP	regulation of catecholamine secretion	GO:0050433	FALSE	9.90684e-07	6.00406	63	1553	17	26963	CRHR2,PCP4,CXCL12,ENTPD1,OXTR,DRD3,ADORA2A,SYT1,PTGS1,KCNA2,HTR1B,KCNB1,P2RY1,GRK2,PLCD1,SYT12,SYT8
GO:BP	female sex differentiation	GO:0046660	FALSE	9.91063e-07	6.0039	164	1553	29	26963	ESR1,ADCYAP1R1,LHCGR,AMHR2,PITX2,PDGFRA,FGF10,MMP2,FGF7,BMP4,SRD5A2,KDR,SLIT2,BMPR1B,MERTK,SFRP1,FST,INHBA,INHBB,NPR2,FANCA,EIF2B4,GRK2,FOXC1,TP63,WNT4,PTGER4,ARID5B,PLEKHA1
GO:BP	positive regulation of endothelial cell proliferation	GO:0001938	FALSE	1.02065e-06	5.99112	102	1553	22	26963	THBS4,CCL26,CXCL12,FGF10,IGF2,CDH13,FGF7,BMP6,APLNR,BMP4,KDR,FLT4,EGFL7,GATA2,ITGA4,HSPG2,COL18A1,FGFR1,NR4A1,DYSF,EGR3,F3
GO:BP	positive regulation of response to wounding	GO:1903036	FALSE	1.02065e-06	5.99112	78	1553	19	26963	SMOC2,NTRK3,PTN,MYLK,EMILIN2,PLAT,ANO6,ENPP4,ADRA2A,EMILIN1,SCARF1,TBXA2R,PTK2,DDR2,HBEGF,HRAS,CD36,PTGER4,CLDN4
GO:BP	osteoclast differentiation	GO:0030316	FALSE	1.06595e-06	5.97226	128	1553	25	26963	LRRC17,CALCR,GPC3,CSF1R,FBN1,RASSF2,SFRP1,NINJ1,GPR183,SLC9B2,TFE3,SLC4A2,INPP5D,SH3PXD2A,TOB2,FOSL2,OSTM1,FOXP1,UBASH3B,GLO1,MAFB,NEDD9,CA2,FOS,FSTL3
GO:BP	modulation of chemical synaptic transmission	GO:0050804	FALSE	1.1161e-06	5.9523	697	1553	76	26963	P2RX1,MME,CHRDL1,CRHR2,NRN1,ATP2B2,PDE9A,DKK1,NEFL,IGSF11,HTR2C,CDH11,RGS4,SORCS2,PTN,P2RX7,LAMA2,RELN,CHRD,ADIPOQ,AKAP12,OXTR,NTRK2,DRD3,MGLL,HRH1,KDR,PLAT,HTR7,SNCAIP,ADORA2A,SYNE1,CDH2,SYNPO,SYT1,MEF2C,NGF,ADRA2A,CAMK2B,SLC1A3,SRGN,HTR1B,LGI1,CACNA2D2,ZDHHC2,OPRM1,TMEM108,KCNB1,ZDHHC12,SYBU,HIP1,PNKD,PTK2,SHANK3,P2RY1,GRK2,RAPGEF2,CDK5,MPP2,CYP46A1,HRAS,GNAI1,PTGER4,SNAP47,NRXN1,UNC13B,KRAS,MA…
GO:BP	anatomical structure maturation	GO:0071695	FALSE	1.1211e-06	5.95036	297	1553	42	26963	ADAMTS12,SOX10,C3,RXFP2,C1QL1,GREM1,MMP2,LHX6,SOX18,RFLNB,FAT4,CDH5,EDNRB,C1QA,PDE3A,KDR,EPAS1,IRX5,RUNX2,ANO6,CSPG4,RET,NGF,GATA2,EDNRA,SCARF1,TFCP2L1,HES1,KCNB1,TUSC2,NEMP1,KLF2,NPR2,FGFR1,PLXNB1,RBPJ,BNC1,GATA3,HOXA5,NRXN1,FZD5,NRCAM
GO:BP	regulation of cytokine production	GO:0001817	FALSE	1.17719e-06	5.92916	825	1553	86	26963	CRHR2,ABCC8,C1QTNF4,C3,ACP5,POSTN,LUM,LRRC32,ADAM33,P2RX7,CSF1R,CD200,FBLN1,TEK,ADIPOQ,AKAP12,FGR,CMKLR1,CD34,ABCD2,FLT4,TWIST1,APOA1,CD74,HEG1,SULF1,RFTN1,PRKCQ,MERTK,TNFRSF1B,ADRA2A,LBP,IL16,PTPN6,SRGN,TLR3,ARG2,LAPTM5,ALOX5,PANX3,TUSC2,BTN1A1,INPP5D,USP50,FRMD8,KLF2,IKBKE,LYN,INHBB,FN1,FGFR1,CD3E,HOMER3,AFAP1L2,TRIL,GRK2,ZBTB20,HRAS,LEF1,REL,CD36,CCL4,NOD1,IRF8,CX3CL1,FADD,FOXP1,PELI1,PDE4B,PT…
GO:BP	regulation of trans-synaptic signaling	GO:0099177	FALSE	1.1774e-06	5.92908	698	1553	76	26963	P2RX1,MME,CHRDL1,CRHR2,NRN1,ATP2B2,PDE9A,DKK1,NEFL,IGSF11,HTR2C,CDH11,RGS4,SORCS2,PTN,P2RX7,LAMA2,RELN,CHRD,ADIPOQ,AKAP12,OXTR,NTRK2,DRD3,MGLL,HRH1,KDR,PLAT,HTR7,SNCAIP,ADORA2A,SYNE1,CDH2,SYNPO,SYT1,MEF2C,NGF,ADRA2A,CAMK2B,SLC1A3,SRGN,HTR1B,LGI1,CACNA2D2,ZDHHC2,OPRM1,TMEM108,KCNB1,ZDHHC12,SYBU,HIP1,PNKD,PTK2,SHANK3,P2RY1,GRK2,RAPGEF2,CDK5,MPP2,CYP46A1,HRAS,GNAI1,PTGER4,SNAP47,NRXN1,UNC13B,KRAS,MA…
GO:BP	regulation of cellular component size	GO:0032535	FALSE	1.22791e-06	5.91083	398	1553	51	26963	ISLR2,NTN1,PLEKHH2,DCX,ATP2B2,ELN,NEFL,NTRK3,LMOD1,COL6A1,CCL26,CXCL12,ARHGAP28,P2RX7,SEMA6C,OLFM1,TRPV2,KCNMA1,FHOD3,MGLL,PECAM1,ESAM,SEMA3C,SLIT2,ANO6,RET,AQP1,NGF,KANK4,SSH3,NRP1,KANK3,ATP13A2,FN1,ARHGAP18,SEMA4G,SHANK3,SEMA3D,CDK5,SVIL,COTL1,MTPN,SEMA5B,MAP2,SLIT1,KXD1,RAPGEF3,VAV3,WNT3A,TNR,WNT7B
GO:BP	regulation of vasoconstriction	GO:0019229	FALSE	1.29321e-06	5.88833	87	1553	20	26963	GJA5,P2RX1,HTR2C,MMP2,CACNA1C,ADRA1B,OXTR,MGLL,HRH1,HTR7,PTGS1,ADRA2A,ITGA4,TBXA2R,SNTA1,DOCK4,ALOX5,ITGA9,GRK2,CX3CL1
GO:BP	positive regulation of leukocyte migration	GO:0002687	FALSE	1.46445e-06	5.83433	167	1553	29	26963	CXCL14,THBS4,PTN,CXCL12,CSF1R,RARRES2,CMKLR1,PECAM1,THY1,PLVAP,CD74,ANO6,MADCAM1,EDNRA,LBP,ITGA4,JAM2,P2RX4,IL34,PTK2,DYSF,CX3CL1,FADD,PTGER4,ITGA2,PAWR,MOSPD2,NEDD9,ITGA2B
GO:BP	smooth muscle tissue development	GO:0048745	FALSE	1.52472e-06	5.81681	32	1553	12	26963	PDGFRB,ITGA8,MYLK,COL3A1,OSR1,ENG,BMP4,PKD2,NPR2,FOSL2,FOXP1,SIX1
GO:BP	nerve development	GO:0021675	FALSE	1.53541e-06	5.81378	96	1553	21	26963	COL25A1,NDP,SLITRK6,SULF1,RET,VCAM1,NGF,NRP2,KCNA2,EDNRA,ITGA4,SLC1A3,NRP1,HES1,NPR2,DMD,HOXB3,MAFB,UNC13B,SIX1,GABRA5
GO:BP	regulation of homotypic cell-cell adhesion	GO:0034110	FALSE	1.57874e-06	5.80169	38	1553	13	26963	ADAMTS18,CTSG,EMILIN2,PRKG1,PDPN,PRKCQ,MMRN1,EMILIN1,LYN,CD9,C1QTNF1,UBASH3B,LGALS1
GO:BP	response to peptide hormone	GO:0043434	FALSE	1.60573e-06	5.79433	495	1553	59	26963	ALDOB,CRHR2,ABCC8,LHCGR,PHEX,CTSK,COL1A1,NEFL,COL6A1,CXCL12,TWIST2,CDO1,IGF2,ABCG2,COL3A1,RARRES2,TEK,ADIPOQ,OXTR,EDNRB,KLF15,SRD5A2,FBN1,PTPRE,PRKCQ,KCNJ8,TNS2,EDNRA,VWA2,CAPN10,SGCB,INHBA,LYN,INHBB,NPR2,SRSF5,PIK3R3,NR4A1,PTK2,EIF2B4,GRK2,DDR2,BCAR3,TRIM24,HRAS,OSBPL8,PRKCI,SHOC2,RAB31,PLCD1,SGK1,IRS2,CPEB2,CA2,FOS,CYP1B1,AREG,GCNT1,EGR1
GO:BP	heart valve morphogenesis	GO:0003179	FALSE	1.63617e-06	5.78617	51	1553	15	26963	GJA5,ELN,SCX,TIE1,OLFM1,FGFRL1,BMP4,TGFBR2,TWIST1,SLIT2,HEY2,MEF2C,EMILIN1,ADAMTS9,GATA3
GO:BP	cardiac muscle contraction	GO:0060048	FALSE	1.66981e-06	5.77733	131	1553	25	26963	GJA5,MYL4,KCNJ2,KCNH2,CACNA1G,RYR2,CACNA1C,SCN5A,ADRA1B,SGCD,KCNJ8,SNTA1,GAA,KCNE3,P2RX4,PKP2,RNF207,DMD,GRK2,SMAD5,PDE4B,ZC3H12A,ADORA1,MYH7B,TNNI1
GO:BP	regulation of collagen metabolic process	GO:0010712	FALSE	1.66981e-06	5.77733	58	1553	16	26963	CYGB,SCX,PDGFRB,ENG,BMP4,VIM,EMILIN1,INHBA,FN1,LTBP1,DDR2,WNT4,RAPGEF3,ITGA2,GLI2,RGCC
GO:BP	regulation of hormone levels	GO:0010817	FALSE	1.69357e-06	5.7712	642	1553	71	26963	MME,ESR1,CRHR2,CORIN,ABCC8,LHCGR,CACNA1H,NELL2,CTSK,HTR2C,SSTR5,PDGFRA,IGF2,CACNA1C,ANO1,FOXD1,DIO3,PDE1C,ADIPOQ,BMP6,EDNRB,EPHA5,DAB2,SRD5A2,DIO2,RPH3AL,IL11,AQP1,BMPR1B,ADRA2A,SFRP1,SLC8B1,SULT1E1,CAPN10,BBS1,EXOC3L1,SLC9B2,OPRM1,ALOX5,AKR1D1,ABCG1,KCNB1,INHBA,SYBU,LYN,INHBB,FGFR1,CYP27A1,P2RY1,HSD17B10,C1QTNF1,CRYM,RDH5,CYP46A1,SDR16C5,RAB8B,PIM3,WNT4,ACSL4,FDX1,ILDR1,DGKQ,PTGER4,GATA3,PLEKHA1…
GO:BP	peripheral nervous system development	GO:0007422	FALSE	1.89123e-06	5.72325	81	1553	19	26963	SH3TC2,SOX10,NTRK3,COL6A1,LAMA2,NTRK2,EDNRB,NGF,HOXD9,LAMB2,DMD,CDK5,PARD3,HRAS,NAB1,NDRG1,FA2H,EGR3,GDNF
GO:BP	development of primary female sexual characteristics	GO:0046545	FALSE	1.93823e-06	5.7126	132	1553	25	26963	ESR1,ADCYAP1R1,LHCGR,AMHR2,PITX2,PDGFRA,MMP2,FGF7,BMP4,KDR,SLIT2,BMPR1B,SFRP1,FST,INHBA,INHBB,NPR2,FANCA,EIF2B4,GRK2,FOXC1,WNT4,PTGER4,ARID5B,PLEKHA1
GO:BP	regulation of response to stress	GO:0080134	FALSE	1.96685e-06	5.70623	1386	1553	127	26963	ADAMTS12,SMOC2,ESR1,ADAMTS18,CRHR2,ADCYAP1R1,C3,ACP5,PENK,NTRK3,PTN,CXCL12,ENPP3,PDGFRA,FGF10,IGF2,MYLK,PRRX1,COLEC12,FBLN5,CSF1R,SARM1,HIC1,ABCA7,EMILIN2,PRKG1,ADIPOQ,KCNK2,CDH5,FGR,MMRN2,CFH,EDNRB,MGLL,PLAT,THY1,BDKRB2,TWIST1,APOA1,CD74,ADORA2A,GGT1,RFTN1,ANO6,ENPP4,MEF2C,KCNJ8,TNFRSF1B,ADRA2A,MMRN1,LBP,IL16,PTPN6,EMILIN1,SCARF1,SUCNR1,NINJ1,ETS1,TBXA2R,PARP3,OPRM1,ALPK1,TLR3,ARG2,ALOX5,KMT5C,Z…
GO:BP	embryonic placenta development	GO:0001892	FALSE	2.03169e-06	5.69214	106	1553	22	26963	IGF2,PKD2,EPAS1,PCDH12,HEY2,VCAM1,GATA2,HES1,PLCD3,KRT8,LEF1,DNAJB6,PHLDA2,EGLN1,RBPJ,PLCD1,OVOL2,GRHL2,FZD5,TTPA,WNT7B,ELF5
GO:BP	DNA-templated transcription	GO:0006351	FALSE	2.06057e-06	5.68601	3472	1553	269	26963	FHL2,CYTL1,FHL5,ESR1,ATP1B4,ZNF536,KCNH2,AFF3,SOX10,PITX2,TBX18,HOXA10,SP5,DKK1,DUSP26,MEF2B,COL1A1,SCX,LUM,EN1,GDF6,COL4A2,HOXC9,HOXC10,ZIC3,TWIST2,TBX15,SHOX2,PRRX2,ITGA8,FGF10,IGF2,MEOX2,GREM1,PRRX1,CDH13,FGF7,RELN,FBLN5,SATB2,FOXD1,LOXL3,LHX6,GLIS1,OSR1,ENG,NDP,HOXB9,SOX18,HIC1,FOXD2,HOXB7,ADIPOQ,LBX2,BMP6,ZEB2,CMKLR1,EDNRB,EPHA5,LDB2,FOXS1,DRD3,DAB2,BMP4,KLF15,PKD2,BHLHE41,EPAS1,SFRP2,IRX5,F…
GO:BP	cell-substrate junction organization	GO:0150115	FALSE	2.18621e-06	5.66031	98	1553	21	26963	DUSP3,CDH11,GREM1,DLC1,LIMCH1,TEK,ARHGAP6,GPM6B,KDR,THY1,ENPP2,COL16A1,NRP1,S100A10,STON1,FN1,PTK2,RAB8B,WNT4,PRICKLE1,ITGA2
GO:BP	chondrocyte development	GO:0002063	FALSE	2.21516e-06	5.65459	33	1553	12	26963	ACAN,COMP,SHOX2,COL11A1,RFLNB,TGFBR2,SFRP2,SULF1,RUNX2,BMPR1B,COL27A1,PTHLH
GO:BP	glial cell development	GO:0021782	FALSE	2.23425e-06	5.65087	133	1553	25	26963	SH3TC2,SOX10,NTRK3,COL6A1,LAMC3,ANO1,CSF1R,ZEB2,NTRK2,C1QA,GPM6B,ADORA2A,VIM,TSPAN2,LAMB2,LYN,DMD,EIF2B4,CDK5,PARD3,HRAS,NDRG1,FA2H,KRAS,CNTN1
GO:BP	neuron migration	GO:0001764	FALSE	2.2529e-06	5.64726	190	1553	31	26963	NTN1,DCX,PITX2,NTRK3,CXCL12,RELN,SATB2,COL3A1,LHX6,PRKG1,NTRK2,IGSF10,TWIST1,MEF2C,NRP2,GATA2,EMX2,CAMK2B,BBS1,NRP1,UNC5D,NDNF,ITGA3,CELSR3,PTK2,RAPGEF2,CDK5,FZD3,NDE1,GATA3,PEX7
GO:BP	regulation of transcription by RNA polymerase II	GO:0006357	FALSE	2.25475e-06	5.6469	2497	1553	204	26963	FHL2,CYTL1,FHL5,ESR1,ZNF536,SOX10,PITX2,HOXA10,SP5,DKK1,DUSP26,MEF2B,SCX,LUM,EN1,HOXC9,HOXC10,ZIC3,TWIST2,TBX15,SHOX2,PRRX2,ITGA8,FGF10,IGF2,MEOX2,GREM1,PRRX1,CDH13,FBLN5,SATB2,FOXD1,LHX6,GLIS1,OSR1,ENG,HOXB9,SOX18,HIC1,FOXD2,HOXB7,LBX2,BMP6,ZEB2,EDNRB,LDB2,FOXS1,DRD3,DAB2,BMP4,KLF15,PKD2,BHLHE41,EPAS1,SFRP2,IRX5,FLI1,MYOCD,ZIC1,TWIST1,FOXD3,HOXB6,ERG,EBF3,MECOM,ZEB1,RUNX2,IRX1,HEY2,IL11,ZBTB40,M…
GO:BP	response to metal ion	GO:0010038	FALSE	2.3207e-06	5.63438	395	1553	50	26963	ALDOB,ABCC8,CACNA1G,RYR2,CACNA1H,MAOB,SOD3,PENK,KCNMB1,P2RX7,ABCG2,MYLK,SCN5A,KCNMB2,SERPINF1,PDE1C,BMP6,KCNMA1,PKD2,LCT,SYT1,VCAM1,MEF2C,AQP1,CPNE2,FIBIN,CYBRD1,SUCNR1,CAMK2B,DPEP1,ATP13A2,P2RX5,P2RX4,NFATC2,KCNB1,ABCC6,CP,INHBB,FN1,RYR3,OGG1,NUDT1,NEK7,PLCD1,NRXN1,MAPK9,CPNE8,SYT12,FOS,SYT8
GO:BP	monoamine transport	GO:0015844	FALSE	2.38634e-06	5.62227	107	1553	22	26963	P2RX1,CRHR2,MAOB,PCP4,CXCL12,ENTPD1,OXTR,DRD3,GPM6B,HTR7,ADORA2A,SYT1,PTGS1,KCNA2,HTR1B,KCNB1,P2RY1,GRK2,PLCD1,SYT12,GDNF,SYT8
GO:BP	sprouting angiogenesis	GO:0002040	FALSE	2.57574e-06	5.5891	134	1553	25	26963	ESM1,MEOX2,GREM1,CDH13,TEK,MMRN2,APLNR,BMP4,RAMP2,KDR,FLT4,ADGRA2,SLIT2,GATA2,STARD13,ADAMTS9,TBXA2R,NRP1,ALOX5,SRPX2,KLF2,PIK3R3,NR4A1,LEF1,EGR3
GO:BP	autonomic nervous system development	GO:0048483	FALSE	2.62356e-06	5.58111	46	1553	14	26963	SOX10,EDNRB,RET,VCAM1,NRP2,EDNRA,NRP1,HES1,FN1,FZD3,TP63,GATA3,SIX1,GDNF
GO:BP	actin filament bundle organization	GO:0061572	FALSE	2.70804e-06	5.56734	172	1553	29	26963	SYNPO2,ELN,ARHGAP28,DLC1,LIMCH1,RHOC,RFLNB,ZEB2,ARHGAP6,APOA1,SYNPO,LIMD2,PRKCQ,FAM171A1,KANK4,CALD1,NRP1,KANK3,SH3PXD2B,S100A10,SHANK3,TTC8,WNT4,CX3CL1,PTGER4,RAPGEF3,PAWR,FRMD7,RGCC
GO:BP	telencephalon development	GO:0021537	FALSE	2.70804e-06	5.56734	307	1553	42	26963	DCX,NEFL,ZIC3,CXCL12,RELN,CSF1R,COL3A1,LHX6,FAT4,ZEB2,OXTR,NTRK2,EPHA5,BMP4,SRD5A2,ZIC1,CRTAC1,SLIT2,CDH2,AQP1,EMX2,KCNA2,BBS1,TACC1,TMEM108,HES1,INHBA,FEZ1,FGFR1,DMD,DCLK2,SHANK3,CDK5,LEF1,NDE1,TTC8,FOXP1,ALK,SLIT1,CCDC85C,WNT3A,TNR
GO:BP	trabecula formation	GO:0060343	FALSE	2.87093e-06	5.54198	28	1553	11	26963	FHL2,FBN2,COL1A1,GREM1,MMP2,CHAD,TEK,HEY2,SFRP1,EGLN1,OVOL2
GO:BP	positive regulation of mesenchymal cell proliferation	GO:0002053	FALSE	2.87093e-06	5.54198	28	1553	11	26963	SHOX2,PRRX1,CHRD,TGFBR2,KDR,SYNE1,FGFR1,FOXP1,MYCN,SIX1,IRS2
GO:BP	regulation of leukocyte activation	GO:0002694	FALSE	2.88546e-06	5.53979	577	1553	65	26963	DUSP3,CTSG,LRRC32,ENPP3,FGF10,IGF2,ADGRF5,CSF1R,CD200,LOXL3,FGR,PRLR,BMP4,TGFBR2,THY1,CD74,ADORA2A,ZEB1,PTPRE,VCAM1,MEF2C,PRKCQ,MERTK,TNFRSF1B,SFRP1,LBP,PTPN6,GPR183,PARP3,ARG2,LAPTM5,NFATC2,HES1,KMT5C,BTN1A1,FGL2,INPP5D,LYN,FN1,EXOSC6,FANCA,CD3E,FANCD2,ADK,LEF1,SH3KBP1,CDKN1A,FADD,PELI1,GATA3,EGR3,ZC3H12A,CBLB,VAV3,PAWR,LGALS1,TCF7,RORA,NEDD9,IRS2,WNT3A,FOXN1,ZAP70,VNN1,CST7
GO:BP	regulation of RNA metabolic process	GO:0051252	FALSE	3.0121e-06	5.52113	3611	1553	277	26963	FHL2,CYTL1,FHL5,ESR1,ATP1B4,ZNF536,KCNH2,AFF3,SOX10,PITX2,TBX18,HOXA10,SP5,DKK1,DUSP26,MEF2B,COL1A1,SCX,LUM,EN1,GDF6,HOXC9,HOXC10,ZIC3,TWIST2,TBX15,SHOX2,CALCR,PRRX2,ITGA8,FGF10,IGF2,MEOX2,GREM1,PRRX1,CDH13,FGF7,RELN,FBLN5,SATB2,FOXD1,LOXL3,LHX6,GLIS1,OSR1,ENG,NDP,HOXB9,SOX18,HIC1,FOXD2,HOXB7,ADIPOQ,LBX2,BMP6,ZEB2,CMKLR1,EDNRB,EPHA5,LDB2,FOXS1,DRD3,PDE3A,DAB2,BMP4,KLF15,PKD2,BHLHE41,EPAS1,SFRP2,I…
GO:BP	rhythmic process	GO:0048511	FALSE	3.04506e-06	5.5164	353	1553	46	26963	PTGDS,ESR1,LHCGR,NTRK3,COL6A1,PTN,PDGFRA,MMP2,SERPINF1,PRKG1,ADIPOQ,OXTR,NTRK2,DRD3,HRH1,BHLHE41,TWIST1,HTR7,ADORA2A,ENPP2,SLIT2,NGF,BMPR1B,KCNA2,DPYD,INHBA,NPR2,GRK2,CDK5,PASD1,CREM,BHLHE40,FBXL17,PTGER4,KLF9,FBXW11,PLEKHA1,MAPK9,RORA,SIK1,ADORA1,CYP1B1,EGR1,GDF10,CLDN4,NR0B2
GO:BP	actin-mediated cell contraction	GO:0070252	FALSE	3.05938e-06	5.51437	100	1553	21	26963	GJA5,KCNJ2,KCNH2,CACNA1G,RYR2,ACTA2,CACNA1C,LIMCH1,SCN5A,ZEB2,SGCD,PDPN,KCNJ8,SNTA1,KCNE3,EPDR1,PKP2,PARD3,PDE4B,ADORA1,MYH7B
GO:BP	regulation of osteoblast differentiation	GO:0045667	FALSE	3.11041e-06	5.50718	154	1553	27	26963	FBN2,TWIST2,GREM1,CHRD,TMEM119,BMP6,SMOC1,BMP4,SFRP2,TWIST1,RUNX2,MEF2C,BMPR1B,RASSF2,SFRP1,FGFR1,PTK2,LIMD1,DDR2,IPO7,TP63,SMAD5,WNT4,PTGER4,AREG,GDF10,WNT7B
GO:BP	positive regulation of collagen biosynthetic process	GO:0032967	FALSE	3.15097e-06	5.50156	34	1553	12	26963	SCX,PDGFRB,ENG,BMP4,VIM,INHBA,LTBP1,DDR2,WNT4,ITGA2,GLI2,RGCC
GO:BP	sex differentiation	GO:0007548	FALSE	3.19519e-06	5.4955	365	1553	47	26963	ESR1,ADCYAP1R1,LHCGR,AMHR2,PITX2,HOXA10,RXFP2,SCX,CNTFR,PDGFRA,FGF10,MMP2,FGF7,OSR1,WNT2B,BMP6,BMP4,SRD5A2,KDR,SFRP2,IRX5,TEX11,SLIT2,BMPR1B,MERTK,SFRP1,FST,TLR3,INHBA,INHBB,NPR2,FANCA,EIF2B4,GRK2,FOXC1,CCND1,NUDT1,TP63,SMAD5,WNT4,PTGER4,WDR48,GATA3,ARID5B,PLEKHA1,TCF7,CYP1B1
GO:BP	platelet-derived growth factor receptor signaling pathway	GO:0048008	FALSE	3.42508e-06	5.46533	61	1553	16	26963	PDGFRB,PDGFRA,ADIPOQ,PLAT,MYOCD,CSPG4,NRP1,STON1,PDGFA,NDRG4,HIP1,LOX,ARID5B,PLEKHA1,CBLB,F3
GO:BP	extracellular matrix assembly	GO:0085029	FALSE	3.46178e-06	5.4607	47	1553	14	26963	ELN,MYH11,COL1A2,COL6A1,FBLN5,COL3A1,TIE1,GPM6B,RAMP2,EMILIN1,LAMB2,LOX,PRICKLE1,RGCC
GO:BP	regulation of synapse structure or activity	GO:0050803	FALSE	3.47464e-06	5.45909	299	1553	41	26963	LZTS3,NTN1,DKK1,NEFL,NTRK3,C1QL1,PTN,FARP1,RELN,AMIGO2,OXTR,NTRK2,SLITRK6,LRTM2,SLIT2,CDH2,MEF2C,NRP2,CAMK2B,SRGN,FRMPD4,SPARC,SRPX2,THBS2,SYBU,PTK2,SHANK3,CDK5,UBE2V2,CRIPT,EGLN1,SLIT1,ABI3BP,NRXN1,ABHD17C,SIX1,LRRTM4,NEDD9,WNT3A,NRCAM,ARC
GO:BP	tendon development	GO:0035989	FALSE	3.51228e-06	5.45441	7	1553	6	26963	SCX,COMP,COL11A1,BMP4,GDF7,COL5A1
GO:BP	metanephric glomerulus vasculature development	GO:0072239	FALSE	3.51228e-06	5.45441	7	1553	6	26963	PDGFRB,PDGFRA,OSR1,CD34,AQP1,EGR1
GO:BP	morphogenesis of embryonic epithelium	GO:0016331	FALSE	3.71413e-06	5.43014	165	1553	28	26963	FGF10,GREM1,OSR1,WNT2B,ZEB2,BMP4,SFRP2,TWIST1,SULF1,IRX1,RET,SFRP1,GDF7,SHANK3,FZD3,TP63,WNT4,PRKACB,PRICKLE1,GATA3,TGIF1,OVOL2,WNT6,GRHL2,SIX1,GLI2,GDNF,WNT7B
GO:BP	nitrogen compound transport	GO:0071705	FALSE	3.71413e-06	5.43014	1958	1553	166	26963	GJA5,P2RX1,C1QTNF5,CUBN,CRHR2,ABCC8,SH3TC2,LHCGR,MAOB,COL1A1,HTR2C,RGS4,SSTR5,SORCS2,PCP4,COMP,CXCL12,P2RX7,ABCG2,CACNA1C,CHRD,SEC16B,ANO1,CD200,NDP,TEK,PRKG1,PDE1C,ADIPOQ,SLC28A2,ENTPD1,OXTR,NTRK2,EDNRB,SELENBP1,EPHA5,DRD3,GPM6B,BMP4,TGFBR2,RAMP2,ZIC1,RPH3AL,CD74,HTR7,SLC43A2,ADORA2A,RAMP3,RFTN1,SYT1,ATP8A1,AQP1,FNDC1,PRKCQ,KCNJ8,AZIN2,PTGS1,TCN2,KCNA2,ADRA2A,SFRP1,EDNRA,SLC8B1,RFTN2,SUCNR1,SLC1…
GO:BP	regulation of myeloid leukocyte differentiation	GO:0002761	FALSE	3.71621e-06	5.4299	146	1553	26	26963	LRRC17,C1QC,FES,CSF1R,ADIPOQ,FBN1,CD74,GATA2,RASSF2,SFRP1,NINJ1,SLC9B2,TFE3,INPP5D,LYN,IL34,LEF1,TOB2,FADD,FOXP1,UBASH3B,MAFB,NEDD9,CA2,FOS,FSTL3
GO:BP	regulation of cell size	GO:0008361	FALSE	3.79301e-06	5.42102	215	1553	33	26963	ISLR2,NTN1,DCX,ATP2B2,NTRK3,COL6A1,CXCL12,P2RX7,SEMA6C,OLFM1,TRPV2,KCNMA1,MGLL,SEMA3C,SLIT2,ANO6,RET,AQP1,NGF,NRP1,FN1,SEMA4G,SHANK3,SEMA3D,CDK5,MTPN,SEMA5B,MAP2,SLIT1,RAPGEF3,VAV3,WNT3A,TNR
GO:BP	actin filament-based movement	GO:0030048	FALSE	3.94378e-06	5.40409	128	1553	24	26963	GJA5,KCNJ2,KCNH2,CACNA1G,RYR2,ACTA2,CACNA1C,LIMCH1,SCN5A,ZEB2,SGCD,PDPN,KCNJ8,WIPF1,SNTA1,MYO5C,KCNE3,EPDR1,PKP2,MYO1D,PARD3,PDE4B,ADORA1,MYH7B
GO:BP	female gonad development	GO:0008585	FALSE	3.94378e-06	5.40409	128	1553	24	26963	ESR1,LHCGR,AMHR2,PITX2,PDGFRA,MMP2,FGF7,BMP4,KDR,SLIT2,BMPR1B,SFRP1,FST,INHBA,INHBB,NPR2,FANCA,EIF2B4,GRK2,FOXC1,WNT4,PTGER4,ARID5B,PLEKHA1
GO:BP	negative regulation of metabolic process	GO:0009892	FALSE	3.94465e-06	5.40399	3332	1553	258	26963	FHL2,DUSP3,ESR1,ALDOB,CRHR2,ZNF536,CCDC3,CYGB,SOX10,PITX2,ACP5,LAMA4,SP5,DKK1,DUSP26,GFRA2,GPAT2,LAMP3,HTR2C,SCX,NTRK3,EN1,LRRC32,HOXC10,RASD2,TBX15,SHOX2,CALCR,IGF2,GREM1,PRRX1,FBLN5,ATCAY,SATB2,FOXD1,LOXL3,GLIS1,OSR1,ENG,FBLN1,SOX18,SERPINF1,HIC1,ABCA7,PRKG1,ADIPOQ,SPON1,PTPRB,KCNK2,BMP6,ZEB2,OLFM1,CMKLR1,CDA,ENTPD1,NTRK2,EDNRB,IL13RA2,TFPI2,LDB2,FOXS1,APLNR,DRD3,CLDN5,DAB2,CD34,ABCD2,BMP4,HRH1…
GO:BP	renal tubule morphogenesis	GO:0061333	FALSE	4.00219e-06	5.3977	85	1553	19	26963	COL4A1,GREM1,GPC3,FOXD1,OSR1,HOXB7,WNT2B,FAT4,BMP4,PKD2,IRX1,MEF2C,HES1,LGR5,WNT4,GATA3,WNT6,SIX1,GDNF
GO:BP	vascular associated smooth muscle cell differentiation	GO:0035886	FALSE	4.05129e-06	5.39241	41	1553	13	26963	PITX2,COMP,PDGFRB,ENG,CFH,APLNR,RAMP2,MYOCD,HEY2,EDNRA,SGCB,NFATC2,HES1
GO:BP	positive regulation of wound healing	GO:0090303	FALSE	4.27023e-06	5.36955	62	1553	16	26963	SMOC2,MYLK,EMILIN2,PLAT,ANO6,ENPP4,ADRA2A,EMILIN1,TBXA2R,PTK2,DDR2,HBEGF,HRAS,CD36,PTGER4,CLDN4
GO:BP	regulation of small GTPase mediated signal transduction	GO:0051056	FALSE	4.28855e-06	5.36769	237	1553	35	26963	ADCYAP1R1,PSD2,ARHGAP28,PDGFRB,FGF10,DLC1,RELN,COL3A1,ARHGEF28,TEK,LPAR4,APOA1,ARHGAP24,HEG1,SLIT2,CDH2,TAGAP,NGF,STARD13,NRP1,RASGEF1A,CHN1,SPRY1,ITGA3,ARHGAP18,CHN2,RASA3,HRAS,PLXNB1,LPAR6,FBXO8,SHOC2,ARHGAP12,KRAS,FRMD7
GO:BP	proximal/distal pattern formation	GO:0009954	FALSE	4.40981e-06	5.35558	35	1553	12	26963	HOXA10,EN1,HOXC9,HOXC10,FGF10,GREM1,OSR1,HOXB9,IRX1,HOXD9,TP63,GLI2
GO:BP	glycoprotein biosynthetic process	GO:0009101	FALSE	4.41904e-06	5.35467	313	1553	42	26963	CYTL1,TMTC1,MUSTN1,ACAN,B3GALT2,GALNT5,ABCA7,MGAT5B,B3GNT7,GFPT2,EXTL1,BMPR1B,GALNT12,ST6GALNAC3,CHST12,GALNT15,ACER2,PHLDA1,GALNT7,RAMP1,GALNT16,ST3GAL1,TMEM260,GALNT4,A4GALT,GALNT11,MOGS,GMPPB,GALNT10,MAN2A2,NAGPA,ALG1,HBEGF,TET2,B3GNT2,CHSY3,TRIP11,B3GALNT2,PAWR,GCNT1,CHST9,HS3ST5
GO:BP	face development	GO:0060324	FALSE	4.53282e-06	5.34363	55	1553	15	26963	DKK1,COL1A1,SCX,ZIC3,PDGFRA,CRISPLD2,MMP2,CRISPLD1,EDNRA,HOXB3,LEF1,PRICKLE1,ARID5B,PLEKHA1,GRHL2
GO:BP	synapse assembly	GO:0007416	FALSE	4.63617e-06	5.33384	217	1553	33	26963	LZTS3,NTN1,DKK1,NTRK3,FARP1,RELN,AMIGO2,OXTR,NTRK2,SLITRK6,LRTM2,SLIT2,CDH2,MEF2C,KCNJ8,ZDHHC2,PLXND1,SRPX2,THBS2,ZDHHC12,PTK2,SHANK3,CDK5,PLXNB1,UBE2V2,CRIPT,SLIT1,ABI3BP,NRXN1,SIX1,LRRTM4,FZD5,WNT3A
GO:BP	regulation of coagulation	GO:0050818	FALSE	4.69267e-06	5.32858	70	1553	17	26963	ADAMTS18,PDGFRA,EMILIN2,PRKG1,THBD,PLAT,ANO6,ENPP4,EMILIN1,TBXA2R,PDGFA,CD9,PROS1,C1QTNF1,CD36,UBASH3B,HS3ST5
GO:BP	regulation of mononuclear cell migration	GO:0071675	FALSE	4.78851e-06	5.3198	148	1553	26	26963	CXCL14,CXCL12,GREM1,CSF1R,RARRES2,CMKLR1,SLIT2,ANO6,MADCAM1,SLC8B1,EMILIN1,ITGA4,NINJ1,JAM2,STK10,P2RX4,LYN,IL34,CD9,PTK2,MMP28,CX3CL1,FADD,DUSP1,MOSPD2,NEDD9
GO:BP	regulation of synapse organization	GO:0050807	FALSE	4.82116e-06	5.31685	292	1553	40	26963	LZTS3,NTN1,DKK1,NEFL,NTRK3,C1QL1,PTN,FARP1,RELN,AMIGO2,OXTR,NTRK2,SLITRK6,LRTM2,SLIT2,CDH2,MEF2C,NRP2,CAMK2B,SRGN,FRMPD4,SPARC,SRPX2,THBS2,PTK2,SHANK3,CDK5,UBE2V2,CRIPT,EGLN1,SLIT1,ABI3BP,NRXN1,ABHD17C,SIX1,LRRTM4,NEDD9,WNT3A,NRCAM,ARC
GO:BP	cranial skeletal system development	GO:1904888	FALSE	4.84337e-06	5.31485	78	1553	18	26963	FREM1,ZIC3,TBX15,PDGFRA,PRRX1,CHRD,BMP4,TGFBR2,IRX5,TWIST1,RUNX2,MEF2C,EDNRA,SH3PXD2B,TP63,GRHL2,SIX1,FOXN3
GO:BP	system process	GO:0003008	FALSE	4.95146e-06	5.30527	3342	1553	258	26963	GJA5,P2RX1,MME,MYL4,CRHR2,CORIN,KCNJ2,KCNH2,ATP2B2,ABCC8,GPR37L1,PDE9A,BRINP1,LHCGR,SOX10,TBX18,CACNA1G,RYR2,CLIC5,BVES,SLN,DKK1,ACTA2,SOD3,PENK,COL1A1,NEFL,POSTN,IGSF11,HTR2C,KCNMB1,NTRK3,EN1,C1QL1,COL1A2,RGS4,COL6A1,LAMC3,HOXC10,PTPRM,COMP,PTN,SLC8A1,CXCL12,SHOX2,COL11A1,ITGA8,P2RX7,FGF10,IGF2,ABCG2,MYLK,MMP2,REM1,RELN,KCNAB1,ADGRF5,CACNA1C,CHRD,ANO1,SCN5A,FOXD1,KCNMB2,ENG,RARRES2,SARM1,SERPINF…
GO:BP	regulation of small molecule metabolic process	GO:0062012	FALSE	4.95224e-06	5.3052	371	1553	47	26963	ALDOB,ADCYAP1R1,LHCGR,P2RX7,IGF2,ATCAY,PRKG1,ADIPOQ,BMP6,CDA,ENTPD1,DAB2,ABCD2,PPP1R3G,TWIST1,APOA1,CD74,FABP3,THRB,ZNF692,OPRM1,ISYNA1,ABCG1,FGFR4,IGFBP4,SLC45A3,SEC14L2,P2RY1,EPHX2,ZBTB20,C1QTNF1,ADCK2,STARD4,WNT4,ACSL4,ARPP19,DGKQ,SLC4A4,PLCD1,MAPK9,CH25H,RORA,IRS2,SIK1,RD3,EGR1,CLYBL
GO:BP	fibroblast proliferation	GO:0048144	FALSE	5.00664e-06	5.30045	139	1553	25	26963	ESR1,PDGFRB,PDGFRA,FGF10,MEOX2,COL3A1,FBLN1,CD74,AQP1,KCNJ8,SFRP1,EDNRA,IFI30,FN1,PDGFA,GRK2,DDR2,HRAS,FOSL2,CDKN1A,RPL29,TGIF1,PAWR,FBXO4,WNT7B
GO:BP	regulation of calcium ion transmembrane transport	GO:1903169	FALSE	5.05297e-06	5.29645	158	1553	27	26963	P2RX1,ADCYAP1R1,LHCGR,RYR2,SLN,P2RX7,GEM,REM1,CACNA1C,GJC2,APLNR,BMP4,THY1,STAC,NGF,EDNRA,PTPN6,P2RX5,P2RX4,CACNB1,LYN,RGS9,DMD,CX3CL1,PDE4B,UBASH3B,RAPGEF3
GO:BP	regulation of actin filament bundle assembly	GO:0032231	FALSE	5.14148e-06	5.28891	112	1553	22	26963	SYNPO2,ARHGAP28,DLC1,LIMCH1,RHOC,ARHGAP6,APOA1,SYNPO,PRKCQ,KANK4,NRP1,KANK3,SH3PXD2B,S100A10,SHANK3,TTC8,WNT4,CX3CL1,PTGER4,RAPGEF3,FRMD7,RGCC
GO:BP	response to fibroblast growth factor	GO:0071774	FALSE	5.14148e-06	5.28891	112	1553	22	26963	SMOC2,COL1A1,POSTN,FGF10,FGF7,CHRD,FAT4,FGFRL1,SULF1,RUNX2,SFRP1,NDNF,FGFR4,FGFR3,NPR2,FGFR1,NR4A1,SPRY1,WNT4,GATA3,EGR3,NRXN1
GO:BP	skeletal muscle tissue development	GO:0007519	FALSE	5.23561e-06	5.28103	208	1553	32	26963	CRHR2,ELN,COL19A1,PITX2,BVES,SCX,COL6A1,SHOX2,IGF2,MEOX2,MEGF10,MYOCD,ACTA1,TWIST1,MEF2C,POPDC2,HOXD9,VRK3,NR4A1,DMD,CDK5,SVIL,LDHA,FOXP1,SKIL,KRAS,KLF5,SIX1,RCAN1,WNT3A,FOS,EGR1
GO:BP	positive regulation of cytokine production	GO:0001819	FALSE	5.54955e-06	5.25574	527	1553	60	26963	CRHR2,ABCC8,C1QTNF4,C3,POSTN,LUM,P2RX7,CSF1R,CD200,TEK,ADIPOQ,AKAP12,FGR,CD34,FLT4,TWIST1,CD74,HEG1,SULF1,RFTN1,PRKCQ,ADRA2A,LBP,IL16,TLR3,LAPTM5,PANX3,TUSC2,USP50,FRMD8,IKBKE,CD3E,AFAP1L2,GRK2,ZBTB20,HRAS,CD36,CCL4,NOD1,IRF8,CX3CL1,FADD,FOXP1,PELI1,PDE4B,PTGER4,GATA3,TRAF3,MAPK11,MAPK9,FZD5,XIAP,RORA,WNT3A,CYP1B1,EGR1,RGCC,TXK,LY9,F3
GO:BP	regulation of catalytic activity	GO:0050790	FALSE	5.71937e-06	5.24265	467	1553	55	26963	DUSP3,ESR1,LHCGR,BVES,PDGFRB,PIK3R5,GREM1,RELN,CACNA1C,PRKG1,ADIPOQ,ARAP3,DOCK11,PTPRB,FGR,NTRK2,EPHA5,TFPI2,LDB2,ARHGAP6,PDE3A,THY1,HEG1,MEF2C,AZIN2,TIAM2,PKIG,ATP13A2,TIMP3,CHN1,LYN,FGFR1,DDX11,MRNIP,PTK2,CTSH,CHN2,RAPGEF2,RASA3,DDR2,CCND1,BCAR3,DSCC1,WNT4,PLXNB1,RASAL2,CHORDC1,DUSP1,RAPGEF3,NEDD9,IRS2,RD3,EPGN,GDNF,CST7
GO:BP	negative regulation of endothelial cell migration	GO:0010596	FALSE	5.72273e-06	5.2424	56	1553	15	26963	ROBO4,PTPRM,MEOX2,SERPINF1,MMRN2,SLIT2,MEF2C,STARD13,ADAMTS9,TBXA2R,ANGPT4,DCN,DNAJA4,GADD45A,RGCC
GO:BP	cellular response to fibroblast growth factor stimulus	GO:0044344	FALSE	5.75628e-06	5.23986	104	1553	21	26963	SMOC2,COL1A1,POSTN,FGF10,FGF7,CHRD,FAT4,FGFRL1,SULF1,RUNX2,SFRP1,NDNF,FGFR4,FGFR3,FGFR1,NR4A1,SPRY1,WNT4,GATA3,EGR3,NRXN1
GO:BP	kidney morphogenesis	GO:0060993	FALSE	5.75628e-06	5.23986	104	1553	21	26963	FGF10,GREM1,GPC3,FOXD1,OSR1,HOXB7,WNT2B,FAT4,BMP4,PKD2,IRX1,HES1,FRAS1,PRKX,WNT4,GATA3,WNT6,SIX1,GCNT1,GDNF,WNT7B
GO:BP	glial cell proliferation	GO:0014009	FALSE	5.8148e-06	5.23547	79	1553	18	26963	NTN1,ABCC8,SOX10,PENK,CYSLTR2,PTN,CSF1R,NDP,VIM,HES1,LYN,IL34,PTK2,SHANK3,CX3CL1,PRKCI,KRAS,AREG
GO:BP	actin filament bundle assembly	GO:0051017	FALSE	5.87377e-06	5.23108	169	1553	28	26963	SYNPO2,ELN,ARHGAP28,DLC1,LIMCH1,RHOC,ZEB2,ARHGAP6,APOA1,SYNPO,LIMD2,PRKCQ,FAM171A1,KANK4,CALD1,NRP1,KANK3,SH3PXD2B,S100A10,SHANK3,TTC8,WNT4,CX3CL1,PTGER4,RAPGEF3,PAWR,FRMD7,RGCC
GO:BP	regulation of myeloid cell differentiation	GO:0045637	FALSE	5.92778e-06	5.22711	230	1553	34	26963	LRRC17,C1QC,FES,CSF1R,ADIPOQ,FBN1,CD74,MEF2C,GATA2,RASSF2,SFRP1,NINJ1,ETS1,LMO2,SLC9B2,P4HTM,TFE3,INPP5D,INHBA,L3MBTL1,LYN,IL34,LOX,LEF1,TOB2,FADD,FOXP1,UBASH3B,HOXA5,MAFB,NEDD9,CA2,FOS,FSTL3
GO:BP	semi-lunar valve development	GO:1905314	FALSE	6.0313e-06	5.21959	36	1553	12	26963	GJA5,ELN,TIE1,BMP4,TGFBR2,TWIST1,SLIT2,HEY2,TNFRSF1B,EMILIN1,RBPJ,GATA3
GO:BP	positive regulation of collagen metabolic process	GO:0010714	FALSE	6.0313e-06	5.21959	36	1553	12	26963	SCX,PDGFRB,ENG,BMP4,VIM,INHBA,LTBP1,DDR2,WNT4,ITGA2,GLI2,RGCC
GO:BP	aortic valve development	GO:0003176	FALSE	6.04702e-06	5.21846	30	1553	11	26963	ELN,TIE1,BMP4,TGFBR2,TWIST1,SLIT2,HEY2,TNFRSF1B,EMILIN1,RBPJ,GATA3
GO:BP	innervation	GO:0060384	FALSE	6.04702e-06	5.21846	30	1553	11	26963	COL25A1,SLITRK6,SULF1,RET,VCAM1,EDNRA,ITGA4,NRP1,NPR2,UNC13B,GABRA5
GO:BP	in utero embryonic development	GO:0001701	FALSE	6.69523e-06	5.17423	518	1553	59	26963	CUBN,DUSP3,SOX10,PITX2,PPP4R4,PDGFRB,PDGFRA,IGF2,CHRD,COL3A1,SOX18,TIE1,TGFBR2,PKD2,EPAS1,PCDH12,TWIST1,MECOM,HEG1,SLIT2,HEY2,VCAM1,GATA2,EDNRA,SPEG,ATF7,SEC24D,HES1,PLCD3,SH3PXD2A,KLF2,POLG2,FGFR1,GINS1,FOXC1,KRT8,HBEGF,LEF1,SBDS,RXRA,DNAJB6,CDKN1A,LPAR6,PHLDA2,AGBL4,UBE2B,EGLN1,RBPJ,GATA3,PLCD1,OVOL2,SKIL,GRHL2,FZD5,GLI2,WNT3A,TTPA,WNT7B,ELF5
GO:BP	calcium ion homeostasis	GO:0055074	FALSE	6.76349e-06	5.16983	341	1553	44	26963	P2RX1,ATP2B2,LHCGR,RYR2,TRPC6,HTR2C,SLC8A1,P2RX7,CACNA1C,CDH5,ANXA6,SGCD,APLNR,DRD3,PKD2,KDR,THY1,MICU3,SYNPO,NGF,EDNRA,SLC8B1,PTPN6,ATP2A3,HTR1B,ATP13A2,ABCC6,FAM20A,LYN,SLC24A3,MARCKSL1,FGFR1,DMD,P2RY1,CDK5,RYR3,TRIM24,CX3CL1,SLC35G1,UBASH3B,PLCD1,ADORA1,MYH7B,CACNA1B
GO:BP	focal adhesion assembly	GO:0048041	FALSE	7.00193e-06	5.15478	80	1553	18	26963	DUSP3,CDH11,GREM1,DLC1,LIMCH1,TEK,ARHGAP6,GPM6B,KDR,THY1,ENPP2,COL16A1,NRP1,S100A10,STON1,PTK2,WNT4,ITGA2
GO:BP	cellular response to hormone stimulus	GO:0032870	FALSE	7.11295e-06	5.14795	707	1553	74	26963	ESR1,CRHR2,ZNF536,LHCGR,SOX10,CACNA1H,PHEX,RXFP2,SSTR5,COL6A1,IGF2,ABCG2,RARRES2,SERPINF1,ADIPOQ,PRLR,OXTR,NTRK2,EPHA5,PDE3A,DAB2,BMP4,RAMP2,FBN1,RAMP3,SLIT2,PTPRE,MEF2C,AQP1,PRKCQ,TNS2,ADRA2A,SFRP1,EDNRA,VWA2,CAPN10,SGCB,THRB,RAMP1,CTBP2,INHBA,KLF2,INHBB,PIK3R3,NR4A1,PELP1,PTK2,CTSH,GRK2,DDR2,BCAR3,TRIM24,HRAS,TP63,RXRA,LMO3,OSBPL8,PRKCI,FOXP1,SHOC2,PTGER4,KLF9,LBH,TGIF1,RAB31,SGK1,IRS2,CPEB2,CA…
GO:BP	forebrain generation of neurons	GO:0021872	FALSE	7.18312e-06	5.14369	57	1553	15	26963	DCX,CSF1R,LHX6,NRP2,GATA2,NRP1,NDNF,HES1,INHBA,FGFR1,DCLK2,SHANK3,RAPGEF2,LEF1,WNT3A
GO:BP	negative regulation of epithelial cell differentiation	GO:0030857	FALSE	7.18312e-06	5.14369	57	1553	15	26963	FGF10,CSF1R,OSR1,FRZB,ZEB1,FST,HES1,SPRY1,CCND1,TP63,FOXP1,OVOL2,GRHL2,KRAS,SPRED2
GO:BP	development of primary sexual characteristics	GO:0045137	FALSE	7.22842e-06	5.14096	297	1553	40	26963	ESR1,ADCYAP1R1,LHCGR,AMHR2,PITX2,HOXA10,RXFP2,SCX,PDGFRA,MMP2,FGF7,OSR1,WNT2B,BMP4,SRD5A2,KDR,SFRP2,IRX5,TEX11,SLIT2,BMPR1B,SFRP1,FST,TLR3,INHBA,INHBB,NPR2,FANCA,EIF2B4,GRK2,FOXC1,CCND1,NUDT1,WNT4,PTGER4,WDR48,GATA3,ARID5B,PLEKHA1,CYP1B1
GO:BP	regulation of cAMP-mediated signaling	GO:0043949	TRUE	7.46091e-06	5.12721	50	1553	14	26963	CRHR2,ADCYAP1R1,RXFP2,RASD2,CALCR,APLNR,PDE3A,RAMP3,PDE10A,OPRM1,RAPGEF2,GNAI1,UBE2B,PTGER4
GO:BP	regulation of leukocyte chemotaxis	GO:0002688	FALSE	7.69779e-06	5.11363	133	1553	24	26963	CXCL14,THBS4,PTN,CXCL12,GREM1,CSF1R,RARRES2,CMKLR1,CD74,SLIT2,ANO6,EDNRA,SLC8B1,LBP,NINJ1,LYN,IL34,PTK2,DYSF,MMP28,CX3CL1,DUSP1,MOSPD2,NEDD9
GO:BP	segmentation	GO:0035282	FALSE	7.81077e-06	5.10731	106	1553	21	26963	DKK1,ZIC3,MEOX2,CHRD,OSR1,ZEB2,BMP4,SFRP2,SEMA3C,IRX1,NRP2,SFRP1,EDNRA,NRP1,FOXC1,LEF1,RBPJ,MAFB,SIX1,FZD5,WNT3A
GO:BP	regulation of axon extension	GO:0030516	FALSE	7.81077e-06	5.10731	106	1553	21	26963	ISLR2,NTN1,NTRK3,CXCL12,SEMA6C,OLFM1,TRPV2,MGLL,SEMA3C,SLIT2,NGF,NRP1,FN1,SEMA4G,SEMA3D,CDK5,SEMA5B,MAP2,SLIT1,WNT3A,TNR
GO:BP	stress fiber assembly	GO:0043149	FALSE	7.95417e-06	5.09941	115	1553	22	26963	ELN,ARHGAP28,DLC1,LIMCH1,RHOC,ZEB2,ARHGAP6,APOA1,SYNPO,PRKCQ,FAM171A1,KANK4,NRP1,KANK3,SH3PXD2B,S100A10,TTC8,WNT4,PTGER4,RAPGEF3,FRMD7,RGCC
GO:BP	contractile actin filament bundle assembly	GO:0030038	FALSE	7.95417e-06	5.09941	115	1553	22	26963	ELN,ARHGAP28,DLC1,LIMCH1,RHOC,ZEB2,ARHGAP6,APOA1,SYNPO,PRKCQ,FAM171A1,KANK4,NRP1,KANK3,SH3PXD2B,S100A10,TTC8,WNT4,PTGER4,RAPGEF3,FRMD7,RGCC
GO:BP	catecholamine secretion	GO:0050432	FALSE	8.43849e-06	5.07374	73	1553	17	26963	CRHR2,PCP4,CXCL12,ENTPD1,OXTR,DRD3,ADORA2A,SYT1,PTGS1,KCNA2,HTR1B,KCNB1,P2RY1,GRK2,PLCD1,SYT12,SYT8
GO:BP	positive regulation of secretion by cell	GO:1903532	FALSE	8.47749e-06	5.07173	367	1553	46	26963	CRHR2,ABCC8,CACNA1G,NELL2,HTR2C,PCP4,CXCL12,P2RX7,CACNA1C,ANO1,FGR,BMP6,OXTR,DAB2,RPH3AL,ADORA2A,SYT1,PRKCQ,GATA2,CAPN10,S100A10,ATP13A2,ABCG1,KCNB1,SYBU,INHBB,FGFR1,TMEM132A,P2RY1,GRK2,CDK5,C1QTNF1,RAB8B,ACSL4,RAB9A,ILDR1,PTGER4,PLCD1,UNC13B,SYTL4,MAPK9,EXPH5,IRS2,RGCC,NR0B2,CACNA1B
GO:BP	regulation of actin filament organization	GO:0110053	FALSE	8.55406e-06	5.06783	277	1553	38	26963	SYNPO2,PLEKHH2,ELN,RGS4,LMOD1,CCL26,ARHGAP28,DLC1,LIMCH1,RHOC,FHOD3,ARHGAP6,CARMIL3,PECAM1,ESAM,APOA1,SLIT2,SYNPO,PRKCQ,KANK4,SSH3,NRP1,KANK3,SH3PXD2B,S100A10,ARHGAP18,SHANK3,SVIL,COTL1,MTPN,TTC8,WNT4,CX3CL1,WASHC3,PTGER4,RAPGEF3,FRMD7,RGCC
GO:BP	organ induction	GO:0001759	FALSE	8.56914e-06	5.06706	20	1553	9	26963	DKK1,FGF10,WNT2B,BMP4,FGFR1,SPRY1,RBPJ,SIX1,GDNF
GO:BP	developmental induction	GO:0031128	FALSE	8.6407e-06	5.06345	31	1553	11	26963	DKK1,FGF10,WNT2B,BMP4,FGFR1,SPRY1,WNT4,RBPJ,SIX1,FZD5,GDNF
GO:BP	positive regulation of monoatomic ion transmembrane transport	GO:0034767	FALSE	8.73577e-06	5.0587	134	1553	24	26963	P2RX1,KCNJ2,KCNH2,ADCYAP1R1,LHCGR,KCNMB1,P2RX7,RELN,CACNA1C,GJC2,APLNR,BMP4,THY1,ANO6,STAC,DPP6,EDNRA,P2RX5,P2RX4,DMD,SHANK3,CX3CL1,RAPGEF3,ARC
GO:BP	regulation of cell-substrate junction assembly	GO:0090109	FALSE	8.96602e-06	5.0474	58	1553	15	26963	DUSP3,GREM1,DLC1,LIMCH1,TEK,ARHGAP6,GPM6B,KDR,THY1,ENPP2,COL16A1,NRP1,S100A10,PTK2,WNT4
GO:BP	regulation of focal adhesion assembly	GO:0051893	FALSE	8.96602e-06	5.0474	58	1553	15	26963	DUSP3,GREM1,DLC1,LIMCH1,TEK,ARHGAP6,GPM6B,KDR,THY1,ENPP2,COL16A1,NRP1,S100A10,PTK2,WNT4
GO:BP	protein autophosphorylation	GO:0046777	FALSE	9.02687e-06	5.04446	125	1553	23	26963	GFRA2,OBSCN,PDGFRB,PDGFRA,GREM1,CSF1R,GRK5,ADIPOQ,PRLR,NTRK2,KDR,FLT4,NGF,RASSF2,STK10,LYN,PDGFA,FGFR1,PTK2,PRKX,ALK,TOM1L1,SIK1
GO:BP	regulation of Wnt signaling pathway	GO:0030111	FALSE	9.03121e-06	5.04425	311	1553	41	26963	SOX10,DKK1,COL1A1,RSPO4,FGF10,GREM1,GPC3,HIC1,DKK2,LBX2,ZEB2,TMEM88B,DAB2,KLF15,FRZB,SFRP2,ADGRA2,SULF1,CDH2,PLPP3,SFRP1,FRMD8,TMEM237,PBXIP1,ITGA3,TMEM132A,LIMD1,LGR5,LEF1,TMEM170B,RPS12,MCC,UBE2B,PRICKLE1,RBPJ,GID8,XIAP,AMER3,WNT3A,EGR1,SOST
GO:BP	Rho protein signal transduction	GO:0007266	FALSE	9.38228e-06	5.02769	144	1553	25	26963	NTN1,COL1A2,PDGFRB,CDH13,DLC1,COL3A1,ARHGEF28,TEK,LPAR4,PECAM1,APOA1,HEG1,PDPN,CDH2,TAGAP,STARD13,EDNRA,NRP1,RTKN,ITGA3,PLEKHG5,PLXNB1,RHOU,LPAR6,RHOV
GO:BP	SMAD protein signal transduction	GO:0060395	FALSE	9.40554e-06	5.02662	90	1553	19	26963	DKK1,GDF6,GREM1,ENG,BMP6,DAB2,BMP4,TGFBR2,RUNX2,CILP,EMILIN1,GDF7,RBPMS,INHBA,ATOH8,LDLRAD4,SMAD5,OVOL2,FOS
GO:BP	lung epithelium development	GO:0060428	FALSE	9.44774e-06	5.02467	51	1553	14	26963	COL6A1,FGF10,FGF7,BMP4,THRB,KLF2,ADAMTSL2,FOSL2,FOXP1,RBPJ,HOXA5,GRHL2,KRAS,WNT7B
GO:BP	trabecula morphogenesis	GO:0061383	FALSE	9.44774e-06	5.02467	51	1553	14	26963	FHL2,FBN2,COL1A1,GREM1,MMP2,CHAD,ENG,TEK,HEG1,HEY2,SFRP1,EGLN1,RBPJ,OVOL2
GO:BP	semaphorin-plexin signaling pathway	GO:0071526	FALSE	9.44774e-06	5.02467	51	1553	14	26963	SEMA6C,KDR,SEMA3C,MEF2C,CRMP1,NRP2,EDNRA,NRP1,PLXND1,SEMA4G,SEMA3D,SEMA5B,PLXNB1,GDNF
GO:BP	central nervous system neuron development	GO:0021954	FALSE	1.01077e-05	4.99535	99	1553	20	26963	DCX,BRINP1,CDH11,LHX6,ARHGEF28,ZEB2,NTRK2,SLIT2,NRP2,GATA2,NRP1,NDNF,FGFR1,PTK2,DCLK2,RAPGEF2,CDK5,AGBL4,MAP2,GLI2
GO:BP	transcription by RNA polymerase II	GO:0006366	FALSE	1.01077e-05	4.99535	2585	1553	206	26963	FHL2,CYTL1,FHL5,ESR1,ZNF536,SOX10,PITX2,HOXA10,SP5,DKK1,DUSP26,MEF2B,SCX,LUM,EN1,HOXC9,HOXC10,ZIC3,TWIST2,TBX15,SHOX2,PRRX2,ITGA8,FGF10,IGF2,MEOX2,GREM1,PRRX1,CDH13,FBLN5,SATB2,FOXD1,LHX6,GLIS1,OSR1,ENG,NDP,HOXB9,SOX18,HIC1,FOXD2,HOXB7,LBX2,BMP6,ZEB2,EDNRB,LDB2,FOXS1,DRD3,DAB2,BMP4,KLF15,PKD2,BHLHE41,EPAS1,SFRP2,IRX5,FLI1,MYOCD,ZIC1,TWIST1,FOXD3,HOXB6,ERG,EBF3,MECOM,ZEB1,RUNX2,IRX1,HEY2,IL11,ZBTB…
GO:BP	regulation of supramolecular fiber organization	GO:1902903	FALSE	1.01684e-05	4.99275	393	1553	48	26963	SYNPO2,PLEKHH2,ELN,RGS4,LMOD1,COL6A1,CCL26,ARHGAP28,FES,DLC1,LIMCH1,RHOC,CDH5,FHOD3,ARHGAP6,CARMIL3,PECAM1,ESAM,APOA1,SLIT2,SYNPO,MEF2C,PRKCQ,KANK4,EMILIN1,SSH3,NRP1,KANK3,AEBP1,SH3PXD2B,S100A10,ARHGAP18,SHANK3,SVIL,COTL1,MTPN,TTC8,WNT4,CX3CL1,SLAIN2,MAP2,WASHC3,PTGER4,NME7,RAPGEF3,SGK1,FRMD7,RGCC
GO:BP	cell-substrate junction assembly	GO:0007044	FALSE	1.1067e-05	4.95597	91	1553	19	26963	DUSP3,CDH11,GREM1,DLC1,LIMCH1,TEK,ARHGAP6,GPM6B,KDR,THY1,ENPP2,COL16A1,NRP1,S100A10,STON1,FN1,PTK2,WNT4,ITGA2
GO:BP	regulation of striated muscle contraction	GO:0006942	FALSE	1.1067e-05	4.95597	91	1553	19	26963	GJA5,KCNJ2,RYR2,REM1,CACNA1C,SCN5A,ADRA1B,KBTBD13,ARG2,P2RX4,PKP2,RNF207,NR4A1,DMD,GRK2,PDE4B,ZC3H12A,ADORA1,MYH7B
GO:BP	neuron projection extension involved in neuron projection guidance	GO:1902284	FALSE	1.1067e-05	4.95597	38	1553	12	26963	CXCL12,SEMA6C,ALCAM,SEMA3C,SLIT2,NRP2,NRP1,SEMA4G,SEMA3D,SEMA5B,SLIT1,WNT3A
GO:BP	smoothened signaling pathway	GO:0007224	FALSE	1.1067e-05	4.95597	155	1553	26	26963	GPR37L1,ZIC3,SHOX2,FGF10,PRRX1,GPC3,CHRD,NDP,TGFBR2,ZIC1,RUNX2,SFRP1,PTPDC1,TMEM17,ZNF423,HSPG2,HES1,IFT27,STK36,CD3E,ARMC9,PRKACB,FBXL17,RORA,GLI2,WNT7B
GO:BP	axon extension involved in axon guidance	GO:0048846	FALSE	1.1067e-05	4.95597	38	1553	12	26963	CXCL12,SEMA6C,ALCAM,SEMA3C,SLIT2,NRP2,NRP1,SEMA4G,SEMA3D,SEMA5B,SLIT1,WNT3A
GO:BP	learning	GO:0007612	FALSE	1.13304e-05	4.94575	185	1553	29	26963	ABCC8,DKK1,EN1,C1QL1,PTN,RELN,CACNA1C,CHRD,ABCA7,NTRK2,DRD3,HRH1,SYNPO,ATP8A1,PTGS1,DDHD2,CIC,NDRG4,SHANK3,CDK5,NRXN1,PAK6,RAPGEF3,KRAS,SGK1,GABRA5,FOS,TNR,ARC
GO:BP	regulation of animal organ formation	GO:0003156	FALSE	1.14466e-05	4.94132	26	1553	10	26963	DKK1,FGF10,WNT2B,BMP4,SULF1,FGFR1,SPRY1,RBPJ,SIX1,GDNF
GO:BP	glomerular epithelium development	GO:0072010	FALSE	1.14466e-05	4.94132	26	1553	10	26963	ADIPOQ,PODXL,EDNRB,CD34,KLF15,PECAM1,EDNRA,LAMB2,PROM1,FOXC1
GO:BP	muscle cell migration	GO:0014812	FALSE	1.17317e-05	4.93064	127	1553	23	26963	THBS4,POSTN,PDGFRB,MEGF10,PRKG1,ADIPOQ,PLAT,MYOCD,SLIT2,EGFL7,MEF2C,PLEKHO1,DOCK4,PDGFA,NDRG4,PTK2,DDR2,PTGER4,RAPGEF3,ITGA2,SIX1,CYP1B1,EGR1
GO:BP	gonad development	GO:0008406	FALSE	1.17317e-05	4.93064	292	1553	39	26963	ESR1,LHCGR,AMHR2,PITX2,HOXA10,RXFP2,SCX,PDGFRA,MMP2,FGF7,OSR1,WNT2B,BMP4,SRD5A2,KDR,SFRP2,IRX5,TEX11,SLIT2,BMPR1B,SFRP1,FST,TLR3,INHBA,INHBB,NPR2,FANCA,EIF2B4,GRK2,FOXC1,CCND1,NUDT1,WNT4,PTGER4,WDR48,GATA3,ARID5B,PLEKHA1,CYP1B1
GO:BP	negative regulation of transmembrane receptor protein serine/threonine kinase signaling pathway	GO:0090101	FALSE	1.18986e-05	4.9245	146	1553	25	26963	WFIKKN2,FBN2,CHRDL1,DKK1,ASPN,GREM1,CHRD,HTRA3,SFRP2,FBN1,CILP,SFRP1,EMILIN1,RBPMS2,FST,ADAMTSL2,SPRY1,LTBP1,LDLRAD4,OVOL2,SKIL,DACT2,SPRED2,SOST,FSTL3
GO:BP	response to organophosphorus	GO:0046683	FALSE	1.18986e-05	4.9245	146	1553	25	26963	P2RX1,PENK,COL1A1,P2RX7,CDO1,TEK,ADIPOQ,THBD,PDE3A,PKD2,AQP1,KCNJ8,P2RX6,P2RX5,P2RX4,INHBB,NPR2,RAPGEF2,RYR3,FDX1,DGKQ,RAPGEF3,FOS,CYP1B1,AREG
GO:BP	negative regulation of DNA-templated transcription	GO:0045892	FALSE	1.19174e-05	4.92382	1424	1553	126	26963	FHL2,ESR1,ZNF536,SOX10,PITX2,SP5,DKK1,DUSP26,SCX,EN1,TBX15,SHOX2,IGF2,GREM1,PRRX1,FBLN5,SATB2,FOXD1,LOXL3,GLIS1,OSR1,ENG,SOX18,HIC1,ADIPOQ,BMP6,ZEB2,EDNRB,LDB2,FOXS1,DRD3,DAB2,BMP4,BHLHE41,EPAS1,SFRP2,MYOCD,TWIST1,FOXD3,MECOM,ZEB1,RUNX2,IRX1,HEY2,MEF2C,GATA2,SFRP1,HOXD9,TFCP2L1,ZNF423,PKIG,THRB,AEBP1,ZNF692,FST,ATF7,NFATC2,ZNF541,HES1,CTBP2,ATOH8,KLF2,L3MBTL1,CIC,ZNF746,FGFR1,PBXIP1,RRP8,LIMD1,HO…
GO:BP	regulation of morphogenesis of a branching structure	GO:0060688	FALSE	1.38702e-05	4.85792	60	1553	15	26963	ESR1,SHOX2,PDGFRA,FGF10,GREM1,FGF7,HOXB7,WNT2B,BMP4,SULF1,SFRP1,FGFR1,RXRA,SIX1,GDNF
GO:BP	potassium ion transport	GO:0006813	FALSE	1.44929e-05	4.83885	229	1553	33	26963	GJA5,ATP1B4,KCNJ2,KCNH2,ABCC8,KCNMB1,RGS4,KCNK13,KCNAB1,KCNS3,KCNMB2,KCNK4,KCNH5,KCNK2,KCNB2,KCNMA1,DRD3,PKD2,ANO6,FHL1,AQP1,KCNJ8,DPP6,KCNA2,LRRC26,SLC1A3,KCNQ2,KCNE3,KCNB1,SLC24A3,SLC9A8,KLHL24,ADORA1
GO:BP	cardiac ventricle morphogenesis	GO:0003208	FALSE	1.47141e-05	4.83227	76	1553	17	26963	RYR2,COL11A1,ENG,TGFBR2,SFRP2,SEMA3C,HEG1,HEY2,MEF2C,EDNRA,PKP2,FOXC1,RXRA,RBPJ,GATA3,GRHL2,TNNI1
GO:BP	regulation of hemostasis	GO:1900046	FALSE	1.47141e-05	4.83227	68	1553	16	26963	ADAMTS18,COMP,PDGFRA,EMILIN2,PRKG1,PLAT,ANO6,ENPP4,EMILIN1,TBXA2R,PDGFA,CD9,PROS1,C1QTNF1,CD36,UBASH3B
GO:BP	branching involved in blood vessel morphogenesis	GO:0001569	FALSE	1.4845e-05	4.82842	39	1553	12	26963	PITX2,COL4A1,CXCL12,ENG,TEK,TGFBR2,KDR,SFRP2,EDNRA,NRP1,PLXND1,LEF1
GO:BP	camera-type eye morphogenesis	GO:0048593	FALSE	1.52576e-05	4.81651	148	1553	25	26963	PITX2,PTPRM,PTN,DIO3,NDP,CFH,NTRK2,BMP4,KDR,THY1,IRX5,NECTIN3,TWIST1,ZEB1,AQP1,COL8A2,COL8A1,THRB,PROM1,FJX1,BCAR3,TTC8,TSPAN12,HMGN1,FZD5
GO:BP	epithelial tube formation	GO:0072175	FALSE	1.52576e-05	4.81651	148	1553	25	26963	FGF10,GREM1,OSR1,PODXL,ZEB2,MMRN2,BMP4,SFRP2,TWIST1,IRX1,RET,SFRP1,GDF7,SHANK3,FZD3,WNT4,PRKACB,PRICKLE1,GATA3,TGIF1,OVOL2,WNT6,GRHL2,SIX1,GDNF
GO:BP	regulation of lipid metabolic process	GO:0019216	FALSE	1.54849e-05	4.81009	364	1553	45	26963	ESR1,CCDC3,LHCGR,C3,HTR2C,IGF2,ADGRF5,RARRES2,ABCA7,PRKG1,ADIPOQ,BMP6,DRD3,DAB2,ABCD2,HRH1,TWIST1,APOA1,CD74,ADRA2A,AADAC,FABP3,LPCAT1,THRB,ABCG1,FGFR4,PDGFA,SLC45A3,SEC14L2,EPHX2,ZBTB20,IGFBP7,STARD4,WNT4,ACSL4,ALK,DGKQ,ABHD5,MAPK9,CH25H,RORA,IRS2,SIK1,ADORA1,EGR1
GO:BP	regulation of lymphocyte activation	GO:0051249	FALSE	1.55574e-05	4.80806	508	1553	57	26963	DUSP3,CTSG,LRRC32,FGF10,IGF2,CSF1R,LOXL3,FGR,PRLR,BMP4,TGFBR2,THY1,CD74,ADORA2A,ZEB1,VCAM1,MEF2C,PRKCQ,MERTK,TNFRSF1B,SFRP1,PTPN6,GPR183,PARP3,ARG2,LAPTM5,NFATC2,HES1,KMT5C,BTN1A1,FGL2,INPP5D,LYN,EXOSC6,FANCA,CD3E,FANCD2,ADK,LEF1,SH3KBP1,CDKN1A,FADD,PELI1,GATA3,EGR3,ZC3H12A,CBLB,VAV3,PAWR,LGALS1,TCF7,NEDD9,IRS2,WNT3A,FOXN1,ZAP70,VNN1
GO:BP	negative regulation of RNA biosynthetic process	GO:1902679	FALSE	1.56659e-05	4.80505	1432	1553	126	26963	FHL2,ESR1,ZNF536,SOX10,PITX2,SP5,DKK1,DUSP26,SCX,EN1,TBX15,SHOX2,IGF2,GREM1,PRRX1,FBLN5,SATB2,FOXD1,LOXL3,GLIS1,OSR1,ENG,SOX18,HIC1,ADIPOQ,BMP6,ZEB2,EDNRB,LDB2,FOXS1,DRD3,DAB2,BMP4,BHLHE41,EPAS1,SFRP2,MYOCD,TWIST1,FOXD3,MECOM,ZEB1,RUNX2,IRX1,HEY2,MEF2C,GATA2,SFRP1,HOXD9,TFCP2L1,ZNF423,PKIG,THRB,AEBP1,ZNF692,FST,ATF7,NFATC2,ZNF541,HES1,CTBP2,ATOH8,KLF2,L3MBTL1,CIC,ZNF746,FGFR1,PBXIP1,RRP8,LIMD1,HO…
GO:BP	regulation of extent of cell growth	GO:0061387	FALSE	1.58994e-05	4.79862	120	1553	22	26963	ISLR2,NTN1,DCX,NTRK3,CXCL12,SEMA6C,OLFM1,TRPV2,MGLL,SEMA3C,SLIT2,NGF,NRP1,FN1,SEMA4G,SEMA3D,CDK5,SEMA5B,MAP2,SLIT1,WNT3A,TNR
GO:BP	positive regulation of endothelial cell migration	GO:0010595	FALSE	1.61581e-05	4.79161	111	1553	21	26963	SMOC2,IGF2,TEK,BMP4,KDR,FLT4,ADGRA2,GATA2,PLPP3,ETS1,SPARC,NRP1,ANGPT4,P2RX4,SRPX2,COL18A1,ATOH8,FGFR1,FOXP1,GATA3,ZC3H12A
GO:BP	protein O-linked glycosylation	GO:0006493	TRUE	1.66651e-05	4.77819	85	1553	18	26963	TMTC1,B3GALT2,GALNT5,MGAT5B,B3GNT7,GALNT12,GALNT15,GALNT7,GALNT16,TMEM260,GALNT4,A4GALT,GALNT11,GALNT10,TET2,B3GNT2,B3GALNT2,GCNT1
GO:BP	regulation of blood pressure	GO:0008217	FALSE	1.6739e-05	4.77627	220	1553	32	26963	GJA5,P2RX1,CRHR2,CORIN,GPR37L1,ACTA2,POSTN,COL1A2,CACNA1C,ENG,RARRES2,EMILIN2,SLC2A5,ADIPOQ,OXTR,EDNRB,DRD3,RAMP2,KDR,BDKRB2,KCNJ8,PTGS1,EDNRA,EMILIN1,SUCNR1,TBXA2R,P2RX4,SCPEP1,EPHX2,RNLS,ADORA1,CACNA1B
GO:BP	regulation of organelle organization	GO:0033043	FALSE	1.70926e-05	4.76719	1155	1553	106	26963	SYNPO2,ESR1,NEXN,PLEKHH2,ELN,RGS4,LMOD1,CCL26,ARHGAP28,PDGFRB,P2RX7,IGF2,FES,DLC1,LIMCH1,CSF1R,CAPN6,RHOC,CDH5,FGR,ZEB2,EPHA5,FHOD3,ARHGAP6,DRD3,PDE3A,GPM6B,BMP4,CARMIL3,KDR,PECAM1,ESAM,APOA1,SYNE1,SLIT2,CDH2,SYNPO,SYT1,MEF2C,CROCC,PRKCQ,KANK4,SGO2,CAMK2B,CAPN10,SSH3,NRP1,KANK3,PARP3,HECW2,SH3PXD2B,S100A10,ATP13A2,KIFC1,MNS1,ABCG1,DDHD2,SLC25A4,L3MBTL1,NPR2,FEZ1,DDX11,STX5,NES,ARHGAP18,SHANK3,SPA…
GO:BP	cell maturation	GO:0048469	FALSE	1.72973e-05	4.76202	231	1553	33	26963	SOX10,C3,RXFP2,C1QL1,LHX6,SOX18,EDNRB,C1QA,PDE3A,KDR,EPAS1,IRX5,RUNX2,CSPG4,RET,NGF,GATA2,EDNRA,SCARF1,TFCP2L1,HES1,KCNB1,TUSC2,NEMP1,KLF2,NPR2,FGFR1,BNC1,GATA3,HOXA5,NRXN1,FZD5,NRCAM
GO:BP	negative regulation of nucleobase-containing compound metabolic process	GO:0045934	FALSE	1.7863e-05	4.74805	1650	1553	141	26963	FHL2,ESR1,ALDOB,ZNF536,SOX10,PITX2,SP5,DKK1,DUSP26,SCX,EN1,TBX15,SHOX2,IGF2,GREM1,PRRX1,FBLN5,SATB2,FOXD1,LOXL3,GLIS1,OSR1,ENG,SOX18,HIC1,ADIPOQ,KCNK2,BMP6,ZEB2,CDA,ENTPD1,EDNRB,LDB2,FOXS1,DRD3,DAB2,BMP4,BHLHE41,EPAS1,SFRP2,MYOCD,TWIST1,FOXD3,MECOM,ZEB1,RUNX2,IRX1,HEY2,MEF2C,GATA2,SFRP1,HOXD9,ANKLE1,TFCP2L1,ZNF423,PKIG,THRB,AEBP1,ZNF692,PARP3,FST,ATF7,NFATC2,ZNF541,HES1,CTBP2,ATOH8,KLF2,IKBKE,L3M…
GO:BP	roof of mouth development	GO:0060021	FALSE	1.79334e-05	4.74634	94	1553	19	26963	WFIKKN2,LRRC32,PDGFRA,MEOX2,PRRX1,SATB2,LOXL3,OSR1,TGFBR2,TWIST1,MEF2C,INHBA,FRAS1,LEF1,ARID5B,PLEKHA1,ALX4,WNT3A,ITGB6
GO:BP	regulation of vesicle-mediated transport	GO:0060627	FALSE	1.85649e-05	4.73131	586	1553	63	26963	P2RX1,DCX,CACNA1G,BVES,C3,DKK1,P2RX7,GREM1,FES,CDH13,GPC3,CFP,ABCA7,ADIPOQ,FGR,IL13RA2,DRD3,DAB2,LGI3,RPH3AL,APOA1,SYNE1,ANO6,SYT1,MERTK,GATA2,ADRA2A,LBP,HTR1B,ZDHHC2,S100A10,STON1,ATP13A2,KCNB1,ANKRD13B,LYN,ANKRD13D,NDRG4,HIP1,PROS1,PTK2,LRP1,P2RY1,CDK5,DYSF,RAB8B,PARD3,DDI2,UNC119,CD36,RAB26,RAB9A,DGKQ,NRXN1,UNC13B,ITGA2,SYTL4,EXPH5,SYT12,WNT3A,SYT8,ARC,CACNA1B
GO:BP	nephron tubule development	GO:0072080	FALSE	1.85649e-05	4.73131	103	1553	20	26963	GREM1,GPC3,FOXD1,OSR1,HOXB7,WNT2B,FAT4,BMP4,PKD2,IRX1,MEF2C,AQP1,HES1,PROM1,WNT4,GATA3,WNT6,SIX1,GDNF,WNT7B
GO:BP	positive regulation of secretion	GO:0051047	FALSE	1.8665e-05	4.72897	414	1553	49	26963	CRHR2,ABCC8,CACNA1G,NELL2,HTR2C,PCP4,CXCL12,P2RX7,CACNA1C,ANO1,FGR,BMP6,OXTR,DAB2,RPH3AL,ADORA2A,SYT1,AQP1,PRKCQ,GATA2,CAPN10,S100A10,ATP13A2,ABCG1,KCNB1,SYBU,INHBB,FGFR1,TMEM132A,P2RY1,GRK2,CDK5,C1QTNF1,RAB8B,P2RY2,ACSL4,RAB9A,ILDR1,PTGER4,PLCD1,UNC13B,SYTL4,MAPK9,EXPH5,IRS2,ADORA1,RGCC,NR0B2,CACNA1B
GO:BP	glycoprotein metabolic process	GO:0009100	FALSE	1.90051e-05	4.72113	367	1553	45	26963	ADAMTS12,CYTL1,TMTC1,MUSTN1,ACAN,B3GALT2,GALNT5,COL11A1,ABCA7,MGAT5B,B3GNT7,GFPT2,SULF1,EXTL1,BMPR1B,GALNT12,ST6GALNAC3,CHST12,GALNT15,ACER2,PHLDA1,GALNT7,RAMP1,GALNT16,ST3GAL1,TMEM260,GALNT4,A4GALT,GALNT11,MOGS,GMPPB,GALNT10,MAN2A2,NAGPA,ALG1,HBEGF,TET2,B3GNT2,CHSY3,TRIP11,B3GALNT2,PAWR,GCNT1,CHST9,HS3ST5
GO:BP	tube formation	GO:0035148	FALSE	1.96151e-05	4.70741	160	1553	26	26963	FGF10,GREM1,OSR1,PODXL,ZEB2,MMRN2,BMP4,SFRP2,TWIST1,IRX1,RET,SFRP1,GDF7,ATOH8,SHANK3,FZD3,WNT4,PRKACB,PRICKLE1,GATA3,TGIF1,OVOL2,WNT6,GRHL2,SIX1,GDNF
GO:BP	response to calcium ion	GO:0051592	FALSE	1.96151e-05	4.70741	160	1553	26	26963	RYR2,PENK,KCNMB1,P2RX7,MYLK,SCN5A,KCNMB2,PDE1C,KCNMA1,PKD2,SYT1,MEF2C,CPNE2,SUCNR1,DPEP1,P2RX5,NFATC2,KCNB1,INHBB,RYR3,PLCD1,NRXN1,CPNE8,SYT12,FOS,SYT8
GO:BP	lipid biosynthetic process	GO:0008610	FALSE	2.14704e-05	4.66816	704	1553	72	26963	P2RX1,PTGDS,CCDC3,LHCGR,C3,B3GALT2,CACNA1H,GPAT2,HTR2C,P2RX7,IGF2,FGF7,ADGRF5,GGT5,PRKG1,BMP6,MGLL,DAB2,ABCD2,HRH1,SRD5A2,APOA1,CD74,BMPR1B,MOGAT1,ST6GALNAC3,PTGS1,DGKG,ACER2,FABP3,LPCAT1,SMPD2,ALOX5,ST3GAL1,AKR1D1,ISYNA1,ABCG1,FGFR4,A4GALT,PDGFA,MECR,PIK3R3,SLC45A3,CYP27A1,PIK3C2B,SEC14L2,CHKA,HSD17B10,INPP1,ZBTB20,IGFBP7,CWH43,STARD4,IDI1,WNT4,ACSL4,FDX1,DGKQ,FA2H,ACER3,HMGCS1,CERS4,ABHD5,AGPAT…
GO:BP	ear morphogenesis	GO:0042471	FALSE	2.25811e-05	4.64625	132	1553	23	26963	NTN1,ATP2B2,CLIC5,ZIC3,COL11A1,ITGA8,FGF10,PRRX1,OSR1,SLITRK6,FRZB,ZIC1,ZEB1,GATA2,EDNRA,FGFR1,GJB6,FZD3,GATA3,MAFB,SIX1,GLI2,WNT3A
GO:BP	regulation of cell-matrix adhesion	GO:0001952	FALSE	2.39054e-05	4.6215	123	1553	22	26963	DUSP3,POSTN,GREM1,CDH13,DLC1,LIMCH1,TEK,ARHGAP6,GPM6B,KDR,THY1,ENPP2,NINJ1,ACER2,COL16A1,NRP1,S100A10,DMD,CD3E,PTK2,CD36,WNT4
GO:BP	labyrinthine layer development	GO:0060711	FALSE	2.39896e-05	4.61998	55	1553	14	26963	PCDH12,HEY2,VCAM1,HES1,PLCD3,LEF1,DNAJB6,EGLN1,RBPJ,PLCD1,OVOL2,GRHL2,FZD5,WNT7B
GO:BP	non-canonical Wnt signaling pathway	GO:0035567	FALSE	2.39896e-05	4.61998	55	1553	14	26963	GPC3,LBX2,DAB2,FRZB,SFRP2,SFRP1,CELSR3,FZD8,FZD3,WNT4,PRICKLE1,FZD5,WNT3A,WNT7B
GO:BP	substrate-dependent cell migration	GO:0006929	FALSE	2.41816e-05	4.61651	28	1553	10	26963	NTN1,ITGA11,FBLN1,SLIT2,CSPG4,NRP1,STON1,FN1,FGFR1,ITGA2
GO:BP	regulation of hemopoiesis	GO:1903706	FALSE	2.41952e-05	4.61627	430	1553	50	26963	LRRC17,C1QC,PTN,FES,CSF1R,LOXL3,ADIPOQ,BMP4,TGFBR2,FBN1,CD74,ZEB1,MEF2C,GATA2,RASSF2,SFRP1,PTPN6,NINJ1,ETS1,LMO2,SLC9B2,P4HTM,TFE3,FGL2,INPP5D,INHBA,L3MBTL1,LYN,IL34,FANCA,LOX,FANCD2,LEF1,TOB2,FADD,FOXP1,UBASH3B,GATA3,EGR3,HOXA5,MAFB,ZC3H12A,TCF7,NEDD9,CA2,FOS,FSTL3,FOXN1,ZAP70,VNN1
GO:BP	adenylate cyclase-activating G protein-coupled receptor signaling pathway	GO:0007189	FALSE	2.43847e-05	4.61288	152	1553	25	26963	LHCGR,RXFP2,CALCR,ADGRL4,ADGRF5,GRK5,MC5R,DRD3,RAMP2,HTR7,ADORA2A,RAMP3,PDE10A,ADRA2A,TBXA2R,ADGRD1,OPRM1,RAMP1,PTHLH,GRK2,RAPGEF2,LGR5,PDE4B,PTGER4,ADGRG2
GO:BP	maintenance of location	GO:0051235	FALSE	2.46344e-05	4.60846	359	1553	44	26963	FBN2,LHCGR,RYR2,C3,IGSF11,HTR2C,P2RX7,CACNA1C,CHRD,ANXA6,APLNR,PKD2,THY1,FBN1,APOA1,SYNE1,NGF,EDNRA,SLC8B1,PTPN6,SRGN,GAA,ABCG1,PKP2,IKBKE,LYN,DMD,LTBP1,GRK2,CDK5,RYR3,DYSF,TMEM135,STARD4,CD36,SKP1,CX3CL1,OSBPL8,PLIN3,UBASH3B,PLCD1,ZC3H12A,ABHD5,MOSPD2
GO:BP	tissue migration	GO:0090130	FALSE	2.49178e-05	4.60349	105	1553	20	26963	ACTA2,GDF6,ACTG2,FGF10,FGF7,ZEB2,TGFBR2,ACTA1,ENPP2,AQP1,PTPRG,ITGA3,PTK2,CTSH,HBEGF,MCC,GRHL2,ITGA2,EPB41L4B,IRS2
GO:BP	regulation of neuron apoptotic process	GO:0043523	FALSE	2.5712e-05	4.58986	302	1553	39	26963	ESR1,DKK1,NEFL,CNTFR,EN1,PCP4,FAIM2,MMP2,AMIGO2,SARM1,NTRK2,CRLF1,KDR,ADORA2A,MEF2C,NGF,ITGA1,NRP1,PLXND1,NDNF,KCNB1,TRIM2,PCDHGC3,NES,CDK5,CCND1,HRAS,CPEB4,UBE2V2,CX3CL1,PRKCI,EGLN1,GATA3,KRAS,SIX1,PAWR,XIAP,EGR1,GDNF
GO:BP	negative regulation of axon extension	GO:0030517	FALSE	2.5712e-05	4.58986	48	1553	13	26963	NTN1,SEMA6C,SEMA3C,SLIT2,NRP1,SEMA4G,SEMA3D,CDK5,SEMA5B,MAP2,SLIT1,WNT3A,TNR
GO:BP	vasodilation	GO:0042311	FALSE	2.5712e-05	4.58986	63	1553	15	26963	GJA5,KCNMB1,PTPRM,PRKG1,EDNRB,KDR,BDKRB2,ADORA2A,KCNJ8,ADRA2A,ITGA1,KLF2,PTK2,GRK2,ADORA1
GO:BP	regulation of cell-substrate junction organization	GO:0150116	FALSE	2.5712e-05	4.58986	63	1553	15	26963	DUSP3,GREM1,DLC1,LIMCH1,TEK,ARHGAP6,GPM6B,KDR,THY1,ENPP2,COL16A1,NRP1,S100A10,PTK2,WNT4
GO:BP	regulation of postsynaptic membrane potential	GO:0060078	FALSE	2.7439e-05	4.56163	163	1553	26	26963	P2RX1,IGSF11,RGS4,P2RX7,RELN,CACNA1C,ADORA2A,SYNE1,ANO6,MEF2C,KCNA2,OPRM1,P2RX6,P2RX5,P2RX4,TMEM108,SHANK3,GRK2,CDK5,MPP2,CX3CL1,NRXN1,UNC13B,GABRA5,ADORA1,HTR3A
GO:BP	negative regulation of neuron projection development	GO:0010977	FALSE	2.7439e-05	4.56163	163	1553	26	26963	NTN1,DKK1,SEMA6C,DAB2,THY1,SEMA3C,SLIT2,SPOCK1,VIM,CSPG4,CRMP1,PTPRG,NRP1,HES1,EFEMP1,SEMA4G,PTK2,SEMA3D,CDK5,SEMA5B,MAP2,SLIT1,LGALS1,WNT3A,NTM,TNR
GO:BP	cardiac septum development	GO:0003279	FALSE	2.81932e-05	4.54986	115	1553	21	26963	GJA5,PITX2,ENG,APLNR,FGFRL1,BMP4,TGFBR2,SEMA3C,HEG1,SLIT2,HEY2,NRP2,KCNJ8,NRP1,PLXND1,HES1,LTBP1,EGLN1,RBPJ,GATA3,TRIP11
GO:BP	regulation of stress fiber assembly	GO:0051492	FALSE	2.84918e-05	4.54528	97	1553	19	26963	ARHGAP28,DLC1,LIMCH1,RHOC,ARHGAP6,APOA1,SYNPO,PRKCQ,KANK4,NRP1,KANK3,SH3PXD2B,S100A10,TTC8,WNT4,PTGER4,RAPGEF3,FRMD7,RGCC
GO:BP	calcium ion import	GO:0070509	FALSE	2.96952e-05	4.52731	80	1553	17	26963	P2RX1,CRHR2,CACNA1G,CACNA1H,SLC8A1,CXCL12,PDGFRB,CACNA1C,TRPV2,HRH1,PKD2,P2RX5,HES1,CDK5,DYSF,PAWR,CACNA1B
GO:BP	response to steroid hormone	GO:0048545	FALSE	3.06586e-05	4.51345	374	1553	45	26963	PTGDS,ESR1,SOX10,MAOB,COL1A1,NEFL,SSTR5,CALCR,CDO1,ABCG2,SERPINF1,ADIPOQ,BMP6,OXTR,NTRK2,PDE3A,DAB2,BMP4,SRD5A2,ACTA1,HTR7,SLIT2,AQP1,SFRP1,FIBIN,HTR1B,INHBA,CPN1,LOX,SH3RF1,TP63,RXRA,FOSL2,LMO3,FOXP1,KLF9,LBH,TBL1X,SGK1,FOS,CYP1B1,AREG,ESRRG,GDNF,CLDN4
GO:BP	leukocyte activation	GO:0045321	FALSE	3.06586e-05	4.51345	1033	1553	96	26963	PTGDS,DUSP3,NTN1,CTSG,LRRC32,CXCL12,ENPP3,P2RX7,FGF10,IGF2,FES,ADGRF5,CSF1R,CD200,LOXL3,DOCK11,FGR,PRLR,IL13RA2,C1QA,BMP4,TGFBR2,THY1,CD74,ADORA2A,ZEB1,RUNX2,PTPRE,VCAM1,MEF2C,PRKCQ,KCNJ8,MERTK,GATA2,TNFRSF1B,SFRP1,LBP,PTPN6,SUCNR1,GPR183,PARP3,TLR3,ARG2,LAPTM5,NFATC2,ST3GAL1,HES1,KMT5C,TUSC2,BTN1A1,FGL2,INPP5D,LYN,FN1,EXOSC6,FANCA,CD3E,DYSF,FZD8,FANCD2,ADK,LEF1,WNT4,FOSL2,SH3KBP1,CDKN1A,IRF8,CX3…
GO:BP	regulation of cell growth	GO:0001558	FALSE	3.06586e-05	4.51345	446	1553	51	26963	ISLR2,NTN1,DCX,NTRK3,RGS4,CXCL12,GREM1,SEMA6C,OLFM1,CDA,TRPV2,MGLL,DAB2,FRZB,FLT4,SFRP2,MYOCD,SEMA3C,SLIT2,SYT1,FHL1,NGF,SFRP1,PI16,LGI1,COL14A1,NRP1,SLC25A4,INHBA,IGFBP4,FN1,P3H1,SEMA4G,PTK2,SEMA3D,CDK5,IGFBP7,HBEGF,MTPN,SEMA5B,ACSL4,CDKN1A,FOXP1,MAP2,SLIT1,SGK1,RIMS1,CGRRF1,WNT3A,EAF2,TNR
GO:BP	face morphogenesis	GO:0060325	FALSE	3.09385e-05	4.5095	35	1553	11	26963	DKK1,COL1A1,SCX,PDGFRA,CRISPLD2,MMP2,CRISPLD1,LEF1,PRICKLE1,ARID5B,PLEKHA1
GO:BP	protein localization to membrane	GO:0072657	FALSE	3.09539e-05	4.50928	647	1553	67	26963	CHRDL1,PTN,GPC3,FARP1,RELN,ANO1,NBEA,ADIPOQ,STOM,PALM,KCNB2,DAB2,LYPD1,RAMP2,THY1,NECTIN3,REEP1,RAMP3,RFTN1,CDH2,STAC,MADCAM1,MTCL1,DPP6,ITGA4,PLEKHF1,CAMK2B,PRKG2,BBS1,LGI1,SORBS2,SH3PXD2B,ZDHHC2,S100A10,RAMP1,PKP2,KCNB1,CACNB1,ZDHHC12,FRMD8,MTCH1,ZFAND2B,ITGA3,LRP1,SHANK3,P2RY1,ZDHHC18,RAPGEF2,CDK5,CYP46A1,RAB8B,ARL5B,PARD3,DDI2,HRAS,TTC8,RAB26,PRKCI,CRIPT,EXOC5,RAB31,SNAP47,NRXN1,LRRTM4,TTC7B,…
GO:BP	neuron maturation	GO:0042551	FALSE	3.12589e-05	4.50503	64	1553	15	26963	C3,C1QL1,LHX6,EDNRB,C1QA,IRX5,CSPG4,RET,NGF,GATA2,EDNRA,SCARF1,KCNB1,NRXN1,NRCAM
GO:BP	fibroblast activation	GO:0072537	FALSE	3.18575e-05	4.49679	23	1553	9	26963	CYGB,ACTA2,PDGFRB,AKAP12,ZEB2,MYOCD,FGFR1,DDR2,RGCC
GO:BP	regulation of neuron differentiation	GO:0045664	FALSE	3.21221e-05	4.4932	238	1553	33	26963	ZNF536,GPR37L1,BRINP1,DKK1,TRPC6,GDF6,CNTN4,PCP4,CXCL12,RELN,BMP6,EDNRB,BMP4,SFRP2,ZEB1,HEY2,RET,MEF2C,NGF,GATA2,SFRP1,GDF7,HES1,FGFR1,GDPD5,DMD,SHOC2,ALK,TGIF1,MYCN,SIX1,GLI2,WNT3A
GO:BP	odontogenesis	GO:0042476	FALSE	3.24553e-05	4.48871	135	1553	23	26963	PITX2,PHEX,ASPN,COL1A1,PDGFRA,FGF10,OSR1,CD34,BMP4,RUNX2,AQP1,EDNRA,FST,INHBA,FAM20A,FGFR1,FOXC1,TP63,LEF1,WNT6,GLI2,ITGB6,WNT7B
GO:BP	motor neuron axon guidance	GO:0008045	FALSE	3.39068e-05	4.46971	29	1553	10	26963	NTN1,CXCL12,ALCAM,SLIT2,NRP1,CHN1,NTN3,CDK5,FOXP1,SLIT1
GO:BP	ureter development	GO:0072189	FALSE	3.67745e-05	4.43445	18	1553	8	26963	TBX18,OSR1,BMP4,MECOM,RET,EMX2,GATA3,SIX1
GO:BP	limbic system development	GO:0021761	FALSE	3.68074e-05	4.43406	136	1553	23	26963	DCX,PITX2,NEFL,ZIC3,RELN,CSF1R,ZEB2,EPHA5,SRD5A2,ZIC1,NRP2,EMX2,BBS1,NRP1,NDNF,TMEM108,FEZ1,FGFR1,DCLK2,CDK5,LEF1,ALK,WNT3A
GO:BP	ovulation cycle	GO:0042698	FALSE	3.7366e-05	4.42752	90	1553	18	26963	ESR1,LHCGR,PTN,PDGFRA,MMP2,SERPINF1,OXTR,ENPP2,SLIT2,BMPR1B,INHBA,NPR2,GRK2,PTGER4,PLEKHA1,CYP1B1,EGR1,GDF10
GO:BP	catecholamine transport	GO:0051937	FALSE	3.7366e-05	4.42752	90	1553	18	26963	CRHR2,PCP4,CXCL12,ENTPD1,OXTR,DRD3,ADORA2A,SYT1,PTGS1,KCNA2,HTR1B,KCNB1,P2RY1,GRK2,PLCD1,SYT12,GDNF,SYT8
GO:BP	embryonic heart tube development	GO:0035050	FALSE	3.7366e-05	4.42752	90	1553	18	26963	GJA5,PITX2,RYR2,ZIC3,CHRD,ENG,SOX18,APLNR,TGFBR2,PKD2,MEF2C,EDNRA,HES1,RNF207,FOXC1,RBPJ,OVOL2,WNT3A
GO:BP	homophilic cell adhesion via plasma membrane adhesion molecules	GO:0007156	FALSE	3.78528e-05	4.4219	166	1553	26	26963	NEXN,CDH20,CDHR4,IGSF11,CDH11,CDH19,PTPRM,PCDH18,CDH13,AMIGO2,FAT4,CDH5,PECAM1,ESAM,PCDH12,NECTIN3,CDH2,RET,HMCN1,PCDHGC3,CELSR3,PCDH19,CDH18,PCDH7,NRCAM,PCDH10
GO:BP	animal organ formation	GO:0048645	FALSE	3.79148e-05	4.42119	65	1553	15	26963	DKK1,FGF10,WNT2B,BMP4,TGFBR2,SULF1,MEF2C,HES1,FGFR1,SPRY1,TP63,RBPJ,SIX1,GLI2,GDNF
GO:BP	chemical synaptic transmission, postsynaptic	GO:0099565	FALSE	3.94803e-05	4.40362	127	1553	22	26963	P2RX1,IGSF11,RGS4,P2RX7,RELN,ADORA2A,SYNE1,MEF2C,OPRM1,P2RX6,P2RX5,P2RX4,TMEM108,SHANK3,GRK2,CDK5,MPP2,CX3CL1,NRXN1,UNC13B,ADORA1,HTR3A
GO:BP	carbohydrate derivative metabolic process	GO:1901135	FALSE	3.94803e-05	4.40362	985	1553	92	26963	ADAMTS12,CYTL1,TMTC1,ALDOB,ATP2B2,MUSTN1,PDE9A,ACAN,B3GALT2,GPAT2,COL6A1,GALNT5,ENPP3,PDGFRB,COL11A1,P2RX7,ADCY2,AK1,GUCY1A2,ABCA7,MGAT5B,B3GNT7,CDA,CFH,ENTPD1,PDE1A,EDNRB,UPP1,GFPT2,LCT,SULF1,EXTL1,PDE10A,ENPP4,BMPR1B,GALNT12,ST6GALNAC3,CHST12,GALNT15,EDNRA,PDE8A,SULT1E1,ACER2,SLC37A2,UAP1L1,PHLDA1,GALNT7,HK3,RAMP1,GALNT16,ST3GAL1,TMEM260,ABCC6,DPYD,GALNT4,A4GALT,NPR2,GALK1,GALNT11,MOGS,GMPPB,NU…
GO:BP	negative regulation of cell projection organization	GO:0031345	FALSE	4.06003e-05	4.39147	219	1553	31	26963	NTN1,DKK1,TRPC6,SEMA6C,DAB2,THY1,SEMA3C,ARHGAP24,SLIT2,SPOCK1,VIM,CSPG4,CRMP1,PTPRG,NRP1,HES1,EFEMP1,ITGA3,SEMA4G,PTK2,SEMA3D,RAPGEF2,CDK5,SEMA5B,MAP2,SLIT1,NRXN1,LGALS1,WNT3A,NTM,TNR
GO:BP	vascular endothelial growth factor receptor signaling pathway	GO:0048010	FALSE	4.0953e-05	4.38771	50	1553	13	26963	FGF10,MYOF,TEK,FLT1,MMRN2,BMP4,KDR,FLT4,SULF1,TMEM204,EMILIN1,NRP1,FOXC1
GO:BP	calcium-dependent cell-cell adhesion via plasma membrane cell adhesion molecules	GO:0016339	FALSE	4.12176e-05	4.38492	36	1553	11	26963	CDH20,CDH11,CDH19,PCDH18,CDH13,CDH5,PCDH12,CDH2,PCDHGC3,CDH18,NRXN1
GO:BP	negative regulation of developmental growth	GO:0048640	FALSE	4.18057e-05	4.37876	118	1553	21	26963	NTN1,RGS4,SEMA6C,KCNK2,TGFBR2,SEMA3C,SLIT2,PI16,NRP1,SEMA4G,PTK2,SEMA3D,CDK5,SEMA5B,CDKN1A,FOXP1,MAP2,SLIT1,MAPK11,WNT3A,TNR
GO:BP	pallium development	GO:0021543	FALSE	4.32914e-05	4.3636	209	1553	30	26963	DCX,NEFL,ZIC3,RELN,CSF1R,COL3A1,LHX6,FAT4,ZEB2,NTRK2,EPHA5,SRD5A2,ZIC1,SLIT2,CDH2,EMX2,KCNA2,BBS1,TACC1,TMEM108,FEZ1,FGFR1,DMD,DCLK2,CDK5,LEF1,NDE1,ALK,CCDC85C,WNT3A
GO:BP	transmission of nerve impulse	GO:0019226	FALSE	4.41417e-05	4.35515	100	1553	19	26963	P2RX1,CACNA1G,PENK,NTRK3,COL6A1,P2RX7,SCN5A,KCNMB2,NTRK2,KCNJ8,DPP6,KCNA2,OPRM1,P2RX4,NPR2,ITGA2,PAWR,NRCAM,TNR
GO:BP	regulation of calcium-mediated signaling	GO:0050848	FALSE	4.41417e-05	4.35515	100	1553	19	26963	FHL2,LHCGR,HTR2C,CALCR,PDGFRB,PDGFRA,CDH13,CMKLR1,KDR,RAMP3,P2RX4,CD3E,HOMER3,EGLN1,HOMER2,CA8,RCAN1,MYH7B,ZAP70
GO:BP	cAMP-mediated signaling	GO:0019933	FALSE	4.42194e-05	4.35439	74	1553	16	26963	CRHR2,ADCYAP1R1,RXFP2,RASD2,CALCR,EPHA5,APLNR,PDE3A,RAMP3,PDE10A,OPRM1,RAPGEF2,GNAI1,UBE2B,DGKQ,PTGER4
GO:BP	calcium-mediated signaling	GO:0019722	FALSE	4.42194e-05	4.35439	220	1553	31	26963	FHL2,LHCGR,RYR2,HTR2C,CALCR,PDGFRB,PDGFRA,CDH13,REM1,CACNA1C,CMKLR1,SGCD,EDNRB,PKD2,KDR,RAMP3,KCNJ8,P2RX4,NFATC2,ACKR4,DMD,CD3E,HOMER3,RASA3,RYR3,EGLN1,HOMER2,CA8,RCAN1,MYH7B,ZAP70
GO:BP	regulation of endothelial cell apoptotic process	GO:2000351	FALSE	4.47942e-05	4.34878	58	1553	14	26963	ECSCR,TEK,CDH5,BMP4,RAMP2,KDR,ANO6,GATA2,ITGA4,NDNF,COL18A1,PRKCI,GATA3,RGCC
GO:BP	regulation of blood coagulation	GO:0030193	FALSE	4.56691e-05	4.34038	66	1553	15	26963	ADAMTS18,PDGFRA,EMILIN2,PRKG1,PLAT,ANO6,ENPP4,EMILIN1,TBXA2R,PDGFA,CD9,PROS1,C1QTNF1,CD36,UBASH3B
GO:BP	purinergic nucleotide receptor signaling pathway	GO:0035590	FALSE	4.67707e-05	4.33003	30	1553	10	26963	P2RX1,P2RX7,ADORA2A,ANO6,P2RX6,P2RX5,P2RX4,P2RY1,P2RY2,ADORA1
GO:BP	metanephric epithelium development	GO:0072207	FALSE	4.67707e-05	4.33003	30	1553	10	26963	GDF6,OSR1,ADIPOQ,FAT4,PKD2,AQP1,LAMB2,HES1,WNT4,WNT7B
GO:BP	response to salt	GO:1902074	FALSE	4.67707e-05	4.33003	24	1553	9	26963	PHEX,NEFL,EDNRB,DAB2,RUNX2,ABCC6,NPR2,FGFR1,ZC3H12A
GO:BP	intracellular monoatomic ion homeostasis	GO:0006873	FALSE	4.82416e-05	4.31658	541	1553	58	26963	P2RX1,ATP2B2,LHCGR,C7,RYR2,TRPC6,HTR2C,SLC8A1,P2RX7,CACNA1C,SCARA5,CDH5,BMP6,ANXA6,KCNMA1,APLNR,DRD3,PKD2,THY1,MICU3,SYNPO,NGF,EDNRA,SLC8B1,PTPN6,CYBRD1,SLC1A3,ATP2A3,HTR1B,KCNE3,ATP13A2,SLC4A2,CP,LYN,SLC24A3,MARCKSL1,SLC9A8,DMD,PTK2,P2RY1,CDK5,RYR3,ATP6V1A,ATP6V0D1,CX3CL1,SLC35G1,EGLN1,UBASH3B,SLC4A4,PLCD1,SGK1,RAB39A,CA2,ADORA1,MYH7B,HEPHL1,TTPA,CACNA1B
GO:BP	regulation of actomyosin structure organization	GO:0110020	FALSE	4.96348e-05	4.30421	110	1553	20	26963	ARHGAP28,DLC1,LIMCH1,RHOC,ARHGAP6,APOA1,SYNPO,MEF2C,PRKCQ,KANK4,NRP1,KANK3,SH3PXD2B,S100A10,TTC8,WNT4,PTGER4,RAPGEF3,FRMD7,RGCC
GO:BP	regulation of synapse assembly	GO:0051963	FALSE	5.2175e-05	4.28254	139	1553	23	26963	LZTS3,NTN1,DKK1,NTRK3,FARP1,AMIGO2,OXTR,NTRK2,SLITRK6,LRTM2,SLIT2,MEF2C,SRPX2,THBS2,PTK2,UBE2V2,CRIPT,SLIT1,ABI3BP,NRXN1,SIX1,LRRTM4,WNT3A
GO:BP	positive regulation of response to external stimulus	GO:0032103	FALSE	5.24629e-05	4.28015	658	1553	67	26963	CXCL14,SMOC2,ESR1,THBS4,C3,NTRK3,CCL26,PTN,CXCL12,PDGFRB,PDGFRA,FGF10,CDH13,COLEC12,CSF1R,RARRES2,SARM1,EMILIN2,BMP6,CMKLR1,MMRN2,LY86,KDR,PLAT,CD74,RFTN1,SLIT2,ANO6,KCNJ8,EDNRA,LBP,IL16,EMILIN1,SCARF1,SUCNR1,NINJ1,ETS1,NRP1,ALPK1,TLR3,P2RX4,ZDHHC12,USP50,IKBKE,LYN,IL34,FN1,FGFR1,PTK2,ZDHHC18,TRIL,DYSF,CD36,NOD1,CX3CL1,FADD,NEK7,PELI1,PTGER4,TRAF3,UNC13B,ITGA2,XIAP,LGALS1,MOSPD2,NEDD9,TXK
GO:BP	regulation of muscle cell differentiation	GO:0051147	FALSE	5.25581e-05	4.27936	159	1553	25	26963	NID1,DKK1,RGS4,SHOX2,IGF2,MEGF10,LAMA2,CSF1R,TMEM119,ENG,BMP4,BHLHE41,MYOCD,ZEB1,HEY2,MEF2C,PI16,LAMB2,RBPMS2,NFATC2,SLC25A4,FOXP1,RCAN1,WNT3A,SIK1
GO:BP	negative regulation of transcription by RNA polymerase II	GO:0000122	FALSE	5.29381e-05	4.27623	1034	1553	95	26963	FHL2,ESR1,ZNF536,SOX10,PITX2,SP5,DKK1,DUSP26,EN1,TBX15,SHOX2,IGF2,PRRX1,FBLN5,SATB2,GLIS1,OSR1,ENG,SOX18,HIC1,BMP6,ZEB2,EDNRB,LDB2,FOXS1,DRD3,DAB2,BMP4,BHLHE41,EPAS1,MYOCD,TWIST1,FOXD3,ZEB1,IRX1,HEY2,MEF2C,GATA2,HOXD9,TFCP2L1,PKIG,THRB,AEBP1,ZNF692,FST,ATF7,NFATC2,HES1,KLF2,CIC,ZNF746,FGFR1,HOXB3,LRRFIP1,ZBTB20,CRYM,PHF19,SDR16C5,FOXC1,CCND1,KLF8,TP63,LEF1,SMAD5,CD36,RXRA,KDM1B,IRF8,CREM,FOXP1,ZB…
GO:BP	regulation of extracellular matrix organization	GO:1903053	FALSE	5.48339e-05	4.26095	59	1553	14	26963	NID1,COL6A1,LAMA2,TIE1,PDPN,TNFRSF1B,EMILIN1,LAMB2,ETS1,AEBP1,FGFR4,MELTF,DDR2,RGCC
GO:BP	vascular endothelial growth factor signaling pathway	GO:0038084	FALSE	5.48895e-05	4.26051	44	1553	12	26963	SMOC2,PDGFRB,PDGFRA,FLT1,KDR,FLT4,ADGRA2,NRP2,EMILIN1,NRP1,DCN,FOXC1
GO:BP	smooth muscle cell proliferation	GO:0048659	FALSE	5.50045e-05	4.2596	201	1553	29	26963	ESR1,RGS5,CNN1,OGN,PDGFRB,CDH13,MMP2,PRKG1,ADIPOQ,PDE1A,BMP4,TGFBR2,MYOCD,SULF1,MEF2C,EDNRA,HTR1B,RBPMS2,TIMP3,NDRG4,PTK2,GRK2,DDR2,HBEGF,CDKN1A,CX3CL1,FOXP1,ITGA2,EGR1
GO:BP	placenta development	GO:0001890	FALSE	5.51345e-05	4.25858	180	1553	27	26963	MME,FBN2,PTN,IGF2,NDP,PKD2,EPAS1,PCDH12,HEY2,VCAM1,GATA2,HES1,PLCD3,KRT8,LEF1,RXRA,DNAJB6,PHLDA2,EGLN1,RBPJ,PLCD1,OVOL2,GRHL2,FZD5,TTPA,WNT7B,ELF5
GO:BP	vascular associated smooth muscle cell development	GO:0097084	FALSE	5.65849e-05	4.2473	14	1553	7	26963	COMP,ENG,RAMP2,HEY2,EDNRA,SGCB,HES1
GO:BP	phagocytosis	GO:0006909	FALSE	5.74357e-05	4.24082	223	1553	31	26963	C3,P2RX7,MEGF10,COLEC12,CFP,ABCA7,ADIPOQ,FGR,PEAR1,SRPX,PECAM1,APOA1,ANO6,ELMO1,MERTK,GATA2,LBP,TUSC2,XKR8,GULP1,ITGB2,XKR4,PROS1,PTK2,LRP1,DYSF,CD36,IRF8,ARHGAP12,ITGA2,RAB39A
GO:BP	negative regulation of transport	GO:0051051	FALSE	5.81309e-05	4.23559	457	1553	51	26963	ESR1,CRHR2,KCNH2,ABCC8,MAOB,RGS4,GEM,REM1,CD200,ABCA7,PRKG1,PDE1C,ADIPOQ,ENTPD1,IL13RA2,DRD3,GPM6B,CD74,HTR7,SLC43A2,IL11,PTGS1,TNFRSF1B,ADRA2A,SFRP1,PRKG2,HTR1B,PKIG,KCNE3,OPRM1,HES1,KCNB1,ANKRD13B,INHBB,ANKRD13D,PNKD,P2RY1,GRK2,CDK5,DYSF,DDI2,UNC119,CD36,PIM3,ACSL4,PTGER4,SERGEF,SYTL4,PAWR,IRS2,ADORA1
GO:BP	cellular response to organic cyclic compound	GO:0071407	FALSE	6.32052e-05	4.19925	675	1553	68	26963	ESR1,SOX10,RYR2,PHEX,SP5,PENK,COL1A1,KCNMB1,RGS4,SSTR5,P2RX7,ABCG2,FES,COLEC12,MMP2,SERPINF1,ADIPOQ,PALM,NTRK2,EPHA5,DRD3,PDE3A,DAB2,BMP4,HRH1,PKD2,HTR7,RAMP3,MEF2C,AQP1,SFRP1,SLC1A3,OPRM1,TLR3,P2RX4,INHBA,KLF2,INHBB,NPR2,RGS9,P2RY1,RAPGEF2,RYR3,TRIM24,TP63,SMAD5,RXRA,FDX1,LMO3,FOXP1,GNAI1,ALK,KLF9,LBH,RAPGEF3,ZC3H12A,ITGA2,KLF5,SGK1,SIX1,RORA,GLI2,CYP1B1,CYP24A1,EGR1,HTR3A,ESRRG,GDNF
GO:BP	phagocytosis, engulfment	GO:0006911	FALSE	6.34929e-05	4.19727	52	1553	13	26963	C3,MEGF10,ABCA7,ANO6,ELMO1,GATA2,LBP,XKR8,GULP1,XKR4,CD36,ARHGAP12,ITGA2
GO:BP	regulation of smooth muscle cell proliferation	GO:0048660	FALSE	6.40494e-05	4.19349	192	1553	28	26963	ESR1,RGS5,CNN1,OGN,PDGFRB,CDH13,MMP2,PRKG1,ADIPOQ,PDE1A,BMP4,TGFBR2,MYOCD,SULF1,MEF2C,HTR1B,RBPMS2,TIMP3,NDRG4,PTK2,GRK2,DDR2,HBEGF,CDKN1A,CX3CL1,FOXP1,ITGA2,EGR1
GO:BP	cardiac muscle tissue growth	GO:0055017	FALSE	6.47431e-05	4.18881	112	1553	20	26963	RGS4,FES,PRKG1,KCNK2,TGFBR2,MYOCD,HEG1,HEY2,MEF2C,PI16,TBX1,SORBS2,COL14A1,SLC25A4,FGFR1,FOXC1,RXRA,FOXP1,RBPJ,MAPK11
GO:BP	glial cell migration	GO:0008347	FALSE	6.58024e-05	4.18176	68	1553	15	26963	NTN1,DCX,RELN,COL3A1,PTPRB,VIM,CSPG4,GPR183,P2RX4,FN1,EFEMP1,CD9,P2RY1,CDK5,CX3CL1
GO:BP	negative regulation of axonogenesis	GO:0050771	FALSE	6.58024e-05	4.18176	68	1553	15	26963	NTN1,SEMA6C,THY1,SEMA3C,SLIT2,NRP1,SEMA4G,PTK2,SEMA3D,CDK5,SEMA5B,MAP2,SLIT1,WNT3A,TNR
GO:BP	negative regulation of phosphorus metabolic process	GO:0010563	FALSE	6.67879e-05	4.1753	292	1553	37	26963	DUSP3,ALDOB,DKK1,GFRA2,NTRK3,FBLN1,PRKG1,ADIPOQ,PTPRB,CDA,ENTPD1,PECAM1,THY1,SFRP2,BDKRB2,HEG1,SLIT2,RASSF2,PLPP3,SFRP1,PTPN6,LPCAT1,PKIG,LYN,PDGFA,DMD,GRK2,PARD3,CDKN1A,GADD45A,DGKQ,CHORDC1,DUSP1,ZC3H12A,SPRED2,IRS2,RD3
GO:BP	negative regulation of phosphate metabolic process	GO:0045936	FALSE	6.67879e-05	4.1753	292	1553	37	26963	DUSP3,ALDOB,DKK1,GFRA2,NTRK3,FBLN1,PRKG1,ADIPOQ,PTPRB,CDA,ENTPD1,PECAM1,THY1,SFRP2,BDKRB2,HEG1,SLIT2,RASSF2,PLPP3,SFRP1,PTPN6,LPCAT1,PKIG,LYN,PDGFA,DMD,GRK2,PARD3,CDKN1A,GADD45A,DGKQ,CHORDC1,DUSP1,ZC3H12A,SPRED2,IRS2,RD3
GO:BP	positive regulation of transmembrane receptor protein serine/threonine kinase signaling pathway	GO:0090100	FALSE	6.6895e-05	4.17461	103	1553	19	26963	GDF6,ITGA8,GPC3,FOXD1,ENG,CDH5,BMP6,ZEB2,DAB2,BMP4,TGFBR2,KDR,MYOCD,SULF1,GDF7,ZNF423,HES1,INHBA,RBPJ
GO:BP	cell junction disassembly	GO:0150146	FALSE	6.71146e-05	4.17318	25	1553	9	26963	DUSP3,C1QC,ABCC8,C3,C1QL1,C1QA,STON1,CDK5,PRICKLE1
GO:BP	aortic valve morphogenesis	GO:0003180	FALSE	6.71146e-05	4.17318	25	1553	9	26963	ELN,TIE1,BMP4,TGFBR2,TWIST1,SLIT2,HEY2,EMILIN1,GATA3
GO:BP	positive regulation of axonogenesis	GO:0050772	FALSE	6.74074e-05	4.17129	94	1553	18	26963	ISLR2,NTN1,DCX,NEFL,NTRK3,CXCL12,SHOX2,ZEB2,NTRK2,TRPV2,NGF,TIAM2,NRP1,PLXND1,FN1,PLXNB1,SKIL,WNT3A
GO:BP	dichotomous subdivision of an epithelial terminal unit	GO:0060600	FALSE	6.92221e-05	4.15976	10	1553	6	26963	FOXD1,SEMA3C,NRP1,PLXND1,CTSH,AREG
GO:BP	negative chemotaxis	GO:0050919	FALSE	6.92221e-05	4.15976	45	1553	12	26963	NTN1,SEMA6C,APOA1,SEMA3C,LRTM2,SLIT2,NRP2,PDGFA,SEMA4G,SEMA3D,SEMA5B,SLIT1
GO:BP	protein localization to extracellular region	GO:0071692	FALSE	7.2716e-05	4.13837	424	1553	48	26963	GJA5,FBN2,C1QTNF5,CRHR2,ABCC8,SSTR5,COMP,P2RX7,CACNA1C,ANO1,CD200,PDE1C,EDNRB,EPHA5,DRD3,RPH3AL,FBN1,ADORA2A,PRKCQ,KCNJ8,ADRA2A,SFRP1,SLC8B1,SUCNR1,CAPN10,SLC9B2,OPRM1,ATP13A2,ALOX5,ABCG1,KCNB1,SYBU,INHBB,P3H1,TMEM132A,LTBP1,NAGPA,RAB8B,PIM3,ACSL4,PTGER4,SERGEF,UNC13B,SYTL4,EXPH5,IRS2,NR0B2,KRT20
GO:BP	negative regulation of epithelial cell proliferation	GO:0050680	FALSE	7.2822e-05	4.13774	152	1553	24	26963	TNMD,PTPRM,PTN,GPC3,ENG,SERPINF1,FLT1,MMRN2,DAB2,BMP4,SFRP2,ZEB1,SULF1,MEF2C,SFRP1,SPARC,ALOX5,ATOH8,TRIM24,MCC,KLF9,GATA3,EAF2,RGCC
GO:BP	regulation of cell shape	GO:0008360	FALSE	7.2822e-05	4.13774	142	1553	23	26963	BVES,PTN,FES,DLC1,CSF1R,FGR,PALM,KDR,ARHGAP15,PDPN,FAM171A1,PLEKHO1,PLXND1,FN1,ARHGAP18,PTK2,LIMD1,P2RY1,AKAP2,SH3KBP1,PLXNB1,RHOU,PARVB
GO:BP	positive regulation of neuron projection development	GO:0010976	FALSE	7.3971e-05	4.13094	226	1553	31	26963	NTRK3,PCP4,PTN,FES,RELN,SERPINF1,NTRK2,BMP4,HTR7,RET,NGF,SCARF1,CAMK2B,SERPINI1,NDNF,LYN,P3H1,FEZ1,FGFR1,NDRG4,ITGA3,DMD,RAPGEF2,DDR2,UBE2V2,CX3CL1,PRKCI,SHOC2,ALK,NRXN1,CNTN1
GO:BP	positive regulation of cytosolic calcium ion concentration	GO:0007204	FALSE	7.67482e-05	4.11493	194	1553	28	26963	ESR1,ADCYAP1R1,LHCGR,CACNA1G,RYR2,TRPC6,CALCR,P2RX7,CACNA1C,PRKG1,CMKLR1,OXTR,EDNRB,BMP4,PKD2,KDR,BDKRB2,GATA2,EDNRA,TBXA2R,OPRM1,P2RX4,ACKR4,P2RY1,CDK5,C1QTNF1,CD36,PTGER4
GO:BP	positive regulation of calcium ion transport	GO:0051928	FALSE	7.78005e-05	4.10902	123	1553	21	26963	P2RX1,ATP2B2,ADCYAP1R1,LHCGR,TRPC6,CXCL12,PDGFRB,P2RX7,MYLK,CACNA1C,GJC2,TRPV2,APLNR,BMP4,THY1,STAC,EDNRA,P2RX5,P2RX4,CX3CL1,RAPGEF3
GO:BP	digestive tract morphogenesis	GO:0048546	FALSE	7.78005e-05	4.10902	53	1553	13	26963	SOX10,PITX2,SHOX2,PDGFRA,FGF10,SFRP2,SFRP1,RBPMS2,NPR2,TP63,OVOL2,TCF7,GLI2
GO:BP	response to radiation	GO:0009314	FALSE	7.86293e-05	4.10442	450	1553	50	26963	MME,ABCC8,COL6A2,COL6A1,MMP2,CACNA1C,CHRD,COL3A1,ABCA7,COL6A3,DRD3,THBD,HRH1,SFRP2,SYNE1,SYNPO,VCAM1,AQP1,SFRP1,SLC1A3,CEP250,DDHD2,NDRG4,USP28,RGS9,MRNIP,CDK5,OGG1,FANCD2,CCND1,INIP,HRAS,SEMA5B,CDKN1A,GADD45A,UBE2B,BHLHE40,FBXL17,GATA3,KRAS,HMGN1,SGK1,MAPK11,MAPK9,FBXO4,FOS,SIK1,ITGB6,EGR1,RAD9B
GO:BP	epidermis development	GO:0008544	FALSE	8.52222e-05	4.06945	378	1553	44	26963	ATP2B2,CLIC5,DKK1,COL6A1,FGF10,FGF7,SOX18,LDB2,BMP4,SLITRK6,HEY2,MADCAM1,PTGS1,FST,HES1,INHBA,FGFR1,FOXC1,LGR5,FZD3,TP63,FOSL2,CDKN1A,NAB1,WNT16,FA2H,RBPJ,ZNF750,KRT6A,OVOL2,MAFB,GRHL2,MYCN,KRT80,EXPH5,GLI2,ALX4,CERS3,CSTA,KRT71,CLDN4,KRT10,FOXN1,KRT75
GO:BP	positive regulation of molecular function	GO:0044093	FALSE	8.52594e-05	4.06926	439	1553	49	26963	ESR1,LHCGR,PDGFRB,PIK3R5,GREM1,RELN,CACNA1C,NDP,ADIPOQ,ARAP3,DOCK11,EPHA5,ARHGAP6,THY1,STAC,MEF2C,NGF,PRKCQ,AZIN2,PLPP3,TIAM2,HES1,CHN1,FGFR1,DDX11,DMD,MRNIP,PTK2,SHANK3,CTSH,CHN2,RAPGEF2,DDR2,FOXC1,CCND1,BCAR3,MTPN,DSCC1,WNT4,NOD1,PLXNB1,PRKCI,GATA3,RAPGEF3,NEDD9,WNT3A,EPGN,GDNF,ARC
GO:BP	regulation of leukocyte proliferation	GO:0070663	FALSE	8.60751e-05	4.06512	284	1553	36	26963	LRRC32,ENPP3,FGF10,IGF2,GREM1,CSF1R,PRLR,BMP4,TGFBR2,CD74,VCAM1,MEF2C,PRKCQ,TNFRSF1B,PTPN6,GPR183,ARG2,LAPTM5,NFATC2,HES1,BTN1A1,INPP5D,LYN,IL34,CD3E,PTK2,ADK,CDKN1A,FADD,PELI1,CBLB,VAV3,PAWR,IRS2,WNT3A,ZAP70
GO:BP	neural precursor cell proliferation	GO:0061351	FALSE	8.62561e-05	4.06421	206	1553	29	26963	GPR37L1,PDE9A,SOX10,ACAN,NTRK3,PTN,GJC2,ZEB2,CDH2,GATA2,EMX2,BBS1,ZNF423,TACC1,LYN,FGFR1,NES,AKNA,SHANK3,HAPLN1,FZD3,LEF1,NDE1,CX3CL1,SHOC2,NAP1L1,RORA,WNT3A,WNT7B
GO:BP	negative regulation of RNA metabolic process	GO:0051253	FALSE	8.68142e-05	4.06141	1530	1553	129	26963	FHL2,ESR1,ZNF536,SOX10,PITX2,SP5,DKK1,DUSP26,SCX,EN1,TBX15,SHOX2,IGF2,GREM1,PRRX1,FBLN5,SATB2,FOXD1,LOXL3,GLIS1,OSR1,ENG,SOX18,HIC1,ADIPOQ,BMP6,ZEB2,EDNRB,LDB2,FOXS1,DRD3,DAB2,BMP4,BHLHE41,EPAS1,SFRP2,MYOCD,TWIST1,FOXD3,MECOM,ZEB1,RUNX2,IRX1,HEY2,MEF2C,GATA2,SFRP1,HOXD9,TFCP2L1,ZNF423,PKIG,THRB,AEBP1,ZNF692,FST,ATF7,NFATC2,ZNF541,HES1,CTBP2,ATOH8,KLF2,IKBKE,L3MBTL1,CIC,ZNF746,FGFR1,PBXIP1,RRP8,LI…
GO:BP	positive regulation of cell junction assembly	GO:1901890	FALSE	8.77948e-05	4.05653	124	1553	21	26963	NTRK3,AMIGO2,TEK,OXTR,NTRK2,CLDN5,SLITRK6,KDR,THY1,LRTM2,ENPP2,SLIT2,COL16A1,NRP1,S100A10,SRPX2,THBS2,WNT4,UBE2V2,NRXN1,LRRTM4
GO:BP	regulation of blood vessel endothelial cell migration	GO:0043535	FALSE	8.97064e-05	4.04718	96	1553	18	26963	ROBO4,IGF2,MEOX2,MMRN2,KDR,MEF2C,GATA2,STARD13,ETS1,TBXA2R,NRP1,ANGPT4,P2RX4,SRPX2,COL18A1,FGFR1,GADD45A,RGCC
GO:BP	regulation of leukocyte differentiation	GO:1902105	FALSE	8.97064e-05	4.04718	343	1553	41	26963	LRRC17,C1QC,FES,CSF1R,LOXL3,ADIPOQ,BMP4,TGFBR2,FBN1,CD74,ZEB1,GATA2,RASSF2,SFRP1,PTPN6,NINJ1,SLC9B2,TFE3,FGL2,INPP5D,LYN,IL34,FANCA,FANCD2,LEF1,TOB2,FADD,FOXP1,UBASH3B,GATA3,EGR3,MAFB,ZC3H12A,TCF7,NEDD9,CA2,FOS,FSTL3,FOXN1,ZAP70,VNN1
GO:BP	positive regulation of fat cell differentiation	GO:0045600	FALSE	9.27708e-05	4.03259	70	1553	15	26963	CCDC3,HTR2C,RARRES2,CMKLR1,FRZB,SFRP2,MECOM,SFRP1,SULT1E1,SH3PXD2B,TFE3,LMO3,ZC3H12A,KLF5,SIX1
GO:BP	urogenital system development	GO:0001655	FALSE	9.27708e-05	4.03259	70	1553	15	26963	ESR1,HOXA10,FGF10,MMP2,OSR1,SERPINF1,PRLR,BMP4,SULF1,GATA2,SFRP1,TP63,RXRA,GLI2,EAF2
GO:BP	positive regulation of fibroblast proliferation	GO:0048146	FALSE	9.27708e-05	4.03259	70	1553	15	26963	ESR1,PDGFRB,PDGFRA,FGF10,FBLN1,CD74,AQP1,FN1,PDGFA,GRK2,DDR2,HRAS,FOSL2,CDKN1A,TGIF1
GO:BP	negative regulation of secretion	GO:0051048	FALSE	9.39343e-05	4.02718	207	1553	29	26963	CRHR2,ABCC8,MAOB,CD200,PRKG1,PDE1C,ADIPOQ,ENTPD1,IL13RA2,DRD3,CD74,HTR7,IL11,PTGS1,TNFRSF1B,ADRA2A,SFRP1,HTR1B,OPRM1,KCNB1,INHBB,PNKD,P2RY1,PIM3,ACSL4,PTGER4,SERGEF,SYTL4,ADORA1
GO:BP	cell-cell junction organization	GO:0045216	FALSE	9.4963e-05	4.02245	229	1553	31	26963	GJA5,ABCC8,CDH20,CDH11,CDH19,CDH13,CSF1R,RHOC,CDH5,BMP6,APLNR,CLDN5,RAMP2,PECAM1,KIFC3,ESAM,HEG1,CDH2,GJC1,PKP2,CD9,GJB6,PATJ,PARD3,CDH18,PRKCI,ILDR1,GRHL2,POF1B,FZD5,CLDN4
GO:BP	prostate gland development	GO:0030850	FALSE	9.51707e-05	4.0215	54	1553	13	26963	ESR1,HOXA10,FGF10,MMP2,SERPINF1,PRLR,BMP4,SULF1,SFRP1,TP63,RXRA,GLI2,EAF2
GO:BP	positive regulation of epithelial to mesenchymal transition	GO:0010718	FALSE	9.51707e-05	4.0215	54	1553	13	26963	COL1A1,ENG,OLFM1,DAB2,BMP4,TGFBR2,MYOCD,TWIST1,PDPN,PTK2,FOXC1,LEF1,RGCC
GO:BP	homeostasis of number of cells	GO:0048872	FALSE	9.56528e-05	4.0193	380	1553	44	26963	COL6A1,P2RX7,CRISPLD1,ADGRF5,CSF1R,NBEA,DOCK11,BMP4,EPAS1,HOXB6,FSTL1,CD74,MECOM,CDH2,MEF2C,MYCT1,MERTK,GATA2,RASSF2,ETS1,LMO2,GPR183,COL14A1,P4HTM,NEMP1,INPP5D,INHBA,XKR8,KLF2,LYN,SMAD5,RPS24,FOSL2,FADD,TET2,PDE4B,WDR48,GATA3,HOXA5,SKIL,MAFB,KRAS,XIAP,FOXN1
GO:BP	negative regulation of platelet activation	GO:0010544	FALSE	9.56946e-05	4.01911	15	1553	7	26963	ADAMTS18,PDGFRA,PRKG1,PDGFA,CD9,C1QTNF1,UBASH3B
GO:BP	endothelial cell apoptotic process	GO:0072577	FALSE	9.61473e-05	4.01706	62	1553	14	26963	ECSCR,TEK,CDH5,BMP4,RAMP2,KDR,ANO6,GATA2,ITGA4,NDNF,COL18A1,PRKCI,GATA3,RGCC
GO:BP	establishment of localization in cell	GO:0051649	FALSE	9.81437e-05	4.00814	2019	1553	162	26963	P2RX1,PTGDS,CUBN,CRHR2,NTN1,ATP2B2,ABCC8,SH3TC2,LHCGR,RYR2,BVES,NEFL,HTR2C,SORCS2,P2RX7,FGF10,GEM,FES,CACNA1C,SEC16B,ANO1,NDP,TEK,PDE1C,ADIPOQ,FGR,NTRK2,IL13RA2,EPHA5,DRD3,DAB2,GPM6B,ABCD2,BMP4,RAMP2,PKD2,ZIC1,RPH3AL,CD74,SNCAIP,ADORA2A,REEP1,RAMP3,SYNE1,RFTN1,RCSD1,CDH2,ANO6,SYT1,MEF2C,AQP1,REPS2,NGF,CROCC,PRKCQ,KCNJ8,MERTK,GATA2,DPP6,ADRA2A,ITGA4,PLEKHF1,FABP3,CAPN10,ATP2A3,HTR1B,ANKLE1,BBS1,WI…
GO:BP	positive regulation of cation transmembrane transport	GO:1904064	FALSE	9.81437e-05	4.00814	125	1553	21	26963	P2RX1,KCNJ2,KCNH2,ADCYAP1R1,LHCGR,KCNMB1,P2RX7,CACNA1C,GJC2,APLNR,BMP4,THY1,ANO6,STAC,DPP6,EDNRA,P2RX5,P2RX4,DMD,CX3CL1,RAPGEF3
GO:BP	negative regulation of intracellular signal transduction	GO:1902532	FALSE	9.91616e-05	4.00366	659	1553	66	26963	FHL2,DUSP3,ESR1,ZNF536,DKK1,DUSP26,CXCL12,P2RX7,GREM1,DLC1,FBLN1,ABCA7,ADIPOQ,APLNR,DRD3,PDE3A,DAB2,BDKRB2,TWIST1,ARHGAP24,CD74,MECOM,HEG1,SLIT2,PDE10A,RASSF2,DGKG,CILP,SFRP1,PTPN6,EMILIN1,OPRM1,ZDHHC12,SYVN1,VRK3,LYN,SPRY1,ITGA3,DMD,HOMER3,LIMD1,ZDHHC18,RASA3,LDLRAD4,TP63,UBE2D1,DUSP7,LMO3,FOXP1,BMT2,PRKACB,ARHGAP12,UBE2B,EGLN1,LBH,FBXW11,TGIF1,OVOL2,HOMER2,DUSP1,ZC3H12A,PLEKHA1,SPRED2,RORA,NUAK…
GO:BP	negative regulation of growth	GO:0045926	FALSE	9.97773e-05	4.00097	252	1553	33	26963	NTN1,RGS4,GREM1,GPC3,SEMA6C,KCNK2,CDA,DAB2,TGFBR2,FRZB,SFRP2,SEMA3C,SLIT2,FHL1,SFRP1,PI16,NRP1,INHBA,P3H1,SEMA4G,PTK2,SEMA3D,CDK5,SEMA5B,CDKN1A,FOXP1,MAP2,SLIT1,MAPK11,CGRRF1,WNT3A,EAF2,TNR
GO:BP	intracellular monoatomic cation homeostasis	GO:0030003	FALSE	0.000100377	3.99837	530	1553	56	26963	P2RX1,ATP2B2,LHCGR,C7,RYR2,TRPC6,HTR2C,SLC8A1,P2RX7,CACNA1C,SCARA5,CDH5,BMP6,ANXA6,KCNMA1,APLNR,DRD3,PKD2,THY1,MICU3,SYNPO,NGF,EDNRA,SLC8B1,PTPN6,CYBRD1,SLC1A3,ATP2A3,HTR1B,ATP13A2,SLC4A2,CP,LYN,SLC24A3,MARCKSL1,SLC9A8,DMD,P2RY1,CDK5,RYR3,ATP6V1A,ATP6V0D1,CX3CL1,SLC35G1,EGLN1,UBASH3B,SLC4A4,PLCD1,SGK1,RAB39A,CA2,ADORA1,MYH7B,HEPHL1,TTPA,CACNA1B
GO:BP	muscle organ morphogenesis	GO:0048644	FALSE	0.000102793	3.98804	88	1553	17	26963	PITX2,RYR2,SHOX2,COL11A1,MYLK,COL3A1,ENG,HEG1,HEY2,EDNRA,PKP2,FOXC1,RXRA,EGLN1,RBPJ,ARID5B,TNNI1
GO:BP	memory	GO:0007613	FALSE	0.000106549	3.97245	166	1553	25	26963	ABCC8,BRINP1,PTN,ITGA8,IGF2,RELN,SERPINF1,ABCA7,KCNK4,KCNK2,OXTR,NTRK2,HRH1,HTR7,NGF,PTGS1,CIC,ITGA3,FOXO6,SHANK3,PAK6,SGK1,RCAN1,EGR1,ARC
GO:BP	myelination	GO:0042552	FALSE	0.000106549	3.97245	187	1553	27	26963	SH3TC2,SOX10,BCAS1,NTRK3,COL6A1,PTN,NTRK2,CLDN5,GPM6B,ABCD2,MALL,CDH2,TNFRSF1B,TSPAN2,JAM2,CD9,EIF2B4,PARD3,HRAS,RXRA,NAB1,NDRG1,FA2H,ACER3,CNTN1,MAL2,CST7
GO:BP	forebrain neuron differentiation	GO:0021879	FALSE	0.000108021	3.96649	47	1553	12	26963	DCX,CSF1R,LHX6,NRP2,GATA2,NRP1,NDNF,HES1,INHBA,DCLK2,SHANK3,RAPGEF2
GO:BP	regulation of vascular permeability	GO:0043114	FALSE	0.000108021	3.96649	47	1553	12	26963	ABCC8,AKAP12,CDH5,BMP6,ZEB2,CLDN5,PDE3A,RAMP2,HRH1,ADORA2A,SLIT2,CCL4
GO:BP	metabolic process	GO:0008152	FALSE	0.000110148	3.95802	14349	1553	908	26963	FHL2,P2RX1,CYP2AB1,PTGDS,ADAMTS12,MME,SMOC2,CYTL1,CUBN,SYNPO2,DUSP3,TMTC1,FHL5,ESR1,CPZ,ADAMTS18,ALDOB,CRHR2,ATP1B4,ZNF536,CORIN,KCNH2,CCDC3,ATP2B2,ABCC8,CYGB,MUSTN1,ADCYAP1R1,THBS4,PDE9A,AFF3,LHCGR,AMHR2,STK32A,F8,SOX10,AWAT1,PITX2,ACAN,TBX18,C1QTNF4,CLIC5,BVES,C3,ACP5,SLN,B3GALT2,CACNA1H,LAMA4,MAOB,HOXA10,PHEX,SP5,DKK1,CAPN9,HPD,CTSG,DUSP26,GFRA2,TRPC6,GPAT2,PRSS12,ACTA2,MEF2B,CTSK,SOD3,COL1A1,…
GO:BP	specification of animal organ identity	GO:0010092	FALSE	0.000113079	3.94662	33	1553	10	26963	DKK1,FGF10,WNT2B,BMP4,MEF2C,FGFR1,SPRY1,RBPJ,SIX1,GDNF
GO:BP	embryonic forelimb morphogenesis	GO:0035115	FALSE	0.000113079	3.94662	33	1553	10	26963	EN1,SHOX2,CACNA1C,OSR1,TWIST1,MECOM,RUNX2,HOXD9,TP63,ALX4
GO:BP	cell migration involved in sprouting angiogenesis	GO:0002042	FALSE	0.000115659	3.93682	55	1553	13	26963	MEOX2,GREM1,MMRN2,KDR,SLIT2,GATA2,STARD13,TBXA2R,NRP1,SRPX2,PIK3R3,NR4A1,EGR3
GO:BP	positive regulation of morphogenesis of an epithelium	GO:1905332	FALSE	0.000115878	3.936	40	1553	11	26963	PDGFRA,GREM1,HOXB7,WNT2B,LBX2,MMRN2,BMP4,WNT4,GATA3,SIX1,GDNF
GO:BP	muscle tissue morphogenesis	GO:0060415	FALSE	0.000116279	3.9345	80	1553	16	26963	PITX2,RYR2,SHOX2,COL11A1,MYLK,COL3A1,ENG,HEG1,HEY2,EDNRA,PKP2,FOXC1,RXRA,EGLN1,RBPJ,TNNI1
GO:BP	negative regulation of secretion by cell	GO:1903531	FALSE	0.000116279	3.9345	188	1553	27	26963	CRHR2,ABCC8,MAOB,CD200,PRKG1,PDE1C,ADIPOQ,ENTPD1,IL13RA2,DRD3,HTR7,IL11,PTGS1,TNFRSF1B,ADRA2A,SFRP1,HTR1B,OPRM1,KCNB1,INHBB,PNKD,P2RY1,PIM3,ACSL4,SERGEF,SYTL4,ADORA1
GO:BP	potassium ion transmembrane transport	GO:0071805	FALSE	0.000119203	3.92371	199	1553	28	26963	KCNJ2,KCNH2,ABCC8,KCNMB1,RGS4,KCNK13,KCNAB1,KCNS3,KCNMB2,KCNK4,KCNH5,KCNK2,KCNB2,KCNMA1,PKD2,ANO6,AQP1,KCNJ8,DPP6,KCNA2,LRRC26,SLC1A3,KCNQ2,KCNE3,KCNB1,SLC24A3,SLC9A8,KLHL24
GO:BP	negative regulation of cell-cell adhesion	GO:0022408	FALSE	0.000121012	3.91717	221	1553	30	26963	DUSP3,ADAMTS18,CTSG,LRRC32,CXCL12,LOXL3,PRKG1,ADIPOQ,PODXL,BMP6,BMP4,APOA1,CD74,ADORA2A,PTPN6,ARG2,LAPTM5,BTN1A1,FGL2,AKNA,CD9,PTK2,C1QTNF1,PELI1,UBASH3B,ZC3H12A,CBLB,PAWR,TNR,RGCC
GO:BP	positive regulation of Wnt signaling pathway	GO:0030177	FALSE	0.000125013	3.90305	137	1553	22	26963	COL1A1,RSPO4,FGF10,GPC3,DKK2,LBX2,ZEB2,DAB2,SFRP2,ADGRA2,SULF1,SFRP1,PBXIP1,TMEM132A,LGR5,LEF1,RPS12,UBE2B,RBPJ,GID8,XIAP,WNT3A
GO:BP	embryonic epithelial tube formation	GO:0001838	FALSE	0.000125013	3.90305	137	1553	22	26963	GREM1,OSR1,ZEB2,BMP4,SFRP2,TWIST1,IRX1,RET,SFRP1,GDF7,SHANK3,FZD3,WNT4,PRKACB,PRICKLE1,GATA3,TGIF1,OVOL2,WNT6,GRHL2,SIX1,GDNF
GO:BP	establishment of protein localization	GO:0045184	FALSE	0.00012545	3.90153	1733	1553	142	26963	GJA5,C1QTNF5,CUBN,CRHR2,ABCC8,SH3TC2,LHCGR,RYR2,COL1A1,LAMP3,SSTR5,SORCS2,COMP,ITGA8,P2RX7,CACNA1C,CHRD,SEC16B,ANO1,CD200,NDP,NBEA,TEK,PDE1C,ADIPOQ,STOM,EDNRB,SELENBP1,EPHA5,DRD3,GPM6B,BMP4,RAMP2,ZIC1,NECTIN3,RPH3AL,CD74,ADORA2A,REEP1,RAMP3,RFTN1,FNDC1,MTCL1,PRKCQ,KCNJ8,ADRA2A,SFRP1,EDNRA,SLC8B1,SUCNR1,CAPN10,ANKLE1,BBS1,WIPF1,PKIG,SLC9B2,MYO5C,ZDHHC2,OPRM1,ATP13A2,LAPTM5,RAMP1,ALOX5,SEC24D,ABCG1…
GO:BP	protein transport	GO:0015031	FALSE	0.000128196	3.89212	1457	1553	123	26963	GJA5,C1QTNF5,CUBN,CRHR2,ABCC8,SH3TC2,LHCGR,COL1A1,SSTR5,SORCS2,COMP,P2RX7,CACNA1C,CHRD,SEC16B,ANO1,CD200,NDP,TEK,PDE1C,ADIPOQ,EDNRB,SELENBP1,EPHA5,DRD3,GPM6B,BMP4,RAMP2,ZIC1,RPH3AL,CD74,ADORA2A,RAMP3,RFTN1,FNDC1,PRKCQ,KCNJ8,ADRA2A,SFRP1,EDNRA,SLC8B1,SUCNR1,CAPN10,ANKLE1,BBS1,WIPF1,PKIG,SLC9B2,MYO5C,ZDHHC2,OPRM1,ATP13A2,LAPTM5,RAMP1,ALOX5,SEC24D,ABCG1,KCNB1,IFT27,SYVN1,SYBU,MYO1D,RRBP1,INHBB,P3H1,…
GO:BP	cardiac muscle cell contraction	GO:0086003	FALSE	0.000128336	3.89165	72	1553	15	26963	GJA5,KCNJ2,KCNH2,CACNA1G,RYR2,CACNA1C,SCN5A,SGCD,KCNJ8,SNTA1,KCNE3,PKP2,PDE4B,ADORA1,MYH7B
GO:BP	segment specification	GO:0007379	FALSE	0.000128522	3.89102	21	1553	8	26963	MEOX2,CHRD,OSR1,BMP4,IRX1,EDNRA,MAFB,SIX1
GO:BP	atrial cardiac muscle tissue development	GO:0003228	FALSE	0.000128522	3.89102	21	1553	8	26963	PITX2,TBX18,BVES,ZIC3,SHOX2,ENG,POPDC2,EDNRA
GO:BP	retinal ganglion cell axon guidance	GO:0031290	FALSE	0.000128522	3.89102	21	1553	8	26963	PTPRM,NDP,ALCAM,SLIT2,BMPR1B,NRP1,SLIT1,NRCAM
GO:BP	cell-cell junction assembly	GO:0007043	FALSE	0.000128627	3.89067	168	1553	25	26963	GJA5,CDH20,CDH11,CDH19,CDH13,RHOC,CDH5,APLNR,CLDN5,RAMP2,PECAM1,ESAM,CDH2,GJC1,PKP2,CD9,GJB6,PATJ,PARD3,CDH18,ILDR1,GRHL2,POF1B,FZD5,CLDN4
GO:BP	negative regulation of cell growth	GO:0030308	FALSE	0.000129395	3.88808	200	1553	28	26963	NTN1,RGS4,GREM1,SEMA6C,CDA,DAB2,FRZB,SFRP2,SEMA3C,SLIT2,FHL1,SFRP1,PI16,NRP1,INHBA,P3H1,SEMA4G,SEMA3D,CDK5,SEMA5B,CDKN1A,FOXP1,MAP2,SLIT1,CGRRF1,WNT3A,EAF2,TNR
GO:BP	protein glycosylation	GO:0006486	FALSE	0.000130453	3.88455	222	1553	30	26963	TMTC1,B3GALT2,GALNT5,MGAT5B,B3GNT7,GFPT2,EXTL1,GALNT12,ST6GALNAC3,GALNT15,ACER2,GALNT7,RAMP1,GALNT16,ST3GAL1,TMEM260,GALNT4,A4GALT,GALNT11,MOGS,GMPPB,GALNT10,MAN2A2,NAGPA,ALG1,TET2,B3GNT2,TRIP11,B3GALNT2,GCNT1
GO:BP	macromolecule glycosylation	GO:0043413	FALSE	0.000130453	3.88455	222	1553	30	26963	TMTC1,B3GALT2,GALNT5,MGAT5B,B3GNT7,GFPT2,EXTL1,GALNT12,ST6GALNAC3,GALNT15,ACER2,GALNT7,RAMP1,GALNT16,ST3GAL1,TMEM260,GALNT4,A4GALT,GALNT11,MOGS,GMPPB,GALNT10,MAN2A2,NAGPA,ALG1,TET2,B3GNT2,TRIP11,B3GALNT2,GCNT1
GO:BP	positive regulation of epithelial cell migration	GO:0010634	FALSE	0.000132949	3.87631	48	1553	12	26963	FGF10,FGF7,TGFBR2,ENPP2,AQP1,ITGA3,PTK2,CTSH,HBEGF,ITGA2,EPB41L4B,IRS2
GO:BP	excitatory postsynaptic potential	GO:0060079	FALSE	0.000133783	3.8736	118	1553	20	26963	P2RX1,IGSF11,RGS4,P2RX7,RELN,ADORA2A,SYNE1,MEF2C,OPRM1,P2RX6,P2RX5,P2RX4,TMEM108,SHANK3,GRK2,CDK5,MPP2,NRXN1,ADORA1,HTR3A
GO:BP	mitotic cell cycle	GO:0000278	FALSE	0.000135451	3.86822	854	1553	80	26963	SMOC2,DUSP3,ESR1,BRINP1,TUBAL3,PDGFRB,FGF10,IGF2,GEM,NDP,RHOC,GJC2,KCNH5,DRD3,BMP4,PKD2,PDPN,FBXL7,FHL1,PRKCQ,EDNRA,PTPN6,CAMK2B,PARP3,TACC1,HECW2,KIFC1,CEP250,HES1,CCDC61,RTKN,INHBA,L3MBTL1,KIF18B,FGFR1,SPRY1,NES,TUBB6,KLHDC8B,MRNIP,AFAP1L2,REEP4,GINS1,CENPI,SPAG5,CUL9,FANCD2,DDR2,MTBP,FOXC1,CCND1,FZD3,INIP,SBDS,DYNLT3,UNC119,NDE1,PIM3,CDKN1A,RHOU,ARPP19,NEK7,GNAI1,CHMP1B,EXOC5,BCL7A,FBXW11,PRIC…
GO:BP	ventricular cardiac muscle tissue development	GO:0003229	FALSE	0.000136132	3.86604	64	1553	14	26963	RYR2,COL11A1,ENG,HEG1,HEY2,KCNJ8,EDNRA,ADAMTS9,COL14A1,PKP2,FOXC1,RXRA,RBPJ,TNNI1
GO:BP	gland morphogenesis	GO:0022612	FALSE	0.000136546	3.86472	148	1553	23	26963	ESR1,NTN1,PTN,FGF10,MMP2,FGF7,BMP4,TGFBR2,SEMA3C,SULF1,SLIT2,SFRP1,GDF7,NRP1,PLXND1,FGFR1,TP63,RXRA,WNT4,TET2,GLI2,WNT3A,AREG
GO:BP	organic hydroxy compound biosynthetic process	GO:1901617	FALSE	0.000137242	3.86251	245	1553	32	26963	CRHR2,ADCYAP1R1,LHCGR,CACNA1H,PRKG1,BMP6,ZEB2,DAB2,SRD5A2,EPAS1,APOA1,ACER2,AKR1D1,ISYNA1,ABCG1,FGFR4,CYP27A1,SEC14L2,P2RY1,HSD17B10,RAPGEF2,DAO,STARD4,IDI1,LDHA,WNT4,DGKQ,ACER3,GATA3,PLCD1,HMGCS1,CH25H
GO:BP	ensheathment of neurons	GO:0007272	FALSE	0.000137842	3.86062	190	1553	27	26963	SH3TC2,SOX10,BCAS1,NTRK3,COL6A1,PTN,NTRK2,CLDN5,GPM6B,ABCD2,MALL,CDH2,TNFRSF1B,TSPAN2,JAM2,CD9,EIF2B4,PARD3,HRAS,RXRA,NAB1,NDRG1,FA2H,ACER3,CNTN1,MAL2,CST7
GO:BP	axon ensheathment	GO:0008366	FALSE	0.000137842	3.86062	190	1553	27	26963	SH3TC2,SOX10,BCAS1,NTRK3,COL6A1,PTN,NTRK2,CLDN5,GPM6B,ABCD2,MALL,CDH2,TNFRSF1B,TSPAN2,JAM2,CD9,EIF2B4,PARD3,HRAS,RXRA,NAB1,NDRG1,FA2H,ACER3,CNTN1,MAL2,CST7
GO:BP	mesenchyme morphogenesis	GO:0072132	FALSE	0.000138204	3.85948	56	1553	13	26963	ACTA2,ACTG2,OSR1,ENG,APLNR,TGFBR2,ACTA1,TWIST1,FGFR1,FOXC1,LEF1,RBPJ,WNT3A
GO:BP	negative regulation of chemotaxis	GO:0050922	FALSE	0.000138204	3.85948	56	1553	13	26963	DUSP3,GREM1,SEMA6C,SEMA3C,SLIT2,NRP1,SEMA4G,SEMA3D,MMP28,SEMA5B,SLIT1,DUSP1,WNT3A
GO:BP	inner ear morphogenesis	GO:0042472	FALSE	0.000143119	3.8443	109	1553	19	26963	NTN1,ATP2B2,CLIC5,COL11A1,ITGA8,FGF10,PRRX1,SLITRK6,FRZB,ZIC1,ZEB1,GATA2,FGFR1,FZD3,GATA3,MAFB,SIX1,GLI2,WNT3A
GO:BP	head morphogenesis	GO:0060323	FALSE	0.000145227	3.83795	41	1553	11	26963	DKK1,COL1A1,SCX,PDGFRA,CRISPLD2,MMP2,CRISPLD1,LEF1,PRICKLE1,ARID5B,PLEKHA1
GO:BP	extracellular matrix disassembly	GO:0022617	FALSE	0.000146432	3.83436	34	1553	10	26963	CTSG,ADAMTS15,ENG,PDPN,ETS1,SH3PXD2B,FGFR4,PBXIP1,MELTF,DDR2
GO:BP	regulation of smooth muscle cell migration	GO:0014910	FALSE	0.000151114	3.8207	100	1553	18	26963	POSTN,PDGFRB,PRKG1,ADIPOQ,MYOCD,SLIT2,EGFL7,MEF2C,DOCK4,PDGFA,NDRG4,PTK2,DDR2,PTGER4,RAPGEF3,ITGA2,CYP1B1,EGR1
GO:BP	collagen-activated signaling pathway	GO:0038065	FALSE	0.000152234	3.81749	16	1553	7	26963	COL4A1,COL1A1,COL4A2,ITGA11,DDR2,UBASH3B,ITGA2
GO:BP	cellular response to peptide	GO:1901653	FALSE	0.000152234	3.81749	16	1553	7	26963	ANO1,KLF15,KLF2,NPR2,KLF11,KLF5,IRS2
GO:BP	positive regulation of phagocytosis, engulfment	GO:0060100	FALSE	0.000152234	3.81749	16	1553	7	26963	C3,ABCA7,ANO6,GATA2,LBP,CD36,ITGA2
GO:BP	positive regulation of membrane invagination	GO:1905155	FALSE	0.000152234	3.81749	16	1553	7	26963	C3,ABCA7,ANO6,GATA2,LBP,CD36,ITGA2
GO:BP	regulation of cell cycle	GO:0051726	FALSE	0.00015438	3.81141	1051	1553	94	26963	SMOC2,DUSP3,ESR1,BRINP1,SSTR5,PDGFRB,FGF10,IGF2,CSF1R,GRK5,GJC2,KCNH5,GADD45G,DRD3,PDE3A,BMP4,PKD2,MECOM,PDPN,FHL1,PRKCQ,SGO2,SFRP1,PTPN6,CAMK2B,ETS1,TBX1,PARP3,HECW2,KIFC1,CEP250,HES1,INHBA,USP50,L3MBTL1,LYN,NPR2,RASSF1,TAF6,FGFR1,RRP8,NR4A1,DDX11,GDPD5,USP28,MRNIP,AFAP1L2,SPAG5,CSPP1,CUL9,CDK5,FANCD2,DDR2,SVIL,MTBP,FOXC1,CCND1,FZD3,INIP,HRAS,TP63,LEF1,DYNLT3,PIM3,WNT4,CDKN1A,RPS15A,NEK7,GNAI1,G…
GO:BP	nephron tubule morphogenesis	GO:0072078	FALSE	0.000154897	3.80996	82	1553	16	26963	GREM1,GPC3,FOXD1,OSR1,HOXB7,WNT2B,FAT4,BMP4,PKD2,IRX1,HES1,WNT4,GATA3,WNT6,SIX1,GDNF
GO:BP	negative regulation of cellular component organization	GO:0051129	FALSE	0.000155626	3.80792	763	1553	73	26963	ESR1,NTN1,PLEKHH2,DKK1,TRPC6,LMOD1,PTN,ARHGAP28,DLC1,SEMA6C,ABCA7,ADIPOQ,CDH5,BMP6,FHOD3,ARHGAP6,DAB2,BMP4,PECAM1,THY1,APOA1,SEMA3C,ARHGAP24,SLIT2,SPOCK1,VIM,CSPG4,CRMP1,KANK4,TNFRSF1B,EMILIN1,PTPRG,SSH3,NRP1,KANK3,KIFC1,HES1,ZDHHC12,SLC25A4,ANKRD13B,FEZ1,EFEMP1,ANKRD13D,ITGA3,SEMA4G,PTK2,SHANK3,SEMA3D,RAPGEF2,CDK5,DYSF,SVIL,MTBP,MTPN,SEMA5B,UNC119,DNAJB6,DNAJA4,MAP2,PTGER4,SLIT1,NRXN1,DUSP1,RAPG…
GO:BP	mononuclear cell differentiation	GO:1903131	FALSE	0.000155626	3.80792	552	1553	57	26963	C1QC,CTSK,FES,CSF1R,LOXL3,NDP,ADIPOQ,DOCK11,BMP4,TGFBR2,CD74,ZEB1,RUNX2,MEF2C,MERTK,GATA2,TSPAN2,SFRP1,PTPN6,GPR183,GAB3,LAPTM5,ST3GAL1,TUSC2,FGL2,INPP5D,IL31RA,LYN,IL34,FANCA,CD3E,FZD8,FANCD2,LEF1,WNT4,FOSL2,IRF8,FADD,FOXP1,PTGER4,RBPJ,GATA3,EGR3,MAFB,ZC3H12A,FZD5,LGALS1,TCF7,RORA,FOS,ITGB6,EGR1,TXK,FOXN1,ZAP70,LY9,VNN1
GO:BP	regulation of epithelial cell migration	GO:0010632	FALSE	0.000160574	3.79433	65	1553	14	26963	FGF10,FGF7,TGFBR2,ENPP2,AQP1,PTPRG,ITGA3,PTK2,CTSH,HBEGF,MCC,ITGA2,EPB41L4B,IRS2
GO:BP	hormone biosynthetic process	GO:0042446	FALSE	0.000160574	3.79433	65	1553	14	26963	LHCGR,CACNA1H,IGF2,DIO3,BMP6,DAB2,SRD5A2,DIO2,BMPR1B,CYP27A1,WNT4,FDX1,DGKQ,EGR1
GO:BP	regulation of actin filament-based movement	GO:1903115	FALSE	0.000162078	3.79028	49	1553	12	26963	GJA5,KCNJ2,RYR2,ACTA2,CACNA1C,SCN5A,ZEB2,PDPN,PKP2,PDE4B,ADORA1,MYH7B
GO:BP	endodermal cell differentiation	GO:0035987	FALSE	0.000162078	3.79028	49	1553	12	26963	ITGA7,DKK1,COL4A2,COL6A1,COL11A1,MMP2,ITGA4,COL8A1,COL5A1,COL12A1,INHBA,FN1
GO:BP	negative regulation of neuron apoptotic process	GO:0043524	FALSE	0.000165639	3.78084	203	1553	28	26963	ESR1,NEFL,CNTFR,EN1,PCP4,FAIM2,AMIGO2,NTRK2,CRLF1,KDR,ADORA2A,MEF2C,NGF,NRP1,PLXND1,NDNF,PCDHGC3,NES,CCND1,HRAS,CPEB4,UBE2V2,CX3CL1,PRKCI,KRAS,SIX1,XIAP,GDNF
GO:BP	heart growth	GO:0060419	FALSE	0.000167713	3.77543	120	1553	20	26963	RGS4,FES,PRKG1,KCNK2,TGFBR2,MYOCD,HEG1,HEY2,MEF2C,PI16,TBX1,SORBS2,COL14A1,SLC25A4,FGFR1,FOXC1,RXRA,FOXP1,RBPJ,MAPK11
GO:BP	regulation of cell morphogenesis	GO:0022604	FALSE	0.000172832	3.76238	271	1553	34	26963	BVES,PTN,FES,DLC1,RELN,CSF1R,FGR,PALM,KDR,ARHGAP15,ENPP2,PDPN,SYT1,FAM171A1,CAMK2B,SPARC,PLEKHO1,PLXND1,MOV10,FN1,ARHGAP18,PTK2,LIMD1,P2RY1,AKAP2,LARP4,SH3KBP1,PLXNB1,RHOU,SGK1,RIMS1,PARVB,CLDN4,ARC
GO:BP	mesonephric tubule morphogenesis	GO:0072171	FALSE	0.000174044	3.75934	74	1553	15	26963	GREM1,GPC3,FOXD1,OSR1,HOXB7,WNT2B,FAT4,BMP4,PKD2,HES1,WNT4,GATA3,WNT6,SIX1,GDNF
GO:BP	positive regulation of small molecule metabolic process	GO:0062013	FALSE	0.000175068	3.75679	182	1553	26	26963	ADCYAP1R1,LHCGR,P2RX7,IGF2,ADIPOQ,BMP6,DAB2,ABCD2,PPP1R3G,TWIST1,APOA1,CD74,OPRM1,ABCG1,SLC45A3,SEC14L2,P2RY1,ZBTB20,STARD4,WNT4,ARPP19,SLC4A4,PLCD1,MAPK9,IRS2,CLYBL
GO:BP	regeneration	GO:0031099	FALSE	0.000175251	3.75634	237	1553	31	26963	MUSTN1,NEFL,POSTN,NTRK3,COL6A1,PTN,CXCL12,FGF10,PRRX1,MMP2,IGSF10,THY1,APOA1,GGT1,SCARF1,NINJ1,LAMB2,P2RX5,HSPG2,CD9,DMD,DYSF,FPGS,CCND1,MTPN,CDKN1A,PTPN3,KLF5,TNR,TXK,NR0B2
GO:BP	steroid metabolic process	GO:0008202	FALSE	0.000175797	3.75499	342	1553	40	26963	CUBN,ESR1,LHCGR,CACNA1H,PDGFRA,IGF2,PRKG1,BMP6,EDNRB,DAB2,HRH1,SRD5A2,APOA1,BMPR1B,SULT1E1,THRB,AKR1D1,ABCG1,FGFR4,FGFR1,CYP27A1,SEC14L2,HSD17B10,EPHX2,IGFBP7,RDH5,CYP46A1,STARD4,IDI1,WNT4,FDX1,DGKQ,HMGCS1,PLEKHA1,CH25H,RORA,CYP1B1,CYP24A1,EGR1,BDH1
GO:BP	signal release from synapse	GO:0099643	FALSE	0.000176866	3.75236	161	1553	24	26963	P2RX1,ABCC8,HTR2C,P2RX7,NTRK2,RPH3AL,SNCAIP,ADORA2A,SYT1,MEF2C,NGF,KCNJ8,HTR1B,CTBP2,NR4A1,PNKD,P2RY1,PTGER4,SNAP47,NRXN1,UNC13B,SYT12,SYT8,CACNA1B
GO:BP	neurotransmitter secretion	GO:0007269	FALSE	0.000176866	3.75236	161	1553	24	26963	P2RX1,ABCC8,HTR2C,P2RX7,NTRK2,RPH3AL,SNCAIP,ADORA2A,SYT1,MEF2C,NGF,KCNJ8,HTR1B,CTBP2,NR4A1,PNKD,P2RY1,PTGER4,SNAP47,NRXN1,UNC13B,SYT12,SYT8,CACNA1B
GO:BP	localization within membrane	GO:0051668	FALSE	0.000177142	3.75168	726	1553	70	26963	CHRDL1,BVES,PTN,CDH13,GPC3,FARP1,RELN,ANO1,NBEA,ADIPOQ,STOM,PALM,KCNB2,DAB2,LYPD1,RAMP2,THY1,NECTIN3,REEP1,RAMP3,RFTN1,CDH2,STAC,MADCAM1,MTCL1,DPP6,ITGA4,PLEKHF1,CAMK2B,PRKG2,BBS1,LGI1,SORBS2,SH3PXD2B,ZDHHC2,S100A10,RAMP1,PKP2,KCNB1,CACNB1,ZDHHC12,FRMD8,MTCH1,NDRG4,ZFAND2B,ITGA3,LRP1,SHANK3,P2RY1,ZDHHC18,RAPGEF2,CDK5,CYP46A1,RAB8B,ARL5B,PARD3,DDI2,HRAS,TTC8,RAB26,PRKCI,CRIPT,EXOC5,RAB31,SNAP47,NR…
GO:BP	cardiac muscle cell action potential involved in contraction	GO:0086002	FALSE	0.000181252	3.74172	42	1553	11	26963	GJA5,KCNJ2,KCNH2,CACNA1G,RYR2,CACNA1C,SCN5A,KCNJ8,SNTA1,KCNE3,PKP2
GO:BP	cell differentiation involved in metanephros development	GO:0072202	FALSE	0.000182601	3.7385	22	1553	8	26963	GREM1,OSR1,ADIPOQ,FAT4,CD34,LAMB2,WNT4,GDNF
GO:BP	relaxation of muscle	GO:0090075	FALSE	0.000188496	3.7247	35	1553	10	26963	KCNJ2,ABCC8,SLN,PRKG1,KBTBD13,P2RX4,P2RY1,GRK2,PDE4B,PAWR
GO:BP	aorta morphogenesis	GO:0035909	FALSE	0.000188496	3.7247	35	1553	10	26963	PDGFRB,MYLK,COL3A1,ENG,TGFBR2,HEY2,ADAMTS9,HES1,RBPJ,SIX1
GO:BP	negative regulation of macromolecule metabolic process	GO:0010605	FALSE	0.000195263	3.70938	3101	1553	231	26963	FHL2,DUSP3,ESR1,CRHR2,ZNF536,CCDC3,SOX10,PITX2,ACP5,SP5,DKK1,DUSP26,GFRA2,GPAT2,LAMP3,SCX,NTRK3,EN1,LRRC32,RASD2,TBX15,SHOX2,CALCR,IGF2,GREM1,PRRX1,FBLN5,SATB2,FOXD1,LOXL3,GLIS1,OSR1,ENG,FBLN1,SOX18,SERPINF1,HIC1,ABCA7,ADIPOQ,SPON1,PTPRB,KCNK2,BMP6,ZEB2,OLFM1,CMKLR1,NTRK2,EDNRB,IL13RA2,TFPI2,LDB2,FOXS1,APLNR,DRD3,CLDN5,DAB2,CD34,ABCD2,BMP4,KLF15,KDR,PECAM1,BHLHE41,EPAS1,PLAT,THY1,SFRP2,BDKRB2,MYO…
GO:BP	Schwann cell differentiation	GO:0014037	FALSE	0.000198484	3.70227	50	1553	12	26963	SH3TC2,NTRK3,COL6A1,LAMA2,NTRK2,LAMB2,CDK5,PARD3,HRAS,NAB1,NDRG1,FA2H
GO:BP	postsynapse organization	GO:0099173	FALSE	0.000198539	3.70215	250	1553	32	26963	LZTS3,CHRDL1,NEFL,NTRK3,PTN,FARP1,RELN,EPHA5,CNKSR2,CDH2,NRP2,CAMK2B,SRGN,FRMPD4,SORBS2,NRP1,ZDHHC2,TMEM108,ZDHHC12,ITGA3,SHANK3,CDK5,MPP2,CRIPT,ABI3BP,NRXN1,ABHD17C,LRRTM4,NEDD9,NRCAM,GDNF,ARC
GO:BP	endoderm formation	GO:0001706	FALSE	0.00019926	3.70058	58	1553	13	26963	ITGA7,DKK1,COL4A2,COL6A1,COL11A1,MMP2,ITGA4,COL8A1,COL5A1,COL12A1,INHBA,FN1,DUSP1
GO:BP	leukocyte proliferation	GO:0070661	FALSE	0.000202007	3.69463	393	1553	44	26963	NTN1,LRRC32,CXCL12,ENPP3,P2RX7,FGF10,IGF2,GREM1,CSF1R,NDP,PRLR,BMP4,TGFBR2,CD74,VCAM1,MEF2C,PRKCQ,TNFRSF1B,PTPN6,GPR183,ARG2,LAPTM5,NFATC2,HES1,BTN1A1,INPP5D,LYN,IL34,CD3E,PTK2,ADK,LEF1,WNT4,FOSL2,CDKN1A,CX3CL1,FADD,PELI1,CBLB,VAV3,PAWR,IRS2,WNT3A,ZAP70
GO:BP	cardiac septum morphogenesis	GO:0060411	FALSE	0.000202356	3.69388	75	1553	15	26963	GJA5,PITX2,ENG,APLNR,FGFRL1,BMP4,TGFBR2,SEMA3C,SLIT2,HEY2,NRP2,NRP1,HES1,EGLN1,RBPJ
GO:BP	smooth muscle cell migration	GO:0014909	FALSE	0.000204601	3.68909	112	1553	19	26963	POSTN,PDGFRB,PRKG1,ADIPOQ,PLAT,MYOCD,SLIT2,EGFL7,MEF2C,DOCK4,PDGFA,NDRG4,PTK2,DDR2,PTGER4,RAPGEF3,ITGA2,CYP1B1,EGR1
GO:BP	calcium ion transmembrane import into cytosol	GO:0097553	FALSE	0.000208634	3.68062	184	1553	26	26963	P2RX1,ADCYAP1R1,LHCGR,CACNA1G,RYR2,HTR2C,P2RX7,CACNA1C,APLNR,BMP4,PKD2,THY1,NGF,EDNRA,SLC8B1,PTPN6,P2RX5,P2RX4,LYN,DMD,RYR3,CX3CL1,UBASH3B,PLCD1,PAWR,CACNA1B
GO:BP	synaptic transmission, glutamatergic	GO:0035249	FALSE	0.000210235	3.6773	122	1553	20	26963	P2RX1,ABCC8,DKK1,RELN,OXTR,NTRK2,DRD3,PLAT,ADORA2A,CDH2,SYT1,MEF2C,KCNJ8,HTR1B,SHANK3,CDK5,NRXN1,UNC13B,ADORA1,TNR
GO:BP	neurotransmitter transport	GO:0006836	FALSE	0.000210849	3.67603	217	1553	29	26963	P2RX1,ABCC8,HTR2C,P2RX7,SLC28A2,NTRK2,DRD3,GPM6B,RPH3AL,SNCAIP,ADORA2A,SYT1,MEF2C,NGF,KCNJ8,HTR1B,CTBP2,NR4A1,PNKD,P2RY1,PTGER4,SNAP47,NRXN1,UNC13B,RIMS1,SYT12,GDNF,SYT8,CACNA1B
GO:BP	regulation of protein secretion	GO:0050708	FALSE	0.00021099	3.67574	321	1553	38	26963	GJA5,CRHR2,ABCC8,SSTR5,P2RX7,CACNA1C,ANO1,CD200,PDE1C,EPHA5,DRD3,RPH3AL,ADORA2A,PRKCQ,ADRA2A,SFRP1,SLC8B1,CAPN10,SLC9B2,OPRM1,ATP13A2,ALOX5,ABCG1,KCNB1,SYBU,INHBB,P3H1,TMEM132A,PIM3,ACSL4,PTGER4,SERGEF,UNC13B,SYTL4,EXPH5,IRS2,NR0B2,KRT20
GO:BP	granulocyte migration	GO:0097530	FALSE	0.000224259	3.64925	153	1553	23	26963	THBS4,CCL26,CSF1R,RARRES2,CMKLR1,PECAM1,CD74,SLIT2,EDNRA,LBP,ITGA1,DPEP1,ITGA9,IL34,PTK2,DYSF,CCL4,CX3CL1,PDE4B,PTGER4,VAV3,PAWR,MOSPD2
GO:BP	regulation of protein transport	GO:0051223	FALSE	0.000224672	3.64845	521	1553	54	26963	GJA5,CRHR2,ABCC8,SH3TC2,SSTR5,P2RX7,CACNA1C,SEC16B,ANO1,CD200,TEK,PDE1C,ADIPOQ,EPHA5,DRD3,BMP4,ZIC1,RPH3AL,ADORA2A,FNDC1,PRKCQ,ADRA2A,SFRP1,SLC8B1,CAPN10,WIPF1,PKIG,SLC9B2,ZDHHC2,OPRM1,ATP13A2,ALOX5,ABCG1,KCNB1,SYBU,INHBB,P3H1,TMEM132A,CDK5,BAG3,DDI2,CD36,PIM3,ACSL4,PTGER4,SERGEF,UNC13B,RAPGEF3,ZC3H12A,SYTL4,EXPH5,IRS2,NR0B2,KRT20
GO:BP	C21-steroid hormone metabolic process	GO:0008207	FALSE	0.000226302	3.64531	43	1553	11	26963	CACNA1H,BMP6,EDNRB,DAB2,AKR1D1,CYP27A1,HSD17B10,CYP46A1,WNT4,DGKQ,EGR1
GO:BP	negative regulation of endothelial cell proliferation	GO:0001937	FALSE	0.000226302	3.64531	43	1553	11	26963	TNMD,PTPRM,ENG,FLT1,MMRN2,SULF1,MEF2C,SPARC,ALOX5,ATOH8,RGCC
GO:BP	male sex differentiation	GO:0046661	FALSE	0.00022851	3.64109	218	1553	29	26963	ESR1,LHCGR,AMHR2,PITX2,HOXA10,RXFP2,SCX,PDGFRA,FGF10,WNT2B,BMP6,SRD5A2,KDR,SFRP2,TEX11,SFRP1,TLR3,INHBA,INHBB,FANCA,CCND1,NUDT1,SMAD5,WNT4,WDR48,GATA3,ARID5B,PLEKHA1,CYP1B1
GO:BP	hepatic stellate cell activation	GO:0035733	FALSE	0.000234967	3.62899	17	1553	7	26963	CYGB,ACTA2,PDGFRB,AKAP12,MYOCD,FGFR1,DDR2
GO:BP	regulation of norepinephrine secretion	GO:0014061	FALSE	0.000234967	3.62899	17	1553	7	26963	CRHR2,OXTR,ADORA2A,PTGS1,KCNB1,P2RY1,PLCD1
GO:BP	nephron epithelium morphogenesis	GO:0072088	FALSE	0.00023729	3.62472	85	1553	16	26963	GREM1,GPC3,FOXD1,OSR1,HOXB7,WNT2B,FAT4,BMP4,PKD2,IRX1,HES1,WNT4,GATA3,WNT6,SIX1,GDNF
GO:BP	bronchus development	GO:0060433	FALSE	0.000239713	3.62031	12	1553	6	26963	BMP4,TGFBR2,ADAMTSL2,FOXP1,HOXA5,WNT7B
GO:BP	regulation of alcohol biosynthetic process	GO:1902930	FALSE	0.000240587	3.61873	51	1553	12	26963	ADCYAP1R1,LHCGR,PRKG1,BMP6,DAB2,ISYNA1,ABCG1,SEC14L2,P2RY1,WNT4,DGKQ,PLCD1
GO:BP	postsynaptic membrane organization	GO:0001941	FALSE	0.000240587	3.61873	51	1553	12	26963	CHRDL1,PTN,FARP1,RELN,CDH2,SORBS2,ZDHHC2,SHANK3,CRIPT,NRXN1,LRRTM4,GDNF
GO:BP	alcohol metabolic process	GO:0006066	FALSE	0.000251463	3.59953	360	1553	41	26963	CUBN,ADCYAP1R1,LHCGR,CACNA1H,MYOF,PRKG1,BMP6,EDNRB,DAB2,APOA1,MOGAT1,PLPP3,SULT1E1,ACER2,THRB,AKR1D1,ISYNA1,ABCG1,GDE1,GALK1,FGFR1,CYP27A1,SEC14L2,CHKA,P2RY1,EPHX2,DYSF,RDH5,CYP46A1,SDR16C5,STARD4,IDI1,NUDT3,WNT4,FDX1,DGKQ,ACER3,PLCD1,HMGCS1,CH25H,CYP1B1
GO:BP	regulation of fat cell differentiation	GO:0045598	FALSE	0.000255926	3.59188	144	1553	22	26963	CCDC3,HTR2C,RARRES2,ADIPOQ,CMKLR1,FRZB,SFRP2,MECOM,GATA2,SFRP1,SULT1E1,MMP11,SH3PXD2B,TFE3,ALOX5,HES1,LMO3,ZC3H12A,KLF5,SIX1,RORA,WNT3A
GO:BP	positive regulation of neuron differentiation	GO:0045666	FALSE	0.000258968	3.58675	114	1553	19	26963	BRINP1,DKK1,TRPC6,GDF6,PCP4,CXCL12,BMP6,BMP4,ZEB1,MEF2C,NGF,GATA2,GDF7,FGFR1,GDPD5,DMD,SHOC2,TGIF1,GLI2
GO:BP	regulation of fibroblast proliferation	GO:0048145	FALSE	0.000258968	3.58675	114	1553	19	26963	ESR1,PDGFRB,PDGFRA,FGF10,FBLN1,CD74,AQP1,SFRP1,IFI30,FN1,PDGFA,GRK2,DDR2,HRAS,FOSL2,CDKN1A,TGIF1,PAWR,FBXO4
GO:BP	regulation of SMAD protein signal transduction	GO:0060390	FALSE	0.000262845	3.5803	68	1553	14	26963	DKK1,GDF6,GREM1,ENG,BMP6,DAB2,BMP4,TGFBR2,CILP,EMILIN1,GDF7,INHBA,LDLRAD4,OVOL2
GO:BP	steroid biosynthetic process	GO:0006694	FALSE	0.000266516	3.57428	176	1553	25	26963	LHCGR,CACNA1H,IGF2,PRKG1,BMP6,DAB2,HRH1,SRD5A2,APOA1,BMPR1B,AKR1D1,ABCG1,FGFR4,CYP27A1,SEC14L2,HSD17B10,IGFBP7,STARD4,IDI1,WNT4,FDX1,DGKQ,HMGCS1,CH25H,EGR1
GO:BP	defense response	GO:0006952	FALSE	0.000266881	3.57368	1837	1553	147	26963	CXCL14,P2RX1,ADAMTS12,ESR1,C1QC,BRINP1,C7,F8,C3,ACP5,CTSG,PENK,HTR2C,COL6A1,CCL26,MASP1,PTN,CXCL12,ENPP3,P2RX7,IGF2,STAB1,COLEC12,CSF1R,LOXL3,GGT5,NDP,RARRES2,CFP,SARM1,EMILIN2,ADIPOQ,RNASE6,CDH5,FGR,BMP6,ZEB2,CMKLR1,CFD,MMRN2,CFH,EDNRB,C1QA,MGLL,ABCD2,LY86,LYPD1,BDKRB2,APOA1,CD74,ADORA2A,MECOM,GGT1,RFTN1,VIM,ANO6,VCAM1,TAGAP,MEF2C,AQP1,BMPR1B,PRKCQ,KCNJ8,TNFRSF1B,TSPAN2,LBP,IL16,PTPN6,EMILIN1,SU…
GO:BP	male gonad development	GO:0008584	FALSE	0.000270863	3.56725	187	1553	26	26963	ESR1,LHCGR,AMHR2,PITX2,HOXA10,RXFP2,SCX,PDGFRA,WNT2B,SRD5A2,KDR,SFRP2,TEX11,SFRP1,TLR3,INHBA,INHBB,FANCA,CCND1,NUDT1,WNT4,WDR48,GATA3,ARID5B,PLEKHA1,CYP1B1
GO:BP	cardiac muscle cell action potential	GO:0086001	FALSE	0.000284333	3.54617	60	1553	13	26963	GJA5,KCNJ2,KCNH2,TBX18,CACNA1G,RYR2,CACNA1C,SCN5A,KCNJ8,SNTA1,KCNE3,PKP2,DMD
GO:BP	primary metabolic process	GO:0044238	FALSE	0.000285755	3.54401	12705	1553	809	26963	FHL2,P2RX1,CYP2AB1,PTGDS,ADAMTS12,MME,SMOC2,CYTL1,CUBN,SYNPO2,DUSP3,TMTC1,FHL5,ESR1,CPZ,ADAMTS18,ALDOB,CRHR2,ATP1B4,ZNF536,CORIN,KCNH2,CCDC3,ATP2B2,CYGB,MUSTN1,ADCYAP1R1,THBS4,PDE9A,AFF3,LHCGR,AMHR2,STK32A,F8,SOX10,AWAT1,PITX2,ACAN,TBX18,C3,B3GALT2,CACNA1H,MAOB,HOXA10,PHEX,SP5,DKK1,CAPN9,HPD,CTSG,DUSP26,GFRA2,TRPC6,GPAT2,PRSS12,MEF2B,CTSK,COL1A1,LAMP3,HTR2C,SCX,NTRK3,LUM,EN1,GDF6,CPXM2,ADAMTS15,C…
GO:BP	glial cell-derived neurotrophic factor receptor signaling pathway	GO:0035860	FALSE	0.000289929	3.53771	8	1553	5	26963	GFRA2,SULF1,RET,GFRA4,GATA3
GO:BP	regulation of mesodermal cell differentiation	GO:1905770	FALSE	0.000289929	3.53771	8	1553	5	26963	DKK1,BMP4,SFRP2,FGFR1,WNT3A
GO:BP	kidney vasculature morphogenesis	GO:0061439	FALSE	0.000289929	3.53771	8	1553	5	26963	PDGFRB,PDGFRA,BMP4,PKD2,NRP1
GO:BP	renal system vasculature morphogenesis	GO:0061438	FALSE	0.000289929	3.53771	8	1553	5	26963	PDGFRB,PDGFRA,BMP4,PKD2,NRP1
GO:BP	stem cell proliferation	GO:0072089	FALSE	0.000289929	3.53771	135	1553	21	26963	SHOX2,FGF10,PRRX1,FBLN1,SOX18,WNT2B,CD34,BMP4,TGFBR2,KDR,SFRP2,MECOM,RUNX2,NGF,FGFR1,NES,TP63,RBPJ,OVOL2,GLI2,WNT7B
GO:BP	development of primary male sexual characteristics	GO:0046546	FALSE	0.000294804	3.53047	188	1553	26	26963	ESR1,LHCGR,AMHR2,PITX2,HOXA10,RXFP2,SCX,PDGFRA,WNT2B,SRD5A2,KDR,SFRP2,TEX11,SFRP1,TLR3,INHBA,INHBB,FANCA,CCND1,NUDT1,WNT4,WDR48,GATA3,ARID5B,PLEKHA1,CYP1B1
GO:BP	ventricular cardiac muscle cell action potential	GO:0086005	FALSE	0.000305724	3.51467	30	1553	9	26963	GJA5,KCNH2,RYR2,CACNA1C,SCN5A,KCNJ8,SNTA1,KCNE3,PKP2
GO:BP	prostate gland epithelium morphogenesis	GO:0060740	FALSE	0.000305724	3.51467	30	1553	9	26963	ESR1,FGF10,MMP2,BMP4,SULF1,SFRP1,TP63,RXRA,GLI2
GO:BP	metanephros morphogenesis	GO:0003338	FALSE	0.000305724	3.51467	30	1553	9	26963	FGF10,GREM1,BMP4,PKD2,HES1,FRAS1,WNT4,GDNF,WNT7B
GO:BP	lymph vessel development	GO:0001945	FALSE	0.000305724	3.51467	30	1553	9	26963	SOX18,TIE1,KDR,FLT4,HEG1,PDPN,TMEM204,NPR2,FOXC1
GO:BP	negative regulation of response to external stimulus	GO:0032102	FALSE	0.000305724	3.51467	438	1553	47	26963	DUSP3,ADAMTS18,ACP5,ENPP3,PDGFRA,IGF2,GREM1,SEMA6C,PRKG1,ADIPOQ,CDH5,DRD3,PLAT,APOA1,SEMA3C,ADORA2A,SLIT2,TNFRSF1B,MMRN1,PTPN6,ETS1,NRP1,ARG2,ALOX5,FGL2,PDGFA,CD9,PROS1,SEMA4G,SEMA3D,AOAH,ZDHHC18,C1QTNF1,MMP28,SEMA5B,WNT4,UBASH3B,PTGER4,SLIT1,GATA3,NRXN1,DUSP1,RORA,WNT3A,ADORA1,TNR,CST7
GO:BP	lung morphogenesis	GO:0060425	FALSE	0.000306023	3.51425	69	1553	14	26963	PITX2,COL6A1,PDGFRA,FGF10,FGF7,WNT2B,BMP4,TGFBR2,SPRY1,CTSH,HOXA5,GRHL2,KRAS,WNT7B
GO:BP	cell cycle	GO:0007049	FALSE	0.000306023	3.51425	1813	1553	145	26963	SMOC2,DUSP3,ESR1,BRINP1,TUBAL3,SSTR5,CCDC69,PDGFRB,FGF10,IGF2,GEM,FES,CSF1R,GRK5,NDP,RHOC,GJC2,SLC26A8,KCNH5,GADD45G,DRD3,PDE3A,BMP4,PKD2,TEX11,MECOM,PDPN,FBXL7,FHL1,MTCL1,CROCC,PRKCQ,RASSF2,STARD13,SGO2,SFRP1,EDNRA,PTPN6,CAMK2B,ETS1,TBX1,ANKLE1,STK10,PARP3,TACC1,HECW2,KIFC1,MNS1,CEP250,ZNF541,HES1,CCDC61,HMCN1,RTKN,INHBA,USP50,L3MBTL1,LYN,KIZ,NPR2,RASSF1,KIF18B,TAF6,FGFR1,RRP8,NR4A1,DDX11,SPRY1,…
GO:BP	basement membrane organization	GO:0071711	FALSE	0.000306023	3.51425	37	1553	10	26963	COL4A1,NID1,COL6A1,LAMA2,COL3A1,RAMP2,LAMB2,MMP11,HMCN1,PRICKLE1
GO:BP	lens development in camera-type eye	GO:0002088	FALSE	0.00031009	3.50851	87	1553	16	26963	NTRK3,NDP,ZEB2,BMP4,TGFBR2,CRYGN,SLITRK6,NECTIN3,VIM,LIM2,SPRY1,BCAR3,GATA3,SKIL,SPRED2,MAF
GO:BP	mechanoreceptor differentiation	GO:0042490	FALSE	0.00031009	3.50851	87	1553	16	26963	ATP2B2,CLIC5,NTRK3,FAT4,NTRK2,BMP4,SLITRK6,HEY2,HES1,IFT27,FGFR1,TTC8,RBPJ,TRIP11,MYCN,GABRA5
GO:BP	nephron morphogenesis	GO:0072028	FALSE	0.00031009	3.50851	87	1553	16	26963	GREM1,GPC3,FOXD1,OSR1,HOXB7,WNT2B,FAT4,BMP4,PKD2,IRX1,HES1,WNT4,GATA3,WNT6,SIX1,GDNF
GO:BP	negative regulation of immune system process	GO:0002683	FALSE	0.000311219	3.50693	554	1553	56	26963	DUSP3,LRRC17,C1QC,ACP5,CTSG,MASP1,LRRC32,CXCL12,ENPP3,IGF2,GREM1,ADGRF5,COL3A1,CD200,LOXL3,SARM1,ADIPOQ,FGR,IL13RA2,BMP4,THY1,TWIST1,FBN1,APOA1,CD74,ADORA2A,SLIT2,MERTK,GATA2,SFRP1,PTPN6,EMILIN1,PARP3,ARG2,LAPTM5,BTN1A1,ZDHHC12,FGL2,INPP5D,LYN,FN1,ZDHHC18,MMP28,TOB2,FADD,PELI1,UBASH3B,PTGER4,DUSP1,MAFB,ZC3H12A,CBLB,PAWR,ADORA1,FSTL3,CST7
GO:BP	positive regulation of osteoblast differentiation	GO:0045669	FALSE	0.000313256	3.5041	78	1553	15	26963	FBN2,TMEM119,BMP6,BMP4,SFRP2,RUNX2,MEF2C,BMPR1B,DDR2,TP63,SMAD5,WNT4,PTGER4,GDF10,WNT7B
GO:BP	ventricular septum development	GO:0003281	FALSE	0.000313256	3.5041	78	1553	15	26963	GJA5,PITX2,APLNR,FGFRL1,BMP4,TGFBR2,HEG1,SLIT2,HEY2,HES1,LTBP1,EGLN1,RBPJ,GATA3,TRIP11
GO:BP	small molecule biosynthetic process	GO:0044283	FALSE	0.000318049	3.49751	607	1553	60	26963	PTGDS,ALDOB,ADCYAP1R1,LHCGR,CACNA1H,AASS,CDO1,AK1,GGT5,PRKG1,ADIPOQ,BMP6,MGLL,DAB2,ABCD2,SRD5A2,APOA1,CD74,GGT1,PTGS1,CSAD,CHST12,SLC1A3,ACER2,ZNF692,OPRM1,ALOX5,AKR1D1,ISYNA1,ABCG1,DPYD,FGFR4,MECR,CHST15,SLC45A3,CYP27A1,SEC14L2,P2RY1,HSD17B10,SRR,ADCK2,MRI1,ADK,STARD4,BCAT1,IDI1,LDHA,WNT4,ARPP19,DGKQ,FA2H,ACER3,PLCD1,HMGCS1,MAPK9,ABHD3,CBS,SIK1,EGR1,GAD2
GO:BP	cardiac muscle hypertrophy	GO:0003300	FALSE	0.000322534	3.49142	116	1553	19	26963	PDE9A,RYR2,RGS4,PRKG1,BMP4,KLF15,MYOCD,HEY2,MEF2C,TNFRSF1B,PI16,SORBS2,COL14A1,P2RX4,SLC25A4,PTK2,ADK,MTPN,FOXP1
GO:BP	granulocyte chemotaxis	GO:0071621	FALSE	0.000323358	3.49032	126	1553	20	26963	THBS4,CCL26,CSF1R,RARRES2,CMKLR1,CD74,SLIT2,EDNRA,LBP,ITGA1,DPEP1,ITGA9,IL34,PTK2,DYSF,CCL4,CX3CL1,PDE4B,VAV3,MOSPD2
GO:BP	regulation of lymphocyte proliferation	GO:0050670	FALSE	0.000325495	3.48746	257	1553	32	26963	LRRC32,FGF10,IGF2,CSF1R,PRLR,BMP4,TGFBR2,CD74,VCAM1,MEF2C,PRKCQ,TNFRSF1B,PTPN6,GPR183,ARG2,LAPTM5,NFATC2,HES1,BTN1A1,INPP5D,LYN,CD3E,ADK,CDKN1A,FADD,PELI1,CBLB,VAV3,PAWR,IRS2,WNT3A,ZAP70
GO:BP	organophosphate metabolic process	GO:0019637	FALSE	0.000327673	3.48456	1046	1553	92	26963	ALDOB,ATP2B2,ADCYAP1R1,PDE9A,LHCGR,PHEX,GPAT2,HTR2C,COL6A1,ENPP3,AASS,PDGFRB,P2RX7,PIK3R5,ADCY2,AK1,FGF7,ADGRF5,GUCY1A2,SARM1,PRKG1,CDA,CFH,ENTPD1,PDE1A,UPP1,GFPT2,APOA1,ENPP2,PDE10A,DGKG,PLPP3,NMNAT2,PDE8A,AFMID,SULT1E1,FABP3,SLC37A2,CNP,UAP1L1,LPCAT1,TNFAIP8L3,HK3,PLBD2,SMPD2,PLCD4,ISYNA1,ABCC6,DPYD,NUDT13,INPP5D,GDE1,NPR2,PDGFA,GALK1,PIK3R3,PIK3C2B,PNPLA6,GMPPB,ENTPD2,NUDT9,CHKA,P2RY1,INPP1,ZB…
GO:BP	regulation of granulocyte chemotaxis	GO:0071622	FALSE	0.000331533	3.47947	61	1553	13	26963	THBS4,CSF1R,RARRES2,CMKLR1,CD74,SLIT2,EDNRA,LBP,IL34,PTK2,DYSF,CX3CL1,MOSPD2
GO:BP	brown fat cell differentiation	GO:0050873	FALSE	0.000331533	3.47947	61	1553	13	26963	LAMA4,RARRES2,ADIPOQ,SELENBP1,MECOM,GATA2,FABP3,ZNF423,TFE3,ALDH6A1,ARL4A,ZNF516,SIX1
GO:BP	macrophage migration	GO:1905517	FALSE	0.000331533	3.47947	61	1553	13	26963	MMP2,CSF1R,RARRES2,CMKLR1,EDNRB,EMILIN1,NINJ1,P2RX4,IL34,CD9,PTK2,MMP28,CX3CL1
GO:BP	plasma membrane invagination	GO:0099024	FALSE	0.000331533	3.47947	61	1553	13	26963	C3,MEGF10,ABCA7,ANO6,ELMO1,GATA2,LBP,XKR8,GULP1,XKR4,CD36,ARHGAP12,ITGA2
GO:BP	ventricular septum morphogenesis	GO:0060412	FALSE	0.000340827	3.46747	45	1553	11	26963	GJA5,PITX2,APLNR,FGFRL1,BMP4,TGFBR2,SLIT2,HEY2,HES1,EGLN1,RBPJ
GO:BP	cyclic nucleotide metabolic process	GO:0009187	FALSE	0.000340827	3.46747	45	1553	11	26963	ATP2B2,PDE9A,ADCY2,GUCY1A2,PDE1A,PDE10A,PDE8A,CNP,NPR2,PDE4B,RORA
GO:BP	intracellular calcium ion homeostasis	GO:0006874	FALSE	0.000345115	3.46204	317	1553	37	26963	P2RX1,ATP2B2,LHCGR,RYR2,TRPC6,HTR2C,P2RX7,CACNA1C,CDH5,ANXA6,APLNR,DRD3,PKD2,THY1,MICU3,SYNPO,NGF,EDNRA,SLC8B1,PTPN6,ATP2A3,HTR1B,ATP13A2,LYN,SLC24A3,MARCKSL1,DMD,P2RY1,CDK5,RYR3,CX3CL1,SLC35G1,UBASH3B,PLCD1,ADORA1,MYH7B,CACNA1B
GO:BP	blood vessel remodeling	GO:0001974	FALSE	0.000346427	3.46039	53	1553	12	26963	ELN,FGF10,NDP,EPAS1,FLT4,SEMA3C,MEF2C,EDNRA,NPR2,FOXC1,RBPJ,CBS
GO:BP	cochlea development	GO:0090102	FALSE	0.000346427	3.46039	53	1553	12	26963	ATP2B2,KCNK2,SLITRK6,FRZB,ZEB1,HEY2,GATA2,HES1,IFT27,SIX1,GABRA5,GLI2
GO:BP	positive regulation of catecholamine secretion	GO:0033605	FALSE	0.000346475	3.46033	18	1553	7	26963	PCP4,CXCL12,OXTR,SYT1,KCNB1,GRK2,PLCD1
GO:BP	metanephric nephron epithelium development	GO:0072243	FALSE	0.000350375	3.45547	24	1553	8	26963	OSR1,ADIPOQ,FAT4,PKD2,AQP1,LAMB2,HES1,WNT7B
GO:BP	regulation of gliogenesis	GO:0014013	FALSE	0.000350375	3.45547	137	1553	21	26963	NTN1,ABCC8,GPR37L1,SOX10,NTRK3,CYSLTR2,PTN,CSF1R,GJC2,DRD3,BMP4,ENPP2,VIM,TNFRSF1B,HES1,LYN,IL34,PTK2,PRKCI,KRAS,MYCN
GO:BP	hippocampus development	GO:0021766	FALSE	0.00035066	3.45511	107	1553	18	26963	DCX,NEFL,ZIC3,RELN,CSF1R,ZEB2,EPHA5,SRD5A2,ZIC1,EMX2,BBS1,TMEM108,FEZ1,DCLK2,CDK5,LEF1,ALK,WNT3A
GO:BP	ureteric bud morphogenesis	GO:0060675	FALSE	0.00035292	3.45232	70	1553	14	26963	GREM1,GPC3,FOXD1,HOXB7,WNT2B,FAT4,BMP4,PKD2,HES1,WNT4,GATA3,WNT6,SIX1,GDNF
GO:BP	protein secretion	GO:0009306	FALSE	0.000355289	3.44942	416	1553	45	26963	GJA5,C1QTNF5,CRHR2,ABCC8,SSTR5,COMP,P2RX7,CACNA1C,ANO1,CD200,PDE1C,EDNRB,EPHA5,DRD3,RPH3AL,ADORA2A,PRKCQ,KCNJ8,ADRA2A,SFRP1,SLC8B1,SUCNR1,CAPN10,SLC9B2,OPRM1,ATP13A2,ALOX5,ABCG1,KCNB1,SYBU,INHBB,P3H1,TMEM132A,NAGPA,RAB8B,PIM3,ACSL4,PTGER4,SERGEF,UNC13B,SYTL4,EXPH5,IRS2,NR0B2,KRT20
GO:BP	mammary gland development	GO:0030879	FALSE	0.000365288	3.43736	169	1553	24	26963	ESR1,NTN1,ATP2B2,FGF10,CDO1,HOXB9,PRLR,BMP4,TGFBR2,SLIT2,HOXD9,CCND1,LEF1,WNT4,LBH,GATA3,HOXA5,ITGA2,GLI2,IRS2,WNT3A,AREG,WNT7B,ELF5
GO:BP	dendrite development	GO:0016358	FALSE	0.000365288	3.43736	306	1553	36	26963	LZTS3,NTN1,DCX,TRPC6,PTN,FARP1,RELN,NDP,SARM1,PRKG1,PALM,NTRK2,EPHA5,PREX2,SYNE1,MEF2C,DGKG,SCARF1,CAMK2B,BBS1,NRP1,HECW2,NTN3,CD3E,FOXO6,SHANK3,RAPGEF2,CDK5,MAPK6,ACSL4,ALK,MAP2,PRICKLE1,ABI3BP,SGK1,ARC
GO:BP	protein localization to plasma membrane	GO:0072659	FALSE	0.000365288	3.43736	306	1553	36	26963	ADIPOQ,PALM,KCNB2,DAB2,LYPD1,RAMP2,NECTIN3,RAMP3,CDH2,STAC,DPP6,PLEKHF1,CAMK2B,PRKG2,BBS1,ZDHHC2,S100A10,RAMP1,PKP2,KCNB1,FRMD8,ITGA3,LRP1,P2RY1,RAPGEF2,CDK5,RAB8B,DDI2,TTC8,RAB26,PRKCI,EXOC5,RAB31,NRXN1,TTC7B,WNT3A
GO:BP	establishment of protein localization to extracellular region	GO:0035592	FALSE	0.000374972	3.426	417	1553	45	26963	GJA5,C1QTNF5,CRHR2,ABCC8,SSTR5,COMP,P2RX7,CACNA1C,ANO1,CD200,PDE1C,EDNRB,EPHA5,DRD3,RPH3AL,ADORA2A,PRKCQ,KCNJ8,ADRA2A,SFRP1,SLC8B1,SUCNR1,CAPN10,SLC9B2,OPRM1,ATP13A2,ALOX5,ABCG1,KCNB1,SYBU,INHBB,P3H1,TMEM132A,NAGPA,RAB8B,PIM3,ACSL4,PTGER4,SERGEF,UNC13B,SYTL4,EXPH5,IRS2,NR0B2,KRT20
GO:BP	positive regulation of BMP signaling pathway	GO:0030513	FALSE	0.000380622	3.41951	38	1553	10	26963	GPC3,FOXD1,ENG,CDH5,BMP4,KDR,SULF1,ZNF423,HES1,RBPJ
GO:BP	cartilage development involved in endochondral bone morphogenesis	GO:0060351	FALSE	0.000380622	3.41951	38	1553	10	26963	COL1A1,COMP,SHOX2,ANXA6,TGFBR2,COL27A1,NPR2,FOSL2,TRIP11,CBS
GO:BP	negative regulation of protein phosphorylation	GO:0001933	FALSE	0.000385562	3.41391	225	1553	29	26963	DUSP3,DKK1,GFRA2,NTRK3,FBLN1,ADIPOQ,PTPRB,PECAM1,THY1,SFRP2,BDKRB2,HEG1,SLIT2,RASSF2,PLPP3,SFRP1,PTPN6,PKIG,LYN,DMD,GRK2,PARD3,CDKN1A,GADD45A,DGKQ,CHORDC1,DUSP1,ZC3H12A,SPRED2
GO:BP	positive regulation of growth	GO:0045927	FALSE	0.000389301	3.40971	307	1553	36	26963	ISLR2,NTN1,DCX,C3,NTRK3,CXCL12,IGF2,DIO3,TRPV2,FOXS1,FLT4,SFRP2,RFTN1,HEY2,SYT1,MEF2C,NGF,SFRP1,TBX1,TFCP2L1,LGI1,CACNA2D2,NRP1,SH3PXD2B,SLC25A4,FN1,FGFR1,PTK2,HBEGF,MTPN,ACSL4,PTGER4,RBPJ,SGK1,RIMS1,WNT3A
GO:BP	cellular response to vitamin	GO:0071295	FALSE	0.000391475	3.4073	31	1553	9	26963	PHEX,PENK,COL1A1,POSTN,FES,SFRP1,TRIM24,RXRA,CYP24A1
GO:BP	mesodermal cell differentiation	GO:0048333	FALSE	0.000391475	3.4073	31	1553	9	26963	DKK1,ITGA8,BMP4,SFRP2,INHBA,FGFR1,ITGA3,ITGA2,WNT3A
GO:BP	positive regulation of alcohol biosynthetic process	GO:1902932	FALSE	0.000391475	3.4073	31	1553	9	26963	ADCYAP1R1,LHCGR,BMP6,DAB2,ABCG1,SEC14L2,P2RY1,WNT4,PLCD1
GO:BP	prostate gland morphogenesis	GO:0060512	FALSE	0.000391475	3.4073	31	1553	9	26963	ESR1,FGF10,MMP2,BMP4,SULF1,SFRP1,TP63,RXRA,GLI2
GO:BP	bone trabecula formation	GO:0060346	FALSE	0.000394117	3.40437	13	1553	6	26963	FBN2,COL1A1,GREM1,MMP2,CHAD,SFRP1
GO:BP	AV node cell to bundle of His cell communication	GO:0086067	FALSE	0.000394117	3.40437	13	1553	6	26963	GJA5,CACNA1G,RYR2,CACNA1C,SCN5A,GJC1
GO:BP	cardiac neural crest cell development involved in outflow tract morphogenesis	GO:0061309	FALSE	0.000394117	3.40437	13	1553	6	26963	PITX2,BMP4,TWIST1,SEMA3C,EDNRA,HES1
GO:BP	ERBB signaling pathway	GO:0038127	FALSE	0.000396928	3.40129	118	1553	19	26963	DUSP3,ESR1,SH3TC2,CDH13,ADRA2A,ITGA1,NPR2,EFEMP1,HIP1,PTK2,AFAP1L2,BCAR3,HBEGF,HRAS,PRICKLE1,RBPJ,GAREM1,AREG,EPGN
GO:BP	regulation of osteoclast differentiation	GO:0045670	FALSE	0.000396993	3.40122	89	1553	16	26963	LRRC17,CSF1R,FBN1,RASSF2,SFRP1,NINJ1,SLC9B2,TFE3,INPP5D,TOB2,UBASH3B,MAFB,NEDD9,CA2,FOS,FSTL3
GO:BP	positive regulation of small GTPase mediated signal transduction	GO:0051057	FALSE	0.000396993	3.40122	89	1553	16	26963	ADCYAP1R1,PDGFRB,FGF10,RELN,COL3A1,TEK,LPAR4,APOA1,NGF,RASGEF1A,HRAS,PLXNB1,LPAR6,SHOC2,KRAS,FRMD7
GO:BP	hormone transport	GO:0009914	FALSE	0.000404143	3.39347	406	1553	44	26963	CRHR2,ABCC8,NELL2,HTR2C,SSTR5,CACNA1C,ANO1,FOXD1,PDE1C,ADIPOQ,BMP6,EPHA5,DAB2,RPH3AL,IL11,AQP1,ADRA2A,SFRP1,SLC8B1,CAPN10,EXOC3L1,SLC9B2,OPRM1,ALOX5,ABCG1,KCNB1,INHBA,SYBU,LYN,INHBB,FGFR1,P2RY1,C1QTNF1,CRYM,RAB8B,PIM3,ACSL4,ILDR1,PTGER4,GATA3,SYTL4,IRS2,ADORA1,NR0B2
GO:BP	regulation of hormone secretion	GO:0046883	FALSE	0.000406964	3.39044	332	1553	38	26963	CRHR2,ABCC8,NELL2,HTR2C,SSTR5,CACNA1C,ANO1,PDE1C,ADIPOQ,BMP6,EPHA5,DAB2,RPH3AL,IL11,ADRA2A,SFRP1,SLC8B1,CAPN10,SLC9B2,OPRM1,ALOX5,ABCG1,KCNB1,INHBA,SYBU,INHBB,FGFR1,P2RY1,C1QTNF1,RAB8B,PIM3,ACSL4,ILDR1,PTGER4,SYTL4,IRS2,ADORA1,NR0B2
GO:BP	endothelial cell development	GO:0001885	FALSE	0.000407114	3.39028	71	1553	14	26963	ROBO4,TNMD,SOX18,CDH5,EDNRB,CLDN5,PECAM1,HEG1,EDNRA,COL27A1,COL18A1,DMD,RAPGEF2,RAPGEF3
GO:BP	fibroblast growth factor receptor signaling pathway	GO:0008543	FALSE	0.000408251	3.38907	80	1553	15	26963	SMOC2,FGF10,FGF7,CHRD,FAT4,FGFRL1,SULF1,RUNX2,FGFR4,FGFR3,FGFR1,SPRY1,WNT4,GATA3,NRXN1
GO:BP	regulation of cytosolic calcium ion concentration	GO:0051480	FALSE	0.000408251	3.38907	80	1553	15	26963	P2RX1,ATP2B2,RYR2,TRPC6,SYNPO,SLC8B1,HTR1B,MARCKSL1,P2RY1,CDK5,SLC35G1,PLCD1,ADORA1,MYH7B,CACNA1B
GO:BP	positive regulation of calcium-mediated signaling	GO:0050850	FALSE	0.000409269	3.38799	54	1553	12	26963	LHCGR,HTR2C,CALCR,PDGFRB,PDGFRA,CDH13,KDR,RAMP3,P2RX4,CD3E,CA8,ZAP70
GO:BP	heterophilic cell-cell adhesion via plasma membrane cell adhesion molecules	GO:0007157	FALSE	0.000410007	3.38721	46	1553	11	26963	SCARF2,AMIGO2,FAT4,NECTIN3,ALCAM,CDH2,VCAM1,SCARF1,HMCN1,NRXN1,LGALS1
GO:BP	positive regulation of lipid metabolic process	GO:0045834	FALSE	0.000421453	3.37525	160	1553	23	26963	CCDC3,HTR2C,IGF2,ADGRF5,ADIPOQ,BMP6,DAB2,ABCD2,TWIST1,APOA1,CD74,AADAC,FABP3,ABCG1,SLC45A3,SEC14L2,ZBTB20,STARD4,WNT4,ABHD5,MAPK9,IRS2,ADORA1
GO:BP	regulation of mononuclear cell proliferation	GO:0032944	FALSE	0.000421632	3.37507	261	1553	32	26963	LRRC32,FGF10,IGF2,CSF1R,PRLR,BMP4,TGFBR2,CD74,VCAM1,MEF2C,PRKCQ,TNFRSF1B,PTPN6,GPR183,ARG2,LAPTM5,NFATC2,HES1,BTN1A1,INPP5D,LYN,CD3E,ADK,CDKN1A,FADD,PELI1,CBLB,VAV3,PAWR,IRS2,WNT3A,ZAP70
GO:BP	epithelium migration	GO:0090132	FALSE	0.000422023	3.37466	99	1553	17	26963	GDF6,FGF10,FGF7,ZEB2,TGFBR2,ENPP2,AQP1,PTPRG,ITGA3,PTK2,CTSH,HBEGF,MCC,GRHL2,ITGA2,EPB41L4B,IRS2
GO:BP	regulation of transforming growth factor beta receptor signaling pathway	GO:0017015	FALSE	0.000422023	3.37466	139	1553	21	26963	WFIKKN2,FBN2,ASPN,ITGA8,ENG,HTRA3,ZEB2,MYOCD,FBN1,ZEB1,CILP,EMILIN1,ADAMTSL2,SPRY1,ITGA3,LOX,LTBP1,LDLRAD4,OVOL2,SKIL,SPRED2
GO:BP	negative regulation of leukocyte activation	GO:0002695	FALSE	0.000429212	3.36733	204	1553	27	26963	DUSP3,CTSG,LRRC32,ENPP3,ADGRF5,CD200,LOXL3,FGR,BMP4,CD74,ADORA2A,MERTK,SFRP1,PTPN6,PARP3,ARG2,LAPTM5,BTN1A1,FGL2,INPP5D,LYN,FN1,PELI1,ZC3H12A,CBLB,PAWR,CST7
GO:BP	plasma membrane organization	GO:0007009	FALSE	0.000429919	3.36661	171	1553	24	26963	SH3TC2,COL6A1,P2RX7,COLEC12,MYOF,ABCA7,FAT4,TIE1,ANXA6,ABCD2,ANO6,TLCD2,COL5A1,S100A10,XKR8,A4GALT,XKR4,CD9,DYSF,NDRG1,FA2H,CHMP1B,MAFB,SYTL4
GO:BP	phenol-containing compound metabolic process	GO:0018958	FALSE	0.000433921	3.36259	129	1553	20	26963	CRHR2,ATP2B2,MAOB,CTSK,HTR2C,DIO3,ZEB2,DIO2,EPAS1,MAOA,SNCAIP,EDNRA,SLC37A2,PNKD,RAPGEF2,DAO,CRYM,MTPN,GATA3,RNF180
GO:BP	hormone secretion	GO:0046879	FALSE	0.000435707	3.36081	395	1553	43	26963	CRHR2,ABCC8,NELL2,HTR2C,SSTR5,CACNA1C,ANO1,FOXD1,PDE1C,ADIPOQ,BMP6,EPHA5,DAB2,RPH3AL,IL11,AQP1,ADRA2A,SFRP1,SLC8B1,CAPN10,EXOC3L1,SLC9B2,OPRM1,ALOX5,ABCG1,KCNB1,INHBA,SYBU,LYN,INHBB,FGFR1,P2RY1,C1QTNF1,RAB8B,PIM3,ACSL4,ILDR1,PTGER4,GATA3,SYTL4,IRS2,ADORA1,NR0B2
GO:BP	regulation of G protein-coupled receptor signaling pathway	GO:0008277	FALSE	0.000444517	3.35211	150	1553	22	26963	C3,RGS4,GRK5,PALM,APLNR,DRD3,MGLL,RAMP2,RPH3AL,RAMP3,SLIT2,PDE10A,HTR1B,OPRM1,RAMP1,RGS9,GRK6,GRK2,ALK,DGKQ,PDE4B,HOMER2
GO:BP	posterior head segmentation	GO:0035289	FALSE	0.000461161	3.33615	5	1553	4	26963	CHRD,BMP4,EDNRA,SIX1
GO:BP	head segmentation	GO:0035287	FALSE	0.000461161	3.33615	5	1553	4	26963	CHRD,BMP4,EDNRA,SIX1
GO:BP	specification of segmental identity, head	GO:0007380	FALSE	0.000461161	3.33615	5	1553	4	26963	CHRD,BMP4,EDNRA,SIX1
GO:BP	cell migration involved in metanephros development	GO:0035788	FALSE	0.000461161	3.33615	5	1553	4	26963	GDF6,PDGFRB,ADIPOQ,PDGFA
GO:BP	metanephric tubule development	GO:0072170	FALSE	0.000468576	3.32922	25	1553	8	26963	GDF6,OSR1,FAT4,PKD2,AQP1,HES1,WNT4,WNT7B
GO:BP	coronary vasculature development	GO:0060976	FALSE	0.000469696	3.32818	72	1553	14	26963	PDGFRB,GPC3,SGCD,APLNR,BMP4,MYOCD,HEY2,KCNJ8,NRP1,PLXND1,FGFR1,LTBP1,RXRA,PRICKLE1
GO:BP	sensory perception of pain	GO:0019233	TRUE	0.0004757	3.32267	100	1553	17	26963	MME,PENK,CXCL12,P2RX7,ANO1,KCNK4,MGLL,HTR7,AQP1,NGF,KCNA2,OPRM1,P2RX4,CDK5,ITGA2,PAWR,ADORA1
GO:BP	body morphogenesis	GO:0010171	FALSE	0.000486794	3.31265	55	1553	12	26963	DKK1,COL1A1,SCX,PDGFRA,GPC3,CRISPLD2,MMP2,CRISPLD1,LEF1,PRICKLE1,ARID5B,PLEKHA1
GO:BP	macrophage differentiation	GO:0030225	FALSE	0.000486794	3.31265	55	1553	12	26963	C1QC,CSF1R,NDP,ADIPOQ,BMP4,GATA2,TSPAN2,GAB3,IL34,FOSL2,FADD,GATA3
GO:BP	striated muscle hypertrophy	GO:0014897	FALSE	0.000488398	3.31123	120	1553	19	26963	PDE9A,RYR2,RGS4,PRKG1,BMP4,KLF15,MYOCD,HEY2,MEF2C,TNFRSF1B,PI16,SORBS2,COL14A1,P2RX4,SLC25A4,PTK2,ADK,MTPN,FOXP1
GO:BP	regulation of steroid metabolic process	GO:0019218	FALSE	0.000488398	3.31123	120	1553	19	26963	LHCGR,IGF2,PRKG1,BMP6,DAB2,HRH1,APOA1,THRB,ABCG1,FGFR4,SEC14L2,EPHX2,IGFBP7,STARD4,WNT4,DGKQ,CH25H,RORA,EGR1
[truncated: 873 more rows]

## Sheet: Late growth versus Resting
source	term_name	term_id	highlighted	adjusted_p_value	negative_log10_of_adjusted_p_value	term_size	query_size	intersection_size	effective_domain_size	intersections
[truncated: 3,263 more rows]
