# Supplementary material for: Regulation of feather length: FGF/IGF signaling and NOTCH/YAP modulation of progenitor cell topology
Source: Sci Adv. 2025 Aug 22;11(34):eadw2382. doi: 10.1126/sciadv.adw2382 (PMC12372877; doi:10.1126/sciadv.adw2382)
Supplement: Supplementary file 2 — Tables S1 to S5 [file sciadv.adw2382_tables_s1_to_s5.zip › adw2382_table_s3.xlsx]

## Sheet: scRNA-seq cluster identity
	p_val	avg_log2FC	pct.1	pct.2	p_val_adj	cluster	gene			Cluster	Identity
HBBA	0	1.32449	0.978	0.959	0	0	HBBA			0, 1, 3, 5, 16	Erythrocytes
HBA1	0	1.29639	0.955	0.943	0	0	HBA1			8, 17, 21, 26	Immune
HBAD	0	1.29411	0.9	0.8	0	0	HBAD			6, 27, 28	Endothelial cells and pericytes
HSPA2	0	0.80967	0.895	0.88	0	0	HSPA2			29	Melanocytes
TSPAN13	0	0.668369	0.346	0.658	0	0	TSPAN13			7, 10, 11, 12, 13, 14, 15	Epidermal cells
CA2	2.85050197886849e-215	0.987365	0.778	0.755	5.70100395773698e-212	0	CA2			9, 18, 19, 20, 22, 23, 24	Dermal cells
ENSGALG00000048841	8.01363974819825e-163	0.309261	0.919	0.976	1.60272794963965e-159	0	ENSGALG00000048841			2, 4, 25	undetermined
IFIT5	5.24457774771303e-127	0.845243	0.563	0.569	1.04891554954261e-123	0	IFIT5
ENSGALG00000003026	1.702243412964e-86	0.387217	0.407	0.608	3.40448682592799e-83	0	ENSGALG00000003026
SDC4	5.65771239884147e-58	0.250085	0.485	0.67	1.13154247976829e-54	0	SDC4
IFI6	7.79479064226793e-52	0.821371	0.469	0.546	1.55895812845359e-48	0	IFI6
BIRC3	2.29345497483091e-44	0.347832	0.501	0.685	4.58690994966183e-41	0	BIRC3
SLC4A1	2.78670372926389e-34	1.35405	0.454	0.682	5.57340745852778e-31	0	SLC4A1
C4BPA	1.99146523661147e-06	0.343606	0.447	0.567	0.00398293	0	C4BPA
HBBA1	0	1.11314	0.996	0.957	0	1	HBBA
HBA11	0	1.11092	0.996	0.937	0	1	HBA1
HBAD1	0	1.00143	0.97	0.793	0	1	HBAD
CA21	0	0.95456	0.907	0.736	0	1	CA2
HSPA21	0	0.697486	0.916	0.878	0	1	HSPA2
HPGDS	0	0.692682	0.269	0.3	0	1	HPGDS
C4BPA1	0	0.595644	0.374	0.574	0	1	C4BPA
SDC41	0	0.432571	0.895	0.597	0	1	SDC4
SNAP47	0	0.403921	0.224	0.367	0	1	SNAP47
TAGLN	0	0.378883	0.298	0.33	0	1	TAGLN
ACTA1	0	0.327334	0.188	0.298	0	1	ACTA1
ENSGALG000000030261	0	0.296228	0.815	0.535	0	1	ENSGALG00000003026
ACTG2	0	0.272823	0.223	0.311	0	1	ACTG2
NPY	0	0.258027	0.213	0.345	0	1	NPY
APBB1IP	1.06219080965027e-237	0.298596	0.761	0.486	2.12438161930055e-234	1	APBB1IP
SLC6A6	1.78677659770784e-228	0.315125	0.426	0.448	3.57355319541568e-225	1	SLC6A6
CTSD	3.41899501740028e-122	0.41262	0.518	0.666	6.83799003480055e-119	1	CTSD
IFIT51	4.74479568845049e-81	1.13154	0.484	0.581	9.48959137690098e-78	1	IFIT5
SQSTM1	4.00335146314657e-19	0.475788	0.595	0.623	8.00670292629313e-16	1	SQSTM1
BIRC31	1.50948870124566e-16	0.59346	0.732	0.641	3.01897740249132e-13	1	BIRC3
IFI61	0.000167836	0.807913	0.625	0.518	0.335673	1	IFI6
F-KER	0	2.5649	1	1	0	10	F-KER
ENSGALG00000028843	0	2.44694	1	1	0	10	ENSGALG00000028843
ENSGALG00000040260	0	2.37328	0.971	0.896	0	10	ENSGALG00000040260
TUBB3	0	2.31568	0.915	0.829	0	10	TUBB3
DHDH	0	2.02506	0.9	0.667	0	10	DHDH
ENSGALG00000044875	0	2.00134	0.831	0.631	0	10	ENSGALG00000044875
ENSGALG00000034054	0	1.8085	0.95	0.881	0	10	ENSGALG00000034054
BAG2	0	1.7802	0.897	0.711	0	10	BAG2
ENSGALG00000030405	0	1.75714	0.883	0.819	0	10	ENSGALG00000030405
ENSGALG00000034204	0	1.69338	0.993	0.972	0	10	ENSGALG00000034204
ENSGALG00000020999	0	1.6377	0.91	0.811	0	10	ENSGALG00000020999
TUBB4B	0	1.52017	0.979	0.907	0	10	TUBB4B
ENSGALG00000053980	0	1.38928	0.976	0.869	0	10	ENSGALG00000053980
SMAGP	0	1.23677	0.831	0.734	0	10	SMAGP
LURAP1L	0	1.17583	0.782	0.573	0	10	LURAP1L
DSP	5.23389125289996e-279	1.85843	0.89	0.713	1.04677825057999e-275	10	DSP
ENSGALG00000050400	7.25223471293287e-259	1.13629	0.749	0.64	1.45044694258657e-255	10	ENSGALG00000050400
ENSGALG00000039987	8.73773913230806e-250	2.31885	1	1	1.74754782646161e-246	10	ENSGALG00000039987
ENSGALG00000051914	1.06100341696184e-249	2.24162	1	0.999	2.12200683392368e-246	10	ENSGALG00000051914
ENSGALG00000027640	4.89485707647248e-248	1.27569	0.771	0.717	9.78971415294496e-245	10	ENSGALG00000027640
CKB	1.51126894524725e-240	0.754088	0.922	0.832	3.02253789049451e-237	10	CKB
DBNDD2	1.38976173506082e-239	0.917013	0.803	0.72	2.77952347012164e-236	10	DBNDD2
MOSPD2	1.21187374039814e-237	1.02611	0.766	0.59	2.42374748079627e-234	10	MOSPD2
GADD45A	9.27912759855704e-232	1.22218	0.847	0.736	1.85582551971141e-228	10	GADD45A
DBI	8.33281387029182e-230	1.08633	0.924	0.799	1.66656277405836e-226	10	DBI
ENSGALG00000038424	1.66560698007346e-228	2.06106	0.999	0.999	3.33121396014692e-225	10	ENSGALG00000038424
NFKBIZ	7.77710090655182e-227	1.36025	0.777	0.58	1.55542018131036e-223	10	NFKBIZ
ENSGALG00000051189	2.05586175998165e-226	0.90816	0.676	0.544	4.1117235199633e-223	10	ENSGALG00000051189
CALML3	3.0317684209188e-225	1.00169	0.86	0.659	6.0635368418376e-222	10	CALML3
RCAN1	3.20623552228665e-224	1.13385	0.775	0.623	6.4124710445733e-221	10	RCAN1
ENSGALG00000008834	2.53201950103799e-221	1.6149	0.777	0.705	5.06403900207597e-218	10	ENSGALG00000008834
ENSGALG00000013762	1.55398969087125e-218	1.16894	0.709	0.604	3.1079793817425e-215	10	ENSGALG00000013762
PPDPF	1.45608464998893e-214	0.907733	0.895	0.843	2.91216929997786e-211	10	PPDPF
SCEL	5.71456236768754e-213	1.44969	0.742	0.65	1.14291247353751e-209	10	SCEL
MAPKBP1	7.29941243240558e-213	1.1901	0.725	0.579	1.45988248648112e-209	10	MAPKBP1
TXN	1.9184240451428e-210	0.76711	0.995	0.974	3.83684809028561e-207	10	TXN
TRIM29	1.03175244452833e-204	1.08162	0.805	0.703	2.06350488905665e-201	10	TRIM29
STX7	1.07101842472561e-201	1.0597	0.755	0.645	2.14203684945122e-198	10	STX7
TCF7	3.33330580094394e-201	0.82881	0.795	0.663	6.66661160188787e-198	10	TCF7
ENSGALG00000037802	3.68543977931237e-201	0.896056	0.717	0.64	7.37087955862474e-198	10	ENSGALG00000037802
ENSGALG00000026754	7.95218295219518e-200	2.42917	1	0.999	1.59043659043904e-196	10	ENSGALG00000026754
JUP	1.38824163435847e-199	0.712267	0.86	0.703	2.77648326871695e-196	10	JUP
ENSGALG000000488411	6.80648116095996e-199	2.82846	0.981	0.966	1.36129623219199e-195	10	ENSGALG00000048841
C1orf21	1.23147671951516e-198	0.901352	0.787	0.677	2.46295343903031e-195	10	C1orf21
ENSGALG00000040050	4.82601415033138e-195	2.16074	0.765	0.712	9.65202830066276e-192	10	ENSGALG00000040050
ENSGALG00000044632	4.87083558685637e-193	0.438725	0.703	0.586	9.74167117371274e-190	10	ENSGALG00000044632
ENSGALG00000035925	5.07889169922718e-192	1.19647	0.772	0.737	1.01577833984544e-188	10	ENSGALG00000035925
SATB1	3.57938950308469e-191	0.777821	0.708	0.636	7.15877900616939e-188	10	SATB1
RASSF9	4.22874457594012e-187	0.891071	0.693	0.538	8.45748915188025e-184	10	RASSF9
IFITM10	9.38030648480158e-187	0.737631	0.652	0.526	1.87606129696032e-183	10	IFITM10
SFN	3.04686143005812e-184	0.874702	0.728	0.589	6.09372286011624e-181	10	SFN
NPM3	7.38947837926956e-184	0.931159	0.732	0.606	1.47789567585391e-180	10	NPM3
CARHSP1	5.58689072841936e-182	0.923901	0.792	0.675	1.11737814568387e-178	10	CARHSP1
TBCA	7.36788883571595e-181	0.859373	0.908	0.773	1.47357776714319e-177	10	TBCA
ENSGALG00000036310	8.18919159752142e-181	0.853772	0.764	0.635	1.63783831950428e-177	10	ENSGALG00000036310
MID1IP1	1.23900914817924e-174	1.08994	0.834	0.699	2.47801829635848e-171	10	MID1IP1
TOM1L1	1.5909310068688e-174	0.283779	0.645	0.502	3.1818620137376e-171	10	TOM1L1
EZR	7.02602163086521e-172	0.798837	0.785	0.699	1.40520432617304e-168	10	EZR
ENSGALG00000027571	8.77691647854617e-172	0.546992	0.711	0.601	1.75538329570923e-168	10	ENSGALG00000027571
SERPINB5	3.29749154952655e-166	0.963396	0.81	0.741	6.5949830990531e-163	10	SERPINB5
LDHA	1.42052944992197e-164	0.956531	0.862	0.694	2.84105889984394e-161	10	LDHA
ENSGALG00000027167	9.1923113969015e-164	2.16273	1	1	1.8384622793803e-160	10	ENSGALG00000027167
TUBA3E	2.32136282989251e-161	0.885778	0.734	0.625	4.64272565978503e-158	10	TUBA3E
PHLDA2	2.45885135229748e-159	0.763055	0.925	0.82	4.91770270459496e-156	10	PHLDA2
CTH	1.01509054933656e-157	0.392865	0.703	0.585	2.03018109867313e-154	10	CTH
PRDX6	1.94767395065178e-154	0.666305	0.795	0.621	3.89534790130356e-151	10	PRDX6
ID1	9.07322352190292e-154	1.21705	0.857	0.767	1.81464470438058e-150	10	ID1
CD24	4.18209224630486e-153	0.756384	0.663	0.478	8.36418449260972e-150	10	CD24
MGLL	5.53293157945885e-151	0.854146	0.75	0.667	1.10658631589177e-147	10	MGLL
PGRMC1	8.79935365149437e-151	0.646186	0.735	0.606	1.75987073029887e-147	10	PGRMC1
SLC44A3	2.98511906546877e-150	0.970233	0.693	0.635	5.97023813093755e-147	10	SLC44A3
GRTP1	8.67308438922262e-150	1.05959	0.701	0.653	1.73461687784452e-146	10	GRTP1
CSTA	1.04768837942241e-149	0.522222	0.828	0.772	2.09537675884481e-146	10	CSTA
DLX3	1.41612301554356e-147	0.889098	0.673	0.607	2.83224603108712e-144	10	DLX3
ENSGALG00000015345	3.67171506456251e-147	0.667977	0.675	0.544	7.34343012912502e-144	10	ENSGALG00000015345
CRACD	2.63585550185629e-145	0.397823	0.621	0.474	5.27171100371258e-142	10	CRACD
ASPG	3.15593263496157e-143	0.762411	0.685	0.643	6.31186526992314e-140	10	ASPG
PPL	2.62423683512956e-142	1.09626	0.66	0.545	5.24847367025911e-139	10	PPL
ESRP2	6.73484204413216e-136	0.72842	0.727	0.614	1.34696840882643e-132	10	ESRP2
RAB11FIP1	8.92446808846288e-136	0.511107	0.634	0.531	1.78489361769258e-132	10	RAB11FIP1
PERP2	2.02409488057378e-134	0.941446	0.743	0.641	4.04818976114757e-131	10	PERP2
SLC66A3	6.50938241381591e-133	0.755505	0.615	0.488	1.30187648276318e-129	10	SLC66A3
ENSGALG00000047672	3.94931838248822e-132	2.9853	0.864	0.855	7.89863676497644e-129	10	ENSGALG00000047672
ENSGALG00000047141	6.45507655469904e-130	0.697372	0.631	0.479	1.29101531093981e-126	10	ENSGALG00000047141
UACA	3.54037839674245e-129	0.932197	0.676	0.533	7.08075679348491e-126	10	UACA
ENSGALG00000029002	2.59781592036492e-127	1.45242	0.825	0.787	5.19563184072984e-124	10	ENSGALG00000029002
TAF1B	2.3463428910816e-126	1.06191	0.69	0.628	4.6926857821632e-123	10	TAF1B
FAM241A	5.56222878734969e-124	0.46826	0.693	0.58	1.11244575746994e-120	10	FAM241A
ENPP6	9.76615004886761e-123	0.814916	0.666	0.561	1.95323000977352e-119	10	ENPP6
SOX21	4.6614478409408e-120	0.944953	0.615	0.449	9.3228956818816e-117	10	SOX21
DLX5	2.64602420204076e-117	0.638435	0.724	0.643	5.29204840408152e-114	10	DLX5
HES1	1.02855759630759e-115	0.516431	0.618	0.545	2.05711519261518e-112	10	HES1
ENSGALG00000053111	2.41505783189102e-113	2.21733	1	1	4.83011566378205e-110	10	ENSGALG00000053111
ENSGALG00000054020	5.79132858639571e-113	1.49301	0.726	0.722	1.15826571727914e-109	10	ENSGALG00000054020
BHLHE40	2.31006463799404e-109	0.7856	0.836	0.729	4.62012927598808e-106	10	BHLHE40
PLK3	1.87623540472362e-107	0.277351	0.713	0.618	3.75247080944724e-104	10	PLK3
GPR157	1.28596487484581e-106	0.630652	0.597	0.523	2.57192974969162e-103	10	GPR157
BICD1	1.42734811436896e-105	0.299235	0.54	0.392	2.85469622873791e-102	10	BICD1
EAF2	5.78839244989665e-103	0.35969	0.605	0.49	1.15767848997933e-99	10	EAF2
DUSP1	7.1279536977997e-102	1.16707	0.81	0.776	1.42559073955994e-98	10	DUSP1
ELOVL7	4.19941888429478e-99	0.93256	0.742	0.708	8.39883776858956e-96	10	ELOVL7
LBH	2.96880686621838e-98	0.574912	0.711	0.578	5.93761373243676e-95	10	LBH
ENSGALG00000050334	7.31437276561023e-91	0.35923	0.625	0.614	1.46287455312205e-87	10	ENSGALG00000050334
HSD17B7	4.16097523292465e-89	1.03738	0.731	0.688	8.3219504658493e-86	10	HSD17B7
STEAP4	1.03962980745561e-88	0.365065	0.581	0.553	2.07925961491122e-85	10	STEAP4
ATP10B	1.24788991088396e-88	0.675843	0.622	0.588	2.49577982176792e-85	10	ATP10B
ENSGALG00000015140	4.52905692826726e-86	0.530545	0.605	0.481	9.05811385653453e-83	10	ENSGALG00000015140
TMEM254	1.36097768286917e-82	1.38573	0.752	0.688	2.72195536573834e-79	10	TMEM254
GPNMB	3.53250973667786e-82	1.06974	0.706	0.661	7.06501947335571e-79	10	GPNMB
ZNF750	5.73379223412373e-82	0.47947	0.586	0.532	1.14675844682475e-78	10	ZNF750
PERP1	4.57343978664419e-81	0.859975	0.749	0.736	9.14687957328837e-78	10	PERP1
ENSGALG00000010268	2.96320706650814e-78	0.843503	0.657	0.677	5.92641413301627e-75	10	ENSGALG00000010268
LGALS3	1.48276567179881e-75	0.399354	0.653	0.667	2.96553134359762e-72	10	LGALS3
MXRA8	3.54451156978626e-73	0.287899	0.695	0.603	7.08902313957251e-70	10	MXRA8
CMTM7	1.19033969525936e-71	0.575573	0.603	0.564	2.38067939051872e-68	10	CMTM7
FDPS	2.20392266323605e-71	0.484705	0.661	0.559	4.4078453264721e-68	10	FDPS
ENSGALG00000006723	2.52536845223609e-71	0.375532	0.607	0.494	5.05073690447218e-68	10	ENSGALG00000006723
RHOV	4.93462736220122e-71	0.372614	0.471	0.329	9.86925472440245e-68	10	RHOV
BTC	3.08028761993002e-69	0.558365	0.589	0.598	6.16057523986003e-66	10	BTC
LY6E	2.47403452302626e-68	0.465015	0.762	0.673	4.94806904605251e-65	10	LY6E
LPCAT3	8.35167906254979e-68	0.702745	0.682	0.655	1.67033581250996e-64	10	LPCAT3
AK1	9.14405670472367e-66	0.310801	0.6	0.571	1.82881134094473e-62	10	AK1
MSX2	3.838902988003e-65	0.76275	0.602	0.57	7.67780597600599e-62	10	MSX2
SYP	4.22767289755887e-64	0.752922	0.629	0.618	8.45534579511774e-61	10	SYP
ENSGALG00000042759	4.49126636876715e-64	0.5956	0.61	0.577	8.98253273753429e-61	10	ENSGALG00000042759
GM2A	1.2272944589544e-62	0.930898	0.863	0.828	2.45458891790881e-59	10	GM2A
GLTP	1.5364077658786e-62	0.455892	0.591	0.545	3.0728155317572e-59	10	GLTP
ENSGALG00000039385	2.63150847967789e-61	0.346897	0.62	0.659	5.26301695935579e-58	10	ENSGALG00000039385
ENSGALG00000008469	3.62237383271362e-60	0.767852	0.642	0.607	7.24474766542725e-57	10	ENSGALG00000008469
INSIG1	2.14826033128964e-59	0.379391	0.584	0.474	4.29652066257927e-56	10	INSIG1
NET1	9.83257061012946e-58	0.369029	0.754	0.648	1.96651412202589e-54	10	NET1
ENSGALG00000050822	2.59410157121567e-56	0.25391	0.585	0.735	5.18820314243133e-53	10	ENSGALG00000050822
GAN	1.01068426320904e-55	0.57221	0.549	0.497	2.02136852641807e-52	10	GAN
ABCA12	5.46011421573093e-55	0.90815	0.626	0.606	1.09202284314619e-51	10	ABCA12
ENSGALG00000004747	9.26335918741545e-55	0.86785	0.741	0.747	1.85267183748309e-51	10	ENSGALG00000004747
ELOVL1	1.69085729629409e-54	1.09481	0.689	0.706	3.38171459258818e-51	10	ELOVL1
AHCY	4.16429508696233e-54	0.313576	0.676	0.636	8.32859017392467e-51	10	AHCY
DUSP14	1.57609351500558e-53	0.845244	0.579	0.537	3.15218703001116e-50	10	DUSP14
ENSGALG00000048373	7.46563844216229e-53	0.960197	0.694	0.732	1.49312768843246e-49	10	ENSGALG00000048373
APOD	1.96695262677191e-52	1.58884	0.686	0.729	3.93390525354382e-49	10	APOD
AREG	2.29030136683513e-52	0.638736	0.606	0.593	4.58060273367025e-49	10	AREG
PKP4	1.18588997813165e-51	0.420112	0.613	0.56	2.3717799562633e-48	10	PKP4
METRNL	1.19578634385077e-51	0.502141	0.6	0.548	2.39157268770154e-48	10	METRNL
CDH1	5.82647060097283e-49	0.578103	0.688	0.679	1.16529412019457e-45	10	CDH1
CA9	1.01932297264976e-47	0.440259	0.557	0.499	2.03864594529952e-44	10	CA9
FAM135B	1.77703530798443e-47	0.42569	0.514	0.438	3.55407061596887e-44	10	FAM135B
LMO7	2.8337104782926e-47	0.426157	0.647	0.651	5.66742095658519e-44	10	LMO7
BMP2	3.62903071788004e-47	0.479429	0.579	0.592	7.25806143576008e-44	10	BMP2
CD9	6.70669711170054e-47	1.04547	0.604	0.628	1.34133942234011e-43	10	CD9
CHD7	2.4026677544686e-43	0.920332	0.61	0.607	4.8053355089372e-40	10	CHD7
SCD	7.55258120967673e-43	0.611097	0.637	0.616	1.51051624193535e-39	10	SCD
MSMO1	6.50246743864725e-42	0.502328	0.643	0.636	1.30049348772945e-38	10	MSMO1
MPZL2	3.14546584499278e-40	0.262544	0.676	0.658	6.29093168998557e-37	10	MPZL2
MAP7	2.52539028388712e-39	0.389573	0.544	0.533	5.05078056777425e-36	10	MAP7
JAM3	2.54975441471222e-39	0.785837	0.662	0.716	5.09950882942445e-36	10	JAM3
ENSGALG00000009959	1.48754412705016e-38	0.4146	0.516	0.493	2.97508825410032e-35	10	ENSGALG00000009959
ENSGALG00000017398	2.96841603857392e-38	0.300235	0.586	0.576	5.93683207714784e-35	10	ENSGALG00000017398
PALMD	3.16704623928774e-38	0.334005	0.483	0.407	6.33409247857548e-35	10	PALMD
LGMN	3.93108177404331e-38	0.352918	0.681	0.646	7.86216354808661e-35	10	LGMN
TMEM136-1	3.4679395277731e-37	0.304921	0.581	0.607	6.9358790555462e-34	10	TMEM136-1
RETREG1	5.87496394569811e-37	0.358363	0.532	0.539	1.17499278913962e-33	10	RETREG1
ENSGALG00000038579	2.00508622167947e-36	0.897872	0.594	0.643	4.01017244335894e-33	10	ENSGALG00000038579
BAMBI	1.71717486927126e-34	0.630822	0.62	0.641	3.43434973854253e-31	10	BAMBI
RORA	2.88882318552727e-34	0.734188	0.574	0.595	5.77764637105454e-31	10	RORA
CNDP2	4.0712767661414e-34	0.40572	0.628	0.633	8.14255353228281e-31	10	CNDP2
STBD1	4.50275269922442e-34	0.671511	0.561	0.604	9.00550539844883e-31	10	STBD1
KIT	5.67489428262464e-34	0.458954	0.547	0.533	1.13497885652493e-30	10	KIT
ENSGALG00000054048	8.93259366033617e-33	0.341755	0.536	0.491	1.78651873206723e-29	10	ENSGALG00000054048
PPEF1	3.66392569728653e-31	0.560255	0.587	0.681	7.32785139457306e-28	10	PPEF1
TSPAN6	4.36406804416149e-31	0.643919	0.587	0.604	8.72813608832299e-28	10	TSPAN6
RGN	2.08153897428336e-29	0.542893	0.521	0.536	4.16307794856673e-26	10	RGN
SH3YL1	2.69695924518963e-29	0.501831	0.61	0.697	5.39391849037925e-26	10	SH3YL1
CYP51A1	5.20577037657765e-29	0.476349	0.559	0.545	1.04115407531553e-25	10	CYP51A1
TMEM51	4.1593867005679e-28	0.433287	0.586	0.643	8.3187734011358e-25	10	TMEM51
AP1S3	5.68041034921935e-28	0.450673	0.576	0.628	1.13608206984387e-24	10	AP1S3
F3	2.31743017601627e-27	0.303173	0.464	0.685	4.63486035203254e-24	10	F3
CASZ1	2.69381614471585e-27	0.450184	0.576	0.607	5.38763228943171e-24	10	CASZ1
MT4	3.25139152391466e-27	0.402973	0.972	0.964	6.50278304782931e-24	10	MT4
ENSGALG00000001885	4.07846438296753e-27	0.418541	0.583	0.662	8.15692876593506e-24	10	ENSGALG00000001885
TMEM33	1.78460505083101e-25	0.457423	0.556	0.581	3.56921010166203e-22	10	TMEM33
PTGES	1.27485805296915e-23	0.268974	0.627	0.654	2.5497161059383e-20	10	PTGES
ENSGALG00000005599	1.07668365462889e-22	0.457508	0.594	0.651	2.15336730925778e-19	10	ENSGALG00000005599
ENSGALG00000054721	2.07007154002349e-22	0.463946	0.509	0.483	4.14014308004698e-19	10	ENSGALG00000054721
CSRP2	3.43905962647906e-22	0.349335	0.513	0.439	6.87811925295812e-19	10	CSRP2
ID3	9.35751764323898e-22	0.323805	0.785	0.781	1.8715035286478e-18	10	ID3
ENSGALG00000002988	1.04245071241931e-21	0.666221	0.572	0.616	2.08490142483863e-18	10	ENSGALG00000002988
SLC20A2	7.21681626792903e-21	0.270752	0.569	0.561	1.44336325358581e-17	10	SLC20A2
ENSGALG00000055056	2.60709385561918e-20	0.381539	0.594	0.669	5.21418771123837e-17	10	ENSGALG00000055056
POF1B	4.1277596672688e-20	0.441379	0.514	0.552	8.2555193345376e-17	10	POF1B
ENSGALG00000000309	3.50372094791782e-18	0.334417	0.526	0.547	7.00744189583564e-15	10	ENSGALG00000000309
ENSGALG00000054492	1.37468557004417e-16	2.35794	0.892	0.887	2.74937114008834e-13	10	ENSGALG00000054492
KRT6A	6.41081834292966e-16	0.333273	0.467	0.601	1.28216366858593e-12	10	KRT6A
FMN1	3.3021582859887e-13	0.411264	0.507	0.528	6.60431657197739e-10	10	FMN1
ENSGALG00000039344	6.23365975932877e-13	0.468307	0.615	0.726	1.24673195186575e-09	10	ENSGALG00000039344
ENSGALG00000047717	1.6684759194516e-12	0.75681	0.525	0.544	3.3369518389032e-09	10	ENSGALG00000047717
RASGEF1A	1.5749737792075e-10	0.430711	0.53	0.623	3.149947558415e-07	10	RASGEF1A
MT3	3.91070334492111e-10	0.34766	0.821	0.784	7.82140668984223e-07	10	MT3
EPHA1	1.16957567290315e-09	0.738915	0.569	0.689	2.3391513458063e-06	10	EPHA1
TSPAN1	2.92514502046513e-08	0.91147	0.629	0.714	5.85029004093025e-05	10	TSPAN1
BAIAP2	7.55957300425307e-07	0.290157	0.452	0.644	0.00151191	10	BAIAP2
FADS6	1.57437496428426e-06	0.286477	0.398	0.531	0.00314875	10	FADS6
FAM129A	2.45929108958829e-06	0.437191	0.459	0.506	0.00491858	10	FAM129A
ENSGALG00000051984	1.74920156149026e-05	0.407579	0.482	0.529	0.034984	10	ENSGALG00000051984
ENSGALG00000051025	7.4475226437952e-05	0.333827	0.398	0.423	0.14895	10	ENSGALG00000051025
FDFT1	0.000149377	0.372534	0.49	0.576	0.298754	10	FDFT1
KRTAP10-4	0.000188178	2.72656	0.714	0.793	0.376355	10	KRTAP10-4
TEKT5	0.000190962	0.256569	0.317	0.322	0.381924	10	TEKT5
ENSGALG00000035131	0.000902457	0.630963	0.628	0.708	1	10	ENSGALG00000035131
HES4	0.00325368	0.848241	0.572	0.701	1	10	HES4
ENSGALG00000039876	0	4.13838	0.905	0.88	0	11	ENSGALG00000039876
EDQM3	0	3.82787	0.998	0.993	0	11	EDQM3
FABP5	0	3.73855	0.927	0.915	0	11	FABP5
ENSGALG00000041858	0	3.2541	0.9	0.809	0	11	ENSGALG00000041858
CKB1	0	3.17283	0.884	0.833	0	11	CKB
ENSGALG000000539801	0	3.00725	0.953	0.869	0	11	ENSGALG00000053980
ENSGALG00000041442	0	2.90077	0.787	0.736	0	11	ENSGALG00000041442
ENSGALG000000402601	0	2.18364	0.949	0.896	0	11	ENSGALG00000040260
DBI1	0	2.03082	0.874	0.8	0	11	DBI
GSTO2	1.49177347339011e-290	3.26091	0.763	0.699	2.98354694678023e-287	11	GSTO2
ENSGALG00000033381	2.7688274418517e-265	1.96993	0.674	0.521	5.5376548837034e-262	11	ENSGALG00000033381
ENSGALG000000393441	1.51817414658745e-255	2.52565	0.731	0.723	3.0363482931749e-252	11	ENSGALG00000039344
PHLDA21	1.35304002182426e-240	1.31852	0.881	0.821	2.70608004364852e-237	11	PHLDA2
ENSGALG000000340541	3.95632770625929e-224	1.27278	0.885	0.883	7.91265541251859e-221	11	ENSGALG00000034054
ENSGALG000000209991	1.4614377563103e-217	1.71758	0.807	0.814	2.9228755126206e-214	11	ENSGALG00000020999
PPDPF1	7.57619911732858e-208	1.99574	0.814	0.846	1.51523982346572e-204	11	PPDPF
ANXA1	4.47954863787751e-204	1.79107	0.756	0.658	8.95909727575501e-201	11	ANXA1
LDHA1	1.98138181226852e-197	1.41443	0.789	0.695	3.96276362453704e-194	11	LDHA
ENSGALG00000029799	6.56088430454032e-197	2.13613	0.601	0.547	1.31217686090806e-193	11	ENSGALG00000029799
ELOVL4	6.89121714199735e-188	0.397788	0.185	0.653	1.37824342839947e-184	11	ELOVL4
ENSGALG00000049318	1.82416505136012e-185	1.99834	0.643	0.648	3.64833010272023e-182	11	ENSGALG00000049318
SERPINB51	3.2003833352352e-172	1.5223	0.753	0.742	6.40076667047041e-169	11	SERPINB5
ID31	2.14764871638709e-166	1.2928	0.81	0.78	4.29529743277417e-163	11	ID3
TXN1	1.68750863015828e-160	1.04835	0.975	0.975	3.37501726031655e-157	11	TXN
CSTA1	6.29392922899077e-155	1.78811	0.732	0.775	1.25878584579815e-151	11	CSTA
ENSGALG000000385791	7.28092099071281e-154	1.86382	0.644	0.642	1.45618419814256e-150	11	ENSGALG00000038579
AVR2	1.03866403188235e-150	1.21705	0.277	0.707	2.07732806376470e-147	11	AVR2
ENSGALG00000026655	6.90885359307202e-149	0.269985	0.236	0.634	1.3817707186144e-145	11	ENSGALG00000026655
ENSGALG000000342041	1.38493973364457e-146	0.657896	0.967	0.973	2.76987946728913e-143	11	ENSGALG00000034204
TUBB4B1	1.93070456340252e-129	0.892095	0.872	0.91	3.86140912680504e-126	11	TUBB4B
ENSGALG000000351311	2.53567898462155e-127	0.256007	0.351	0.715	5.0713579692431e-124	11	ENSGALG00000035131
LGALS31	1.48033916677472e-126	0.273729	0.247	0.677	2.96067833354944e-123	11	LGALS3
ENSGALG00000054471	2.90390743478585e-122	0.448414	0.13	0.518	5.8078148695717e-119	11	ENSGALG00000054471
KRT17	3.43662581610303e-120	1.38064	0.591	0.497	6.87325163220606e-117	11	KRT17
KRTAP10-41	1.07213852565839e-119	1.10234	0.453	0.8	2.14427705131678e-116	11	KRTAP10-4
SPINK6	3.5067342045063e-117	2.68329	0.689	0.773	7.01346840901261e-114	11	SPINK6
ENSGALG00000007526	5.84819161808181e-113	2.09385	0.567	0.608	1.16963832361636e-109	11	ENSGALG00000007526
ENSGALG00000043660	2.73693093177498e-110	1.67102	0.282	0.667	5.47386186354996e-107	11	ENSGALG00000043660
TMSB15B	5.40776261583602e-110	1.19649	0.692	0.637	1.0815525231672e-106	11	TMSB15B
ABCA121	1.38212324049103e-104	0.265537	0.237	0.615	2.76424648098206e-101	11	ABCA12
ENSGALG00000024136	1.85693798743401e-104	0.835515	0.331	0.747	3.71387597486802e-101	11	ENSGALG00000024136
AHCY1	5.07965678558006e-102	1.38694	0.634	0.637	1.01593135711601e-98	11	AHCY
MIF	6.67812091886906e-90	0.813862	0.532	0.533	1.33562418377381e-86	11	MIF
ENSGALG00000011687	5.26367276134063e-89	1.5657	0.718	0.701	1.05273455226813e-85	11	ENSGALG00000011687
MID1IP11	2.1001517630355e-87	1.13239	0.702	0.703	4.20030352607099e-84	11	MID1IP1
RPL22L1	1.27640747354766e-80	0.872977	0.745	0.751	2.55281494709532e-77	11	RPL22L1
CHAC1	2.66665515533651e-80	0.289435	0.249	0.605	5.33331031067302e-77	11	CHAC1
ENSGALG00000050650	3.92903912112217e-79	0.404551	0.239	0.608	7.85807824224434e-76	11	ENSGALG00000050650
DDX51	1.7703881424028e-78	1.05244	0.567	0.578	3.54077628480561e-75	11	DDX51
CA22	4.60692843288891e-74	0.824192	0.791	0.758	9.21385686577781e-71	11	CA2
CALML31	1.47337008569593e-70	0.92006	0.669	0.663	2.94674017139186e-67	11	CALML3
ENSGALG00000055004	8.75858425168283e-70	1.05597	0.257	0.631	1.75171685033657e-66	11	ENSGALG00000055004
GSTA4	2.52543392075664e-69	0.94144	0.465	0.463	5.05086784151328e-66	11	GSTA4
NTM	1.30474272097009e-68	0.532404	0.37	0.355	2.60948544194018e-65	11	NTM
TUBA1B	3.50274455158872e-68	0.712801	0.716	0.722	7.00548910317743e-65	11	TUBA1B
ENSGALG000000363101	1.53156864095417e-62	1.05319	0.564	0.64	3.06313728190834e-59	11	ENSGALG00000036310
SFN1	2.09965688681224e-61	1.16243	0.543	0.594	4.19931377362448e-58	11	SFN
CD91	2.85498170501672e-61	0.250355	0.307	0.636	5.70996341003345e-58	11	CD9
GADD45A1	1.55130358599318e-56	1.18255	0.651	0.741	3.10260717198635e-53	11	GADD45A
TAF1B1	1.17667586000702e-54	0.401871	0.287	0.638	2.35335172001404e-51	11	TAF1B
ENSGALG000000290021	2.93555874640405e-53	0.301337	0.453	0.797	5.8711174928081e-50	11	ENSGALG00000029002
DHDH1	5.31646179153729e-52	0.294084	0.351	0.68	1.06329235830746e-48	11	DHDH
SERPINB11	7.3171464644812e-52	0.301229	0.286	0.641	1.46342929289624e-48	11	SERPINB11
SOX211	1.23011082289284e-51	0.803039	0.441	0.453	2.46022164578568e-48	11	SOX21
KRT23	2.6471355762443e-50	0.351094	0.357	0.669	5.2942711524886e-47	11	KRT23
HES41	3.66351877867186e-49	0.319598	0.397	0.706	7.32703755734371e-46	11	HES4
ENSGALG000000540481	4.34343945998009e-47	0.530822	0.458	0.493	8.68687891996018e-44	11	ENSGALG00000054048
ENSGALG000000047471	7.11269985585761e-47	0.570447	0.448	0.754	1.42253997117152e-43	11	ENSGALG00000004747
ENSGALG000000483731	1.25497940550487e-45	1.59433	0.584	0.735	2.50995881100975e-42	11	ENSGALG00000048373
ENSGALG00000027083	2.65366393312284e-44	0.295689	0.247	0.57	5.30732786624569e-41	11	ENSGALG00000027083
SPINK5	5.28142140260228e-44	0.822316	0.24	0.567	1.05628428052046e-40	11	SPINK5
HSD17B71	1.87147257289883e-41	0.271091	0.411	0.696	3.74294514579766e-38	11	HSD17B7
TSPAN11	7.53014039195943e-39	0.819553	0.387	0.72	1.50602807839189e-35	11	TSPAN1
ENSGALG000000359251	2.94650265391787e-38	2.0137	0.599	0.742	5.89300530783573e-35	11	ENSGALG00000035925
PPL1	4.28772114793888e-38	0.474562	0.242	0.555	8.57544229587776e-35	11	PPL
GJA1	1.19250019983469e-37	0.765429	0.944	0.962	2.38500039966937e-34	11	GJA1
ENSGALG00000050187	2.611580403162e-37	2.23354	0.396	0.711	5.22316080632401e-34	11	ENSGALG00000050187
ENSGALG000000504001	1.79004529306725e-35	0.378063	0.32	0.65	3.58009058613449e-32	11	ENSGALG00000050400
GRTP11	8.53118588208653e-35	0.477976	0.336	0.662	1.70623717641731e-31	11	GRTP1
ENSGALG000000446321	2.42598789852693e-34	1.17553	0.481	0.591	4.85197579705386e-31	11	ENSGALG00000044632
ENSGALG000000173981	6.30907556395003e-33	0.313443	0.278	0.583	1.26181511279001e-29	11	ENSGALG00000017398
HOPX	7.29665695696377e-33	0.974858	0.42	0.499	1.45933139139275e-29	11	HOPX
CENPX	4.77754471621873e-32	0.917329	0.463	0.527	9.55508943243747e-29	11	CENPX
ENSGALG000000304051	6.42147539339503e-32	1.07943	0.682	0.824	1.28429507867901e-28	11	ENSGALG00000030405
AK11	6.78987118936344e-32	0.325125	0.295	0.579	1.35797423787269e-28	11	AK1
RGN1	1.31493880408841e-31	0.394028	0.425	0.538	2.62987760817681e-28	11	RGN
ENSGALG000000088341	4.99827913633847e-30	0.442533	0.408	0.714	9.99655827267694e-27	11	ENSGALG00000008834
JUP1	2.48299254241689e-28	0.927311	0.611	0.71	4.96598508483379e-25	11	JUP
SERPINB10	2.70287354733191e-28	0.376293	0.349	0.437	5.40574709466381e-25	11	SERPINB10
FDFT11	8.80721959979727e-27	0.272585	0.287	0.581	1.76144391995945e-23	11	FDFT1
BTC1	4.11388756433065e-25	0.356868	0.306	0.605	8.22777512866129e-22	11	BTC
BAIAP21	4.03442206796185e-24	0.325112	0.349	0.647	8.0688441359237e-21	11	BAIAP2
ENSGALG00000052786	1.29563420840537e-23	0.848993	0.329	0.637	2.59126841681073e-20	11	ENSGALG00000052786
TBCA1	1.48638751606445e-23	0.458292	0.723	0.777	2.9727750321289e-20	11	TBCA
ENSGALG00000052026	2.60290815844423e-23	0.601788	0.321	0.61	5.20581631688846e-20	11	ENSGALG00000052026
ARHGAP22	7.57730823903972e-23	0.52807	0.322	0.628	1.51546164780794e-19	11	ARHGAP22
GKN2	1.4784343227499e-22	0.720936	0.355	0.683	2.95686864549981e-19	11	GKN2
ENSGALG00000054636	3.85944858633639e-22	0.363075	0.324	0.624	7.71889717267278e-19	11	ENSGALG00000054636
SH3YL11	4.00561995677299e-22	1.08762	0.511	0.7	8.01123991354599e-19	11	SH3YL1
ENSGALG00000034349	9.11178147624288e-21	0.271495	0.254	0.533	1.82235629524858e-17	11	ENSGALG00000034349
ALDOB	1.41767790262477e-19	0.672644	0.308	0.584	2.83535580524953e-16	11	ALDOB
ENSGALG00000052980	3.27687413591143e-19	0.927388	0.453	0.597	6.55374827182285e-16	11	ENSGALG00000052980
EGR2	3.69984832083978e-19	0.338977	0.446	0.561	7.39969664167956e-16	11	EGR2
GJB6	4.37621599236112e-19	0.308903	0.32	0.579	8.75243198472225e-16	11	GJB6
CG-1B	5.83167693756487e-19	0.708444	0.784	0.844	1.16633538751297e-15	11	CG-1B
ENSGALG00000050749	5.05084445621729e-18	0.815449	0.364	0.66	1.01016889124346e-14	11	ENSGALG00000050749
PTPRZ1	6.77482773954168e-18	0.839201	0.388	0.499	1.35496554790834e-14	11	PTPRZ1
BAALC	1.42835847599585e-17	0.39078	0.356	0.485	2.85671695199169e-14	11	BAALC
DUSP11	6.78481614792444e-17	0.734956	0.662	0.78	1.35696322958489e-13	11	DUSP1
ENSGALG000000476721	1.51306353927759e-16	0.61301	0.626	0.861	3.02612707855518e-13	11	ENSGALG00000047672
TOM1L11	1.59400836816822e-16	0.393029	0.262	0.511	3.18801673633643e-13	11	TOM1L1
ELOVL71	1.85299676993904e-16	0.679461	0.43	0.715	3.70599353987808e-13	11	ELOVL7
PRDX61	2.48546845173114e-16	0.578602	0.536	0.627	4.97093690346228e-13	11	PRDX6
ENSGALG000000544921	1.06102050878298e-15	0.836236	0.679	0.893	2.12204101756596e-12	11	ENSGALG00000054492
IRF6	1.25684949349092e-15	0.677973	0.481	0.573	2.51369898698184e-12	11	IRF6
BAMBI1	3.50343924259932e-15	0.586347	0.384	0.647	7.00687848519864e-12	11	BAMBI
SMAGP1	4.78166207330675e-15	0.714814	0.431	0.743	9.56332414661350e-12	11	SMAGP
PGRMC11	3.39183681042093e-14	0.376957	0.363	0.616	6.78367362084186e-11	11	PGRMC1
PLCD1	4.16052439431357e-14	0.393377	0.385	0.652	8.32104878862714e-11	11	PLCD1
ENSGALG00000042032	2.21318545474852e-13	0.497198	0.346	0.421	4.42637090949703e-10	11	ENSGALG00000042032
ELOVL11	3.29111094752542e-13	0.298015	0.47	0.711	6.58222189505085e-10	11	ELOVL1
ID11	6.79979384104484e-13	0.295994	0.549	0.774	1.35995876820897e-09	11	ID1
DSP1	1.43359912278192e-12	0.591479	0.63	0.72	2.86719824556383e-09	11	DSP
GATA3	1.77624163121261e-12	0.931057	0.539	0.7	3.55248326242521e-09	11	GATA3
DOCK9	4.38925626660504e-12	0.640924	0.393	0.506	8.77851253321008e-09	11	DOCK9
EPCAM	7.44607143014166e-12	1.16629	0.54	0.678	1.48921428602833e-08	11	EPCAM
S100A1	9.29540419197419e-12	0.845277	0.376	0.501	1.85908083839484e-08	11	S100A1
FAM241A1	9.41282292768672e-12	0.287539	0.329	0.59	1.88256458553734e-08	11	FAM241A
GLTP1	2.79526518007282e-11	0.626737	0.408	0.55	5.59053036014564e-08	11	GLTP
PSPH	5.27623910376849e-10	0.516806	0.419	0.573	1.0552478207537e-06	11	PSPH
DLX31	7.97919691307639e-10	0.260135	0.351	0.615	1.59583938261528e-06	11	DLX3
PERP11	8.08669791970155e-10	0.341254	0.508	0.742	1.61733958394031e-06	11	PERP1
ENSGALG00000054783	1.20963957688666e-09	0.288455	0.389	0.619	2.41927915377331e-06	11	ENSGALG00000054783
ENSGALG00000006608	1.24381461090662e-09	1.41679	0.471	0.674	2.48762922181324e-06	11	ENSGALG00000006608
SLC40A1	1.49052850900176e-09	1.48096	0.398	0.663	2.98105701800351e-06	11	SLC40A1
ENSGALG00000039585	3.44696498839651e-09	1.49823	0.461	0.732	6.89392997679301e-06	11	ENSGALG00000039585
STX71	9.65189397915683e-09	0.602638	0.493	0.651	1.93037879583136e-05	11	STX7
ENSGALG00000048184	7.67975420916568e-08	0.418243	0.291	0.427	0.000153595	11	ENSGALG00000048184
TSPAN61	1.0125313805614e-07	0.67793	0.471	0.607	0.000202506	11	TSPAN6
RGS3	1.01491089481587e-07	0.485175	0.313	0.564	0.000202982	11	RGS3
MOSPD21	8.47768225740691e-07	0.612461	0.463	0.598	0.00169554	11	MOSPD2
SCEL1	9.5451127928465e-07	0.509183	0.393	0.659	0.00190902	11	SCEL
TXNRD3	1.47589012548785e-06	0.302701	0.338	0.575	0.00295178	11	TXNRD3
ZNF7501	1.8460551631964e-06	0.792934	0.374	0.537	0.00369211	11	ZNF750
CNDP21	2.23537149804211e-06	0.854022	0.495	0.637	0.00447074	11	CNDP2
PERP21	2.45604414557807e-06	0.458378	0.418	0.649	0.00491209	11	PERP2
NEU2	2.57648033539634e-06	0.353673	0.399	0.582	0.00515296	11	NEU2
EZR1	2.86683806992242e-06	1.20067	0.52	0.706	0.00573368	11	EZR
RCAN11	2.93524430656024e-06	0.268401	0.398	0.633	0.00587049	11	RCAN1
CD241	3.42584456443899e-06	0.286463	0.267	0.487	0.00685169	11	CD24
JAM31	3.98614236505908e-06	0.540264	0.496	0.72	0.00797228	11	JAM3
RUNX3	1.06854711657793e-05	0.601635	0.436	0.561	0.0213709	11	RUNX3
DLX51	1.43016173090867e-05	0.787429	0.488	0.649	0.0286032	11	DLX5
CPM	7.32167413328688e-05	0.498886	0.399	0.656	0.146433	11	CPM
BHLHE401	0.000104804	0.662939	0.567	0.736	0.209609	11	BHLHE40
ENSGALG00000001091	0.000136515	0.299979	0.235	0.437	0.273031	11	ENSGALG00000001091
ENSGALG000000427591	0.000145144	0.387486	0.409	0.582	0.290289	11	ENSGALG00000042759
GM2A1	0.000176157	0.464663	0.615	0.834	0.352313	11	GM2A
C1orf211	0.000403741	0.730361	0.446	0.685	0.807483	11	C1orf21
ENSGALG00000048488	0.000431509	0.518115	0.502	0.71	0.863017	11	ENSGALG00000048488
REEP6	0.000557503	0.609418	0.369	0.607	1	11	REEP6
AP1S31	0.000648051	0.483038	0.418	0.632	1	11	AP1S3
ENSGALG000000378021	0.00129003	0.504347	0.394	0.648	1	11	ENSGALG00000037802
ENSGALG00000051623	0.00132464	3.03476	0.445	0.707	1	11	ENSGALG00000051623
LY6E1	0.00175181	0.373513	0.547	0.678	1	11	LY6E
VSNL1	0.00272491	0.383916	0.265	0.458	1	11	VSNL1
FDPS1	0.00350473	0.676131	0.404	0.565	1	11	FDPS
GLIPR2	0.0040943	0.257071	0.388	0.549	1	11	GLIPR2
PTGES1	0.00448192	0.670616	0.405	0.659	1	11	PTGES
PALMD1	0.00468031	0.375603	0.263	0.412	1	11	PALMD
STBD11	0.00487837	0.609989	0.406	0.608	1	11	STBD1
PLK2	0.00592118	0.379053	0.242	0.437	1	11	PLK2
MT41	7.33346495130022e-145	1.35723	0.959	0.965	1.46669299026004e-141	12	MT4
CSRP21	5.07805448007122e-124	1.13712	0.561	0.438	1.01561089601424e-120	12	CSRP2
CALML32	3.58549600207152e-114	1.15986	0.744	0.662	7.17099200414305e-111	12	CALML3
KRT5	4.4623640409917e-114	1.30204	0.76	0.749	8.92472808198339e-111	12	KRT5
KRT14	2.96662344532607e-111	1.26079	0.826	0.771	5.93324689065214e-108	12	KRT14
GSTA41	7.19207924142111e-98	0.867595	0.542	0.461	1.43841584828422e-94	12	GSTA4
AKR1D1	1.26487190746338e-72	1.19732	0.504	0.432	2.52974381492677e-69	12	AKR1D1
MT31	1.07422523006956e-65	1.38536	0.802	0.784	2.14845046013913e-62	12	MT3
LPCAT31	3.96279915551076e-64	0.256517	0.373	0.663	7.92559831102153e-61	12	LPCAT3
RHOBTB2	1.08270133474961e-61	0.267397	0.293	0.609	2.16540266949922e-58	12	RHOBTB2
KRT171	1.4995303657818e-60	0.994193	0.551	0.498	2.9990607315636e-57	12	KRT17
ENSGALG000000290022	8.70748057808413e-60	0.290144	0.526	0.795	1.74149611561683e-56	12	ENSGALG00000029002
EHF	1.90776084400022e-56	0.691367	0.483	0.507	3.81552168800044e-53	12	EHF
MAP71	2.97921284929102e-56	0.263472	0.229	0.541	5.95842569858204e-53	12	MAP7
CDK2AP1	5.7255848121065e-48	0.607445	0.592	0.587	1.1451169624213e-44	12	CDK2AP1
SOX212	9.83210560656586e-48	0.586863	0.462	0.453	1.96642112131317e-44	12	SOX21
MAT1A	4.02260787651181e-46	0.356067	0.261	0.556	8.04521575302362e-43	12	MAT1A
MPZL21	2.87319437557208e-44	0.277496	0.366	0.665	5.74638875114415e-41	12	MPZL2
STMN1	2.48283863318377e-43	0.862524	0.596	0.556	4.96567726636754e-40	12	STMN1
PMAIP1	1.11434851860102e-40	0.302228	0.435	0.44	2.22869703720203e-37	12	PMAIP1
IRF61	6.47903049349945e-40	0.930081	0.553	0.571	1.29580609869989e-36	12	IRF6
DLX32	3.34801051810298e-38	0.367677	0.337	0.615	6.69602103620595e-35	12	DLX3
AHCY2	6.53601333277238e-38	0.93947	0.595	0.637	1.30720266655448e-34	12	AHCY
CENPJ	2.00469937949239e-36	0.250001	0.261	0.523	4.00939875898479e-33	12	CENPJ
CD242	8.88334992149878e-36	0.476287	0.47	0.482	1.77666998429976e-32	12	CD24
ENSGALG00000030902	3.07871173191539e-33	0.262095	0.409	0.417	6.15742346383079e-30	12	ENSGALG00000030902
MRPS6	4.91375553327154e-32	0.41634	0.53	0.53	9.82751106654308e-29	12	MRPS6
MIF1	7.46533273966915e-29	0.307512	0.501	0.534	1.49306654793383e-25	12	MIF
SLC7A5	5.25703240301937e-28	0.413837	0.484	0.504	1.05140648060387e-24	12	SLC7A5
TCF71	1.55402902451623e-25	0.927087	0.578	0.668	3.10805804903247e-22	12	TCF7
DUT	3.36368445844691e-25	0.427834	0.427	0.453	6.72736891689382e-22	12	DUT
ENSGALG00000023936	3.83195187540192e-25	1.11671	0.519	0.569	7.66390375080384e-22	12	ENSGALG00000023936
PKP41	1.04642648953416e-24	0.504	0.507	0.563	2.09285297906832e-21	12	PKP4
ASS1	3.40388040667581e-24	0.461025	0.525	0.579	6.80776081335163e-21	12	ASS1
GJA11	1.87233644327435e-23	0.298706	0.934	0.962	3.7446728865487e-20	12	GJA1
KRT6A1	2.5730153810937e-23	1.13192	0.567	0.598	5.1460307621874e-20	12	KRT6A
SCEL2	4.39979702472383e-23	0.257435	0.425	0.658	8.79959404944767e-20	12	SCEL
ID32	5.42463742427666e-23	0.751651	0.751	0.782	1.08492748485533e-19	12	ID3
REEP61	1.28572904753594e-22	0.378634	0.352	0.607	2.57145809507188e-19	12	REEP6
GATA31	9.85752416833007e-22	0.312654	0.46	0.702	1.97150483366601e-18	12	GATA3
BAG21	2.66581432495599e-21	0.303906	0.483	0.722	5.33162864991198e-18	12	BAG2
FGFBP2	4.01542039224506e-21	0.313636	0.251	0.465	8.03084078449013e-18	12	FGFBP2
CDH11	4.3185317922778e-20	0.619935	0.436	0.685	8.6370635845556e-17	12	CDH1
CKB2	1.15207096343716e-19	0.740543	0.635	0.839	2.30414192687432e-16	12	CKB
JUP2	3.57510521598714e-19	0.369372	0.481	0.713	7.15021043197428e-16	12	JUP
ATIC	1.90881187538056e-17	0.714583	0.54	0.584	3.81762375076111e-14	12	ATIC
ENSGALG000000209992	1.93404811513806e-17	0.453155	0.596	0.819	3.86809623027612e-14	12	ENSGALG00000020999
WNT6	2.85839843725427e-17	0.622296	0.401	0.455	5.71679687450853e-14	12	WNT6
COMT	5.12773210039309e-17	0.27261	0.295	0.522	1.02554642007862e-13	12	COMT
RASSF91	1.29991606386401e-16	0.451219	0.468	0.544	2.59983212772802e-13	12	RASSF9
ENSGALG000000400501	1.39731115628454e-15	0.300349	0.488	0.719	2.79462231256908e-12	12	ENSGALG00000040050
ENSGALG000000067231	3.35095306503446e-15	0.266134	0.457	0.498	6.70190613006893e-12	12	ENSGALG00000006723
SLC1A4	4.14432893576373e-15	0.542276	0.354	0.563	8.28865787152746e-12	12	SLC1A4
BAMBI2	9.7635876635548e-15	0.363688	0.426	0.646	1.95271753271096e-11	12	BAMBI
TP63	1.15755108029577e-14	0.704207	0.465	0.549	2.31510216059155e-11	12	TP63
PHLDA22	5.47596609998664e-14	0.341733	0.776	0.823	1.09519321999733e-10	12	PHLDA2
DSP2	1.59251841399597e-12	0.713557	0.672	0.719	3.18503682799194e-09	12	DSP
HES42	3.46639247429235e-12	0.376208	0.491	0.703	6.9327849485847e-09	12	HES4
TNFRSF6B	6.42718031988764e-12	0.574836	0.569	0.599	1.28543606397753e-08	12	TNFRSF6B
PPDPF2	1.36797917419169e-11	0.385374	0.643	0.85	2.73595834838337e-08	12	PPDPF
ENSGALG000000402602	6.98296749712298e-11	0.576174	0.803	0.9	1.3965934994246e-07	12	ENSGALG00000040260
NRIP1	7.50551204378747e-11	0.40122	0.507	0.584	1.50110240875749e-07	12	NRIP1
TXNRD31	8.33449567219698e-11	0.462814	0.369	0.574	1.66689913443939e-07	12	TXNRD3
ELOVL72	1.28047737502883e-10	0.293039	0.504	0.714	2.56095475005766e-07	12	ELOVL7
EPCAM1	1.67617039687746e-09	0.495767	0.457	0.68	3.35234079375493e-06	12	EPCAM
PTPRZ11	2.94494604018145e-09	0.355187	0.287	0.501	5.8898920803629e-06	12	PTPRZ1
DBI2	3.56508577042719e-09	0.558536	0.721	0.804	7.13017154085439e-06	12	DBI
LDHA2	4.13373313295334e-09	0.528987	0.637	0.699	8.26746626590667e-06	12	LDHA
ENSGALG000000519841	6.54320655721209e-09	0.638088	0.443	0.53	1.30864131144242e-05	12	ENSGALG00000051984
DGUOK	8.75673834066006e-09	0.348105	0.273	0.476	1.75134766813201e-05	12	DGUOK
PERP12	9.34964784686485e-09	0.319727	0.534	0.741	1.86992956937297e-05	12	PERP1
ARL4C	1.36853764360538e-08	0.269684	0.369	0.457	2.73707528721075e-05	12	ARL4C
GM2A2	3.81321890830406e-08	0.492184	0.663	0.832	7.62643781660813e-05	12	GM2A
HMGB2	6.48615352075065e-08	0.398946	0.426	0.497	0.000129723	12	HMGB2
CYP51A11	6.99872482747309e-08	0.307257	0.344	0.551	0.000139974	12	CYP51A1
ENSGALG000000003091	9.26347665842074e-08	0.448318	0.339	0.551	0.00018527	12	ENSGALG00000000309
NET11	1.17704874071804e-07	0.802521	0.569	0.652	0.00023541	12	NET1
TFAP2A	3.1300668491211e-07	0.408895	0.465	0.585	0.000626013	12	TFAP2A
COL17A1	5.45666853922743e-07	0.431984	0.284	0.49	0.00109133	12	COL17A1
AGRN	7.82187975205836e-07	0.266779	0.291	0.471	0.00156438	12	AGRN
ENSGALG000000151401	8.87405116939883e-07	0.462117	0.39	0.486	0.00177481	12	ENSGALG00000015140
CA91	1.11772272782961e-06	0.323061	0.31	0.505	0.00223545	12	CA9
DLX52	1.38321580458418e-06	0.528816	0.45	0.649	0.00276643	12	DLX5
EGFR	1.73763757323522e-06	0.842941	0.491	0.598	0.00347528	12	EGFR
BHLHE402	2.52288800696867e-06	0.601682	0.615	0.734	0.00504578	12	BHLHE40
FTL	3.98438116988684e-06	0.447697	0.417	0.512	0.00796876	12	FTL
CENPX1	4.17454140179438e-06	0.431351	0.456	0.527	0.00834908	12	CENPX
TRIM291	1.09974650055971e-05	0.444481	0.53	0.709	0.0219949	12	TRIM29
FDPS2	2.14652540303763e-05	0.444501	0.468	0.564	0.0429305	12	FDPS
ENSGALG000000477171	3.64468045663393e-05	0.310688	0.354	0.549	0.0728936	12	ENSGALG00000047717
ENSGALG000000484881	8.18238236219214e-05	0.283285	0.569	0.708	0.163648	12	ENSGALG00000048488
SERPINB52	0.000132859	0.713542	0.618	0.746	0.265717	12	SERPINB5
TUBA1B1	0.00027077	0.519981	0.614	0.724	0.54154	12	TUBA1B
SLC6A15	0.000274851	0.427305	0.337	0.449	0.549702	12	SLC6A15
ATF3	0.000691427	0.388112	0.484	0.559	1	12	ATF3
ENSGALG000000029881	0.00079158	0.605895	0.459	0.619	1	12	ENSGALG00000002988
PALMD2	0.00139788	0.251465	0.3	0.411	1	12	PALMD
ENSGALG000000504002	0.00298875	0.279082	0.435	0.647	1	12	ENSGALG00000050400
ST8SIA5	0.00624123	0.310008	0.279	0.379	1	12	ST8SIA5
GJA12	0	2.16681	0.998	0.96	0	13	GJA1
EPCAM2	0	2.05813	0.971	0.667	0	13	EPCAM
DSP3	0	1.94113	0.978	0.711	0	13	DSP
CLDN1	0	1.71449	0.924	0.67	0	13	CLDN1
ESRP21	0	1.67186	0.958	0.608	0	13	ESRP2
KRT172	0	1.49928	0.845	0.491	0	13	KRT17
ENSGALG000000047472	0	1.48996	0.941	0.742	0	13	ENSGALG00000004747
ENSGALG000000539802	0	1.47546	0.99	0.869	0	13	ENSGALG00000053980
CDH12	0	1.44087	0.956	0.673	0	13	CDH1
ENSGALG000000151402	0	1.36142	0.859	0.475	0	13	ENSGALG00000015140
ELOVL73	0	1.35156	0.921	0.703	0	13	ELOVL7
EGFR1	0	1.33595	0.877	0.589	0	13	EGFR
GM2A3	0	1.31789	0.98	0.825	0	13	GM2A
PERP13	0	1.27625	0.951	0.731	0	13	PERP1
SOX213	0	1.15779	0.837	0.444	0	13	SOX21
CTSD1	0	1.14941	0.981	0.637	0	13	CTSD
ENSGALG000000290023	0	1.14917	0.962	0.784	0	13	ENSGALG00000029002
ENSGALG000000385792	0	1.11052	0.879	0.636	0	13	ENSGALG00000038579
GATA32	0	1.0993	0.959	0.69	0	13	GATA3
ENSGALG000000173982	0	1.07794	0.842	0.569	0	13	ENSGALG00000017398
CALML33	0	1.04428	0.948	0.657	0	13	CALML3
PTPRF	0	1.04376	0.794	0.446	0	13	PTPRF
IRF62	0	1.03635	0.903	0.562	0	13	IRF6
SERPINB53	0	1.02935	0.951	0.738	0	13	SERPINB5
ENSGALG000000519842	0	1.01553	0.83	0.521	0	13	ENSGALG00000051984
TMX3	0	0.960106	0.873	0.632	0	13	TMX3
JUP3	0	0.950158	0.953	0.701	0	13	JUP
EZR2	0	0.941999	0.919	0.696	0	13	EZR
TCF72	0	0.931022	0.894	0.66	0	13	TCF7
DLX53	0	0.896112	0.885	0.639	0	13	DLX5
TRIM292	0	0.85357	0.919	0.7	0	13	TRIM29
ZNF7502	0	0.847043	0.803	0.526	0	13	ZNF750
ENSGALG000000003092	0	0.831506	0.824	0.54	0	13	ENSGALG00000000309
ENSGALG00000015701	0	0.777547	0.813	0.416	0	13	ENSGALG00000015701
ENSGALG000000446322	0	0.777206	0.832	0.583	0	13	ENSGALG00000044632
MSX21	0	0.770809	0.831	0.564	0	13	MSX2
TAF1B2	0	0.757266	0.838	0.625	0	13	TAF1B
EPHA11	0	0.752794	0.852	0.682	0	13	EPHA1
ENSGALG000000084691	0	0.743367	0.853	0.602	0	13	ENSGALG00000008469
PKP42	0	0.737553	0.864	0.554	0	13	PKP4
REEP62	0	0.733817	0.8	0.596	0	13	REEP6
BAIAP22	0	0.682965	0.86	0.634	0	13	BAIAP2
CASZ11	0	0.680902	0.811	0.602	0	13	CASZ1
AHCY3	0	0.671869	0.905	0.63	0	13	AHCY
PLK21	0	0.612012	0.822	0.423	0	13	PLK2
ENSGALG000000529801	0	0.571787	0.826	0.588	0	13	ENSGALG00000052980
ENSGALG000000504003	0	0.501999	0.82	0.638	0	13	ENSGALG00000050400
AIG1	0	0.499412	0.815	0.518	0	13	AIG1
STBD12	0	0.493625	0.811	0.598	0	13	STBD1
PPL2	1.49255744408163e-304	0.877908	0.799	0.542	2.98511488816325e-301	13	PPL
CYP51A12	3.35826464419199e-301	0.883228	0.834	0.539	6.71652928838399e-298	13	CYP51A1
MPZL22	1.92126238578088e-299	0.699631	0.85	0.653	3.84252477156176e-296	13	MPZL2
NET12	5.50790519695139e-298	0.887744	0.92	0.644	1.10158103939028e-294	13	NET1
SDC1	2.10628712574209e-291	0.854177	0.843	0.533	4.21257425148418e-288	13	SDC1
SMAD1	1.09708358890492e-287	0.476836	0.795	0.475	2.19416717780985e-284	13	SMAD1
ENSGALG000000340542	8.80414136940821e-281	1.75141	0.976	0.88	1.76082827388164e-277	13	ENSGALG00000034054
GPNMB1	1.29172020072023e-273	1.41589	0.855	0.658	2.58344040144045e-270	13	GPNMB
ENSGALG00000046720	8.4281390236397e-273	0.495726	0.855	0.566	1.68562780472794e-269	13	ENSGALG00000046720
ABCA122	6.06290060193802e-271	0.9633	0.818	0.601	1.2125801203876e-267	13	ABCA12
RORA1	1.27697642620156e-270	0.638927	0.802	0.589	2.55395285240312e-267	13	RORA
ENSGALG000000055991	5.62191664959389e-270	0.426094	0.788	0.647	1.12438332991878e-266	13	ENSGALG00000005599
CD44	2.63224105449921e-268	0.582903	0.898	0.578	5.26448210899842e-265	13	CD44
MIF2	1.06811572080691e-265	0.261219	0.82	0.527	2.13623144161382e-262	13	MIF
MAP72	1.74920064143399e-265	0.919143	0.764	0.528	3.49840128286799e-262	13	MAP7
SMAD6	1.7019210994073e-261	0.392782	0.894	0.62	3.4038421988146e-258	13	SMAD6
BHLHE403	2.69227853426281e-260	0.85463	0.928	0.727	5.38455706852563e-257	13	BHLHE40
CHD71	1.38525516904164e-259	0.798154	0.837	0.601	2.77051033808327e-256	13	CHD7
CD243	8.61498940347368e-259	0.605156	0.784	0.475	1.72299788069474e-255	13	CD24
SFN2	7.4440089660021e-254	0.512934	0.806	0.587	1.48880179320042e-250	13	SFN
SCD1	5.71749631297055e-252	0.796725	0.847	0.611	1.14349926259411e-248	13	SCD
HES43	8.0855752071973e-252	0.99345	0.844	0.695	1.61711504143946e-248	13	HES4
DOCK91	2.68514685651041e-251	0.800535	0.792	0.496	5.37029371302082e-248	13	DOCK9
C1orf212	4.43415291550865e-250	0.436459	0.877	0.675	8.8683058310173e-247	13	C1orf21
LGMN1	1.0245580010019e-247	0.285253	0.925	0.641	2.0491160020038e-244	13	LGMN
PLK31	3.34689001501899e-241	0.366845	0.82	0.616	6.69378003003798e-238	13	PLK3
MAFB	2.71374672063804e-239	0.970413	0.785	0.556	5.42749344127608e-236	13	MAFB
MT42	2.55981484563705e-237	1.38797	0.998	0.964	5.11962969127411e-234	13	MT4
MSMO11	1.05989730462536e-236	0.793032	0.845	0.631	2.11979460925071e-233	13	MSMO1
RUNX31	2.71759740791851e-236	0.509533	0.847	0.551	5.43519481583703e-233	13	RUNX3
LDHA3	1.15464759559178e-235	0.679412	0.938	0.692	2.30929519118356e-232	13	LDHA
ENSGALG000000427592	1.48755921507226e-234	0.643379	0.777	0.573	2.97511843014451e-231	13	ENSGALG00000042759
INSIG11	4.46210095878941e-230	0.798203	0.79	0.47	8.92420191757882e-227	13	INSIG1
LPCAT32	8.53255787037379e-230	0.483709	0.828	0.652	1.70651157407476e-226	13	LPCAT3
ARHGEF9	1.15952730197775e-228	0.639775	0.837	0.609	2.31905460395549e-225	13	ARHGEF9
DUSP141	3.18549753741899e-228	0.335743	0.756	0.532	6.37099507483798e-225	13	DUSP14
ENSGALG00000002108	4.44906252782798e-228	0.719632	0.723	0.526	8.89812505565597e-225	13	ENSGALG00000002108
METRNL1	2.29095153092515e-227	0.656178	0.806	0.543	4.5819030618503e-224	13	METRNL
PHLDA23	8.36827634599564e-224	0.949016	0.976	0.818	1.67365526919913e-220	13	PHLDA2
ID2	1.03179079483779e-222	0.702322	0.944	0.754	2.06358158967559e-219	13	ID2
EHF1	4.31961176837646e-222	0.825228	0.722	0.502	8.63922353675291e-219	13	EHF
FGFR3	2.0591589400514e-219	0.84959	0.859	0.594	4.11831788010279e-216	13	FGFR3
SLC16A1	2.97708760961154e-219	0.783211	0.765	0.533	5.95417521922307e-216	13	SLC16A1
POF1B1	7.05035359993586e-218	0.26224	0.731	0.546	1.41007071998717e-214	13	POF1B
ID33	8.88582469341942e-217	0.888104	0.951	0.777	1.77716493868388e-213	13	ID3
PGRMC12	8.40715540043366e-214	0.467311	0.835	0.604	1.68143108008673e-210	13	PGRMC1
DBI3	1.35752110556075e-213	0.609904	0.977	0.798	2.7150422111215e-210	13	DBI
PIK3CB	1.21446200073298e-207	0.354418	0.76	0.548	2.42892400146596e-204	13	PIK3CB
ENSGALG000000477172	7.4132502621704e-207	0.651214	0.721	0.54	1.48265005243408e-203	13	ENSGALG00000047717
CLSTN1	5.72905777982398e-205	0.566041	0.764	0.521	1.1458115559648e-201	13	CLSTN1
DMD	7.46712523682695e-205	0.453892	0.767	0.546	1.49342504736539e-201	13	DMD
MOSPD22	7.71886459962602e-205	0.413078	0.808	0.589	1.5437729199252e-201	13	MOSPD2
ENSGALG000000402603	2.00177878708561e-200	0.940292	0.986	0.896	4.00355757417121e-197	13	ENSGALG00000040260
GALNT3	1.67033554327662e-199	0.553499	0.674	0.375	3.34067108655324e-196	13	GALNT3
TSPAN62	5.30272772304036e-197	1.12492	0.796	0.599	1.06054554460807e-193	13	TSPAN6
TFAP2A1	2.6354038320239e-195	0.60494	0.777	0.577	5.27080766404781e-192	13	TFAP2A
NRP1	3.42488025621014e-195	0.443749	0.747	0.486	6.84976051242028e-192	13	NRP1
RHOV1	3.8304388385852e-193	0.348279	0.642	0.325	7.6608776771704e-190	13	RHOV
CPM1	3.64151944028464e-192	0.650246	0.805	0.646	7.28303888056927e-189	13	CPM
MT32	4.60520461896634e-190	1.34905	0.908	0.782	9.21040923793269e-187	13	MT3
LGALSL	5.36005128600704e-188	0.357573	0.758	0.546	1.07201025720141e-184	13	LGALSL
SIK1	9.14879865947604e-188	0.380615	0.855	0.602	1.82975973189521e-184	13	SIK1
ENSGALG000000209993	2.74387495606918e-186	0.574749	0.933	0.811	5.48774991213837e-183	13	ENSGALG00000020999
CDK2AP11	6.45200357752457e-186	0.356449	0.846	0.581	1.29040071550491e-182	13	CDK2AP1
ENSGALG000000550561	1.86896588615402e-185	0.43661	0.783	0.664	3.73793177230803e-182	13	ENSGALG00000055056
ENSGALG000000029882	1.04433480002726e-184	0.442047	0.784	0.611	2.08866960005451e-181	13	ENSGALG00000002988
BAMBI3	8.90550251104514e-184	0.504904	0.825	0.636	1.78110050220903e-180	13	BAMBI
TMEM171	3.25432921177945e-182	0.52273	0.703	0.542	6.50865842355889e-179	13	TMEM171
GDPD2	4.92667105609079e-182	0.305476	0.688	0.489	9.85334211218157e-179	13	GDPD2
DUSP12	4.91481696132978e-181	0.624415	0.925	0.774	9.82963392265955e-178	13	DUSP1
GADD45A2	7.18148040867004e-179	0.563911	0.912	0.734	1.43629608173401e-175	13	GADD45A
NRIP11	2.98613095786463e-178	0.375743	0.815	0.576	5.97226191572925e-175	13	NRIP1
ENSGALG00000052744	5.96010344848558e-178	0.325101	0.803	0.626	1.19202068969712e-174	13	ENSGALG00000052744
DLX33	3.50158187606252e-175	0.29986	0.754	0.605	7.00316375212504e-172	13	DLX3
IFITM101	6.95928007523009e-174	0.250832	0.69	0.525	1.39185601504602e-170	13	IFITM10
PALMD3	3.48382832662571e-173	0.569977	0.674	0.402	6.96765665325142e-170	13	PALMD
COMT1	7.8252167139978e-173	0.500818	0.75	0.511	1.56504334279956e-169	13	COMT
FAM169A	1.92040234228392e-172	0.637577	0.692	0.524	3.84080468456784e-169	13	FAM169A
ENSGALG00000003149	6.63012121711001e-170	0.250598	0.689	0.473	1.326024243422e-166	13	ENSGALG00000003149
RCAN12	8.95366215787847e-167	0.254752	0.806	0.623	1.79073243157569e-163	13	RCAN1
ENSGALG000000153451	7.8509627913637e-166	0.497428	0.718	0.543	1.57019255827274e-162	13	ENSGALG00000015345
AREG1	3.27662057014389e-165	1.06461	0.739	0.59	6.55324114028778e-162	13	AREG
SEMA3C	1.6797011601709e-161	0.28502	0.64	0.294	3.3594023203418e-158	13	SEMA3C
CNDP22	1.08436502930379e-160	0.337218	0.796	0.629	2.16873005860758e-157	13	CNDP2
GLTP2	8.85660160894006e-159	0.266977	0.74	0.541	1.77132032178801e-155	13	GLTP
KRT51	9.09830204701958e-158	0.815556	0.91	0.746	1.81966040940392e-154	13	KRT5
CD92	8.14775253659646e-156	0.648109	0.77	0.624	1.62955050731929e-152	13	CD9
TXNRD32	1.60292599070703e-155	0.300286	0.763	0.564	3.20585198141405e-152	13	TXNRD3
ENSGALG000000471411	1.61392678503713e-154	0.369542	0.688	0.478	3.22785357007425e-151	13	ENSGALG00000047141
MID1IP12	6.59846985140083e-153	0.482889	0.907	0.698	1.31969397028017e-149	13	MID1IP1
SHH	6.7376953042513e-153	0.545627	0.643	0.387	1.34753906085026e-149	13	SHH
PTPRZ12	3.00036700812821e-152	1.74853	0.681	0.492	6.00073401625641e-149	13	PTPRZ1
TMEM2541	5.71317297983711e-152	0.56567	0.837	0.686	1.14263459596742e-148	13	TMEM254
ENSGALG000000067232	6.59727424696475e-151	0.296367	0.738	0.491	1.31945484939295e-147	13	ENSGALG00000006723
LPAR6	7.51732199373286e-150	0.320717	0.627	0.355	1.50346439874657e-146	13	LPAR6
EGR1	1.25882099888209e-147	0.391917	0.733	0.502	2.51764199776417e-144	13	EGR1
ID12	2.09788503487674e-147	0.559852	0.925	0.765	4.19577006975347e-144	13	ID1
TSC22D1	5.01106098034768e-144	0.59255	0.763	0.52	1.00221219606954e-140	13	TSC22D1
LY6E2	1.58411101100739e-142	0.677617	0.874	0.67	3.16822202201477e-139	13	LY6E
S1PR1	7.97921095228645e-141	0.397152	0.729	0.544	1.59584219045729e-137	13	S1PR1
CCNG2	1.65756370017046e-139	0.306719	0.8	0.566	3.31512740034091e-136	13	CCNG2
TMEM136-11	1.1825674872765e-138	0.312509	0.733	0.603	2.36513497455301e-135	13	TMEM136-1
MAT1A1	1.50678063417743e-138	0.273153	0.707	0.546	3.01356126835485e-135	13	MAT1A
AQP3	4.36907012834502e-138	0.697586	0.725	0.663	8.73814025669005e-135	13	AQP3
ENSGALG000000393442	5.52511776815143e-137	1.10151	0.839	0.721	1.10502355363029e-133	13	ENSGALG00000039344
PERP22	6.27840852839728e-134	0.577902	0.789	0.64	1.25568170567946e-130	13	PERP2
RND3	3.60203901900733e-133	0.318824	0.759	0.577	7.20407803801465e-130	13	RND3
FAT2	3.6880752665881e-133	0.268547	0.674	0.478	7.3761505331762e-130	13	FAT2
TSPAN12	1.06027535692616e-131	1.28019	0.8	0.71	2.12055071385233e-128	13	TSPAN1
SH3YL12	2.76865002407719e-128	0.456731	0.773	0.693	5.53730004815438e-125	13	SH3YL1
TP631	3.53983320121677e-127	0.611798	0.685	0.543	7.07966640243355e-124	13	TP63
SLC20A21	8.01027316983032e-127	0.553995	0.715	0.557	1.60205463396606e-123	13	SLC20A2
FDPS3	1.09950414242643e-124	0.525207	0.728	0.558	2.19900828485287e-121	13	FDPS
ENSGALG000000297991	1.09505014124939e-121	0.50252	0.734	0.544	2.19010028249878e-118	13	ENSGALG00000029799
ASS11	8.73419323191667e-121	0.281771	0.728	0.575	1.74683864638333e-117	13	ASS1
ENSGALG000000333811	3.16004891773397e-119	0.933249	0.723	0.52	6.32009783546794e-116	13	ENSGALG00000033381
JAM32	5.24676693324051e-119	0.95669	0.849	0.712	1.0493533866481e-115	13	JAM3
ENSGALG000000493181	4.17758910339061e-118	0.678579	0.785	0.644	8.35517820678123e-115	13	ENSGALG00000049318
SATB11	1.98523047994762e-117	0.39708	0.69	0.637	3.97046095989523e-114	13	SATB1
PPDPF3	4.76584603172634e-117	0.659074	0.942	0.842	9.53169206345268e-114	13	PPDPF
ENSGALG000000546361	9.75175375480085e-113	0.257114	0.713	0.615	1.95035075096017e-109	13	ENSGALG00000054636
KRT141	1.95218649765559e-111	0.550626	0.906	0.769	3.90437299531119e-108	13	KRT14
PRNP	4.8098834646099e-111	0.411835	0.681	0.512	9.6197669292198e-108	13	PRNP
ENSGALG00000054915	2.6692018654542e-109	0.301891	0.612	0.367	5.3384037309084e-106	13	ENSGALG00000054915
SYNE2	3.45414060922133e-109	0.650176	0.702	0.491	6.90828121844265e-106	13	SYNE2
ELOVL12	1.47578017981797e-108	0.568723	0.864	0.702	2.95156035963593e-105	13	ELOVL1
EGR21	2.26458111648357e-108	0.329977	0.694	0.555	4.52916223296715e-105	13	EGR2
CSRP22	2.81457337522255e-105	0.64367	0.644	0.436	5.6291467504451e-102	13	CSRP2
ANK3	1.02896951738815e-104	0.390573	0.62	0.417	2.05793903477631e-101	13	ANK3
EMP1	1.79498596479222e-99	0.42228	0.894	0.69	3.58997192958444e-96	13	EMP1
GSTA42	1.20261006530963e-97	0.381004	0.663	0.458	2.40522013061926e-94	13	GSTA4
ENSGALG000000527861	4.60670371046255e-97	0.911352	0.706	0.628	9.2134074209251e-94	13	ENSGALG00000052786
JUN	2.28368498614677e-94	0.330052	0.905	0.7	4.56736997229354e-91	13	JUN
EPGN	1.32568238738954e-92	0.438909	0.636	0.562	2.65136477477907e-89	13	EPGN
FSTL3	9.5345496151736e-91	0.270987	0.598	0.427	1.90690992303472e-87	13	FSTL3
FMN11	3.60474349487778e-90	0.331681	0.64	0.525	7.20948698975556e-87	13	FMN1
ENSGALG000000239361	1.27181350783204e-88	0.401175	0.688	0.565	2.54362701566407e-85	13	ENSGALG00000023936
CENPJ1	3.35171471354935e-88	0.295513	0.63	0.514	6.70342942709871e-85	13	CENPJ
SERPINB111	3.29493097466431e-86	0.262834	0.728	0.63	6.58986194932862e-83	13	SERPINB11
ENSGALG000000075261	3.35787299110778e-85	0.704211	0.68	0.605	6.71574598221556e-82	13	ENSGALG00000007526
ENSGALG000000066081	3.79252266524289e-85	0.566862	0.772	0.666	7.58504533048578e-82	13	ENSGALG00000006608
DHCR24	1.2003692437786e-84	0.443933	0.613	0.485	2.40073848755721e-81	13	DHCR24
SLIT1	1.30998643901461e-84	0.404404	0.685	0.62	2.61997287802922e-81	13	SLIT1
SLC38A2	2.717435469168e-83	0.345722	0.877	0.701	5.43487093833599e-80	13	SLC38A2
TNFRSF6B1	1.6152708986463e-81	0.911566	0.733	0.595	3.23054179729261e-78	13	TNFRSF6B
KIF26A	4.03113582156876e-77	0.412787	0.577	0.345	8.06227164313753e-74	13	KIF26A
BTC2	1.17654707869937e-76	0.282545	0.726	0.594	2.35309415739875e-73	13	BTC
ENSGALG00000045251	1.02490594992616e-72	0.425773	0.61	0.47	2.04981189985233e-69	13	ENSGALG00000045251
SLC39A10	6.50535864722946e-70	0.46058	0.589	0.416	1.30107172944589e-66	13	SLC39A10
F2RL1	7.06632818367245e-70	0.48882	0.578	0.44	1.41326563673449e-66	13	F2RL1
ENSGALG000000414421	6.52543099562615e-68	1.98644	0.871	0.734	1.30508619912523e-64	13	ENSGALG00000041442
KRT6A2	2.67168560200554e-66	1.00537	0.695	0.595	5.34337120401108e-63	13	KRT6A
ENSGALG000000547831	9.07599445650688e-64	0.325321	0.715	0.611	1.81519889130138e-60	13	ENSGALG00000054783
ITGA6	1.73321736735283e-63	0.311272	0.566	0.39	3.46643473470566e-60	13	ITGA6
GJB61	2.20991866140116e-63	0.566323	0.628	0.571	4.41983732280232e-60	13	GJB6
FOS	1.41856839453796e-62	0.425885	0.98	0.906	2.83713678907592e-59	13	FOS
STARD4	4.12482342981236e-58	0.310358	0.601	0.473	8.24964685962471e-55	13	STARD4
PTGS2	2.82337413904596e-56	0.339595	0.685	0.582	5.64674827809192e-53	13	PTGS2
PCDH10	5.59369447770414e-56	0.344418	0.61	0.567	1.11873889554083e-52	13	PCDH10
FAT1	8.21966969851873e-56	0.295246	0.642	0.548	1.64393393970375e-52	13	FAT1
ENSGALG00000052144	8.9985503455995e-55	0.394469	0.608	0.522	1.7997100691199e-51	13	ENSGALG00000052144
ENSGALG000000359252	5.78805009890546e-54	0.641844	0.857	0.735	1.15761001978109e-50	13	ENSGALG00000035925
ENSGALG000000481841	6.02783828385115e-54	0.390953	0.569	0.42	1.20556765677023e-50	13	ENSGALG00000048184
MAPKBP11	1.76014911021037e-53	0.256773	0.65	0.581	3.52029822042074e-50	13	MAPKBP1
SEMA3G	1.29655058414521e-52	0.298825	0.603	0.552	2.59310116829042e-49	13	SEMA3G
SLC4A7	5.57609069155243e-50	0.291106	0.571	0.398	1.11521813831049e-46	13	SLC4A7
HSD17B72	1.51697519855077e-48	0.334345	0.736	0.688	3.03395039710155e-45	13	HSD17B7
SCEL3	4.62305680366676e-47	0.312042	0.692	0.652	9.24611360733352e-44	13	SCEL
ENSGALG00000043582	7.96219282900446e-47	1.4897	0.81	0.715	1.59243856580089e-43	13	ENSGALG00000043582
ENSGALG000000116871	9.63695822592963e-46	1.95832	0.821	0.699	1.92739164518593e-42	13	ENSGALG00000011687
LURAP1L1	2.35016759468597e-43	0.300097	0.635	0.577	4.70033518937194e-40	13	LURAP1L
SPINK51	1.54526668219889e-42	0.856307	0.663	0.556	3.09053336439778e-39	13	SPINK5
NAV2	2.96245357063674e-42	0.434187	0.553	0.402	5.92490714127348e-39	13	NAV2
FDFT12	6.95870698226237e-40	0.367737	0.602	0.574	1.39174139645247e-36	13	FDFT1
ST8SIA51	7.37400926368346e-37	0.267406	0.521	0.373	1.47480185273669e-33	13	ST8SIA5
KCTD1	9.94704613940903e-37	0.318489	0.556	0.503	1.98940922788181e-33	13	KCTD1
NCAM1	6.94373722306262e-35	0.655343	0.514	0.339	1.38874744461252e-31	13	NCAM1
AVR21	1.39859732602242e-34	0.685413	0.682	0.697	2.79719465204484e-31	13	AVR2
ENSGALG000000507491	3.0314184739715e-34	0.825804	0.55	0.655	6.062836947943e-31	13	ENSGALG00000050749
ENSGALG00000034392	8.74906146151117e-34	0.292378	0.52	0.426	1.74981229230223e-30	13	ENSGALG00000034392
LIFR	2.35927847381312e-33	0.393831	0.513	0.311	4.71855694762624e-30	13	LIFR
HMGCS1	2.70748527951264e-33	0.260162	0.536	0.439	5.41497055902528e-30	13	HMGCS1
AVD	4.99780325974483e-32	0.544523	0.378	0.492	9.99560651948966e-29	13	AVD
HSDL1	5.61165949554935e-32	0.321276	0.518	0.417	1.12233189910987e-28	13	HSDL1
SYT12	1.04708017310199e-30	0.398528	0.508	0.389	2.09416034620399e-27	13	SYT12
EDQM31	5.10003106807048e-28	1.3737	0.996	0.993	1.0200062136141e-24	13	EDQM3
ENSGALG00000006123	2.55178619563157e-27	0.255577	0.536	0.462	5.10357239126314e-24	13	ENSGALG00000006123
ENSGALG000000270831	2.09849415614628e-25	0.264873	0.486	0.564	4.19698831229255e-22	13	ENSGALG00000027083
ENSGALG00000018415	6.24795343736418e-24	0.256214	0.7	0.606	1.24959068747284e-20	13	ENSGALG00000018415
ATP10B1	1.68236137013487e-22	0.312855	0.589	0.589	3.36472274026974e-19	13	ATP10B
ENSGALG000000483732	6.52283937337113e-22	0.710429	0.81	0.729	1.30456787467423e-18	13	ENSGALG00000048373
SLC7A11	1.05882484925197e-20	0.262919	0.504	0.401	2.11764969850394e-17	13	SLC7A11
CKB3	2.55473806576753e-20	0.70932	0.914	0.832	5.10947613153506e-17	13	CKB
IQGAP2	1.57419114803147e-15	0.31986	0.576	0.526	3.14838229606294e-12	13	IQGAP2
CYP1B1	4.71514174364209e-15	0.262441	0.331	0.399	9.43028348728417e-12	13	CYP1B1
ENSGALG000000266551	2.840384316033e-13	0.362801	0.627	0.624	5.680768632066e-10	13	ENSGALG00000026655
ENSGALG000000418581	6.88721202364209e-13	1.78691	0.874	0.81	1.37744240472842e-09	13	ENSGALG00000041858
AKAP12	8.27300267383983e-12	0.45982	0.53	0.487	1.65460053476797e-08	13	AKAP12
WIF1	1.13934760336395e-11	0.464677	0.631	0.552	2.27869520672789e-08	13	WIF1
ENSGALG000000516231	2.5284804786147e-09	0.969592	0.784	0.698	5.0569609572294e-06	13	ENSGALG00000051623
ENSGALG000000398761	5.71229137709543e-09	1.65394	0.924	0.88	1.14245827541909e-05	13	ENSGALG00000039876
ENSGALG000000550041	1.58329120889911e-08	0.638865	0.658	0.621	3.16658241779822e-05	13	ENSGALG00000055004
ENSGALG00000024296	8.00026233467482e-08	0.326576	0.713	0.641	0.000160005	13	ENSGALG00000024296
ELOVL41	2.07448167528858e-07	0.252908	0.631	0.642	0.000414896	13	ELOVL4
KRT40	5.70451388013164e-07	0.723675	0.729	0.703	0.0011409	13	KRT40
SPINK61	0.000244034	1.39714	0.816	0.77	0.488067	13	SPINK6
ENSGALG000000395851	0.000446657	1.18102	0.79	0.724	0.893313	13	ENSGALG00000039585
GSTO21	0.00137847	0.462888	0.728	0.7	1	13	GSTO2
ENSGALG000000508221	0.00148285	0.813412	0.757	0.731	1	13	ENSGALG00000050822
CHL1	0.00562042	0.525038	0.446	0.466	1	13	CHL1
ENSGALG000000501871	0.00631625	0.705146	0.756	0.702	1	13	ENSGALG00000050187
TUBA1B2	0	2.61047	0.964	0.716	0	14	TUBA1B
STMN11	0	2.38401	0.878	0.55	0	14	STMN1
HMGB21	0	2.01378	0.806	0.488	0	14	HMGB2
KRT52	0	1.43533	0.928	0.745	0	14	KRT5
NMRK2	0	0.406326	0.744	0.424	0	14	NMRK2
UBE2C	1.06604672176646e-305	1.98511	0.829	0.613	2.13209344353292e-302	14	UBE2C
HIST1H103	3.70193505069566e-282	2.16818	0.776	0.478	7.40387010139132e-279	14	HIST1H103
ENSGALG00000030416	5.22986476552436e-273	0.269981	0.77	0.574	1.04597295310487e-269	14	ENSGALG00000030416
CDK1	7.12240187150612e-272	1.84933	0.739	0.478	1.42448037430122e-268	14	CDK1
SMC2	1.11948308255992e-261	2.20292	0.757	0.484	2.23896616511984e-258	14	SMC2
KRT142	1.58842047500498e-258	1.55707	0.909	0.769	3.17684095000997e-255	14	KRT14
LSM3	3.92777001091857e-249	1.06955	0.764	0.447	7.85554002183714e-246	14	LSM3
ENSGALG00000053871	2.9655099366923e-248	1.29138	0.752	0.483	5.9310198733846e-245	14	ENSGALG00000053871
TCF73	2.99643340714866e-244	0.7956	0.837	0.662	5.99286681429731e-241	14	TCF7
ENSGALG00000050309	7.94234607755755e-243	0.811815	0.753	0.55	1.58846921551151e-239	14	ENSGALG00000050309
TOP2A	1.58151216117311e-234	1.94061	0.726	0.467	3.16302432234622e-231	14	TOP2A
TPX2	1.2549088998585e-233	1.49003	0.708	0.391	2.50981779971701e-230	14	TPX2
KRT13	5.69340046660254e-233	1.29296	0.79	0.601	1.13868009332051e-229	14	KRT13
MT43	8.27651183521562e-231	1.82348	0.982	0.964	1.65530236704312e-227	14	MT4
CENPF	6.18334059836116e-229	1.37326	0.685	0.332	1.23666811967223e-225	14	CENPF
BIRC5	1.89933950755684e-223	1.3101	0.73	0.526	3.79867901511368e-220	14	BIRC5
PBK	2.06729001413959e-216	1.18843	0.665	0.317	4.13458002827917e-213	14	PBK
IRF63	1.25959229669554e-214	1.03921	0.786	0.565	2.51918459339108e-211	14	IRF6
AKR1D11	2.28356383726021e-214	1.67737	0.73	0.426	4.56712767452042e-211	14	AKR1D1
PLK1	1.76809910898121e-210	0.8322	0.708	0.483	3.53619821796241e-207	14	PLK1
CALML34	9.84529139107535e-209	1.12978	0.858	0.659	1.96905827821507e-205	14	CALML3
MT33	4.27509011958361e-206	1.99951	0.914	0.782	8.55018023916722e-203	14	MT3
KPNA2	8.19043170549882e-204	1.41156	0.668	0.409	1.63808634109976e-200	14	KPNA2
GTSE1	2.49606429637446e-203	0.451647	0.671	0.469	4.99212859274893e-200	14	GTSE1
MIF3	3.35797807650752e-193	0.596129	0.746	0.528	6.71595615301504e-190	14	MIF
GATA33	3.04075847098455e-178	0.348028	0.835	0.693	6.08151694196909e-175	14	GATA3
MAT1A2	5.08389942766833e-178	0.441427	0.716	0.545	1.01677988553367e-174	14	MAT1A
ENSGALG000000239362	5.98476178468534e-176	1.11141	0.735	0.563	1.19695235693707e-172	14	ENSGALG00000023936
CENPE	3.18228099589523e-175	0.874307	0.658	0.349	6.36456199179046e-172	14	CENPE
SOX214	2.59748361580415e-174	0.654326	0.705	0.447	5.1949672316083e-171	14	SOX21
ENSGALG00000010803	1.03468634318404e-169	0.329728	0.683	0.54	2.06937268636808e-166	14	ENSGALG00000010803
CSRP23	2.47776593402656e-168	1.39103	0.697	0.435	4.95553186805311e-165	14	CSRP2
TXNRD33	1.22423226454222e-167	0.686894	0.75	0.565	2.44846452908445e-164	14	TXNRD3
MRPS61	4.60669618455048e-163	0.923616	0.741	0.525	9.21339236910096e-160	14	MRPS6
DGUOK1	2.86994011972451e-162	1.207	0.668	0.467	5.73988023944902e-159	14	DGUOK
DUT1	1.14196793575286e-156	1.3833	0.672	0.447	2.28393587150572e-153	14	DUT
NPM31	7.74845002072669e-142	0.585634	0.735	0.606	1.54969000414534e-138	14	NPM3
TPM1	2.61709067943953e-136	0.699423	0.783	0.501	5.23418135887906e-133	14	TPM1
KRT6A3	1.7811354028532e-135	1.20004	0.749	0.594	3.5622708057064e-132	14	KRT6A
FGFR2	1.2353365212712e-134	0.443435	0.765	0.611	2.47067304254241e-131	14	FGFR2
ENSGALG00000042491	2.82504463535862e-134	0.490926	0.692	0.556	5.65008927071723e-131	14	ENSGALG00000042491
INCENP	4.09461045650715e-132	0.840493	0.671	0.531	8.1892209130143e-129	14	INCENP
CENPW	6.53869961846406e-132	1.007	0.598	0.321	1.30773992369281e-128	14	CENPW
TUBA3E1	3.15530484802265e-129	1.30813	0.742	0.625	6.31060969604529e-126	14	TUBA3E
ENSGALG00000011747	6.55785151049212e-126	1.81313	0.649	0.477	1.31157030209842e-122	14	ENSGALG00000011747
FGFBP21	1.92662546162944e-125	0.721913	0.638	0.456	3.85325092325888e-122	14	FGFBP2
CD244	4.76905692346891e-124	0.718507	0.676	0.477	9.53811384693783e-121	14	CD24
KRT173	1.63485476236647e-120	1.00806	0.712	0.494	3.26970952473294e-117	14	KRT17
AHCY4	1.23466748171561e-116	0.868385	0.759	0.634	2.46933496343121e-113	14	AHCY
RBBP8	5.05162220930889e-113	0.37375	0.584	0.323	1.01032444186178e-109	14	RBBP8
NUF2	2.80711845623203e-110	0.865006	0.627	0.502	5.61423691246406e-107	14	NUF2
ID13	1.49666628952223e-109	0.883286	0.848	0.767	2.99333257904446e-106	14	ID1
ST8SIA52	4.3168301518233e-109	0.278004	0.602	0.371	8.63366030364659e-106	14	ST8SIA5
RRM2	1.17475233319178e-108	1.2423	0.621	0.458	2.34950466638356e-105	14	RRM2
PPDPF4	4.25569829977004e-101	0.373983	0.88	0.844	8.51139659954008e-98	14	PPDPF
MSX22	5.00185275024464e-100	0.434637	0.677	0.568	1.00037055004893e-96	14	MSX2
FDFT13	3.05969710675274e-96	0.261472	0.698	0.571	6.11939421350547e-93	14	FDFT1
ID21	6.44138375598067e-96	0.754291	0.851	0.757	1.28827675119613e-92	14	ID2
ENSGALG00000014897	2.88938631533395e-95	0.673236	0.599	0.433	5.7787726306679e-92	14	ENSGALG00000014897
CDC20	6.4101826207771e-94	1.22359	0.656	0.548	1.28203652415542e-90	14	CDC20
DBI4	8.65877157043076e-93	0.648271	0.909	0.799	1.73175431408615e-89	14	DBI
CCNB1	3.37652023958114e-92	1.20163	0.618	0.46	6.75304047916228e-89	14	CCNB1
PTTG2	1.13508287726884e-91	1.49006	0.634	0.511	2.27016575453768e-88	14	PTTG2
TFAP2A2	1.67521751709472e-90	0.534513	0.708	0.579	3.35043503418945e-87	14	TFAP2A
JUP4	4.92178034991988e-90	0.433826	0.826	0.704	9.84356069983976e-87	14	JUP
ID34	5.84290347452121e-90	0.746142	0.833	0.78	1.16858069490424e-86	14	ID3
ENSGALG000000519843	1.96805851890381e-87	0.559556	0.661	0.525	3.93611703780763e-84	14	ENSGALG00000051984
KIF4B	7.57129340763359e-87	1.30836	0.629	0.512	1.51425868152672e-83	14	KIF4B
TUBB4B2	2.30722004921498e-86	0.623329	0.963	0.908	4.61444009842997e-83	14	TUBB4B
GSTA43	5.15810736551402e-84	1.16443	0.624	0.459	1.0316214731028e-80	14	GSTA4
ATIC1	1.7357015657614e-81	0.780636	0.698	0.581	3.4714031315228e-78	14	ATIC
SLC7A51	4.0871268891483e-78	0.534609	0.638	0.501	8.1742537782966e-75	14	SLC7A5
DLGAP5	8.36879842354274e-78	0.869904	0.563	0.328	1.67375968470855e-74	14	DLGAP5
ATF31	9.59482136221159e-71	0.61934	0.715	0.554	1.91896427244232e-67	14	ATF3
ARL4C1	9.32529534917014e-70	0.664786	0.589	0.452	1.86505906983403e-66	14	ARL4C
ENSGALG00000048771	2.3863525063539e-68	0.533155	0.592	0.471	4.77270501270779e-65	14	ENSGALG00000048771
NUSAP1	5.61190509294755e-67	1.18407	0.568	0.383	1.12238101858951e-63	14	NUSAP1
SLC6A151	1.8660359423483e-66	0.312497	0.582	0.443	3.7320718846966e-63	14	SLC6A15
CENPX2	1.91484842906668e-66	0.594131	0.651	0.522	3.82969685813335e-63	14	CENPX
EGR11	1.16732715985898e-62	0.427115	0.651	0.504	2.33465431971796e-59	14	EGR1
TNFRSF6B2	2.42295551973223e-61	0.775627	0.706	0.596	4.84591103946446e-58	14	TNFRSF6B
BUB1B	3.68527348382088e-61	0.948348	0.562	0.377	7.37054696764176e-58	14	BUB1B
BASP1	2.1789849944407e-59	0.735706	0.681	0.532	4.35796998888139e-56	14	BASP1
TSC22D11	5.76024135946147e-59	0.53304	0.672	0.522	1.15204827189229e-55	14	TSC22D1
ENSGALG00000025996	1.23838158705067e-58	1.23862	0.603	0.486	2.47676317410134e-55	14	ENSGALG00000025996
ESRP22	5.75140278295182e-57	0.454044	0.692	0.615	1.15028055659036e-53	14	ESRP2
NFKBIA	2.67142174775114e-55	0.637272	0.844	0.75	5.34284349550228e-52	14	NFKBIA
PMAIP11	1.59136944586508e-54	0.261	0.579	0.436	3.18273889173016e-51	14	PMAIP1
SERPINB54	2.59229246319663e-54	0.490158	0.808	0.741	5.18458492639327e-51	14	SERPINB5
C1QTNF12	2.76640691109502e-54	0.472847	0.57	0.46	5.53281382219005e-51	14	C1QTNF12
AURKA	3.90191234441256e-54	0.480886	0.537	0.358	7.80382468882512e-51	14	AURKA
CDCA3	2.80936124247198e-53	1.25357	0.57	0.509	5.61872248494396e-50	14	CDCA3
TP632	4.67709449306092e-53	0.632105	0.619	0.545	9.35418898612184e-50	14	TP63
ASS12	1.07888459887592e-52	0.325633	0.644	0.577	2.15776919775184e-49	14	ASS1
ENSGALG000000151403	2.06332339448577e-52	0.298137	0.602	0.481	4.12664678897154e-49	14	ENSGALG00000015140
TMSB15B1	8.31357659714663e-50	0.341135	0.765	0.635	1.66271531942933e-46	14	TMSB15B
ENSGALG000000003093	3.48303543723223e-48	0.340277	0.618	0.545	6.96607087446446e-45	14	ENSGALG00000000309
ENSGALG00000038416	3.85226100580159e-48	0.278793	0.528	0.401	7.70452201160318e-45	14	ENSGALG00000038416
EPCAM3	7.3807614603687e-46	0.310191	0.736	0.673	1.47615229207374e-42	14	EPCAM
KIF20A	1.33936616109815e-45	0.642682	0.523	0.318	2.67873232219631e-42	14	KIF20A
CenpA	1.59188986949288e-45	0.581727	0.519	0.322	3.18377973898575e-42	14	CenpA
PHLDA24	2.17335274713736e-45	0.395983	0.889	0.821	4.34670549427472e-42	14	PHLDA2
SPC25	1.3632139459695e-42	0.820685	0.569	0.479	2.72642789193901e-39	14	SPC25
PTPRF1	2.39982574798825e-42	0.27488	0.563	0.452	4.79965149597651e-39	14	PTPRF
LDHA4	3.02148301796899e-41	0.37229	0.777	0.696	6.04296603593798e-38	14	LDHA
NET13	3.28696220461868e-39	0.530427	0.727	0.648	6.57392440923736e-36	14	NET1
CEP55	2.12488005034851e-37	0.285964	0.31	0.379	4.24976010069702e-34	14	CEP55
SLC16A11	8.61134119287478e-37	0.267407	0.625	0.537	1.72226823857496e-33	14	SLC16A1
NDC80	2.85644474809218e-35	0.530069	0.546	0.436	5.71288949618436e-32	14	NDC80
PERP14	9.84477956330501e-34	0.337089	0.781	0.735	1.968955912661e-30	14	PERP1
ENSGALG000000067233	2.98778165529667e-33	0.42949	0.588	0.495	5.97556331059334e-30	14	ENSGALG00000006723
DDX511	3.94683257749342e-33	0.426307	0.629	0.577	7.89366515498684e-30	14	DDX51
MDK	2.69468649170464e-31	0.318563	0.669	0.6	5.38937298340928e-28	14	MDK
JAG2	7.76713365968536e-31	0.402494	0.564	0.484	1.55342673193707e-27	14	JAG2
GJB62	1.04546786799153e-30	0.374784	0.587	0.572	2.09093573598306e-27	14	GJB6
BID	1.69915954963762e-30	0.5806	0.597	0.55	3.39831909927523e-27	14	BID
CDK2AP12	1.87402342412531e-27	0.512825	0.622	0.586	3.74804684825063e-24	14	CDK2AP1
NFIB	4.35350583373824e-27	0.602278	0.505	0.349	8.70701166747649e-24	14	NFIB
DLX54	6.68637221605497e-27	0.295963	0.672	0.644	1.33727444321099e-23	14	DLX5
SLC1A41	2.92502446085989e-26	0.381888	0.608	0.557	5.85004892171978e-23	14	SLC1A4
MID1IP13	1.76095999719554e-24	0.262774	0.737	0.702	3.52191999439108e-21	14	MID1IP1
ASPM	1.11081470694495e-22	1.12505	0.572	0.519	2.22162941388991e-19	14	ASPM
EGFR2	1.86854162181529e-22	0.413455	0.649	0.594	3.73708324363059e-19	14	EGFR
CKAP2	3.04765422076014e-21	1.16723	0.512	0.426	6.09530844152028e-18	14	CKAP2
VSNL11	5.89055361187809e-21	0.355054	0.518	0.452	1.17811072237562e-17	14	VSNL1
FTL1	1.55026286555194e-20	0.435086	0.553	0.509	3.10052573110387e-17	14	FTL
PKP43	1.00657766883711e-18	0.277198	0.586	0.561	2.01315533767422e-15	14	PKP4
KIF23	1.31873956564213e-18	0.396893	0.495	0.361	2.63747913128427e-15	14	KIF23
CLSTN11	2.84744862801507e-18	0.292708	0.566	0.525	5.69489725603013e-15	14	CLSTN1
FABP7	3.44307235524457e-17	0.292826	0.526	0.456	6.88614471048915e-14	14	FABP7
RASSF92	9.27091882766798e-17	0.368593	0.565	0.541	1.8541837655336e-13	14	RASSF9
SMS	3.32456019055369e-16	0.487092	0.495	0.413	6.64912038110739e-13	14	SMS
SFN3	2.23764881677684e-15	0.29703	0.602	0.592	4.47529763355368e-12	14	SFN
KIF15	2.72778457985522e-14	0.603212	0.508	0.459	5.45556915971043e-11	14	KIF15
BRCA1	4.54751598410432e-14	0.257456	0.525	0.441	9.09503196820864e-11	14	BRCA1
TGFB3	1.28511058432689e-13	0.323253	0.556	0.504	2.57022116865378e-10	14	TGFB3
SMOC1	1.90445849850538e-12	0.405943	0.489	0.399	3.80891699701076e-09	14	SMOC1
CYP51A13	3.02375039500829e-12	0.290498	0.57	0.545	6.04750079001658e-09	14	CYP51A1
DIAPH3	6.00023193524812e-12	0.343329	0.393	0.399	1.20004638704962e-08	14	DIAPH3
TRIM293	4.59344754484824e-11	0.284745	0.7	0.705	9.18689508969649e-08	14	TRIM29
BARX2	2.95172693539325e-10	0.769061	0.5	0.474	5.9034538707865e-07	14	BARX2
NBL1	2.98815170718814e-08	0.345759	0.527	0.483	5.97630341437628e-05	14	NBL1
COMT2	4.21425921417621e-08	0.365248	0.537	0.516	8.42851842835243e-05	14	COMT
DMD1	5.02293618947285e-08	0.25713	0.549	0.552	0.000100459	14	DMD
ENSGALG000000309021	1.27330187836676e-07	0.472546	0.458	0.416	0.00025466	14	ENSGALG00000030902
ENSGALG00000012836	4.13361097413667e-07	0.471166	0.508	0.469	0.000826722	14	ENSGALG00000012836
SLC39A101	1.82941256229141e-05	0.350828	0.472	0.419	0.0365883	14	SLC39A10
FDPS4	4.28536148105116e-05	0.536867	0.534	0.562	0.0857072	14	FDPS
FERMT1	0.000249623	0.288355	0.403	0.461	0.499245	14	FERMT1
HOXA9	0.000351948	0.279448	0.492	0.48	0.703897	14	HOXA9
ANLN	0.000462599	0.468643	0.441	0.36	0.925197	14	ANLN
CENPJ2	0.00192825	0.312703	0.502	0.517	1	14	CENPJ
CA92	0.00302253	0.296249	0.483	0.501	1	14	CA9
BNC2	0.00759884	0.298715	0.458	0.417	1	14	BNC2
ENSGALG00000029144	0	4.11772	0.81	0.429	0	15	ENSGALG00000029144
ENSGALG000000333812	0	3.71515	0.857	0.517	0	15	ENSGALG00000033381
CG-1B1	0	3.04974	0.978	0.839	0	15	CG-1B
MT34	0	3.02849	0.927	0.781	0	15	MT3
ENSGALG000000304052	0	2.6085	0.926	0.818	0	15	ENSGALG00000030405
ENSGALG000000342042	0	2.55606	0.992	0.972	0	15	ENSGALG00000034204
FABP51	0	2.40134	0.977	0.914	0	15	FABP5
MT44	0	2.307	0.996	0.964	0	15	MT4
CALML35	0	1.7475	0.887	0.658	0	15	CALML3
ENSGALG000000539803	0	1.73479	0.949	0.87	0	15	ENSGALG00000053980
CSTA2	1.75861126331173e-305	3.1677	0.872	0.771	3.51722252662347e-302	15	CSTA
GLTP3	2.81208388649091e-295	1.39218	0.773	0.541	5.62416777298182e-292	15	GLTP
SFN4	4.02049112515708e-295	1.60021	0.793	0.588	8.04098225031416e-292	15	SFN
NEU21	8.56465379725176e-278	0.92097	0.748	0.574	1.71293075945035e-274	15	NEU2
VSNL12	3.86546357430016e-268	1.06429	0.702	0.448	7.73092714860032e-265	15	VSNL1
TXN2	8.61519960867153e-260	1.89332	0.99	0.974	1.72303992173431e-256	15	TXN
ENSGALG00000030486	4.04792812841038e-254	0.390384	0.5	0.183	8.09585625682076e-251	15	ENSGALG00000030486
MID1IP14	1.6519640284755e-240	1.38768	0.896	0.698	3.30392805695099e-237	15	MID1IP1
ENSGALG000000385793	2.29403238691656e-237	1.95605	0.769	0.639	4.58806477383312e-234	15	ENSGALG00000038579
ENSGALG000000209994	2.46125060565231e-236	1.34774	0.903	0.811	4.92250121130461e-233	15	ENSGALG00000020999
CSRP24	7.59070081968642e-218	2.13474	0.723	0.434	1.51814016393728e-214	15	CSRP2
SYT8	2.04683194673007e-213	0.81433	0.675	0.447	4.09366389346013e-210	15	SYT8
ENSGALG000000340543	9.94806054305464e-212	1.97177	0.921	0.882	1.98961210861093e-208	15	ENSGALG00000034054
PERP23	6.26531967621093e-209	1.54596	0.822	0.639	1.25306393524219e-205	15	PERP2
EDQM32	7.49360163317245e-205	2.27141	0.999	0.993	1.49872032663449e-201	15	EDQM3
TRIM294	4.67729596957684e-199	1.55353	0.799	0.703	9.35459193915368e-196	15	TRIM29
DBI5	3.84008989857454e-198	1.24794	0.891	0.8	7.68017979714908e-195	15	DBI
RPL22L11	3.94631885389893e-194	1.13851	0.902	0.747	7.89263770779785e-191	15	RPL22L1
IRF64	5.04261489488851e-185	0.762932	0.789	0.565	1.0085229789777e-181	15	IRF6
METRNL2	4.85796460465026e-174	0.605746	0.756	0.544	9.71592920930052e-171	15	METRNL
GSTA44	5.44216868665201e-168	0.955181	0.69	0.458	1.0884337373304e-164	15	GSTA4
ASS13	6.66375114854704e-168	0.887276	0.745	0.574	1.33275022970941e-164	15	ASS1
SERPINB55	1.66538516121403e-166	1.15019	0.834	0.74	3.33077032242806e-163	15	SERPINB5
ENSGALG00000041483	5.92064174582424e-163	4.28529	0.732	0.535	1.18412834916485e-159	15	ENSGALG00000041483
ELOVL42	4.91522039752916e-157	1.67432	0.692	0.64	9.83044079505832e-154	15	ELOVL4
TPM11	3.20998672723905e-155	0.806305	0.813	0.501	6.41997345447811e-152	15	TPM1
ENSGALG000000242961	9.97690115902152e-141	0.373649	0.717	0.641	1.9953802318043e-137	15	ENSGALG00000024296
ENSGALG00000047111	2.84505975679679e-135	0.452631	0.527	0.301	5.69011951359358e-132	15	ENSGALG00000047111
FDPS5	3.03424398687513e-134	0.935535	0.721	0.558	6.06848797375027e-131	15	FDPS
NPM32	9.22044417983302e-126	1.21764	0.712	0.607	1.8440888359666e-122	15	NPM3
ENSGALG00000013668	1.93969510456865e-124	0.67974	0.651	0.503	3.87939020913731e-121	15	ENSGALG00000013668
EAF21	2.47291088349395e-120	0.434651	0.639	0.49	4.9458217669879e-117	15	EAF2
ENSGALG000000359253	5.54448446807811e-120	0.514225	0.755	0.738	1.10889689361562e-116	15	ENSGALG00000035925
ENSGALG000000402604	4.38470328283532e-118	0.803002	0.933	0.897	8.76940656567064e-115	15	ENSGALG00000040260
JUP5	1.54780836356209e-117	1.02901	0.801	0.705	3.09561672712418e-114	15	JUP
PALMD4	8.49207106227393e-111	0.314905	0.607	0.404	1.69841421245479e-107	15	PALMD
ENSGALG00000049947	9.3046977868995e-110	0.327027	0.497	0.259	1.8609395573799e-106	15	ENSGALG00000049947
C1orf213	2.3592883396157e-109	0.835912	0.744	0.678	4.7185766792314e-106	15	C1orf21
KCTD11	1.36648079981179e-108	0.977526	0.621	0.501	2.73296159962357e-105	15	KCTD1
ENSGALG00000053010	1.05920044978894e-107	2.1223	0.57	0.357	2.11840089957787e-104	15	ENSGALG00000053010
ENSGALG000000393443	1.74247537252316e-106	0.468363	0.733	0.723	3.48495074504632e-103	15	ENSGALG00000039344
ENSGALG00000040622	1.05723551095734e-103	4.202	0.665	0.556	2.11447102191467e-100	15	ENSGALG00000040622
DDX512	2.83664597828499e-101	0.738939	0.691	0.575	5.67329195656997e-98	15	DDX51
ENSGALG00000049044	2.84439053094666e-98	2.29979	0.616	0.47	5.68878106189331e-95	15	ENSGALG00000049044
PSPH1	4.65279611356968e-96	0.413551	0.632	0.568	9.30559222713936e-93	15	PSPH
SERPINB101	5.26997631395403e-95	0.471308	0.596	0.431	1.05399526279081e-91	15	SERPINB10
ENSGALG000000297992	1.04801807072498e-94	0.481443	0.632	0.546	2.09603614144996e-91	15	ENSGALG00000029799
ENSGALG00000047022	1.26225966090331e-93	3.68087	0.632	0.498	2.52451932180662e-90	15	ENSGALG00000047022
CRIP1	8.40497092516797e-93	0.62099	0.716	0.555	1.68099418503359e-89	15	CRIP1
SOX215	8.99945621851305e-91	0.267104	0.629	0.449	1.79989124370261e-87	15	SOX21
ENSGALG000000493182	9.55189341806799e-91	0.531145	0.694	0.646	1.9103786836136e-87	15	ENSGALG00000049318
SPTSSB	1.47830761133093e-87	0.434031	0.599	0.473	2.95661522266185e-84	15	SPTSSB
GATA34	2.97402538087712e-86	0.293419	0.764	0.694	5.94805076175425e-83	15	GATA3
GRTP12	1.58133535950431e-84	0.254699	0.679	0.654	3.16267071900862e-81	15	GRTP1
MIF4	4.90575208845338e-84	0.575698	0.644	0.531	9.81150417690675e-81	15	MIF
PPDPF5	8.67219793692426e-83	0.726317	0.85	0.845	1.73443958738485e-79	15	PPDPF
ENSGALG00000050271	1.18904631547585e-82	2.81463	0.542	0.423	2.37809263095169e-79	15	ENSGALG00000050271
ENSGALG00000018882	1.77590653016659e-82	2.5304	0.611	0.476	3.55181306033318e-79	15	ENSGALG00000018882
POF1B2	3.89838437200889e-82	0.833689	0.604	0.549	7.79676874401778e-79	15	POF1B
PHLDA25	4.66950621666253e-80	0.552767	0.911	0.82	9.33901243332506e-77	15	PHLDA2
ENSGALG000000435821	3.20481350733875e-78	0.623438	0.76	0.716	6.4096270146775e-75	15	ENSGALG00000043582
ENSGALG000000343491	9.01469039339448e-77	0.786803	0.586	0.525	1.8029380786789e-73	15	ENSGALG00000034349
LDHA5	3.1571819598191e-74	0.550494	0.798	0.695	6.31436391963821e-71	15	LDHA
ENSGALG00000046632	4.25161361602887e-74	0.791698	0.659	0.62	8.50322723205774e-71	15	ENSGALG00000046632
RGN2	1.38213922455391e-72	0.34573	0.632	0.533	2.76427844910782e-69	15	RGN
ENSGALG000000378022	5.15344223707087e-72	0.397707	0.675	0.641	1.03068844741417e-68	15	ENSGALG00000037802
DSP4	2.4976611264353e-69	0.688234	0.817	0.715	4.9953222528706e-66	15	DSP
NTM1	1.67593395713771e-67	0.391562	0.513	0.352	3.35186791427543e-64	15	NTM
ENSGALG00000049037	2.04712568647138e-66	3.5157	0.601	0.504	4.09425137294277e-63	15	ENSGALG00000049037
AHCY5	8.81996041017119e-65	0.33074	0.738	0.634	1.76399208203424e-61	15	AHCY
EPCAM4	1.25676525262314e-62	0.465103	0.733	0.673	2.51353050524628e-59	15	EPCAM
ENSGALG00000026964	2.64964026280976e-62	0.893286	0.298	0.491	5.29928052561952e-59	15	ENSGALG00000026964
ENSGALG00000001824	3.37744259397165e-62	0.289169	0.462	0.256	6.7548851879433e-59	15	ENSGALG00000001824
ENSGALG000000546362	5.14518218491945e-62	0.589926	0.643	0.616	1.02903643698389e-58	15	ENSGALG00000054636
PDZRN4	1.02748351118485e-61	0.285835	0.541	0.445	2.0549670223697e-58	15	PDZRN4
PERP15	1.48500846056349e-59	0.882464	0.757	0.736	2.97001692112698e-56	15	PERP1
CKB4	3.14082070379241e-59	0.784214	0.848	0.834	6.28164140758482e-56	15	CKB
STK17A	7.99860907064852e-59	0.268031	0.535	0.399	1.5997218141297e-55	15	STK17A
ENSGALG000000508222	3.41842803659794e-58	1.02027	0.704	0.732	6.83685607319588e-55	15	ENSGALG00000050822
ENSGALG000000418582	7.84264979251033e-56	2.22562	0.803	0.811	1.56852995850207e-52	15	ENSGALG00000041858
ENSGALG000000137621	6.14634883410269e-54	0.344886	0.617	0.606	1.22926976682054e-50	15	ENSGALG00000013762
TAF1B3	3.6477055779538e-53	0.259456	0.661	0.629	7.29541115590759e-50	15	TAF1B
GLRX	4.79670158908537e-52	0.748806	0.535	0.433	9.59340317817074e-49	15	GLRX
CLDN11	6.41637771141511e-52	0.618334	0.69	0.675	1.28327554228302e-48	15	CLDN1
ENSGALG000000414422	2.17326131783424e-48	1.70865	0.771	0.737	4.34652263566848e-45	15	ENSGALG00000041442
MSX23	2.01115318234981e-45	0.301083	0.62	0.569	4.02230636469963e-42	15	MSX2
PPIF	6.0785831867379e-45	0.660689	0.597	0.523	1.21571663734758e-41	15	PPIF
ENSGALG000000529802	1.47387431796745e-42	0.581543	0.572	0.594	2.9477486359349e-39	15	ENSGALG00000052980
ENSGALG00000028374	4.88330909440461e-35	3.54415	0.667	0.614	9.76661818880922e-32	15	ENSGALG00000028374
ENSGALG000000241361	2.18817920977343e-33	2.01264	0.705	0.738	4.37635841954686e-30	15	ENSGALG00000024136
ACP3	1.44473816060118e-32	0.276662	0.592	0.593	2.88947632120236e-29	15	ACP3
ENSGALG000000398762	1.48603868152906e-31	1.08175	0.877	0.881	2.97207736305813e-28	15	ENSGALG00000039876
ENSGALG000000395852	1.63016338001702e-31	2.00615	0.739	0.725	3.26032676003404e-28	15	ENSGALG00000039585
LGALSL1	5.53328323935424e-31	0.31144	0.611	0.55	1.10665664787085e-27	15	LGALSL
ENSGALG000000003094	1.05478628767506e-29	0.265852	0.576	0.546	2.10957257535012e-26	15	ENSGALG00000000309
ENSGALG000000151404	1.36606360656405e-29	0.371519	0.56	0.482	2.7321272131281e-26	15	ENSGALG00000015140
BTC3	2.05342456249157e-29	0.382682	0.616	0.597	4.10684912498315e-26	15	BTC
ENSGALG000000275711	3.36113298040925e-28	0.38687	0.604	0.604	6.7222659608185e-25	15	ENSGALG00000027571
ESRP23	3.76523947190515e-28	0.279266	0.649	0.616	7.53047894381029e-25	15	ESRP2
ENSGALG000000448751	1.04340933152125e-27	0.342721	0.655	0.636	2.0868186630425e-24	15	ENSGALG00000044875
ENSGALG00000053096	1.1510636473033e-27	0.599108	0.376	0.319	2.3021272946066e-24	15	ENSGALG00000053096
KRT174	2.18141885360845e-27	1.37538	0.579	0.498	4.36283770721689e-24	15	KRT17
ENSGALG00000033213	5.60326071974387e-26	3.22523	0.564	0.567	1.12065214394877e-22	15	ENSGALG00000033213
ENSGALG000000067234	5.78335987047907e-26	0.52237	0.562	0.496	1.15667197409581e-22	15	ENSGALG00000006723
ID4	1.131381665659e-24	0.397462	0.632	0.579	2.262763331318e-21	15	ID4
PRDX62	1.30696061124142e-24	0.77805	0.654	0.624	2.61392122248285e-21	15	PRDX6
GADD45A3	9.31354573496154e-24	0.288485	0.754	0.738	1.86270914699231e-20	15	GADD45A
ENSGALG00000052180	1.16901519162745e-23	1.14487	0.401	0.351	2.3380303832549e-20	15	ENSGALG00000052180
MHM2	8.42617379800389e-23	0.429687	0.327	0.207	1.68523475960078e-19	15	MHM2
TMEM2542	1.43034541578899e-21	0.392764	0.722	0.689	2.86069083157797e-18	15	TMEM254
DUSP142	1.79914908802256e-20	0.270011	0.564	0.537	3.59829817604511e-17	15	DUSP14
SMAGP2	7.44607153457932e-18	0.414598	0.665	0.738	1.48921430691586e-14	15	SMAGP
ENSGALG00000032721	1.41826265071252e-16	0.525982	0.376	0.309	2.83652530142503e-13	15	ENSGALG00000032721
CYP51A14	2.31187308365379e-16	0.278286	0.584	0.545	4.62374616730757e-13	15	CYP51A1
ENSGALG000000393851	3.84028681850926e-16	0.499764	0.462	0.663	7.68057363701852e-13	15	ENSGALG00000039385
KRT6A4	3.87998844027897e-16	1.07912	0.653	0.596	7.75997688055793e-13	15	KRT6A
FABP4	1.19874623160403e-15	0.259306	0.385	0.353	2.39749246320806e-12	15	FABP4
MAFB1	2.25609469357961e-15	0.400225	0.566	0.561	4.51218938715922e-12	15	MAFB
LURAP1L2	1.54082764097209e-12	0.283308	0.569	0.578	3.08165528194417e-09	15	LURAP1L
ENSGALG00000034308	5.45011731271229e-12	2.99405	0.515	0.535	1.09002346254246e-08	15	ENSGALG00000034308
SH3YL13	2.06887808381521e-11	0.421455	0.596	0.698	4.13775616763043e-08	15	SH3YL1
MSMO12	2.76306032881815e-11	0.436391	0.662	0.636	5.5261206576363e-08	15	MSMO1
MAL2	3.14435789166815e-10	0.274099	0.496	0.508	6.2887157833363e-07	15	MAL2
CDKN1A	3.32213258919416e-08	0.314283	0.632	0.65	6.64426517838832e-05	15	CDKN1A
ENSGALG00000054186	3.50461932217809e-08	0.519878	0.395	0.327	7.00923864435619e-05	15	ENSGALG00000054186
ZNF7503	4.93960898987011e-08	0.255009	0.506	0.534	9.87921797974022e-05	15	ZNF750
ENSGALG00000052696	5.50481048120324e-07	1.3112	0.549	0.52	0.00110096	15	ENSGALG00000052696
ARL4C2	1.17069444954218e-06	0.601612	0.463	0.455	0.00234139	15	ARL4C
ENSGALG00000027475	4.38270825930925e-06	2.4237	0.348	0.469	0.00876542	15	ENSGALG00000027475
BARX21	6.62437773658762e-06	0.819743	0.461	0.475	0.0132488	15	BARX2
GJB63	1.02529401896263e-05	0.448597	0.541	0.574	0.0205059	15	GJB6
CNDP23	5.39212802594898e-05	0.357299	0.617	0.634	0.107843	15	CNDP2
ENSGALG000000047473	0.000380834	0.297189	0.718	0.747	0.761667	15	ENSGALG00000004747
ENSGALG000000173983	0.00102558	0.298388	0.531	0.577	1	15	ENSGALG00000017398
EDCH2	0.00180968	0.559743	0.42	0.442	1	15	EDCH2
F31	0.00248331	0.420251	0.619	0.681	1	15	F3
HBAD2	0	3.27152	0.999	0.813	0	16	HBAD
HBA12	0	2.86284	1	0.944	0	16	HBA1
HBBA2	0	2.65022	1	0.961	0	16	HBBA
CA23	0	2.31544	0.99	0.754	0	16	CA2
SLC4A11	0	2.2785	0.99	0.636	0	16	SLC4A1
ACKR4	0	0.451856	0.979	0.505	0	16	ACKR4
ENSGALG00000045684	0	0.436269	0.957	0.516	0	16	ENSGALG00000045684
TSC22D4	0	0.260073	0.962	0.546	0	16	TSC22D4
OASL	3.36406257430936e-258	1.06087	0.905	0.505	6.72812514861871e-255	16	OASL
CLIC2	1.22559644437006e-233	0.348636	0.883	0.502	2.45119288874013e-230	16	CLIC2
EPAS1	2.73885346023198e-205	1.10144	0.81	0.477	5.47770692046397e-202	16	EPAS1
GSTO22	5.74406197918374e-152	0.382178	0.915	0.696	1.14881239583675e-148	16	GSTO2
NARF	2.03671546503687e-147	0.694612	0.745	0.341	4.07343093007373e-144	16	NARF
CD248	5.26268185122952e-122	0.318922	0.717	0.359	1.0525363702459e-118	16	CD248
C4BPA2	4.58479206164912e-114	1.03766	0.764	0.542	9.16958412329824e-111	16	C4BPA
IFIT52	2.22120926093188e-82	1.0266	0.756	0.564	4.44241852186376e-79	16	IFIT5
IFI62	9.94947897055473e-57	1.5217	0.685	0.53	1.98989579411095e-53	16	IFI6
CDKN1A1	2.25328795531867e-32	0.319939	0.765	0.648	4.50657591063734e-29	16	CDKN1A
TSPO2	1.44237088039205e-18	0.644967	0.453	0.469	2.8847417607841e-15	16	TSPO2
ENSGALG00000008518	1.39858119612485e-15	0.401056	0.464	0.461	2.79716239224970e-12	16	ENSGALG00000008518
APBB1IP1	1.27856891639805e-11	0.866528	0.463	0.525	2.5571378327961e-08	16	APBB1IP
GNLY	0	5.94072	0.832	0.704	0	17	GNLY			maybe Dendritic cells
CD3D	0	3.46207	0.869	0.478	0	17	CD3D
ENSGALG00000041611	0	3.43616	0.872	0.534	0	17	ENSGALG00000041611
PTPRC	0	3.00698	0.873	0.374	0	17	PTPRC
RGS1	0	2.96487	0.833	0.48	0	17	RGS1
PDE3B	0	2.9561	0.877	0.47	0	17	PDE3B
IL2RG	0	2.95483	0.906	0.54	0	17	IL2RG
TARP	0	2.83121	0.796	0.375	0	17	TARP
PTPN6	0	2.81612	0.806	0.386	0	17	PTPN6
TNFRSF1B	0	2.78743	0.893	0.349	0	17	TNFRSF1B
PDE4D	0	2.72903	0.857	0.344	0	17	PDE4D
ENSGALG00000013546	0	2.7032	0.749	0.396	0	17	ENSGALG00000013546
LAPTM5	0	2.67662	0.846	0.538	0	17	LAPTM5
CBLB	0	2.61161	0.822	0.495	0	17	CBLB
7SK.4	0	2.55829	0.943	0.735	0	17	7SK.4
NBEAL2	0	2.52238	0.851	0.573	0	17	NBEAL2
SAMSN1	0	2.39242	0.828	0.468	0	17	SAMSN1
ARID3A	0	2.34783	0.828	0.616	0	17	ARID3A
RUNX32	0	2.3337	0.844	0.553	0	17	RUNX3
ETS1	0	2.3186	0.816	0.426	0	17	ETS1
ARHGAP45	0	2.29932	0.781	0.269	0	17	ARHGAP45
GRAPL	0	2.24119	0.826	0.554	0	17	GRAPL
MGAT4A	0	2.15726	0.858	0.492	0	17	MGAT4A
PTPN22	0	2.15562	0.773	0.396	0	17	PTPN22
ENSGALG00000052959	0	2.14777	0.758	0.295	0	17	ENSGALG00000052959
LCP2	0	2.12944	0.769	0.276	0	17	LCP2
CD441	0	2.10757	0.901	0.579	0	17	CD44
TNFSF13B	0	2.08759	0.758	0.474	0	17	TNFSF13B
IL18	0	2.05452	0.781	0.312	0	17	IL18
NFKB1	0	1.95127	0.867	0.521	0	17	NFKB1
ITGB2	0	1.81471	0.773	0.426	0	17	ITGB2
TRAF5	0	1.76945	0.713	0.271	0	17	TRAF5
ALOX5AP	0	1.70913	0.7	0.301	0	17	ALOX5AP
ENSGALG00000050332	0	1.35533	0.719	0.326	0	17	ENSGALG00000050332
IL21R	0	1.25145	0.738	0.179	0	17	IL21R
ENSGALG00000052285	1.34926936697326e-306	1.49101	0.653	0.244	2.69853873394652e-303	17	ENSGALG00000052285
ENSGALG00000043654	1.58291217452338e-302	3.34483	0.782	0.58	3.16582434904676e-299	17	ENSGALG00000043654
ARHGAP15	4.2532144258618e-302	1.64438	0.738	0.38	8.5064288517236e-299	17	ARHGAP15
ENSGALG00000001894	5.84123665480073e-301	2.79967	0.726	0.301	1.16824733096015e-297	17	ENSGALG00000001894
LCP1	2.54181574135282e-295	2.19739	0.731	0.295	5.08363148270564e-292	17	LCP1
ENSGALG00000033094	1.05319493650059e-294	0.988679	0.644	0.25	2.10638987300119e-291	17	ENSGALG00000033094
NFATC1	2.3794696735185e-291	0.979617	0.745	0.323	4.758939347037e-288	17	NFATC1
VAV3	4.2631844838702e-291	1.59418	0.764	0.43	8.52636896774039e-288	17	VAV3
CD3E	3.43463986318557e-290	2.40776	0.773	0.508	6.86927972637115e-287	17	CD3E
ENSGALG00000013505	1.40772461410607e-289	1.94025	0.812	0.477	2.81544922821215e-286	17	ENSGALG00000013505
UBASH3A	2.96639149428555e-287	1.47177	0.735	0.445	5.9327829885711e-284	17	UBASH3A
FYB	3.30157663140654e-284	1.33629	0.69	0.281	6.60315326281308e-281	17	FYB
ARHGEF3	1.77855947623233e-283	2.26436	0.739	0.368	3.55711895246466e-280	17	ARHGEF3
CD247	1.82903501993377e-279	2.17942	0.768	0.521	3.65807003986754e-276	17	CD247
STK10	9.7295645553023e-275	1.97391	0.753	0.456	1.94591291106046e-271	17	STK10
SYTL3	3.94760470802245e-263	1.52376	0.712	0.384	7.89520941604489e-260	17	SYTL3
AT2	1.63281000316478e-257	4.05393	0.677	0.307	3.26562000632957e-254	17	AT2
FAM129A1	7.49788713766628e-257	1.87845	0.751	0.501	1.49957742753326e-253	17	FAM129A
DOCK10	7.01411193251485e-254	2.13983	0.708	0.267	1.40282238650297e-250	17	DOCK10
ENSGALG00000049017	2.57642112919319e-253	0.433803	0.66	0.33	5.15284225838639e-250	17	ENSGALG00000049017
CXCR4	6.05269141238231e-249	2.10344	0.702	0.312	1.21053828247646e-245	17	CXCR4
STAT4	1.09883251483249e-248	2.07706	0.734	0.47	2.19766502966498e-245	17	STAT4
PTGER4	1.83521020974719e-248	1.81687	0.744	0.517	3.67042041949437e-245	17	PTGER4
IL2RB	1.65097060923951e-245	3.34659	0.689	0.354	3.30194121847902e-242	17	IL2RB
IL18R1	1.1483757146817e-242	1.28348	0.711	0.404	2.2967514293634e-239	17	IL18R1
LYN	2.15556808298458e-238	1.20265	0.675	0.317	4.31113616596916e-235	17	LYN
ENSGALG00000051726	2.05640235334721e-233	0.390774	0.41	0.026	4.11280470669442e-230	17	ENSGALG00000051726
ENSGALG00000020986	1.3024604093738e-231	3.01321	0.721	0.452	2.60492081874759e-228	17	ENSGALG00000020986
ENSGALG00000027407	8.85481607982876e-230	0.915866	0.67	0.335	1.77096321596575e-226	17	ENSGALG00000027407
ENSGALG00000020331	1.49733060043462e-220	1.7384	0.704	0.461	2.99466120086924e-217	17	ENSGALG00000020331
PSTPIP1	1.82629634250286e-220	2.00008	0.71	0.476	3.65259268500573e-217	17	PSTPIP1
ENSGALG00000012080	3.69652254849e-220	0.56859	0.678	0.419	7.39304509698001e-217	17	ENSGALG00000012080
MYO1F	2.49657906540804e-217	1.31644	0.669	0.366	4.99315813081608e-214	17	MYO1F
KLHL6	9.09952886846612e-216	1.39371	0.658	0.293	1.81990577369322e-212	17	KLHL6
ENSGALG00000014750	1.44795725612165e-212	1.69111	0.665	0.368	2.8959145122433e-209	17	ENSGALG00000014750
ICOS	2.28444968377407e-212	2.78267	0.695	0.365	4.56889936754815e-209	17	ICOS
CD7	1.2471910451129e-205	2.27356	0.689	0.495	2.4943820902258e-202	17	CD7
FLI1	4.40061038615378e-205	0.905904	0.683	0.38	8.80122077230756e-202	17	FLI1
RAC2	2.04885941771413e-203	1.82475	0.705	0.513	4.09771883542825e-200	17	RAC2
ENSGALG00000036395	3.55520683971069e-202	1.32703	0.658	0.311	7.11041367942138e-199	17	ENSGALG00000036395
FMNL1	3.77809769252299e-202	1.89769	0.726	0.554	7.55619538504597e-199	17	FMNL1
LSP1P1	6.9460726286884e-202	1.41823	0.686	0.363	1.38921452573768e-198	17	LSP1P1
IL16	8.07495799944242e-200	1.81874	0.669	0.29	1.61499159988849e-196	17	IL16
CD8BP	3.21791117443316e-198	0.834822	0.571	0.159	6.43582234886631e-195	17	CD8BP
RASGEF1A1	1.3985582418162e-197	1.21373	0.75	0.618	2.79711648363239e-194	17	RASGEF1A
ENSGALG00000026884	1.4070499863417e-194	0.330877	0.609	0.248	2.8140999726834e-191	17	ENSGALG00000026884
P2RY4	9.60962418466253e-191	0.883912	0.667	0.468	1.92192483693251e-187	17	P2RY4
TAGAP	2.59398377770667e-190	1.65277	0.674	0.396	5.18796755541335e-187	17	TAGAP
U3.1	3.60942343016779e-190	1.67735	0.721	0.604	7.21884686033557e-187	17	U3.1
ENSGALG00000000720	4.83786308954779e-187	0.990216	0.725	0.489	9.67572617909558e-184	17	ENSGALG00000000720
FCER1G	9.25057225911598e-187	2.3092	0.687	0.485	1.8501144518232e-183	17	FCER1G
IFI30	1.11072050612155e-185	1.19237	0.717	0.436	2.2214410122431e-182	17	IFI30
LBH1	1.19142112813522e-185	1.54838	0.8	0.578	2.38284225627043e-182	17	LBH
SH3BGRL	3.74656484373808e-183	1.34127	0.782	0.509	7.49312968747617e-180	17	SH3BGRL
RAPGEF1	1.72343996508422e-182	0.413712	0.746	0.483	3.44687993016844e-179	17	RAPGEF1
CRLF2	1.50649794849408e-181	1.12732	0.598	0.285	3.01299589698816e-178	17	CRLF2
CX3CR1	1.29103029233553e-178	0.746698	0.611	0.291	2.58206058467105e-175	17	CX3CR1
ENSGALG00000004252	8.51642036142758e-176	1.73569	0.661	0.409	1.70328407228552e-172	17	ENSGALG00000004252
ENSGALG00000051589	3.68817000430459e-175	2.19106	0.675	0.516	7.37634000860918e-172	17	ENSGALG00000051589
PLAU	4.48725377593318e-175	1.55527	0.668	0.501	8.97450755186636e-172	17	PLAU
GPR18	6.06114252681497e-175	0.371915	0.581	0.194	1.21222850536299e-171	17	GPR18
TMEM233	2.82305921467654e-172	0.264805	0.532	0.232	5.64611842935308e-169	17	TMEM233
ENSGALG00000026070	2.83926329032923e-170	1.22635	0.635	0.379	5.67852658065846e-167	17	ENSGALG00000026070
AHR	6.41976097529386e-170	1.38068	0.701	0.521	1.28395219505877e-166	17	AHR
ENSGALG00000002570	3.90224714972167e-169	0.277185	0.608	0.297	7.80449429944334e-166	17	ENSGALG00000002570
BCL2A1	2.61374877083128e-168	1.06753	0.618	0.29	5.22749754166256e-165	17	BCL2A1
NFATC2	7.98223221595172e-168	0.483762	0.673	0.454	1.59644644319034e-164	17	NFATC2
TIPARP	6.42173079128701e-167	1.58855	0.787	0.618	1.2843461582574e-163	17	TIPARP
IQGAP21	1.21649396460456e-160	1.86994	0.69	0.524	2.43298792920912e-157	17	IQGAP2
ENSGALG00000014754	6.93576793260521e-159	1.28076	0.65	0.41	1.38715358652104e-155	17	ENSGALG00000014754
HHEX	6.06073692680949e-157	0.897398	0.699	0.525	1.2121473853619e-153	17	HHEX
TBXT	5.57774111534505e-156	0.432725	0.606	0.28	1.11554822306901e-152	17	TBXT
B3GNT2	4.94721163038624e-155	1.16915	0.771	0.635	9.89442326077248e-152	17	B3GNT2
CST7	6.25286455713735e-155	1.68418	0.633	0.406	1.25057291142747e-151	17	CST7
PLCG2	1.93185569934891e-154	1.28304	0.596	0.242	3.86371139869782e-151	17	PLCG2
CD8A	1.07575181733793e-153	1.90488	0.63	0.41	2.15150363467586e-150	17	CD8A
SLC4A71	1.14420377723232e-151	1.53892	0.676	0.397	2.28840755446464e-148	17	SLC4A7
CD200R1	1.90944622219183e-149	0.639164	0.657	0.525	3.81889244438367e-146	17	CD200R1
PIK3R6	3.42627208492448e-149	1.0055	0.625	0.422	6.85254416984897e-146	17	PIK3R6
TNFSF8	5.85256515647026e-149	2.04169	0.635	0.328	1.17051303129405e-145	17	TNFSF8
EFHD2	3.30919176213934e-145	1.55374	0.645	0.475	6.61838352427868e-142	17	EFHD2
CCL1	3.44072095068535e-145	1.27162	0.626	0.46	6.8814419013707e-142	17	CCL1
EVI2A	4.61501260539978e-144	1.06121	0.615	0.405	9.23002521079956e-141	17	EVI2A
NCF2	1.30239433092825e-143	0.64229	0.587	0.317	2.60478866185651e-140	17	NCF2
SIK11	5.6322569661692e-143	0.826867	0.795	0.604	1.12645139323384e-139	17	SIK1
CRIP11	6.39594279985764e-143	1.64505	0.732	0.556	1.27918855997153e-139	17	CRIP1
RUBCNL	2.12496594681718e-142	2.15642	0.696	0.604	4.24993189363436e-139	17	RUBCNL
STARD41	3.30792772907497e-138	0.562014	0.683	0.472	6.61585545814994e-135	17	STARD4
SMAD11	3.65915446295398e-138	0.520943	0.68	0.479	7.31830892590797e-135	17	SMAD1
CD164	4.81965752649374e-134	1.22723	0.744	0.597	9.63931505298747e-131	17	CD164
KLF6	1.9573879580919e-131	1.0428	0.793	0.595	3.9147759161838e-128	17	KLF6
STOM	1.73961114283989e-130	0.636633	0.692	0.482	3.47922228567978e-127	17	STOM
CD48	1.88290229864496e-130	1.57541	0.63	0.409	3.76580459728992e-127	17	CD48
ST6GAL1	5.86625799190085e-126	1.71867	0.658	0.508	1.17325159838017e-122	17	ST6GAL1
ENSGALG00000051069	3.73245709523187e-124	0.275906	0.5	0.142	7.46491419046374e-121	17	ENSGALG00000051069
MBP	3.79226851145169e-123	1.42559	0.635	0.408	7.58453702290338e-120	17	MBP
PDLIM5	3.22957694982526e-122	0.601199	0.675	0.559	6.45915389965052e-119	17	PDLIM5
SLC6A61	7.05120509617473e-122	0.710584	0.688	0.44	1.41024101923495e-118	17	SLC6A6
XCL1	7.72162327623948e-120	1.40497	0.518	0.153	1.5443246552479e-116	17	XCL1
EFHD1	3.15057645457888e-118	0.891116	0.717	0.538	6.30115290915776e-115	17	EFHD1
GZMA	3.72534993560482e-117	2.35358	0.57	0.399	7.45069987120964e-114	17	GZMA
INSRR	1.5560221496433e-116	1.00731	0.591	0.411	3.1120442992866e-113	17	INSRR
PIK3AP1	1.27323805527979e-113	0.472343	0.605	0.439	2.54647611055957e-110	17	PIK3AP1
BATF	6.66326708851983e-113	1.3992	0.654	0.536	1.33265341770397e-109	17	BATF
GLIPR21	1.67277109553885e-112	1.13109	0.667	0.543	3.3455421910777e-109	17	GLIPR2
ENSGALG00000047270	4.04694845190404e-112	0.263062	0.518	0.146	8.09389690380807e-109	17	ENSGALG00000047270
PTPN7	1.99846935829013e-111	1.16453	0.604	0.44	3.99693871658027e-108	17	PTPN7
PIK3R1	1.41211022265148e-108	1.75206	0.651	0.474	2.82422044530296e-105	17	PIK3R1
ENSGALG000000427593	2.27927515174561e-104	0.268125	0.695	0.576	4.55855030349122e-101	17	ENSGALG00000042759
TEC	3.08991636525343e-102	0.992311	0.64	0.56	6.17983273050686e-99	17	TEC
CYTIP	3.98550289536757e-101	1.53222	0.573	0.235	7.97100579073515e-98	17	CYTIP
LPAR5	4.90551415431887e-101	0.251638	0.262	0.477	9.81102830863774e-98	17	LPAR5
HAVCR1	1.26093786554462e-98	0.295602	0.62	0.525	2.52187573108924e-95	17	HAVCR1
ENSGALG00000011889	2.42498372054012e-93	1.87743	0.632	0.586	4.84996744108023e-90	17	ENSGALG00000011889
METTL14	1.16545733820322e-92	0.498997	0.632	0.47	2.33091467640643e-89	17	METTL14
LITAF	3.68195315651977e-92	0.453243	0.589	0.497	7.36390631303954e-89	17	LITAF
IL1RL1	8.48407935823845e-92	0.458183	0.566	0.33	1.69681587164769e-88	17	IL1RL1
ZAP70	8.01549836939964e-91	1.10289	0.547	0.225	1.60309967387993e-87	17	ZAP70
ENSGALG00000007248	6.30459304575925e-88	1.06093	0.59	0.369	1.26091860915185e-84	17	ENSGALG00000007248
LPAR61	1.51781915186361e-87	0.897007	0.564	0.358	3.03563830372723e-84	17	LPAR6
ENSGALG00000048239	2.97264294071382e-87	0.270313	0.655	0.577	5.94528588142764e-84	17	ENSGALG00000048239
DEF6	7.90878987857209e-87	1.2261	0.654	0.639	1.58175797571442e-83	17	DEF6
SLA	1.41108995296842e-84	1.69185	0.621	0.483	2.82217990593684e-81	17	SLA
EMB	3.87431293867168e-82	0.420733	0.577	0.374	7.74862587734337e-79	17	EMB
HERPUD1	4.27648636274425e-82	0.457824	0.717	0.531	8.55297272548851e-79	17	HERPUD1
P2RY8	1.00899640625806e-81	1.91849	0.613	0.474	2.01799281251612e-78	17	P2RY8
EZR3	1.38048612468711e-80	1.36015	0.705	0.701	2.76097224937422e-77	17	EZR
METRNL3	1.67712169183691e-78	0.669296	0.671	0.547	3.35424338367382e-75	17	METRNL
LAMP3	1.112349478213e-77	0.815326	0.569	0.482	2.22469895642599e-74	17	LAMP3
BLK	4.01091589701262e-77	0.700984	0.541	0.329	8.02183179402524e-74	17	BLK
CMTM71	4.54714634214147e-75	0.865248	0.621	0.564	9.09429268428293e-72	17	CMTM7
SCIN	9.79829811466244e-75	0.920817	0.642	0.511	1.95965962293249e-71	17	SCIN
ENSGALG00000011190	2.06580424625057e-72	0.961643	0.568	0.384	4.13160849250114e-69	17	ENSGALG00000011190
TNFRSF9	5.36995480734048e-70	1.35617	0.559	0.404	1.0739909614681e-66	17	TNFRSF9
RASGRP1	7.76965012211824e-69	0.817335	0.521	0.262	1.55393002442365e-65	17	RASGRP1
GPR34	2.22948491148862e-68	0.802921	0.542	0.417	4.45896982297724e-65	17	GPR34
HDC	9.00384666279519e-67	0.963271	0.255	0.502	1.80076933255904e-63	17	HDC
ELK3	4.9762766914313e-66	0.668917	0.69	0.593	9.95255338286259e-63	17	ELK3
SPRY2	2.92340462053387e-64	0.459221	0.464	0.322	5.84680924106773e-61	17	SPRY2
RGS18	8.92858281083245e-64	0.551006	0.514	0.316	1.78571656216649e-60	17	RGS18
ENSGALG00000048029	7.43170584997706e-63	0.531345	0.56	0.419	1.48634116999541e-59	17	ENSGALG00000048029
ENSGALG00000046212	1.10100531660471e-62	0.559471	0.586	0.53	2.20201063320943e-59	17	ENSGALG00000046212
GPR183	1.1637707465243e-62	1.39053	0.575	0.407	2.32754149304859e-59	17	GPR183
HOPX1	3.208012570131e-62	0.847507	0.587	0.496	6.416025140262e-59	17	HOPX
HIVEP3	9.09751471417165e-62	0.719628	0.555	0.379	1.81950294283433e-58	17	HIVEP3
LAG3	2.94544657156579e-61	0.28775	0.294	0.5	5.89089314313159e-58	17	LAG3
CARHSP11	3.17274088538409e-61	0.876097	0.717	0.677	6.34548177076817e-58	17	CARHSP1
IRF4	3.5805239415567e-61	1.24418	0.568	0.467	7.16104788311339e-58	17	IRF4
TCF74	1.71800395231287e-57	1.69007	0.695	0.665	3.43600790462575e-54	17	TCF7
ID22	1.23065841446033e-56	0.857337	0.847	0.757	2.46131682892066e-53	17	ID2
ENSGALG00000049221	5.88393252502719e-56	0.464114	0.49	0.261	1.17678650500544e-52	17	ENSGALG00000049221
PLEK	1.00119603637956e-55	0.758989	0.545	0.42	2.00239207275912e-52	17	PLEK
CD28	9.40434377188816e-53	2.00484	0.595	0.464	1.88086875437763e-49	17	CD28
MPP1	1.28812806914497e-52	0.908918	0.583	0.54	2.57625613828994e-49	17	MPP1
CCR5	5.05439082499427e-51	0.49398	0.548	0.46	1.01087816499885e-47	17	CCR5
ENSGALG00000044661	1.7735738463294e-50	0.915065	0.585	0.463	3.54714769265881e-47	17	ENSGALG00000044661
ENSGALG00000047316	2.21754493098761e-49	0.771124	0.563	0.51	4.43508986197522e-46	17	ENSGALG00000047316
LDLRAD4	3.67689822211113e-47	0.478465	0.588	0.491	7.35379644422227e-44	17	LDLRAD4
TSC22D41	5.22250512285503e-47	0.969231	0.637	0.554	1.04450102457101e-43	17	TSC22D4
ENSGALG00000004167	1.71495413859868e-45	1.11639	0.509	0.299	3.42990827719735e-42	17	ENSGALG00000004167
CD4	3.391245537949e-44	0.838868	0.557	0.491	6.782491075898e-41	17	CD4
SLC38A21	3.46798448430361e-44	0.35386	0.811	0.703	6.93596896860722e-41	17	SLC38A2
TNIP1	8.96085869720443e-44	0.752546	0.648	0.528	1.79217173944089e-40	17	TNIP1
HIST1H1031	4.78658599072343e-43	0.73265	0.574	0.483	9.57317198144687e-40	17	HIST1H103
PLK32	6.87729995808157e-43	0.743593	0.631	0.62	1.37545999161631e-39	17	PLK3
PIK3R5	8.26537396934493e-43	0.546482	0.543	0.478	1.65307479386899e-39	17	PIK3R5
ENSGALG00000048230	9.8208084798614e-43	0.264786	0.232	0.356	1.96416169597228e-39	17	ENSGALG00000048230
CDKN2A	1.47242860871383e-41	0.411592	0.466	0.265	2.94485721742766e-38	17	CDKN2A
APBB1IP2	6.42611292948214e-41	1.3964	0.565	0.523	1.28522258589643e-37	17	APBB1IP
ENSGALG000000549151	1.56534291221227e-40	0.336657	0.265	0.374	3.13068582442454e-37	17	ENSGALG00000054915
SYNGR3	9.02026132272129e-40	0.491301	0.469	0.432	1.80405226454426e-36	17	SYNGR3
IL7R	1.8999691697305e-39	1.54753	0.528	0.338	3.799938339461e-36	17	IL7R
TMEM154	3.6317630513196e-39	0.284591	0.385	0.654	7.2635261026392e-36	17	TMEM154
ENSGALG00000054174	5.6356664788585e-38	0.464751	0.509	0.352	1.1271332957717e-34	17	ENSGALG00000054174
EOMES	3.85004449772217e-37	0.65264	0.512	0.438	7.70008899544435e-34	17	EOMES
SATB12	2.7761710885484e-36	0.269592	0.43	0.642	5.5523421770968e-33	17	SATB1
B3GNT5	3.44668625896169e-35	0.354166	0.573	0.513	6.89337251792338e-32	17	B3GNT5
KK34	4.58277613351802e-34	0.38799	0.234	0.277	9.16555226703604e-31	17	KK34
HVCN1	8.06594619840972e-30	0.359122	0.302	0.465	1.61318923968194e-26	17	HVCN1
ENSGALG00000035017	1.2595684796364e-29	0.700381	0.483	0.329	2.5191369592728e-26	17	ENSGALG00000035017
DUSP13	1.44826091702275e-29	0.554763	0.812	0.777	2.89652183404551e-26	17	DUSP1
NRIP12	1.86322365589071e-29	0.903915	0.636	0.581	3.72644731178141e-26	17	NRIP1
ANTXR2	8.0984491100754e-28	0.251188	0.44	0.266	1.61968982201508e-24	17	ANTXR2
CD79B	1.99406063159768e-26	0.359309	0.291	0.299	3.98812126319535e-23	17	CD79B
NFKBIA1	1.30753662644778e-24	0.36876	0.814	0.751	2.61507325289556e-21	17	NFKBIA
SH3BP2	5.3916554240351e-23	0.287666	0.561	0.534	1.07833108480702e-19	17	SH3BP2
ENSGALG00000049751	3.44317472359586e-22	0.348797	0.578	0.545	6.88634944719173e-19	17	ENSGALG00000049751
CHD72	2.30804234036178e-21	0.924637	0.587	0.607	4.61608468072356e-18	17	CHD7
RASSF2	8.98434772345111e-20	0.964446	0.535	0.489	1.79686954469022e-16	17	RASSF2
CLIC21	1.17629574850917e-19	0.591931	0.549	0.509	2.35259149701834e-16	17	CLIC2
RCSD1	7.92455218983144e-19	0.930927	0.455	0.281	1.58491043796629e-15	17	RCSD1
PTPRJ	4.55518218265945e-17	0.340216	0.531	0.562	9.1103643653189e-14	17	PTPRJ
UGT8	4.63319374746291e-17	0.260196	0.274	0.167	9.26638749492583e-14	17	UGT8
K123	7.38081776101371e-17	0.406753	0.453	0.357	1.47616355220274e-13	17	K123
GATA35	1.82456885302645e-16	0.811828	0.69	0.696	3.6491377060529e-13	17	GATA3
MYC	1.96703396380938e-16	0.716238	0.563	0.535	3.93406792761875e-13	17	MYC
TNFRSF18	1.55938665980168e-15	0.608233	0.489	0.461	3.11877331960337e-12	17	TNFRSF18
ENSGALG00000050327	2.43003377689947e-14	0.408017	0.428	0.22	4.86006755379895e-11	17	ENSGALG00000050327
ENSGALG00000035589	1.61305181243283e-13	0.588291	0.482	0.449	3.22610362486566e-10	17	ENSGALG00000035589
SLC20A22	7.32719470442717e-13	0.499038	0.394	0.564	1.46543894088543e-09	17	SLC20A2
GCNT4	1.71158620826535e-12	0.580862	0.373	0.532	3.4231724165307e-09	17	GCNT4
RORA2	2.77052367083498e-12	0.694966	0.566	0.595	5.54104734166995e-09	17	RORA
RORC	6.95921621561841e-12	0.785918	0.387	0.254	1.39184324312368e-08	17	RORC
IL2RA	2.01133010330095e-11	0.820681	0.382	0.453	4.02266020660191e-08	17	IL2RA
NFKBIZ1	2.62186968017309e-11	0.338659	0.633	0.584	5.24373936034618e-08	17	NFKBIZ
BIRC32	1.63243967238995e-10	0.388832	0.684	0.653	3.2648793447799e-07	17	BIRC3
PMAIP12	2.2402317487937e-10	0.439466	0.482	0.439	4.4804634975874e-07	17	PMAIP1
ATP1B1	2.41190562086561e-10	0.40225	0.511	0.479	4.82381124173123e-07	17	ATP1B1
RAB11FIP11	2.4353165596582e-10	0.633278	0.495	0.535	4.8706331193164e-07	17	RAB11FIP1
CCR2	2.65665365262378e-10	0.457951	0.443	0.287	5.31330730524755e-07	17	CCR2
KLF2	6.64885500578885e-10	0.379967	0.525	0.505	1.32977100115777e-06	17	KLF2
ENSGALG00000021355	1.10108913954882e-08	0.49639	0.474	0.484	2.20217827909764e-05	17	ENSGALG00000021355
ABCB1.1	1.8491834124592e-07	0.706758	0.439	0.367	0.000369837	17	ABCB1.1
NR4A1	2.33054739190151e-07	0.380956	0.495	0.485	0.000466109	17	NR4A1
ACSBG2	4.24652087628339e-06	0.580268	0.455	0.434	0.00849304	17	ACSBG2
IL10RA	1.12229146827051e-05	0.680048	0.456	0.476	0.0224458	17	IL10RA
LRRFIP1	0.000215218	0.896957	0.47	0.484	0.430436	17	LRRFIP1
ENSGALG000000503091	0.000349549	0.303126	0.505	0.556	0.699098	17	ENSGALG00000050309
TNIP2	0.0015745	0.743777	0.419	0.38	1	17	TNIP2
CDK2AP13	0.00168492	0.46831	0.532	0.588	1	17	CDK2AP1
PLK22	0.00330547	0.731416	0.443	0.432	1	17	PLK2
CD82	0.00924844	1.24509	0.479	0.469	1	17	CD82
COL1A1	0	3.1793	1	0.842	0	18	COL1A1
COL6A3	0	3.13865	0.997	0.662	0	18	COL6A3
COL1A2	0	3.08922	1	0.481	0	18	COL1A2
CRABP-I	0	2.96645	0.905	0.577	0	18	CRABP-I
COL5A1	0	2.9328	0.999	0.628	0	18	COL5A1
MMP2	0	2.89605	1	0.641	0	18	MMP2
CPE	0	2.83961	0.928	0.499	0	18	CPE
FSTL1	0	2.79349	1	0.624	0	18	FSTL1
ENSGALG00000053107	0	2.76448	0.989	0.625	0	18	ENSGALG00000053107
QDPR	0	2.74762	0.971	0.579	0	18	QDPR
MDK1	0	2.72297	0.975	0.596	0	18	MDK
DCN	0	2.68271	1	0.722	0	18	DCN
SPARC	0	2.60118	1	0.917	0	18	SPARC
VCAN	0	2.56094	0.992	0.609	0	18	VCAN
COL3A1	0	2.55239	0.999	0.757	0	18	COL3A1
DIO2	0	2.53161	0.986	0.605	0	18	DIO2
SERPINF1	0	2.51669	0.992	0.664	0	18	SERPINF1
CDH111	0	2.50547	0.997	0.491	0	18	CDH11
FBN1	0	2.49919	0.988	0.505	0	18	FBN1
LAMB1	0	2.45568	0.994	0.57	0	18	LAMB1
MFAP5	0	2.45136	0.985	0.545	0	18	MFAP5
ENSGALG00000023640	0	2.33716	0.925	0.518	0	18	ENSGALG00000023640
EDNRA	0	2.3191	0.996	0.541	0	18	EDNRA
ISLR2	0	2.28149	0.866	0.525	0	18	ISLR2
COL6A2	0	2.26605	0.999	0.707	0	18	COL6A2
GSTA2	0	2.26371	0.993	0.586	0	18	GSTA2
ENSGALG00000048024	0	2.24629	0.912	0.598	0	18	ENSGALG00000048024
DRAXIN	0	2.2353	0.908	0.671	0	18	DRAXIN
BASP11	0	2.22837	0.999	0.528	0	18	BASP1
SERPINH1	0	2.22133	0.995	0.572	0	18	SERPINH1
GPX3	0	2.19659	0.976	0.564	0	18	GPX3
PLPP3	0	2.18847	0.986	0.528	0	18	PLPP3
FGFR31	0	2.1851	0.99	0.594	0	18	FGFR3
SOSTDC1	0	2.17371	0.983	0.443	0	18	SOSTDC1
PTN	0	2.15609	0.997	0.705	0	18	PTN
GSN	0	2.12405	0.992	0.844	0	18	GSN
EMID1	0	2.1217	0.97	0.456	0	18	EMID1
ENSGALG00000051085	0	2.11452	0.915	0.375	0	18	ENSGALG00000051085
CRISPLD2	0	2.09017	0.886	0.398	0	18	CRISPLD2
ENSGALG00000016635	0	2.07999	0.907	0.445	0	18	ENSGALG00000016635
WNT5A	0	2.07499	0.984	0.481	0	18	WNT5A
ENSGALG00000019761	0	2.07111	0.848	0.498	0	18	ENSGALG00000019761
DPEP1	0	2.0657	0.981	0.637	0	18	DPEP1
OGN	0	2.0211	0.974	0.487	0	18	OGN
TPST1	0	2.01951	0.937	0.438	0	18	TPST1
PDGFRL	0	2.01535	0.967	0.53	0	18	PDGFRL
ITGA9	0	2.00514	0.967	0.557	0	18	ITGA9
SFRP1	0	1.99292	0.881	0.545	0	18	SFRP1
FBLN1	0	1.98757	0.947	0.551	0	18	FBLN1
ISLR	0	1.98726	0.991	0.577	0	18	ISLR
LHFPL6	0	1.98627	0.993	0.52	0	18	LHFPL6
TWIST1	0	1.95939	0.979	0.495	0	18	TWIST1
HAPLN1	0	1.93095	0.848	0.531	0	18	HAPLN1
EMILIN2	0	1.9036	0.991	0.514	0	18	EMILIN2
PRRX1	0	1.90281	0.978	0.383	0	18	PRRX1
S100A10	0	1.87666	0.998	0.641	0	18	S100A10
MOXD1	0	1.85502	0.979	0.595	0	18	MOXD1
PDGFD	0	1.83751	0.921	0.484	0	18	PDGFD
CCDC80	0	1.79878	0.988	0.477	0	18	CCDC80
APP	0	1.79169	0.99	0.499	0	18	APP
VIM	0	1.78694	0.998	0.785	0	18	VIM
SH3BGRL1	0	1.75369	0.989	0.507	0	18	SH3BGRL
DNAJC12	0	1.75315	0.849	0.596	0	18	DNAJC12
IGFBP4	0	1.71154	0.934	0.429	0	18	IGFBP4
ENSGALG00000050805	0	1.70575	0.97	0.644	0	18	ENSGALG00000050805
CRLF1	0	1.70284	0.973	0.451	0	18	CRLF1
ENSGALG000000116872	0	1.70155	0.992	0.697	0	18	ENSGALG00000011687
ANXA11	0	1.695	0.994	0.656	0	18	ANXA1
MYH10	0	1.69263	0.988	0.532	0	18	MYH10
ADAMTS9	0	1.68695	0.966	0.537	0	18	ADAMTS9
MGST1	0	1.68319	0.95	0.582	0	18	MGST1
DYNC1I1	0	1.67549	0.873	0.481	0	18	DYNC1I1
ENSGALG00000042388	0	1.66974	0.914	0.533	0	18	ENSGALG00000042388
HOXA5	0	1.6599	0.946	0.64	0	18	HOXA5
SERPINE2	0	1.64795	0.926	0.607	0	18	SERPINE2
EMX2	0	1.64611	0.929	0.658	0	18	EMX2
COL6A1	0	1.6411	0.968	0.392	0	18	COL6A1
MASP1	0	1.63705	0.867	0.514	0	18	MASP1
CLMP	0	1.62933	0.945	0.547	0	18	CLMP
PLPP1	0	1.58515	0.902	0.489	0	18	PLPP1
EPDR1	0	1.57252	0.862	0.522	0	18	EPDR1
EPB41L3	0	1.55863	0.848	0.56	0	18	EPB41L3
NR2F2	0	1.55709	0.931	0.436	0	18	NR2F2
LY6E3	0	1.55288	0.995	0.67	0	18	LY6E
ENSGALG00000016292	0	1.52299	0.846	0.397	0	18	ENSGALG00000016292
CALD1	0	1.51224	0.989	0.526	0	18	CALD1
LSAMP	0	1.51041	0.938	0.506	0	18	LSAMP
HSPA5	0	1.506	0.991	0.776	0	18	HSPA5
OLFML3	0	1.50301	0.946	0.545	0	18	OLFML3
OLFM1	0	1.49633	0.85	0.444	0	18	OLFM1
CPZ	0	1.49308	0.841	0.399	0	18	CPZ
LTBP1	0	1.48956	0.933	0.451	0	18	LTBP1
PCDHGC3	0	1.48688	0.962	0.488	0	18	PCDHGC3
ENSGALG00000046914	0	1.4857	0.923	0.508	0	18	ENSGALG00000046914
COL5A2	0	1.47659	0.951	0.343	0	18	COL5A2
INHBA	0	1.47464	0.845	0.449	0	18	INHBA
HOXC8	0	1.46467	0.893	0.583	0	18	HOXC8
MFGE8	0	1.4204	0.921	0.553	0	18	MFGE8
RRBP1	0	1.41725	0.958	0.407	0	18	RRBP1
HOXB5	0	1.40197	0.925	0.683	0	18	HOXB5
PCBD1	0	1.39043	0.896	0.439	0	18	PCBD1
ENSGALG00000048179	0	1.38043	0.925	0.543	0	18	ENSGALG00000048179
ITIH5	0	1.37748	0.848	0.511	0	18	ITIH5
AXIN2	0	1.37595	0.849	0.599	0	18	AXIN2
GFPT2	0	1.37578	0.853	0.503	0	18	GFPT2
WNT11	0	1.36849	0.819	0.453	0	18	WNT11
GLUL	0	1.34448	0.887	0.485	0	18	GLUL
FAT4	0	1.33078	0.864	0.392	0	18	FAT4
FBN3	0	1.31278	0.855	0.349	0	18	FBN3
CTSK	0	1.29702	0.977	0.443	0	18	CTSK
NBL11	0	1.29487	0.937	0.477	0	18	NBL1
NID1	0	1.29321	0.902	0.393	0	18	NID1
SLIT2	0	1.28597	0.903	0.495	0	18	SLIT2
FBLN2	0	1.27825	0.892	0.485	0	18	FBLN2
CCNG21	0	1.2781	0.96	0.565	0	18	CCNG2
BAG3	0	1.26146	0.935	0.537	0	18	BAG3
RARRES2	0	1.2611	0.872	0.441	0	18	RARRES2
NREP	0	1.26048	0.929	0.541	0	18	NREP
SDC2	0	1.26037	0.929	0.575	0	18	SDC2
LAMA4	0	1.25096	0.843	0.446	0	18	LAMA4
ENSGALG000000135051	0	1.19932	0.953	0.476	0	18	ENSGALG00000013505
NKD1	0	1.18454	0.842	0.501	0	18	NKD1
PLOD1	0	1.17415	0.897	0.478	0	18	PLOD1
LFNG	0	1.16934	0.897	0.507	0	18	LFNG
WLS	0	1.16908	0.911	0.528	0	18	WLS
FBN2	0	1.15715	0.796	0.44	0	18	FBN2
COL13A1	0	1.14571	0.801	0.464	0	18	COL13A1
TFAP2A3	0	1.13565	0.876	0.577	0	18	TFAP2A
SEMA3F	0	1.13217	0.939	0.545	0	18	SEMA3F
COL26A1	0	1.12337	0.793	0.356	0	18	COL26A1
GPM6B	0	1.12011	0.821	0.455	0	18	GPM6B
SETBP1	0	1.11918	0.873	0.581	0	18	SETBP1
TCF7L2	0	1.11121	0.877	0.509	0	18	TCF7L2
GNG10	0	1.08493	0.881	0.545	0	18	GNG10
SEMA5A	0	1.08463	0.863	0.459	0	18	SEMA5A
ITGA11	0	1.06774	0.865	0.501	0	18	ITGA11
SLC9A3R2	0	1.05323	0.859	0.503	0	18	SLC9A3R2
SCD5	0	1.05068	0.859	0.466	0	18	SCD5
MRAS	0	1.0399	0.849	0.42	0	18	MRAS
PPIC	0	1.03225	0.858	0.411	0	18	PPIC
AEBP1	0	1.0272	0.909	0.488	0	18	AEBP1
TGFB31	0	1.02482	0.879	0.499	0	18	TGFB3
CPXM2	0	1.02254	0.873	0.393	0	18	CPXM2
TNS1	0	0.975482	0.925	0.478	0	18	TNS1
IGF2	0	0.892869	0.759	0.238	0	18	IGF2
ENSGALG00000053371	0	0.889812	0.885	0.483	0	18	ENSGALG00000053371
FHOD3	0	0.799585	0.778	0.298	0	18	FHOD3
ENSGALG00000045199	0	0.789217	0.947	0.488	0	18	ENSGALG00000045199
PITX2	3.17458238559848e-307	1.27722	0.815	0.532	6.34916477119696e-304	18	PITX2
SNCAIP	6.61819918367515e-305	0.9783	0.8	0.457	1.32363983673503e-301	18	SNCAIP
TPM12	7.30263833981887e-305	1.4605	0.977	0.5	1.46052766796377e-301	18	TPM1
FAP	1.19080916612539e-303	1.0727	0.81	0.417	2.38161833225078e-300	18	FAP
TFPI2	6.14769808171871e-303	1.0538	0.905	0.457	1.22953961634374e-299	18	TFPI2
EHD2	9.14666922313328e-303	0.677539	0.925	0.528	1.82933384462666e-299	18	EHD2
RNF122	3.90456972552862e-294	0.977857	0.794	0.344	7.80913945105725e-291	18	RNF122
STOM1	3.93810015194952e-292	1.00619	0.85	0.48	7.87620030389904e-289	18	STOM
ENSGALG000000484882	5.60705011154665e-292	1.30762	0.941	0.701	1.12141002230933e-288	18	ENSGALG00000048488
GEM	1.72582255068238e-291	1.07678	0.86	0.393	3.45164510136475e-288	18	GEM
OLFM3	2.14954994382518e-291	1.10003	0.843	0.561	4.29909988765036e-288	18	OLFM3
ENSGALG000000547832	1.97104387367531e-289	1.03312	0.928	0.608	3.94208774735063e-286	18	ENSGALG00000054783
AQP1	2.82810621151159e-289	1.62081	0.85	0.472	5.65621242302319e-286	18	AQP1
COL12A1	5.62448399976282e-289	2.05352	0.847	0.597	1.12489679995256e-285	18	COL12A1
MAP1B	1.04135636757976e-288	1.58767	0.76	0.43	2.08271273515951e-285	18	MAP1B
PTPRG	1.76537600741161e-287	0.655036	0.837	0.408	3.53075201482321e-284	18	PTPRG
SMAD61	4.03789144482259e-286	0.880175	0.924	0.622	8.07578288964518e-283	18	SMAD6
WNT5B	1.84003435638515e-284	1.25212	0.793	0.515	3.68006871277029e-281	18	WNT5B
NDNF	1.43129917890363e-283	1.19043	0.793	0.412	2.86259835780725e-280	18	NDNF
MME	1.1546952974004e-282	0.77849	0.726	0.29	2.3093905948008e-279	18	MME
BMP4	2.34810645770063e-281	1.13245	0.801	0.357	4.69621291540126e-278	18	BMP4
SOX11	3.50575769874187e-281	0.860527	0.75	0.325	7.01151539748374e-278	18	SOX11
CPNE2	2.89679894519923e-279	0.847562	0.839	0.445	5.79359789039845e-276	18	CPNE2
ENSGALG00000030096	1.09559212417528e-278	1.31501	0.779	0.503	2.19118424835055e-275	18	ENSGALG00000030096
LRRC17	1.40396766951913e-278	1.33699	0.789	0.511	2.80793533903825e-275	18	LRRC17
USP36	9.29422444449535e-277	0.88348	0.974	0.646	1.85884488889907e-273	18	USP36
TWIST2	5.0817876809622e-276	1.20283	0.81	0.527	1.01635753619244e-272	18	TWIST2
ADAM12	3.34348096806681e-275	0.864913	0.75	0.379	6.68696193613361e-272	18	ADAM12
ENSGALG00000005180	3.59248162663971e-275	0.847229	0.747	0.442	7.18496325327941e-272	18	ENSGALG00000005180
RHOB	3.75146020530828e-274	1.64576	0.902	0.619	7.50292041061656e-271	18	RHOB
COL18A1	2.01812617265439e-271	0.89367	0.785	0.473	4.03625234530878e-268	18	COL18A1
CHST15	4.18146880329322e-270	1.10086	0.823	0.569	8.36293760658644e-267	18	CHST15
ENSGALG00000006708	8.73510970934129e-270	1.05216	0.77	0.467	1.74702194186826e-266	18	ENSGALG00000006708
ADAMTS17	1.79371707693208e-267	0.875737	0.759	0.415	3.58743415386417e-264	18	ADAMTS17
CXCL12	2.9991074167407e-266	1.40296	0.823	0.598	5.99821483348139e-263	18	CXCL12
TSKU	3.21129465474064e-265	0.860195	0.768	0.404	6.42258930948128e-262	18	TSKU
SLIT3	5.04472042057675e-264	1.03056	0.806	0.517	1.00894408411535e-260	18	SLIT3
ID41	7.34858850748398e-263	0.96132	0.873	0.576	1.4697177014968e-259	18	ID4
LOXL2	9.88841884266627e-263	0.737104	0.757	0.349	1.97768376853325e-259	18	LOXL2
MGLL1	4.2456440996029e-262	1.15651	0.854	0.666	8.49128819920581e-259	18	MGLL
RSPO1	8.18769546369767e-262	1.29646	0.764	0.399	1.63753909273953e-258	18	RSPO1
SIK12	1.04645202092409e-261	1.06939	0.908	0.603	2.09290404184819e-258	18	SIK1
GREM1	1.08972240445612e-257	0.942583	0.65	0.233	2.17944480891223e-254	18	GREM1
PIK3R11	2.13129913200125e-257	0.722994	0.858	0.472	4.26259826400249e-254	18	PIK3R1
CYR61	2.24241678427696e-255	1.30082	0.836	0.432	4.48483356855393e-252	18	CYR61
LHFPL2	2.16126410286015e-254	0.929996	0.763	0.434	4.32252820572029e-251	18	LHFPL2
RDH10	7.49968303913268e-254	1.11293	0.765	0.448	1.49993660782654e-250	18	RDH10
SPON1	1.1660569910409e-250	1.09684	0.679	0.237	2.33211398208179e-247	18	SPON1
MMP23B	4.51574496464232e-250	0.863139	0.734	0.393	9.03148992928465e-247	18	MMP23B
TIMP2	3.37363089167186e-249	0.78896	0.98	0.636	6.74726178334372e-246	18	TIMP2
CD1641	6.37388568972524e-248	0.547467	0.913	0.595	1.27477713794505e-244	18	CD164
SRD5A2	1.5076683834296e-247	1.74437	0.769	0.463	3.0153367668592e-244	18	SRD5A2
PMEPA1	1.62556478309422e-247	0.82102	0.782	0.342	3.25112956618844e-244	18	PMEPA1
ALDH1A3	2.29507275299758e-246	2.13729	0.781	0.518	4.59014550599515e-243	18	ALDH1A3
ATP6V1G3	9.84546833650784e-245	1.07611	0.756	0.573	1.96909366730157e-241	18	ATP6V1G3
ENSGALG00000045548	1.70432905107051e-244	1.13314	0.686	0.33	3.40865810214102e-241	18	ENSGALG00000045548
AKR1B10	2.23399648478469e-244	0.88327	0.774	0.498	4.46799296956938e-241	18	AKR1B10
TNFAIP2	1.0461804749456e-243	1.08563	0.768	0.434	2.09236094989121e-240	18	TNFAIP2
VEGFA	4.65512396720554e-243	0.848685	0.783	0.465	9.31024793441109e-240	18	VEGFA
SMS1	5.56225461138265e-241	0.676018	0.797	0.409	1.11245092227653e-237	18	SMS
PHEX	1.58561650962271e-240	0.826061	0.631	0.239	3.17123301924543e-237	18	PHEX
ENSGALG00000003283	1.39641639617735e-239	1.48813	0.769	0.49	2.7928327923547e-236	18	ENSGALG00000003283
CDK2AP14	3.04148691460505e-235	1.44245	0.866	0.582	6.0829738292101e-232	18	CDK2AP1
AIF1L	8.1245394180065e-235	0.436096	0.786	0.433	1.6249078836013e-231	18	AIF1L
ADAMTS12	2.03904827503607e-233	0.95008	0.729	0.469	4.07809655007214e-230	18	ADAMTS12
NRIP13	1.09137238638364e-232	0.607425	0.864	0.578	2.18274477276727e-229	18	NRIP1
LUM	3.5517343386009e-232	3.14816	0.827	0.67	7.1034686772018e-229	18	LUM
PLIN4	1.51688353918387e-227	0.801826	0.707	0.333	3.03376707836775e-224	18	PLIN4
TMSB15B2	3.0405726379215e-227	0.848106	0.966	0.633	6.08114527584301e-224	18	TMSB15B
GPC4	7.83667753928109e-225	0.667024	0.802	0.561	1.56733550785622e-221	18	GPC4
PMP22	1.08009578186973e-222	0.696706	0.844	0.494	2.16019156373946e-219	18	PMP22
IGFBP5	6.69440658404819e-221	0.827118	0.768	0.485	1.33888131680964e-217	18	IGFBP5
RAMP2	1.94303153991831e-220	0.487277	0.743	0.4	3.88606307983663e-217	18	RAMP2
ARHGAP31	7.59567769314475e-220	0.617112	0.743	0.448	1.51913553862895e-216	18	ARHGAP31
HOXB7	7.84850577603673e-220	0.666275	0.771	0.502	1.56970115520735e-216	18	HOXB7
THBS1	3.13269380640423e-219	0.63965	0.865	0.57	6.26538761280847e-216	18	THBS1
HMGB22	1.00341098298662e-218	0.508983	0.838	0.49	2.00682196597325e-215	18	HMGB2
BAMBI4	7.35915611143402e-218	0.882399	0.839	0.638	1.4718312222868e-214	18	BAMBI
COLEC12	4.16182222213941e-215	1.00406	0.71	0.435	8.32364444427882e-212	18	COLEC12
PLXDC2	1.09952932202701e-213	0.655658	0.769	0.517	2.19905864405403e-210	18	PLXDC2
APCDD1	2.47163616028707e-213	0.678342	0.715	0.409	4.94327232057414e-210	18	APCDD1
RUNX33	1.77345979459945e-207	0.436283	0.837	0.554	3.54691958919889e-204	18	RUNX3
ECRG4	5.05665194833386e-207	0.953251	0.77	0.474	1.01133038966677e-203	18	ECRG4
NPY1	6.23101199752281e-207	0.688026	0.67	0.321	1.24620239950456e-203	18	NPY
ENSGALG00000028041	1.22414626179048e-206	0.975206	0.706	0.447	2.44829252358097e-203	18	ENSGALG00000028041
SDC11	1.23669455450514e-205	0.536802	0.848	0.535	2.47338910901029e-202	18	SDC1
ODC1	2.3269313422582e-203	0.51901	0.761	0.399	4.6538626845164e-200	18	ODC1
ARHGEF91	1.90555765823956e-202	0.825331	0.825	0.611	3.81111531647913e-199	18	ARHGEF9
EFHD11	6.43717962470315e-199	0.447445	0.815	0.537	1.28743592494063e-195	18	EFHD1
CG-16	8.0740169464038e-197	0.316178	0.623	0.334	1.61480338928076e-193	18	CG-16
C1QTNF6	2.00676080146432e-195	0.922879	0.718	0.515	4.01352160292865e-192	18	C1QTNF6
FST	4.93104213170817e-195	1.14331	0.732	0.459	9.86208426341633e-192	18	FST
RUNX1T1	6.04566291162726e-195	0.810844	0.753	0.558	1.20913258232545e-191	18	RUNX1T1
ENSGALG00000005204	2.25211451277397e-194	0.661441	0.735	0.468	4.50422902554794e-191	18	ENSGALG00000005204
KIFAP3	4.96099320065445e-194	0.394761	0.709	0.397	9.9219864013089e-191	18	KIFAP3
KCNIP2	9.05921103826435e-193	0.544997	0.635	0.347	1.81184220765287e-189	18	KCNIP2
MRPS62	9.78773275510272e-191	1.0423	0.798	0.525	1.95754655102054e-187	18	MRPS6
CRISPLD1	2.63359436699071e-190	0.977825	0.674	0.338	5.26718873398142e-187	18	CRISPLD1
NFATC11	1.82973047357594e-189	0.380891	0.679	0.325	3.65946094715189e-186	18	NFATC1
CRIP12	2.96371704414262e-189	0.490502	0.855	0.554	5.92743408828524e-186	18	CRIP1
HOXA91	1.02003383948579e-188	0.644018	0.768	0.476	2.04006767897158e-185	18	HOXA9
TEK	1.74878272541677e-187	0.409124	0.652	0.304	3.49756545083353e-184	18	TEK
PXDN	3.55260840243244e-186	0.394836	0.663	0.334	7.10521680486488e-183	18	PXDN
CHRDL1	8.02177290451291e-186	1.35131	0.714	0.535	1.60435458090258e-182	18	CHRDL1
ENSGALG00000031398	3.82567979487633e-185	1.1983	0.815	0.586	7.65135958975265e-182	18	ENSGALG00000031398
COMT3	7.67780245813797e-184	0.483706	0.792	0.512	1.53556049162759e-180	18	COMT
LDB2	8.75704377157462e-184	0.514916	0.729	0.443	1.75140875431492e-180	18	LDB2
SOX18	2.24178253858352e-182	0.864304	0.73	0.448	4.48356507716704e-179	18	SOX18
VTN	3.99847176170046e-182	0.802615	0.703	0.502	7.99694352340091e-179	18	VTN
MMP16	9.60505186431392e-181	0.722085	0.707	0.491	1.92101037286278e-177	18	MMP16
ENTPD2	1.18442260829997e-178	0.746605	0.767	0.592	2.36884521659995e-175	18	ENTPD2
HAPLN3	6.37240950442383e-178	1.00147	0.687	0.407	1.27448190088477e-174	18	HAPLN3
FGFR21	2.28557910576586e-176	0.563315	0.789	0.612	4.57115821153172e-173	18	FGFR2
JAM33	2.89604441623831e-176	0.449141	0.859	0.713	5.79208883247662e-173	18	JAM3
GPC3	6.93091293966751e-176	0.809538	0.616	0.315	1.3861825879335e-172	18	GPC3
UGDH	1.4387300131308e-175	0.627447	0.728	0.506	2.87746002626159e-172	18	UGDH
TGFBI	1.60038595379665e-175	0.61377	0.72	0.42	3.2007719075933e-172	18	TGFBI
LUZP2	1.89132687121547e-175	1.16597	0.7	0.475	3.78265374243094e-172	18	LUZP2
CPN1	3.17604035678725e-171	1.01195	0.699	0.484	6.35208071357449e-168	18	CPN1
PDP1	3.57871738071574e-170	0.789577	0.741	0.55	7.15743476143148e-167	18	PDP1
LINGO1	9.07300571683189e-169	0.512288	0.604	0.328	1.81460114336638e-165	18	LINGO1
ASS14	4.80000701087659e-167	0.669436	0.765	0.575	9.60001402175318e-164	18	ASS1
ID35	1.00987974695243e-166	0.86192	0.939	0.779	2.01975949390486e-163	18	ID3
ID23	1.83225537426736e-165	0.697226	0.937	0.756	3.66451074853473e-162	18	ID2
SYNE21	4.29836261601687e-165	0.612847	0.776	0.492	8.59672523203374e-162	18	SYNE2
TBCD	5.23851626584876e-165	0.848175	0.727	0.568	1.04770325316975e-161	18	TBCD
QPCT	3.05973436687548e-164	0.78296	0.706	0.517	6.11946873375096e-161	18	QPCT
MMP27	3.6143503996242e-164	1.16671	0.641	0.399	7.22870079924841e-161	18	MMP27
GADD45B	7.04281040453138e-163	0.555879	0.917	0.622	1.40856208090628e-159	18	GADD45B
FNDC1	9.84341174910056e-163	0.831889	0.673	0.439	1.96868234982011e-159	18	FNDC1
THY1	1.58107931116577e-162	0.605408	0.844	0.698	3.16215862233155e-159	18	THY1
COL8A1	2.20949853032039e-162	1.22249	0.683	0.432	4.41899706064078e-159	18	COL8A1
KLF61	2.41346010233119e-162	1.22188	0.859	0.595	4.82692020466238e-159	18	KLF6
PLXNA4	4.97635109837503e-162	0.667762	0.632	0.322	9.95270219675005e-159	18	PLXNA4
CST3	6.33402177661874e-161	0.955809	0.991	0.75	1.26680435532375e-157	18	CST3
TMX31	5.1686771165779e-160	0.363025	0.833	0.634	1.03373542331558e-156	18	TMX3
ENSGALG00000009538	1.26826358298723e-159	0.862058	0.7	0.498	2.53652716597446e-156	18	ENSGALG00000009538
GSTT1	2.57488123545144e-159	0.553485	0.604	0.332	5.14976247090288e-156	18	GSTT1
TNFRSF11B	3.58541888150147e-159	0.366404	0.592	0.298	7.17083776300293e-156	18	TNFRSF11B
TSC22D12	4.42393863657654e-159	0.399764	0.831	0.521	8.84787727315309e-156	18	TSC22D1
ENSGALG00000012021	1.39183271194759e-157	0.514824	0.643	0.4	2.78366542389518e-154	18	ENSGALG00000012021
GM2A4	8.05722517584874e-157	0.278745	0.967	0.826	1.61144503516975e-153	18	GM2A
HAS2	1.18388838561434e-155	1.06198	0.7	0.521	2.36777677122868e-152	18	HAS2
JUN1	3.95153165691608e-155	1.09055	0.961	0.701	7.90306331383216e-152	18	JUN
EMP11	4.13375258395643e-155	1.18052	0.908	0.692	8.26750516791286e-152	18	EMP1
RASGEF1B	2.10477952161928e-154	1.03747	0.71	0.516	4.20955904323856e-151	18	RASGEF1B
ADAMTSL1	8.47756212516231e-154	0.510734	0.63	0.394	1.69551242503246e-150	18	ADAMTSL1
SVIL	9.9653551583918e-154	0.621568	0.69	0.418	1.99307103167836e-150	18	SVIL
ATIC2	3.6543092193662e-152	0.742913	0.791	0.58	7.3086184387324e-149	18	ATIC
FGF7	4.25847939080993e-152	0.65062	0.641	0.33	8.51695878161986e-149	18	FGF7
PLTP	5.48429762953661e-152	0.695567	0.744	0.63	1.09685952590732e-148	18	PLTP
ENSGALG00000015271	1.99372649003849e-151	0.459521	0.716	0.377	3.98745298007698e-148	18	ENSGALG00000015271
ENG	1.2910583381703e-149	0.250124	0.71	0.491	2.58211667634061e-146	18	ENG
ECM2	2.88453091387193e-149	0.430204	0.632	0.374	5.76906182774386e-146	18	ECM2
CAP2	9.96492272103704e-149	0.787414	0.666	0.458	1.99298454420741e-145	18	CAP2
ITM2C	2.11164978270315e-148	0.821267	0.651	0.407	4.22329956540629e-145	18	ITM2C
ENSGALG00000042944	3.26509356604154e-148	0.374588	0.567	0.291	6.53018713208308e-145	18	ENSGALG00000042944
ATOH8	5.86847516780914e-148	0.345082	0.594	0.323	1.17369503356183e-144	18	ATOH8
PENK	1.93968754286553e-147	1.96761	0.849	0.551	3.87937508573105e-144	18	PENK
OSR1	2.49659475916123e-147	0.826429	0.694	0.542	4.99318951832245e-144	18	OSR1
ENSGALG00000053493	5.38058775974158e-147	0.815457	0.701	0.586	1.07611755194832e-143	18	ENSGALG00000053493
FAT11	8.27727016494183e-146	0.463048	0.75	0.547	1.65545403298837e-142	18	FAT1
LGALSL2	6.52362870634566e-143	0.530872	0.72	0.548	1.30472574126913e-139	18	LGALSL
CG-1B2	4.08567954304728e-142	0.475874	0.993	0.84	8.17135908609456e-139	18	CG-1B
CRYM	2.97509020014423e-141	0.703252	0.654	0.436	5.95018040028845e-138	18	CRYM
ENSGALG00000006009	4.61430326192041e-140	0.500501	0.622	0.432	9.22860652384083e-137	18	ENSGALG00000006009
JDP2	5.06753940429586e-140	0.358551	0.685	0.444	1.01350788085917e-136	18	JDP2
TPM2	2.14203030421814e-139	0.29183	0.959	0.573	4.28406060843629e-136	18	TPM2
ENPP2	2.69367574881887e-139	1.63907	0.727	0.611	5.38735149763774e-136	18	ENPP2
EFEMP1	3.65385601889209e-139	1.54829	0.683	0.483	7.30771203778419e-136	18	EFEMP1
DBI6	4.76059308483466e-138	0.294319	0.981	0.799	9.52118616966931e-135	18	DBI
C1S	2.6997027680377e-132	0.506825	0.598	0.35	5.3994055360754e-129	18	C1S
HHIP	4.28462462453439e-132	0.875829	0.641	0.473	8.56924924906879e-129	18	HHIP
MAP1A	8.30937528972445e-131	0.532635	0.587	0.315	1.66187505794489e-127	18	MAP1A
SCARA5	1.40105892469364e-130	1.29619	0.635	0.423	2.80211784938729e-127	18	SCARA5
BOC	2.82055888772302e-130	0.346972	0.668	0.458	5.64111777544604e-127	18	BOC
FBLN7	2.92514229948604e-130	0.647244	0.676	0.539	5.85028459897208e-127	18	FBLN7
MRC2	6.00163847816743e-130	0.462038	0.573	0.265	1.20032769563349e-126	18	MRC2
CXCR7	2.92939314792159e-129	0.450197	0.753	0.648	5.85878629584317e-126	18	CXCR7
PLS3	1.69191041603257e-128	0.355051	0.749	0.56	3.38382083206514e-125	18	PLS3
ENSGALG00000028466	2.74946417567467e-128	0.582169	0.639	0.453	5.49892835134933e-125	18	ENSGALG00000028466
HOXC10	3.66972042029918e-128	0.765735	0.598	0.335	7.33944084059837e-125	18	HOXC10
NR4A2	2.016298910553e-123	0.535032	0.698	0.492	4.032597821106e-120	18	NR4A2
MDGA1	7.24033592010984e-123	0.799059	0.61	0.436	1.44806718402197e-119	18	MDGA1
CXXC5	7.32141240394476e-123	0.585485	0.617	0.373	1.46428248078895e-119	18	CXXC5
TRABD2B	8.18974014270726e-121	0.693568	0.671	0.545	1.63794802854145e-117	18	TRABD2B
CXCL14	3.32718708215743e-120	1.6532	0.589	0.398	6.65437416431486e-117	18	CXCL14
7SK.41	1.73748447932476e-119	0.279835	0.974	0.736	3.47496895864953e-116	18	7SK.4
PGRMC13	9.33441905404364e-119	0.278109	0.761	0.607	1.86688381080873e-115	18	PGRMC1
CYTL1	6.8729265762371e-118	1.01715	0.578	0.386	1.37458531524742e-114	18	CYTL1
EGFL6	7.59783921233819e-117	1.04191	0.574	0.341	1.51956784246764e-113	18	EGFL6
LMO71	1.69528693737184e-115	0.574762	0.726	0.649	3.39057387474368e-112	18	LMO7
PTX3	2.60516697918437e-115	0.823495	0.616	0.489	5.21033395836875e-112	18	PTX3
CACNA2D1	3.01218522180854e-115	0.858581	0.649	0.453	6.02437044361708e-112	18	CACNA2D1
TNC	1.01030758968463e-114	1.45	0.664	0.509	2.02061517936926e-111	18	TNC
ENSGALG00000030908	2.73472109464323e-114	0.72646	0.673	0.6	5.46944218928646e-111	18	ENSGALG00000030908
CENPX3	3.35636321241806e-113	0.373763	0.713	0.522	6.71272642483612e-110	18	CENPX
HVCN11	2.549770592537e-112	0.353504	0.639	0.459	5.09954118507401e-109	18	HVCN1
RND31	3.01228267695903e-112	0.399848	0.746	0.578	6.02456535391805e-109	18	RND3
GUCY1A2	3.41287406063684e-112	0.428707	0.498	0.212	6.82574812127369e-109	18	GUCY1A2
SLC7A52	1.64843387573489e-111	0.911849	0.675	0.501	3.29686775146978e-108	18	SLC7A5
NOV	1.86419216671054e-111	0.829032	0.669	0.48	3.72838433342107e-108	18	NOV
ZIC1	1.88991351669883e-111	0.466994	0.587	0.381	3.77982703339766e-108	18	ZIC1
DPP4	1.89582089810698e-111	0.450761	0.553	0.329	3.79164179621396e-108	18	DPP4
FAM45A	1.75920309279027e-107	0.383639	0.653	0.5	3.51840618558054e-104	18	FAM45A
ENSGALG00000055117	1.81723823108834e-107	0.740215	0.546	0.346	3.63447646217668e-104	18	ENSGALG00000055117
PLCB4	2.03562649845436e-106	0.400191	0.616	0.419	4.07125299690872e-103	18	PLCB4
TIPARP1	4.75091106952946e-105	0.315585	0.798	0.619	9.50182213905892e-102	18	TIPARP
SEMA3G1	1.7786908048067e-103	0.571326	0.651	0.552	3.55738160961339e-100	18	SEMA3G
NDP	8.35877449333324e-103	0.378624	0.586	0.445	1.67175489866665e-99	18	NDP
ANGPTL1	3.18658473516345e-101	0.37013	0.466	0.196	6.37316947032691e-98	18	ANGPTL1
SULF1	6.97935905145097e-101	0.361338	0.489	0.31	1.39587181029019e-97	18	SULF1
SERPINI1	1.30780009578362e-99	0.455501	0.578	0.402	2.61560019156724e-96	18	SERPINI1
CRTAC1	2.95480506933925e-99	1.34509	0.713	0.708	5.90961013867849e-96	18	CRTAC1
THBS2	2.18857891388881e-98	0.556818	0.59	0.411	4.37715782777761e-95	18	THBS2
FRZB	2.95852429403597e-95	0.295781	0.465	0.28	5.91704858807194e-92	18	FRZB
MXRA81	3.37017049788167e-95	0.70795	0.71	0.603	6.74034099576334e-92	18	MXRA8
ENSGALG00000039008	1.08566607138821e-94	0.722446	0.616	0.472	2.17133214277641e-91	18	ENSGALG00000039008
CORIN	1.50899901887441e-93	0.81375	0.594	0.428	3.01799803774882e-90	18	CORIN
ANGPTL4	2.47927691990986e-90	0.36011	0.636	0.495	4.95855383981971e-87	18	ANGPTL4
RARRES1	6.86142869030039e-89	0.296308	0.581	0.401	1.37228573806008e-85	18	RARRES1
RTN1	1.75333549874591e-87	0.963624	0.611	0.534	3.50667099749182e-84	18	RTN1
NMRK1	7.31169354764614e-87	0.276338	0.598	0.456	1.46233870952923e-83	18	NMRK1
PRUNE2	8.38055476061331e-86	0.621751	0.55	0.353	1.67611095212266e-82	18	PRUNE2
ENSGALG00000005011	1.08281995312411e-85	0.370132	0.551	0.388	2.16563990624822e-82	18	ENSGALG00000005011
LPL	6.8565904415816e-82	0.980316	0.57	0.417	1.37131808831632e-78	18	LPL
TUBB6	7.86601227173794e-82	0.254328	0.56	0.384	1.57320245434759e-78	18	TUBB6
PLCD11	3.52335892286081e-81	0.330462	0.681	0.645	7.04671784572163e-78	18	PLCD1
SSPN	4.86133094321578e-80	0.637578	0.555	0.4	9.72266188643157e-77	18	SSPN
ENSGALG00000011164	7.82230424967752e-80	0.462236	0.596	0.437	1.5644608499355e-76	18	ENSGALG00000011164
B3GNT51	4.68906321544693e-79	0.369329	0.6	0.513	9.37812643089385e-76	18	B3GNT5
SFRP2	7.46226694127213e-79	0.565823	0.529	0.373	1.49245338825443e-75	18	SFRP2
KLF21	4.02612232409605e-77	0.746524	0.624	0.504	8.05224464819211e-74	18	KLF2
ENSGALG00000016322	1.34926218152313e-76	0.674741	0.585	0.456	2.69852436304625e-73	18	ENSGALG00000016322
LTBP2	1.77101412095603e-76	0.454148	0.574	0.463	3.54202824191206e-73	18	LTBP2
C5H11ORF96	2.78168986942963e-76	0.785519	0.561	0.429	5.56337973885925e-73	18	C5H11ORF96
STRA6	6.35465944452536e-76	0.500018	0.512	0.332	1.27093188890507e-72	18	STRA6
NFATC21	1.05017435579506e-74	0.477592	0.587	0.456	2.10034871159012e-71	18	NFATC2
CTHRC1	2.89626648142983e-73	0.261345	0.511	0.37	5.79253296285966e-70	18	CTHRC1
ARG2	5.27586412305849e-73	0.372916	0.552	0.418	1.0551728246117e-69	18	ARG2
CDO1	6.94886305868835e-73	0.510617	0.541	0.396	1.38977261173767e-69	18	CDO1
FAM129A2	1.26644635061649e-72	0.440236	0.605	0.504	2.53289270123298e-69	18	FAM129A
PLAC9	4.23353305856275e-71	0.719947	0.562	0.46	8.46706611712549e-68	18	PLAC9
ARHGEF28	2.30243704511268e-70	0.513865	0.588	0.488	4.60487409022536e-67	18	ARHGEF28
ENSGALG00000050984	1.55435943274691e-68	0.406012	0.52	0.433	3.10871886549383e-65	18	ENSGALG00000050984
CSF1	2.46185887875376e-67	0.488122	0.658	0.643	4.92371775750752e-64	18	CSF1
KERA	1.79535946198445e-66	0.275908	0.501	0.405	3.59071892396889e-63	18	KERA
PRLR	4.8318364899219e-65	0.555628	0.533	0.39	9.66367297984381e-62	18	PRLR
ENSGALG00000019077	7.56564940538329e-65	0.415249	0.497	0.314	1.51312988107666e-61	18	ENSGALG00000019077
HSPB9	2.30012202457788e-64	1.70225	0.849	0.664	4.60024404915576e-61	18	HSPB9
DPT	5.83215561586177e-64	1.48936	0.584	0.535	1.16643112317235e-60	18	DPT
NEGR1	8.02653743035685e-62	0.528239	0.563	0.456	1.60530748607137e-58	18	NEGR1
NTN1	3.64971917445159e-61	0.898286	0.586	0.534	7.29943834890318e-58	18	NTN1
SST	1.84145971282119e-60	1.99364	0.632	0.659	3.68291942564237e-57	18	SST
NR4A3	2.17755302830038e-60	0.355839	0.571	0.425	4.35510605660077e-57	18	NR4A3
PTHLH	9.32372312783299e-59	0.516667	0.556	0.479	1.8647446255666e-55	18	PTHLH
NTN3	9.90254295625257e-58	0.361281	0.552	0.464	1.98050859125051e-54	18	NTN3
CRYBB2	9.0772512074623e-56	0.406145	0.411	0.318	1.81545024149246e-52	18	CRYBB2
ENSGALG00000054993	1.00982486752543e-55	0.548958	0.491	0.313	2.01964973505086e-52	18	ENSGALG00000054993
AQP31	1.7013092067918e-54	0.745261	0.641	0.665	3.40261841358359e-51	18	AQP3
PDLIM51	2.62100134684026e-53	0.278186	0.616	0.561	5.24200269368051e-50	18	PDLIM5
SLC40A11	4.09835157405687e-53	0.279167	0.663	0.656	8.19670314811373e-50	18	SLC40A1
ENSGALG00000016908	6.66205775299089e-53	0.367646	0.531	0.478	1.33241155059818e-49	18	ENSGALG00000016908
NR4A11	9.76574209842753e-53	0.286213	0.572	0.483	1.95314841968551e-49	18	NR4A1
F32	1.67070588644128e-51	0.642423	0.669	0.679	3.34141177288257e-48	18	F3
NTRK3	5.90650606764709e-51	0.578506	0.593	0.585	1.18130121352942e-47	18	NTRK3
ENSGALG00000006944	8.6981484832398e-48	1.2032	0.592	0.614	1.73962969664796e-44	18	ENSGALG00000006944
CDH2	2.72447091360716e-47	0.272541	0.448	0.321	5.44894182721433e-44	18	CDH2
TNNC1	3.08424886462261e-47	0.304984	0.443	0.329	6.16849772924521e-44	18	TNNC1
NMB	2.33346185192037e-46	0.289324	0.454	0.368	4.66692370384073e-43	18	NMB
ATM	1.2831409593316e-45	0.824728	0.546	0.541	2.56628191866319e-42	18	ATM
P4HA3	1.52892240616626e-45	0.465538	0.544	0.5	3.05784481233251e-42	18	P4HA3
ICOSLG	5.78192375578983e-42	0.411039	0.554	0.524	1.15638475115797e-38	18	ICOSLG
FAIM2	1.24657093677506e-41	0.431936	0.428	0.223	2.49314187355012e-38	18	FAIM2
NT5E	2.53397386715728e-41	0.32723	0.449	0.341	5.06794773431456e-38	18	NT5E
DAB2	4.49508314385009e-41	0.697022	0.584	0.615	8.99016628770019e-38	18	DAB2
FGF10	6.87795612216785e-39	0.456982	0.521	0.459	1.37559122443357e-35	18	FGF10
ADAMTS2	4.89313136830413e-38	0.712973	0.535	0.528	9.78626273660827e-35	18	ADAMTS2
C1QTNF8	3.6873768133347e-37	0.97109	0.596	0.623	7.3747536266694e-34	18	C1QTNF8
BGLAP	3.35431782532396e-36	0.254243	0.459	0.393	6.70863565064793e-33	18	BGLAP
ENSGALG00000008940	2.07548228056036e-33	0.404926	0.435	0.311	4.15096456112072e-30	18	ENSGALG00000008940
U3.11	1.47801719269044e-30	0.696944	0.572	0.607	2.95603438538089e-27	18	U3.1
PAH	4.76075490581918e-28	1.40955	0.432	0.372	9.52150981163835e-25	18	PAH
SFRP4	1.20968521650896e-27	0.535307	0.451	0.406	2.41937043301792e-24	18	SFRP4
NELL2	1.43932463678908e-27	0.353974	0.435	0.397	2.87864927357816e-24	18	NELL2
PSCA	4.58081545980686e-24	0.377211	0.28	0.569	9.16163091961371e-21	18	PSCA
CNTF	9.793810230594e-22	0.262323	0.501	0.514	1.9587620461188e-18	18	CNTF
ENSGALG00000045096	3.98982682601233e-21	0.322082	0.366	0.336	7.97965365202466e-18	18	ENSGALG00000045096
CA10	4.31077941860669e-21	0.525725	0.497	0.499	8.62155883721338e-18	18	CA10
PIEZO2	2.35707009344712e-20	0.284888	0.42	0.357	4.71414018689424e-17	18	PIEZO2
ENSGALG00000045520	1.17597598990014e-16	1.32646	0.329	0.565	2.35195197980028e-13	18	ENSGALG00000045520
GADD45G	8.03606442917162e-14	0.328888	0.445	0.454	1.60721288583432e-10	18	GADD45G
ENSGALG00000015045	1.22022394774335e-13	0.394174	0.431	0.486	2.44044789548669e-10	18	ENSGALG00000015045
PDE9A	2.05106929330878e-13	0.331442	0.431	0.407	4.10213858661755e-10	18	PDE9A
ASL2	7.70790337954883e-13	0.274626	0.451	0.486	1.54158067590977e-09	18	ASL2
ENSGALG000000029883	3.94904756637092e-11	0.72294	0.556	0.616	7.89809513274184e-08	18	ENSGALG00000002988
SCG5	3.39494948509514e-08	0.305793	0.36	0.353	6.78989897019027e-05	18	SCG5
ENSGALG00000013239	1.56164725366021e-07	0.377373	0.458	0.502	0.000312329	18	ENSGALG00000013239
DCX	1.55809971145992e-05	0.328311	0.427	0.48	0.031162	18	DCX
F10	0.00334995	0.266835	0.427	0.489	1	18	F10
COL4A1	0	4.33059	0.937	0.509	0	19	COL4A1
FN1	0	4.04255	0.913	0.548	0	19	FN1
IGFBP7	0	3.93252	0.952	0.53	0	19	IGFBP7
CLEC3B	0	3.91566	0.888	0.563	0	19	CLEC3B
RGS5	0	3.86674	0.829	0.398	0	19	RGS5
ADIPOQ	0	3.40792	0.912	0.491	0	19	ADIPOQ
COL4A2	0	3.25309	0.904	0.382	0	19	COL4A2
COL1A11	0	3.04487	0.986	0.842	0	19	COL1A1
COL3A11	0	3.0228	0.968	0.758	0	19	COL3A1
COL12A11	0	2.90011	0.911	0.596	0	19	COL12A1
COL5A11	0	2.83872	0.913	0.63	0	19	COL5A1
ECM21	0	2.79057	0.833	0.371	0	19	ECM2
C1QTNF5	0	2.64002	0.849	0.566	0	19	C1QTNF5
CALD11	0	2.62015	0.917	0.527	0	19	CALD1
SDC21	0	2.58088	0.913	0.575	0	19	SDC2
TPM21	0	2.53842	0.937	0.574	0	19	TPM2
ENSGALG000000451991	0	2.52889	0.882	0.489	0	19	ENSGALG00000045199
DKK3	0	2.4953	0.855	0.354	0	19	DKK3
ENSGALG000000111641	0	2.42275	0.848	0.433	0	19	ENSGALG00000011164
ASPN	0	2.33595	0.816	0.37	0	19	ASPN
ANO1	0	2.13811	0.871	0.474	0	19	ANO1
SPARC1	0	2.05577	0.996	0.917	0	19	SPARC
COL18A11	0	1.97118	0.894	0.471	0	19	COL18A1
ECRG41	0	1.95359	0.878	0.472	0	19	ECRG4
LAMA41	0	1.88271	0.84	0.447	0	19	LAMA4
GJC3	0	1.65514	0.875	0.444	0	19	GJC3
ATP1B4	0	1.39697	0.818	0.46	0	19	ATP1B4
ENSGALG00000023472	0	1.37469	0.813	0.264	0	19	ENSGALG00000023472
RERGL	0	1.31284	0.804	0.283	0	19	RERGL
GUCY1A1	0	1.29527	0.775	0.364	0	19	GUCY1A1
FHL5	0	1.1734	0.808	0.271	0	19	FHL5
PPP1R17	0	1.04384	0.766	0.197	0	19	PPP1R17
BMP6	0	0.943861	0.813	0.334	0	19	BMP6
TRPC6	1.12807693057981e-306	0.910225	0.756	0.37	2.25615386115962e-303	19	TRPC6
ADAMTS15	2.90767949579648e-305	0.590725	0.687	0.233	5.81535899159296e-302	19	ADAMTS15
DCN1	6.10166041819375e-299	1.71939	0.957	0.722	1.22033208363875e-295	19	DCN
S100A101	6.52899758901009e-299	1.92461	0.926	0.642	1.30579951780202e-295	19	S100A10
BMP5	2.19548081514714e-297	0.848722	0.767	0.374	4.39096163029428e-294	19	BMP5
CTHRC11	3.2433011782646e-296	1.40565	0.781	0.366	6.4866023565292e-293	19	CTHRC1
HTRA1	1.09242780271654e-295	1.8869	0.851	0.443	2.18485560543309e-292	19	HTRA1
THBS11	2.07369777516355e-294	2.93151	0.885	0.57	4.14739555032711e-291	19	THBS1
SERPINH11	1.59185286920701e-290	2.03262	0.896	0.573	3.18370573841403e-287	19	SERPINH1
COL5A21	4.90043545460679e-290	1.75448	0.82	0.345	9.80087090921357e-287	19	COL5A2
GNLY1	6.77845286422727e-289	1.01692	0.914	0.703	1.35569057284545e-285	19	GNLY
RARRES21	5.50400052845597e-288	1.68092	0.841	0.442	1.10080010569119e-284	19	RARRES2
TFPI	8.16520269233307e-288	1.51685	0.83	0.56	1.63304053846661e-284	19	TFPI
RGS4	2.98672506622527e-285	2.29143	0.773	0.319	5.97345013245054e-282	19	RGS4
TGM2	1.42824893504715e-283	0.968897	0.807	0.514	2.85649787009431e-280	19	TGM2
TPM13	1.45589094823852e-280	1.95448	0.881	0.502	2.91178189647703e-277	19	TPM1
CILP	1.68523200654949e-280	0.862575	0.773	0.391	3.37046401309897e-277	19	CILP
RBPMS2	3.47159404614518e-277	1.25873	0.767	0.318	6.94318809229036e-274	19	RBPMS2
EGR22	4.61728182255015e-277	1.07665	0.846	0.554	9.2345636451003e-274	19	EGR2
TIMP3	8.45488129729192e-276	2.46291	0.834	0.431	1.69097625945838e-272	19	TIMP3
AEBP11	8.2680024105935e-275	2.09845	0.829	0.489	1.6536004821187e-271	19	AEBP1
COL1A21	1.26888668293841e-271	2.15246	0.864	0.483	2.53777336587682e-268	19	COL1A2
MYLK	2.19628808283363e-270	1.92061	0.823	0.343	4.39257616566725e-267	19	MYLK
KCNJ8	1.09040289174188e-263	1.88686	0.807	0.606	2.18080578348376e-260	19	KCNJ8
CTSK1	5.02620106742744e-262	1.53347	0.86	0.445	1.00524021348549e-258	19	CTSK
ADAMTS91	9.49336682846176e-261	0.893941	0.856	0.539	1.89867336569235e-257	19	ADAMTS9
OLFML1	1.98514495794382e-259	0.698528	0.723	0.32	3.97028991588764e-256	19	OLFML1
ANGPT2	7.18143146669902e-256	2.25886	0.786	0.443	1.4362862933398e-252	19	ANGPT2
ENSGALG00000051258	2.06136994216706e-252	0.791434	0.795	0.405	4.12273988433413e-249	19	ENSGALG00000051258
ACTA2	7.09900295706636e-252	2.99769	0.772	0.28	1.41980059141327e-248	19	ACTA2
CPE1	2.10987214805663e-251	1.24814	0.858	0.501	4.21974429611326e-248	19	CPE
EDNRA1	8.11531691083157e-251	1.0484	0.868	0.543	1.62306338216631e-247	19	EDNRA
TGFB32	9.82750996407378e-251	1.42639	0.843	0.5	1.96550199281476e-247	19	TGFB3
ENSGALG000000480241	2.68033514192551e-249	1.26554	0.854	0.599	5.36067028385102e-246	19	ENSGALG00000048024
MYL9	5.3868267013015e-249	1.84557	0.827	0.377	1.0773653402603e-245	19	MYL9
CPZ1	1.16200208399738e-246	0.697132	0.779	0.4	2.32400416799476e-243	19	CPZ
ENSGALG00000044849	1.26838587989469e-241	0.37376	0.765	0.502	2.53677175978937e-238	19	ENSGALG00000044849
GEM1	2.68879950240116e-241	1.74857	0.826	0.394	5.37759900480232e-238	19	GEM
MUSTN1	3.25462718269531e-241	2.11529	0.765	0.35	6.50925436539061e-238	19	MUSTN1
COL6A31	1.67539455652372e-240	1.72612	0.892	0.664	3.35078911304744e-237	19	COL6A3
CHGB	6.83371298400567e-240	3.29662	0.78	0.489	1.36674259680113e-236	19	CHGB
OLFM11	3.30680149408998e-239	0.838074	0.793	0.445	6.61360298817997e-236	19	OLFM1
C1QTNF61	3.35527007696466e-238	0.889527	0.778	0.514	6.71054015392932e-235	19	C1QTNF6
C5H11ORF961	1.33228828874036e-237	2.32695	0.785	0.426	2.66457657748072e-234	19	C5H11ORF96
VTN1	8.01901334700232e-237	0.380418	0.783	0.5	1.60380266940046e-233	19	VTN
DPEP11	8.75948515395995e-237	1.75144	0.848	0.639	1.75189703079199e-233	19	DPEP1
PXDN1	2.61042052016562e-235	0.893949	0.759	0.333	5.22084104033124e-232	19	PXDN
CD151	5.21881478461141e-231	1.12332	0.817	0.449	1.04376295692228e-227	19	CD151
GUCY1A21	5.32149212442332e-227	1.70226	0.726	0.209	1.06429842488466e-223	19	GUCY1A2
EHD21	8.88713896145444e-227	1.67596	0.833	0.53	1.77742779229089e-223	19	EHD2
ENSGALG00000003590	1.80055566682476e-225	0.635101	0.7	0.338	3.60111133364952e-222	19	ENSGALG00000003590
MFGE81	5.35790896319783e-224	1.66284	0.827	0.555	1.07158179263957e-220	19	MFGE8
CACNA2D11	8.65774430329892e-223	0.943894	0.792	0.451	1.73154886065978e-219	19	CACNA2D1
PRRX11	2.43133603724121e-222	1.70573	0.808	0.386	4.86267207448243e-219	19	PRRX1
GJA4	2.98173542956312e-221	0.308364	0.643	0.214	5.96347085912624e-218	19	GJA4
THY11	1.93612179425509e-220	1.45665	0.883	0.697	3.87224358851018e-217	19	THY1
ADAMTS4	1.12103701862182e-217	1.79675	0.719	0.277	2.24207403724364e-214	19	ADAMTS4
ENSGALG00000043610	9.69292506411242e-217	1.63156	0.724	0.316	1.93858501282248e-213	19	ENSGALG00000043610
LUM1	1.66036227777555e-216	1.82303	0.851	0.67	3.32072455555111e-213	19	LUM
DST	2.57192297590721e-214	1.67721	0.827	0.475	5.14384595181442e-211	19	DST
NRGN	2.56383387504836e-213	0.670443	0.758	0.5	5.12766775009671e-210	19	NRGN
ACVRL1	6.80580920059043e-213	0.470786	0.747	0.397	1.36116184011809e-209	19	ACVRL1
RRBP11	1.26335388634487e-211	1.01683	0.802	0.409	2.52670777268975e-208	19	RRBP1
MEF2B	1.65802669805255e-211	0.504407	0.717	0.46	3.31605339610511e-208	19	MEF2B
NR2F21	1.62536562198442e-208	1.32047	0.794	0.438	3.25073124396884e-205	19	NR2F2
COL14A1	1.52462324328688e-207	0.379042	0.731	0.399	3.04924648657377e-204	19	COL14A1
LAMB11	9.12885740700395e-207	1.27829	0.874	0.573	1.82577148140079e-203	19	LAMB1
ITIH51	1.63296978513114e-206	0.910971	0.794	0.512	3.26593957026227e-203	19	ITIH5
ADRA2B	3.5864247345151e-205	1.00739	0.735	0.479	7.17284946903019e-202	19	ADRA2B
FILIP1	4.6793598693061e-205	1.8294	0.765	0.457	9.3587197386122e-202	19	FILIP1
PMEPA11	1.97736538679006e-202	0.949727	0.769	0.342	3.95473077358013e-199	19	PMEPA1
BTBD8	4.78355345147277e-202	0.74091	0.652	0.249	9.56710690294553e-199	19	BTBD8
GASK1B	4.04948201662126e-198	1.11784	0.735	0.491	8.09896403324252e-195	19	GASK1B
CA93	1.79526875566962e-197	0.504361	0.771	0.496	3.59053751133924e-194	19	CA9
ENSGALG000000120211	1.84691726348368e-195	1.45112	0.719	0.399	3.69383452696736e-192	19	ENSGALG00000012021
ENSGALG00000045602	2.16372938594549e-195	1.05098	0.693	0.239	4.32745877189098e-192	19	ENSGALG00000045602
ENSGALG000000533711	3.67587022116545e-194	1.43511	0.788	0.485	7.35174044233091e-191	19	ENSGALG00000053371
TNS11	3.06719374671894e-193	1.33787	0.796	0.48	6.13438749343787e-190	19	TNS1
GYPC	7.61090584273721e-193	0.526723	0.667	0.289	1.52218116854744e-189	19	GYPC
AIF1L1	8.6984253287984e-189	0.914315	0.784	0.433	1.73968506575968e-185	19	AIF1L
ENSGALG000000390081	2.54237677175499e-188	0.530457	0.772	0.47	5.08475354350998e-185	19	ENSGALG00000039008
CXXC51	2.22365406850839e-187	0.614001	0.714	0.372	4.44730813701679e-184	19	CXXC5
SERPINI11	5.68024112656015e-185	0.463366	0.726	0.399	1.13604822531203e-181	19	SERPINI1
SMTN	7.0132052652815e-185	0.559159	0.765	0.534	1.4026410530563e-181	19	SMTN
APP1	1.72496091764705e-184	1.52617	0.821	0.502	3.4499218352941e-181	19	APP
NR4A31	1.16128982685851e-183	0.525209	0.763	0.423	2.32257965371703e-180	19	NR4A3
ENSGALG00000049007	4.48586332693048e-183	1.42249	0.715	0.466	8.97172665386095e-180	19	ENSGALG00000049007
PLSCR1	5.91054453540697e-183	1.04242	0.737	0.339	1.18210890708139e-179	19	PLSCR1
LPL1	5.28389852817338e-180	0.403092	0.749	0.414	1.05677970563468e-176	19	LPL
CDH21	7.01630175260523e-180	0.429822	0.683	0.317	1.40326035052105e-176	19	CDH2
LAMB2	4.18551505341167e-178	1.80858	0.745	0.458	8.37103010682333e-175	19	LAMB2
NT5E1	4.62354915584282e-177	0.336201	0.673	0.338	9.24709831168564e-174	19	NT5E
B3GNT21	2.37871421796599e-176	0.814197	0.824	0.635	4.75742843593199e-173	19	B3GNT2
CDH13	4.7699027195163e-176	1.04563	0.691	0.272	9.53980543903259e-173	19	CDH13
CDK5RAP1	4.30591174573056e-168	0.512842	0.716	0.504	8.61182349146113e-165	19	CDK5RAP1
USP361	4.79256454872554e-167	1.15523	0.874	0.648	9.58512909745109e-164	19	USP36
EMP12	2.44710312145635e-166	1.60486	0.874	0.692	4.8942062429127e-163	19	EMP1
COL6A21	5.83233309663599e-166	1.15708	0.906	0.709	1.1664666193272e-162	19	COL6A2
MXRA82	7.79796975327958e-166	0.796312	0.805	0.602	1.55959395065592e-162	19	MXRA8
NRP11	1.13933185295619e-165	0.796941	0.768	0.488	2.27866370591237e-162	19	NRP1
NID11	8.071123740263e-165	0.899434	0.727	0.396	1.6142247480526e-161	19	NID1
CRHR2	1.10930033695989e-164	1.03399	0.681	0.415	2.21860067391977e-161	19	CRHR2
TCF15	1.48047691244831e-164	0.452803	0.665	0.435	2.96095382489662e-161	19	TCF15
EBF3	1.6594051582485e-164	0.322335	0.694	0.393	3.31881031649701e-161	19	EBF3
POSTN	4.12217624735001e-164	2.16457	0.686	0.341	8.24435249470002e-161	19	POSTN
FAT12	7.02729251987262e-164	1.11751	0.787	0.546	1.40545850397452e-160	19	FAT1
SLC44A31	6.51173814949353e-162	0.402022	0.779	0.634	1.30234762989871e-158	19	SLC44A3
ENSGALG00000017065	6.57295210694129e-162	0.878965	0.669	0.363	1.31459042138826e-158	19	ENSGALG00000017065
AKAP121	8.2932110898721e-161	1.06806	0.742	0.484	1.65864221797442e-157	19	AKAP12
ENSGALG000000152711	9.61073066507367e-161	1.36053	0.744	0.377	1.92214613301473e-157	19	ENSGALG00000015271
PCDHGC31	6.68460877016751e-160	0.86001	0.791	0.491	1.3369217540335e-156	19	PCDHGC3
ABCC9	6.64205466968151e-158	0.996536	0.692	0.455	1.3284109339363e-154	19	ABCC9
ID42	1.13684823294083e-157	1.15099	0.805	0.577	2.27369646588167e-154	19	ID4
ENTPD21	4.2735430054799e-156	1.07962	0.753	0.592	8.5470860109598e-153	19	ENTPD2
PTGDS	1.10072369555144e-154	1.0507	0.67	0.307	2.20144739110288e-151	19	PTGDS
PPP1R3C	6.05031491061075e-154	0.701024	0.682	0.476	1.21006298212215e-150	19	PPP1R3C
DIO21	1.06950171865444e-153	1.42045	0.812	0.607	2.13900343730888e-150	19	DIO2
ITM2C1	1.36156967970983e-153	0.356113	0.719	0.406	2.72313935941967e-150	19	ITM2C
PTPRG1	3.07912134810024e-150	0.599657	0.726	0.41	6.15824269620048e-147	19	PTPRG
RAMP3	1.07263254845318e-149	0.512818	0.647	0.269	2.14526509690636e-146	19	RAMP3
PHLDA26	1.34845010810797e-149	1.31256	0.943	0.82	2.69690021621593e-146	19	PHLDA2
PDGFA	1.40470595858979e-149	1.15667	0.691	0.372	2.80941191717958e-146	19	PDGFA
PMP221	2.91047143391116e-149	1.00963	0.78	0.495	5.82094286782232e-146	19	PMP22
C1orf214	3.89073714097065e-148	0.87928	0.855	0.677	7.78147428194131e-145	19	C1orf21
TWIST11	4.17768060167873e-148	0.762445	0.77	0.499	8.35536120335746e-145	19	TWIST1
ANGPTL2	1.42662484649719e-147	0.779187	0.74	0.449	2.85324969299439e-144	19	ANGPTL2
COLEC11	2.36243287896404e-147	1.54919	0.677	0.401	4.72486575792807e-144	19	COLEC11
TIMP21	8.15342549636194e-147	1.09448	0.852	0.639	1.63068509927239e-143	19	TIMP2
LOXL21	2.18122961543493e-146	1.37304	0.699	0.35	4.36245923086986e-143	19	LOXL2
ATP1B11	3.20466638725894e-145	1.50174	0.761	0.476	6.40933277451788e-142	19	ATP1B1
FZD4	2.35292996096881e-144	0.322763	0.629	0.247	4.70585992193763e-141	19	FZD4
PIEZO21	6.25062900118685e-143	0.847065	0.677	0.353	1.25012580023737e-139	19	PIEZO2
STOM2	5.55126847751512e-138	0.442882	0.745	0.481	1.11025369550302e-134	19	STOM
PPIC1	5.05776660109156e-136	0.82833	0.72	0.414	1.01155332021831e-132	19	PPIC
TRPV2	1.46712705550385e-135	0.916694	0.678	0.372	2.9342541110077e-132	19	TRPV2
ANGPTL11	2.81738246857278e-135	0.499764	0.593	0.194	5.63476493714556e-132	19	ANGPTL1
HSPB1	7.9667658230056e-134	1.40563	0.703	0.417	1.59335316460112e-130	19	HSPB1
KCNMB1	8.82680453347822e-131	0.573576	0.621	0.279	1.76536090669564e-127	19	KCNMB1
PLOD11	8.31724146650491e-130	0.889873	0.731	0.481	1.66344829330098e-126	19	PLOD1
ENSGALG000000484883	1.25462066097261e-129	0.981321	0.866	0.703	2.50924132194523e-126	19	ENSGALG00000048488
EPAS11	4.04644148875301e-127	0.859139	0.743	0.48	8.09288297750602e-124	19	EPAS1
NREP1	7.40576249867583e-127	0.880467	0.765	0.543	1.48115249973517e-123	19	NREP
UPP1	3.64261004502702e-126	0.273808	0.63	0.336	7.28522009005403e-123	19	UPP1
WNT61	4.52489354711576e-126	0.611228	0.701	0.45	9.04978709423151e-123	19	WNT6
MID1IP15	2.46987410198442e-125	0.804351	0.883	0.7	4.93974820396884e-122	19	MID1IP1
ENSGALG000000284661	5.28173293472343e-125	0.792089	0.693	0.452	1.05634658694469e-121	19	ENSGALG00000028466
CD36	9.22731705589955e-125	0.927635	0.763	0.663	1.84546341117991e-121	19	CD36
CDKN2A1	1.86115875680816e-124	0.483522	0.61	0.263	3.72231751361633e-121	19	CDKN2A
LMCD1	2.52860931798849e-124	0.270888	0.601	0.261	5.05721863597699e-121	19	LMCD1
NKD11	3.19592170480745e-124	0.301525	0.738	0.503	6.39184340961489e-121	19	NKD1
ANGPTL41	9.27405479460054e-124	1.72405	0.702	0.494	1.85481095892011e-120	19	ANGPTL4
PLTP1	7.67692811330679e-122	0.336839	0.766	0.63	1.53538562266136e-118	19	PLTP
TCIM	9.33768389888638e-122	1.27928	0.717	0.464	1.86753677977728e-118	19	TCIM
PRNP1	2.05135227602127e-121	0.884688	0.734	0.513	4.10270455204253e-118	19	PRNP
KLF62	2.47519507942484e-119	1.26705	0.805	0.596	4.95039015884967e-116	19	KLF6
OLFML31	6.59153218439935e-119	0.838412	0.765	0.548	1.31830643687987e-115	19	OLFML3
METTL24	4.7735140349589e-117	0.807499	0.649	0.428	9.5470280699178e-114	19	METTL24
COBLL1	1.61590462547092e-115	0.891279	0.7	0.512	3.23180925094184e-112	19	COBLL1
ADAMTS1	3.08319309978835e-115	1.42942	0.688	0.422	6.1663861995767e-112	19	ADAMTS1
LMOD1	1.26522469687712e-113	1.07314	0.627	0.269	2.53044939375424e-110	19	LMOD1
[truncated: 5,581 more rows]
