# Supplementary material for: Regulation of feather length: FGF/IGF signaling and NOTCH/YAP modulation of progenitor cell topology
Source: Sci Adv. 2025 Aug 22;11(34):eadw2382. doi: 10.1126/sciadv.adw2382 (PMC12372877; doi:10.1126/sciadv.adw2382)
Supplement: Supplementary file 2 — Tables S1 to S5 [file sciadv.adw2382_tables_s1_to_s5.zip › adw2382_table_s4.xlsx]

## Sheet: Epi_Dermis_rerun_marker_genes
	p_val	avg_log2FC	pct.1	pct.2	p_val_adj	cluster	gene			Epidermal cells
FRZB	0	3.21694	0.932	0.282	0	0	FRZB			cluster	Identidy
IL13RA2	0	3.72798	0.946	0.301	0	0	IL13RA2			1	Epi-IL1	Intermediate layer 1
TLR7	0	2.60316	0.813	0.183	0	0	TLR7			3	Epi-progenitor	progenitor cells
GLDN	0	3.74525	0.685	0.072	0	0	GLDN			4	Epi-IL4	Intermediate layer 4
FAM180A	0	3.43596	0.847	0.256	0	0	FAM180A			5	Epi-IL3	Intermediate layer 3
CRISPLD1	0	2.98241	0.898	0.336	0	0	CRISPLD1			6	Epi-IL2	Intermediate layer 2
IGFBP5	0	3.39454	0.975	0.415	0	0	IGFBP5			7	Epi-TA cells	Transient amplifying cells
PLPPR1	0	5.9859	0.814	0.257	0	0	PLPPR1			8	Epi-barb	Barb differentiated cells
ENSGALG00000046160	0	3.19378	0.632	0.077	0	0	ENSGALG00000046160			13	Epi-sheath	Feather sheath differentiated cells
LTBP1	0	3.30428	0.991	0.44	0	0	LTBP1
ENSGALG00000013505	0	2.88051	0.989	0.443	0	0	ENSGALG00000013505			Dermal cells
NTRK3	0	3.66474	0.964	0.42	0	0	NTRK3			cluster	Identidy
SLIT2	0	2.78389	0.965	0.424	0	0	SLIT2			0	Dermis-cPP	Central pulp
S100A4	0	1.56992	0.95	0.413	0	0	S100A4			2	Dermis-pPP/cPP	peripheral and cental pulp
CRLF1	0	2.71854	0.968	0.431	0	0	CRLF1			9	Dermis-DP	Dermal papilla
TIMP3	0	2.16372	0.97	0.434	0	0	TIMP3			10	Dermis-pDP	Peripheral dermal papilla
CCDC80	0	1.9446	0.992	0.458	0	0	CCDC80			11	Dermis-DS	Dermal sheath
STOM	0	2.64892	0.96	0.428	0	0	STOM			12	Dermis-pPP	peripheral pulp
RNF122	0	2.49214	0.863	0.332	0	0	RNF122
PRRX1	0	1.78728	0.981	0.452	0	0	PRRX1
CPXM2	0	2.15523	0.884	0.359	0	0	CPXM2
CNN1	0	1.26016	0.882	0.358	0	0	CNN1
SLC18A2	0	2.3686	0.773	0.258	0	0	SLC18A2
CTSK	0	2.03576	0.971	0.456	0	0	CTSK
ENSGALG00000050327	0	2.40782	0.778	0.265	0	0	ENSGALG00000050327
FBN1	0	1.6972	0.982	0.47	0	0	FBN1
COL6A1	0	1.71902	0.959	0.449	0	0	COL6A1
AQP1	0	1.69446	0.97	0.462	0	0	AQP1
ENSGALG00000016635	0	1.40365	0.968	0.464	0	0	ENSGALG00000016635
FHOD3	0	2.71868	0.886	0.385	0	0	FHOD3
NOV	0	3.00546	0.94	0.439	0	0	NOV
CYR61	0	2.77744	0.947	0.45	0	0	CYR61
GPX3	0	1.57983	0.957	0.46	0	0	GPX3
PLXDC2	0	2.86033	0.963	0.467	0	0	PLXDC2
NDNF	0	2.37758	0.848	0.355	0	0	NDNF
ITGA11	0	2.29216	0.941	0.448	0	0	ITGA11
ANGPTL2	0	2.25051	0.963	0.471	0	0	ANGPTL2
ENSGALG00000051085	0	1.51103	0.904	0.413	0	0	ENSGALG00000051085
CDH11	0	1.73011	0.984	0.494	0	0	CDH11
CACNA2D1	0	2.47472	0.884	0.395	0	0	CACNA2D1
SFRP1	0	3.4033	0.987	0.501	0	0	SFRP1
PCDHGC3	0	1.97154	0.951	0.466	0	0	PCDHGC3
FN1	0	0.368497	0.968	0.484	0	0	FN1
GEM	0	1.87553	0.892	0.409	0	0	GEM
ENSGALG00000016292	0	1.47423	0.87	0.389	0	0	ENSGALG00000016292
BMP4	0	2.7799	0.916	0.436	0	0	BMP4
IGF2	0	2.47546	0.889	0.409	0	0	IGF2
TPST1	0	1.79073	0.928	0.452	0	0	TPST1
BOC	0	3.03042	0.965	0.489	0	0	BOC
COLEC12	0	1.9112	0.84	0.366	0	0	COLEC12
LUZP2	0	2.59385	0.904	0.431	0	0	LUZP2
ENSGALG00000033089	0	4.25223	0.902	0.431	0	0	ENSGALG00000033089
EMILIN2	0	1.28731	0.918	0.448	0	0	EMILIN2
ENSGALG00000036522	0	0.84205	0.766	0.297	0	0	ENSGALG00000036522
ENSGALG00000008940	0	2.97994	0.852	0.383	0	0	ENSGALG00000008940
PLXNA4	0	3.33487	0.943	0.474	0	0	PLXNA4
NCF1C	0	1.63075	0.834	0.365	0	0	NCF1C
SCIN	0	4.20976	0.994	0.526	0	0	SCIN
IGFBP4	0	1.70228	0.929	0.462	0	0	IGFBP4
ENSGALG00000053371	0	1.50838	0.945	0.479	0	0	ENSGALG00000053371
ADAMTS15	0	0.480062	0.814	0.349	0	0	ADAMTS15
TEK	0	2.47768	0.808	0.344	0	0	TEK
PLCB4	0	3.43036	0.943	0.479	0	0	PLCB4
NTN3	0	3.30136	0.854	0.391	0	0	NTN3
GPM6B	0	2.72767	0.964	0.501	0	0	GPM6B
PDE9A	0	2.89552	0.845	0.382	0	0	PDE9A
PLPP3	0	2.34299	0.985	0.524	0	0	PLPP3
NFATC1	0	2.22885	0.843	0.383	0	0	NFATC1
CPN1	0	2.81805	0.913	0.457	0	0	CPN1
APCDD1	0	2.20187	0.914	0.458	0	0	APCDD1
SOSTDC1	0	2.37277	0.925	0.47	0	0	SOSTDC1
SOX18	0	2.87739	0.874	0.421	0	0	SOX18
TWIST1	0	2.14522	0.988	0.535	0	0	TWIST1
ENSGALG00000051258	0	1.29257	0.893	0.441	0	0	ENSGALG00000051258
ENSGALG00000031398	0	3.43272	0.99	0.538	0	0	ENSGALG00000031398
IGFBP2	0	2.91753	0.948	0.499	0	0	IGFBP2
ISLR	0	1.53175	0.98	0.532	0	0	ISLR
ARHGEF28	0	2.22334	0.806	0.359	0	0	ARHGEF28
CSRP1	0	1.75466	0.926	0.482	0	0	CSRP1
MYL9	0	1.38067	0.924	0.48	0	0	MYL9
FGF7	0	2.26872	0.805	0.362	0	0	FGF7
AEBP1	0	1.36133	0.952	0.509	0	0	AEBP1
LONRF3	0	2.67434	0.792	0.35	0	0	LONRF3
FBXO32	0	2.34778	0.889	0.448	0	0	FBXO32
AIF1L	0	1.95335	0.854	0.414	0	0	AIF1L
PMP22	0	1.36443	0.944	0.504	0	0	PMP22
ECRG4	0	1.96084	0.865	0.426	0	0	ECRG4
RASGEF1B	0	1.91859	0.857	0.419	0	0	RASGEF1B
PRUNE2	0	3.16045	0.815	0.377	0	0	PRUNE2
TNS1	0	1.67976	0.938	0.5	0	0	TNS1
ENSGALG00000005204	0	1.77232	0.876	0.441	0	0	ENSGALG00000005204
WNT5A	0	1.59308	0.971	0.536	0	0	WNT5A
NTN1	0	1.41209	0.88	0.446	0	0	NTN1
DIO2	0	1.59583	0.97	0.537	0	0	DIO2
TCF7L2	0	2.49931	0.958	0.525	0	0	TCF7L2
ENSGALG00000046729	0	2.62427	0.8	0.368	0	0	ENSGALG00000046729
TUBB6	0	2.05597	0.792	0.36	0	0	TUBB6
FAM213A	0	0.996877	0.847	0.415	0	0	FAM213A
TWIST2	0	2.12489	0.916	0.486	0	0	TWIST2
THBS1	0	1.79302	0.964	0.534	0	0	THBS1
IGFBP7	0	1.07192	0.963	0.534	0	0	IGFBP7
CPNE2	0	2.83918	0.915	0.487	0	0	CPNE2
MOXD1	0	2.3722	0.997	0.57	0	0	MOXD1
COL5A2	0	1.06323	0.931	0.504	0	0	COL5A2
OLFML3	0	1.80435	0.956	0.53	0	0	OLFML3
CLMP	0	2.21732	0.931	0.507	0	0	CLMP
PXDN	0	2.29748	0.78	0.356	0	0	PXDN
MYLK	0	1.74567	0.823	0.401	0	0	MYLK
MMP2	0	1.79416	0.996	0.575	0	0	MMP2
SETBP1	0	1.94341	0.942	0.521	0	0	SETBP1
LAPTM5	0	2.53295	0.855	0.435	0	0	LAPTM5
FAT4	0	1.97619	0.823	0.404	0	0	FAT4
GPC4	0	2.04228	0.942	0.523	0	0	GPC4
ENSGALG00000053493	0	2.12753	0.861	0.444	0	0	ENSGALG00000053493
DOCK10	0	1.63107	0.857	0.441	0	0	DOCK10
ADAMTS2	0	0.928658	0.853	0.437	0	0	ADAMTS2
ENSGALG00000045199	0	0.993039	0.924	0.51	0	0	ENSGALG00000045199
RND3	0	1.82085	0.96	0.546	0	0	RND3
NEGR1	0	3.69404	0.847	0.434	0	0	NEGR1
P4HA3	0	2.37715	0.847	0.434	0	0	P4HA3
SEMA3F	0	1.34332	0.905	0.494	0	0	SEMA3F
PIK3R1	0	2.28113	0.955	0.544	0	0	PIK3R1
CXCL12	0	2.19829	0.959	0.549	0	0	CXCL12
MASP1	0	2.33143	0.95	0.54	0	0	MASP1
GNG10	0	1.81393	0.953	0.543	0	0	GNG10
EPDR1	0	1.3171	0.854	0.445	0	0	EPDR1
NR4A3	0	2.24425	0.842	0.433	0	0	NR4A3
SVIL	0	1.76098	0.777	0.37	0	0	SVIL
HOXA9	0	1.68436	0.88	0.475	0	0	HOXA9
EMX2	0	2.30669	0.975	0.57	0	0	EMX2
SCG5	0	3.21118	0.688	0.283	0	0	SCG5
ENSGALG00000005180	0	1.11643	0.841	0.436	0	0	ENSGALG00000005180
RHOJ	0	2.31499	0.749	0.345	0	0	RHOJ
ZFHX4	0	1.899	0.792	0.389	0	0	ZFHX4
ENSGALG00000042388	0	0.486613	0.907	0.505	0	0	ENSGALG00000042388
BAG3	0	1.36324	0.943	0.541	0	0	BAG3
ENSGALG00000007710	0	3.26404	0.765	0.365	0	0	ENSGALG00000007710
SBSPON	0	2.92807	0.703	0.304	0	0	SBSPON
PDP1	0	2.42223	0.921	0.523	0	0	PDP1
RUNX1T1	0	2.84504	0.927	0.531	0	0	RUNX1T1
PKD2	0	2.60443	0.712	0.316	0	0	PKD2
ITM2C	0	2.10111	0.879	0.484	0	0	ITM2C
FSTL1	0	1.30498	0.994	0.6	0	0	FSTL1
SH3BGRL	0	1.66744	0.962	0.568	0	0	SH3BGRL
ENSGALG00000034756	0	4.51565	0.81	0.417	0	0	ENSGALG00000034756
HAPLN3	0	2.59764	0.905	0.514	0	0	HAPLN3
LDB2	0	2.06046	0.865	0.475	0	0	LDB2
PPIC	0	1.47407	0.861	0.472	0	0	PPIC
MYL4	0	2.8955	0.807	0.42	0	0	MYL4
HVCN1	0	1.89076	0.845	0.458	0	0	HVCN1
SLC13A4	0	4.69296	0.884	0.499	0	0	SLC13A4
SDC2	0	1.77562	0.992	0.607	0	0	SDC2
ODC1	0	1.5514	0.852	0.467	0	0	ODC1
PENK	0	3.31576	0.97	0.586	0	0	PENK
ENSGALG00000005011	0	3.01351	0.832	0.448	0	0	ENSGALG00000005011
OLFM3	0	1.63591	0.925	0.545	0	0	OLFM3
PRPS2	0	2.04552	0.812	0.433	0	0	PRPS2
ENG	0	1.95902	0.889	0.51	0	0	ENG
CRYM	0	1.31074	0.828	0.45	0	0	CRYM
NMRK1	0	1.46663	0.826	0.448	0	0	NMRK1
VCAN	0	2.68191	0.981	0.605	0	0	VCAN
ENSGALG00000053107	0	0.452654	0.973	0.597	0	0	ENSGALG00000053107
MME	0	2.48466	0.733	0.36	0	0	MME
CA10	0	1.56137	0.857	0.484	0	0	CA10
NR4A2	0	2.23231	0.936	0.564	0	0	NR4A2
OSR1	0	2.18694	0.932	0.56	0	0	OSR1
SCX	0	3.00666	0.69	0.32	0	0	SCX
ENSGALG00000009538	0	2.84957	0.847	0.478	0	0	ENSGALG00000009538
LHFPL6	0	1.29881	0.956	0.587	0	0	LHFPL6
PLS3	0	1.55444	0.867	0.499	0	0	PLS3
SERPINF1	0	1.02303	0.994	0.627	0	0	SERPINF1
TNIP1	0	1.40998	0.874	0.514	0	0	TNIP1
HOXC8	0	1.2727	0.93	0.571	0	0	HOXC8
HOXB7	0	1.82423	0.912	0.553	0	0	HOXB7
NR4A1	0	2.31312	0.818	0.461	0	0	NR4A1
APP	0	1.83039	0.983	0.627	0	0	APP
GLUL	0	1.44224	0.922	0.568	0	0	GLUL
AKR1B10	0	1.75313	0.891	0.537	0	0	AKR1B10
CYSLTR2	0	1.93488	0.761	0.41	0	0	CYSLTR2
ENSGALG00000006705	0	0.999378	0.826	0.475	0	0	ENSGALG00000006705
HIC1	0	1.70106	0.748	0.398	0	0	HIC1
KCNJ2	0	3.93663	0.732	0.383	0	0	KCNJ2
PITX2	0	0.471066	0.903	0.554	0	0	PITX2
CD164	0	1.50961	0.95	0.601	0	0	CD164
CILP	0	2.71676	0.819	0.471	0	0	CILP
SOX11	0	2.33264	0.771	0.424	0	0	SOX11
CEMIP	0	3.36991	0.751	0.404	0	0	CEMIP
CALD1	0	1.97582	0.992	0.645	0	0	CALD1
CHRDL2	0	2.76226	0.714	0.371	0	0	CHRDL2
COL5A1	0	0.775679	0.998	0.656	0	0	COL5A1
FBLN7	0	2.38087	0.833	0.492	0	0	FBLN7
F10	0	1.80624	0.812	0.473	0	0	F10
ATF3	0	1.49792	0.944	0.605	0	0	ATF3
PTN	0	3.79905	0.997	0.66	0	0	PTN
USP36	0	1.86639	0.996	0.664	0	0	USP36
RASL11A	0	1.42392	0.784	0.453	0	0	RASL11A
TIMP2	0	1.94925	0.995	0.664	0	0	TIMP2
SERPINI1	0	2.50517	0.805	0.475	0	0	SERPINI1
TRABD2B	0	1.78176	0.841	0.516	0	0	TRABD2B
HOXA5	0	1.49905	0.978	0.654	0	0	HOXA5
CILP2	0	2.54146	0.727	0.404	0	0	CILP2
ENSGALG00000029035	0	2.08406	0.68	0.362	0	0	ENSGALG00000029035
CRTAC1	0	3.46884	0.951	0.649	0	0	CRTAC1
ALDOB	0	2.5953	0.814	0.512	0	0	ALDOB
C1QTNF8	0	1.15987	0.834	0.533	0	0	C1QTNF8
COL6A2	0	1.61561	0.995	0.695	0	0	COL6A2
ID4	0	1.66396	0.918	0.621	0	0	ID4
MFGE8	0	1.34054	0.93	0.633	0	0	MFGE8
FGFR3	0	1.39598	0.983	0.686	0	0	FGFR3
ENSGALG00000011687	0	0.737412	0.992	0.697	0	0	ENSGALG00000011687
MXRA8	0	1.47262	0.878	0.586	0	0	MXRA8
THY1	0	1.15682	0.927	0.636	0	0	THY1
HOXB5	0	2.08837	0.964	0.679	0	0	HOXB5
NDP	0	1.89117	0.756	0.476	0	0	NDP
LY6E	0	1.07484	0.973	0.703	0	0	LY6E
RSPO3	0	2.56923	0.386	0.136	0	0	RSPO3
DCN	0	0.82502	0.993	0.745	0	0	DCN
ENSGALG00000050815	0	2.5698	0.278	0.045	0	0	ENSGALG00000050815
GADD45B	0	1.46367	0.937	0.736	0	0	GADD45B
NCAN	0	1.32865	0.284	0.086	0	0	NCAN
VIM	0	2.50331	0.999	0.804	0	0	VIM
CADM2	0	0.499821	0.331	0.137	0	0	CADM2
CST3	0	0.822491	0.991	0.827	0	0	CST3
ENSGALG00000039008	1.39983e-307	1.45109	0.801	0.431	2.79966e-304	0	ENSGALG00000039008
MERTK	4.17206e-306	2.06237	0.755	0.421	8.34411e-303	0	MERTK
HERPUD1	9.66525e-305	1.67393	0.864	0.574	1.93305e-301	0	HERPUD1
CHRDL1	2.48597e-303	0.535113	0.829	0.468	4.97194e-300	0	CHRDL1
PPP1R1C	4.48898e-302	1.40422	0.808	0.386	8.97796e-299	0	PPP1R1C
RASL11B	1.14198e-301	1.954	0.752	0.38	2.28397e-298	0	RASL11B
TBXT	2.11177e-301	1.04984	0.724	0.386	4.22354e-298	0	TBXT
RASD2	9.7644e-301	2.012	0.724	0.37	1.95288e-297	0	RASD2
SEMA3C	1.32275e-299	1.72569	0.775	0.405	2.64551e-296	0	SEMA3C
XDH	5.50562e-299	1.53754	0.788	0.244	1.10112e-295	0	XDH
COL1A1	1.13823e-298	0.409767	0.999	0.819	2.27647e-295	0	COL1A1
HSPA5	1.34704e-298	1.15159	0.984	0.796	2.69408e-295	0	HSPA5
PKD2L2	1.62647e-298	2.20037	0.623	0.24	3.25294e-295	0	PKD2L2
SERPINH1	6.82165e-298	0.895571	0.988	0.629	1.36433e-294	0	SERPINH1
CAP2	1.6362e-297	1.73032	0.758	0.378	3.2724e-294	0	CAP2
DAB2	7.92327e-296	0.730483	0.875	0.53	1.58465e-292	0	DAB2
FST	1.08886e-292	2.57078	0.746	0.405	2.17772e-289	0	FST
ATP1B1	5.30907e-292	1.20903	0.929	0.569	1.06181e-288	0	ATP1B1
TNC	2.09454e-291	0.880209	0.876	0.452	4.18908e-288	0	TNC
SNCAIP	7.7336e-291	0.859203	0.813	0.545	1.54672e-287	0	SNCAIP
COL3A1	1.03835e-290	0.70427	0.999	0.773	2.07671e-287	0	COL3A1
SCD5	4.76275e-290	1.73491	0.773	0.406	9.52549e-287	0	SCD5
SFRP2	3.15788e-289	2.32487	0.688	0.351	6.31576e-286	0	SFRP2
SIK1	7.55928e-288	1.30441	0.956	0.663	1.51186e-284	0	SIK1
7SK.4	3.22309e-286	0.99501	0.995	0.768	6.44617e-283	0	7SK.4
ENPP2	3.80686e-285	1.41338	0.886	0.59	7.61372e-282	0	ENPP2
ENSGALG00000045596	2.09661e-283	1.49888	0.786	0.254	4.19322e-280	0	ENSGALG00000045596
PTPRC	3.30008e-283	0.482711	0.685	0.292	6.60015e-280	0	PTPRC
SSPN	9.09862e-283	1.18194	0.8	0.371	1.81972e-279	0	SSPN
ANK2	4.65175e-282	1.04358	0.709	0.342	9.3035e-279	0	ANK2
JCAD	7.07199e-282	1.57883	0.783	0.461	1.4144e-278	0	JCAD
OGN	2.76398e-281	0.951671	0.871	0.481	5.52797e-278	0	OGN
FBLN1	5.65668e-280	0.826644	0.901	0.544	1.13134e-276	0	FBLN1
LRRC17	4.07636e-279	1.62428	0.812	0.479	8.15273e-276	0	LRRC17
TGFBI	8.74322e-277	1.35513	0.809	0.387	1.74864e-273	0	TGFBI
PRLR	1.5691e-275	2.45582	0.695	0.383	3.13821e-272	0	PRLR
FGF10	3.70734e-275	1.6751	0.762	0.41	7.41468e-272	0	FGF10
PLXND1	6.48605e-275	1.09096	0.797	0.435	1.29721e-271	0	PLXND1
NREP	1.14791e-274	1.1297	0.924	0.615	2.29582e-271	0	NREP
ENSGALG00000048179	1.32966e-274	0.888379	0.9	0.541	2.65933e-271	0	ENSGALG00000048179
ATOH8	4.6351e-274	2.82584	0.67	0.322	9.27019e-271	0	ATOH8
RSPO1	3.11795e-272	1.51467	0.741	0.342	6.2359e-269	0	RSPO1
MMP23B	6.65231e-271	0.885197	0.817	0.402	1.33046e-267	0	MMP23B
SPRY2	3.48814e-270	2.12777	0.714	0.382	6.97628e-267	0	SPRY2
PTPRG	9.87202e-270	1.25406	0.85	0.478	1.9744e-266	0	PTPRG
RERG	1.95967e-269	2.2438	0.678	0.39	3.91934e-266	0	RERG
ENSGALG00000028466	6.58143e-269	0.771035	0.834	0.489	1.31629e-265	0	ENSGALG00000028466
ENSGALG00000002570	1.10609e-268	0.705891	0.715	0.266	2.21219e-265	0	ENSGALG00000002570
EDNRA	1.11467e-268	0.639238	0.955	0.523	2.22934e-265	0	EDNRA
TSKU	2.02999e-267	1.65589	0.77	0.373	4.05999e-264	0	TSKU
SFRP4	2.2639e-267	1.08793	0.713	0.325	4.52779e-264	0	SFRP4
SCARA5	1.18661e-266	2.18932	0.767	0.446	2.37322e-263	0	SCARA5
EOMES	3.41057e-266	3.3058	0.556	0.251	6.82115e-263	0	EOMES
C1S	3.76674e-265	1.25463	0.807	0.479	7.53347e-262	0	C1S
CHST15	9.50793e-264	1.54386	0.829	0.53	1.90159e-260	0	CHST15
TMEM88B	1.56248e-263	2.9575	0.401	0.135	3.12496e-260	0	TMEM88B
ENSGALG00000050805	5.73701e-263	0.82285	0.907	0.586	1.1474e-259	0	ENSGALG00000050805
HSPA2	1.2905e-260	0.796978	0.996	0.869	2.581e-257	0	HSPA2
TRARG1	1.71308e-260	3.23547	0.611	0.243	3.42616e-257	0	TRARG1
CXCR7	3.28526e-260	0.816749	0.918	0.605	6.57051e-257	0	CXCR7
FOS	4.79707e-260	1.44166	0.993	0.925	9.59413e-257	0	FOS
KLF6	5.89277e-259	1.09033	0.933	0.67	1.17855e-255	0	KLF6
CYP3A5	6.56307e-258	1.73559	0.575	0.304	1.31261e-254	0	CYP3A5
GADD45G	7.02383e-256	2.36103	0.699	0.397	1.40477e-252	0	GADD45G
ENSGALG00000015271	7.70987e-256	1.24041	0.862	0.488	1.54197e-252	0	ENSGALG00000015271
ENSGALG00000051589	2.26039e-255	1.30284	0.696	0.38	4.52077e-252	0	ENSGALG00000051589
ENTPD2	2.35736e-255	1.18139	0.851	0.53	4.71471e-252	0	ENTPD2
ENSGALG00000000720	1.31884e-254	0.425027	0.776	0.413	2.63769e-251	0	ENSGALG00000000720
LFNG	5.94975e-253	1.21089	0.874	0.565	1.18995e-249	0	LFNG
LSAMP	1.73226e-252	1.11315	0.794	0.466	3.46453e-249	0	LSAMP
C4BPA	2.64503e-250	0.940481	0.853	0.467	5.29006e-247	0	C4BPA
ENSGALG00000011799	1.21862e-249	2.75852	0.649	0.419	2.43724e-246	0	ENSGALG00000011799
TNFRSF18	2.56826e-249	1.40408	0.724	0.34	5.13652e-246	0	TNFRSF18
UGDH	7.6282e-249	1.12865	0.79	0.458	1.52564e-245	0	UGDH
MYH10	8.01828e-249	0.944535	0.928	0.63	1.60366e-245	0	MYH10
RDH10	2.73409e-248	1.1955	0.827	0.519	5.46818e-245	0	RDH10
PIK3R6	4.3014e-247	1.86991	0.694	0.41	8.60279e-244	0	PIK3R6
PDGFRL	2.06217e-246	0.959406	0.834	0.507	4.12434e-243	0	PDGFRL
TCIM	1.55975e-243	1.88363	0.697	0.419	3.11951e-240	0	TCIM
BANK1	1.74841e-243	1.77648	0.625	0.272	3.49682e-240	0	BANK1
IL16	1.66629e-242	3.04301	0.627	0.317	3.33258e-239	0	IL16
DPP4	3.40398e-242	0.970718	0.762	0.396	6.80797e-239	0	DPP4
TAGLN	5.64985e-241	0.909836	0.681	0.29	1.12997e-237	0	TAGLN
SPON2	1.28785e-240	1.55603	0.72	0.395	2.5757e-237	0	SPON2
LOXL2	3.75241e-239	1.18263	0.779	0.441	7.50481e-236	0	LOXL2
RARRES1	6.5287e-237	1.73744	0.695	0.397	1.30574e-233	0	RARRES1
GRIA2	8.52451e-237	0.356311	0.62	0.364	1.7049e-233	0	GRIA2
CLEC3A	3.3877e-236	2.77422	0.279	0.045	6.7754e-233	0	CLEC3A
SMAD6	3.60217e-236	1.03534	0.927	0.725	7.20434e-233	0	SMAD6
C1QTNF4	7.16225e-236	3.10069	0.602	0.209	1.43245e-232	0	C1QTNF4
ENSGALG00000013247	1.65906e-235	2.58634	0.642	0.405	3.31812e-232	0	ENSGALG00000013247
KCNMB1	6.46446e-235	1.54117	0.683	0.345	1.29289e-231	0	KCNMB1
SMS	2.12587e-234	1.77046	0.764	0.446	4.25173e-231	0	SMS
LYVE1	2.74354e-234	1.06344	0.638	0.245	5.48707e-231	0	LYVE1
MMP16	2.90637e-233	1.20818	0.77	0.478	5.81274e-230	0	MMP16
RUNX3	3.47194e-233	1.05465	0.854	0.659	6.94388e-230	0	RUNX3
LSP1P1	8.18501e-233	1.37088	0.719	0.377	1.637e-229	0	LSP1P1
ENSGALG00000028041	1.67067e-231	0.772122	0.775	0.445	3.34134e-228	0	ENSGALG00000028041
ENSGALG00000050700	2.86872e-230	2.11229	0.545	0.35	5.73745e-227	0	ENSGALG00000050700
ARHGEF3	2.1472e-229	2.10676	0.636	0.322	4.29441e-226	0	ARHGEF3
GHRL	8.63063e-229	0.443919	0.68	0.334	1.72613e-225	0	GHRL
DHRS3	8.83828e-229	1.11674	0.809	0.493	1.76766e-225	0	DHRS3
FUT9	1.62916e-227	2.57491	0.599	0.282	3.25832e-224	0	FUT9
SPARC	2.39015e-227	0.308486	0.999	0.919	4.78029e-224	0	SPARC
TMEM47	2.75336e-227	2.58154	0.619	0.31	5.50671e-224	0	TMEM47
ADAMTS17	1.20517e-226	1.17473	0.724	0.42	2.41034e-223	0	ADAMTS17
LAMB1	7.97668e-226	0.543358	0.965	0.565	1.59534e-222	0	LAMB1
TSPO2	3.52707e-225	1.71007	0.639	0.289	7.05414e-222	0	TSPO2
ENSGALG00000011164	6.56767e-225	0.711356	0.782	0.432	1.31353e-221	0	ENSGALG00000011164
AXIN2	6.17664e-224	0.848556	0.883	0.576	1.23533e-220	0	AXIN2
FBN2	1.05278e-222	0.45434	0.775	0.517	2.10556e-219	0	FBN2
S100A10	2.76671e-222	0.544933	0.977	0.682	5.53342e-219	0	S100A10
MRC1	5.27748e-221	1.29026	0.608	0.308	1.0555e-217	0	MRC1
LPL	4.22911e-220	1.68316	0.71	0.432	8.45822e-217	0	LPL
ETS1	3.8068e-219	1.01785	0.734	0.404	7.6136e-216	0	ETS1
MRC2	5.18925e-219	1.6835	0.671	0.304	1.03785e-215	0	MRC2
CD82	5.23604e-219	1.58343	0.701	0.42	1.04721e-215	0	CD82
JUN	1.07547e-218	1.39652	0.965	0.79	2.15094e-215	0	JUN
TMEM204	1.70617e-215	1.30535	0.724	0.425	3.41234e-212	0	TMEM204
EFHD1	1.04627e-214	0.983975	0.877	0.572	2.09254e-211	0	EFHD1
SEMA5A	5.47122e-214	0.884063	0.846	0.499	1.09424e-210	0	SEMA5A
ITGA2B	1.56657e-213	0.524351	0.657	0.398	3.13313e-210	0	ITGA2B
ENSGALG00000007646	1.80518e-213	0.674735	0.688	0.361	3.61036e-210	0	ENSGALG00000007646
CDH19	3.77582e-213	1.71309	0.594	0.391	7.55164e-210	0	CDH19
RHOB	3.56208e-212	1.13807	0.933	0.664	7.12416e-209	0	RHOB
ENSGALG00000006708	5.567e-212	1.25324	0.704	0.365	1.1134e-208	0	ENSGALG00000006708
BMP6	1.22897e-211	1.32301	0.683	0.404	2.45795e-208	0	BMP6
ENSGALG00000032428	5.12217e-211	1.04175	0.697	0.45	1.02443e-207	0	ENSGALG00000032428
NID1	7.50128e-210	1.11401	0.757	0.465	1.50026e-206	0	NID1
ST6GAL1	1.11562e-208	0.361256	0.682	0.349	2.23124e-205	0	ST6GAL1
LCP2	1.43586e-208	0.300753	0.769	0.315	2.87173e-205	0	LCP2
GREM1	2.32048e-206	2.67829	0.603	0.264	4.64096e-203	0	GREM1
TRPM1	2.60106e-205	2.08891	0.668	0.328	5.20211e-202	0	TRPM1
ENSGALG00000030908	3.02554e-202	0.928976	0.732	0.522	6.05107e-199	0	ENSGALG00000030908
PDGFD	5.14797e-202	0.667397	0.929	0.495	1.02959e-198	0	PDGFD
GAP43	4.47194e-200	3.21124	0.574	0.252	8.94389e-197	0	GAP43
EHD2	5.23722e-199	0.67162	0.864	0.504	1.04744e-195	0	EHD2
ENSGALG00000046212	6.46195e-199	0.302213	0.725	0.404	1.29239e-195	0	ENSGALG00000046212
FAM45A	1.66359e-198	0.928529	0.811	0.506	3.32718e-195	0	FAM45A
SLC6A17	1.87188e-198	1.64351	0.638	0.396	3.74376e-195	0	SLC6A17
ENSGALG00000006407	2.21477e-198	1.14448	0.69	0.363	4.42953e-195	0	ENSGALG00000006407
TRPV2	5.93034e-198	1.32805	0.661	0.379	1.18607e-194	0	TRPV2
RAD54L2	8.89191e-198	1.90466	0.636	0.313	1.77838e-194	0	RAD54L2
EXFABP	1.4772e-196	1.24649	0.553	0.296	2.95441e-193	0	EXFABP
INHBA	1.67939e-196	0.340665	0.788	0.39	3.35878e-193	0	INHBA
IL17REL	8.61857e-196	1.15887	0.608	0.345	1.72371e-192	0	IL17REL
CDK5RAP1	2.74263e-195	0.363779	0.688	0.42	5.48527e-192	0	CDK5RAP1
COQ8A	9.35821e-195	0.495897	0.811	0.451	1.87164e-191	0	COQ8A
WIF1	3.95687e-194	1.52993	0.696	0.48	7.91374e-191	0	WIF1
ENSGALG00000048239	2.95522e-193	0.658192	0.691	0.415	5.91043e-190	0	ENSGALG00000048239
FBLN2	4.49204e-193	0.271247	0.822	0.472	8.98409e-190	0	FBLN2
ENSGALG00000048024	2.9739e-192	0.390533	0.857	0.611	5.94779e-189	0	ENSGALG00000048024
PIK3R5	3.93527e-191	1.59563	0.604	0.359	7.87053e-188	0	PIK3R5
ALCAM	3.63465e-189	1.99625	0.718	0.402	7.26931e-186	0	ALCAM
NKD1	5.69285e-189	1.01989	0.721	0.419	1.13857e-185	0	NKD1
TPM2	9.50547e-189	0.503206	0.956	0.718	1.90109e-185	0	TPM2
NBL1	1.53043e-187	0.812025	0.862	0.571	3.06085e-184	0	NBL1
PTX3	1.24217e-186	1.1891	0.677	0.387	2.48434e-183	0	PTX3
GUCY1A2	4.53045e-185	1.07471	0.667	0.358	9.06089e-182	0	GUCY1A2
TNFAIP2	4.90479e-182	0.991161	0.71	0.378	9.80959e-179	0	TNFAIP2
ARHGEF9	6.16628e-181	0.796495	0.89	0.572	1.23326e-177	0	ARHGEF9
FHL1	1.11736e-180	1.60615	0.621	0.427	2.23471e-177	0	FHL1
ADAM12	9.27709e-180	0.762896	0.707	0.399	1.85542e-176	0	ADAM12
FAM180B	1.02765e-179	2.47131	0.579	0.304	2.05531e-176	0	FAM180B
CMKLR1	1.65956e-178	1.37124	0.652	0.414	3.31913e-175	0	CMKLR1
DCX	4.0417e-178	1.3856	0.696	0.426	8.0834e-175	0	DCX
PLTP	3.15473e-177	0.358026	0.854	0.569	6.30945e-174	0	PLTP
XCR1	1.07409e-176	1.82251	0.476	0.278	2.14818e-173	0	XCR1
SOCS1	4.2646e-176	1.1386	0.632	0.328	8.52921e-173	0	SOCS1
KIFAP3	2.50947e-175	1.11191	0.726	0.461	5.01894e-172	0	KIFAP3
TIPARP	1.60024e-174	0.521888	0.854	0.501	3.20048e-171	0	TIPARP
CXCL13L3	1.07901e-173	0.622201	0.627	0.343	2.15802e-170	0	CXCL13L3
ENSGALG00000001304	1.6033e-173	1.15953	0.574	0.363	3.20659e-170	0	ENSGALG00000001304
CRABP-I	1.58196e-172	0.680785	0.842	0.526	3.16393e-169	0	CRABP-I
SLC38A2	3.77269e-172	0.510272	0.989	0.754	7.54537e-169	0	SLC38A2
VEGFC	5.29404e-172	2.26373	0.625	0.369	1.05881e-168	0	VEGFC
MRAS	7.09283e-172	0.9372	0.706	0.466	1.41857e-168	0	MRAS
SLC16A3	2.53398e-171	1.72023	0.59	0.322	5.06795e-168	0	SLC16A3
ENSGALG00000019761	5.06937e-171	1.06726	0.774	0.436	1.01387e-167	0	ENSGALG00000019761
FAIM2	6.14084e-171	1.67849	0.599	0.386	1.22817e-167	0	FAIM2
PLPP1	6.84317e-171	0.642216	0.851	0.586	1.36863e-167	0	PLPP1
HSPH1	7.41918e-170	1.1201	0.767	0.507	1.48384e-166	0	HSPH1
ZNF521	1.27104e-166	1.11688	0.702	0.513	2.54208e-163	0	ZNF521
ENSGALG00000048189	1.60107e-166	2.20008	0.529	0.279	3.20214e-163	0	ENSGALG00000048189
DLL1	2.21896e-165	0.605791	0.67	0.419	4.43792e-162	0	DLL1
TRIM71	6.6833e-165	2.27088	0.592	0.379	1.33666e-161	0	TRIM71
RRAD	8.38741e-165	1.12891	0.641	0.418	1.67748e-161	0	RRAD
SORBS2	1.71862e-164	0.307763	0.629	0.312	3.43723e-161	0	SORBS2
DST	3.43565e-164	0.283976	0.891	0.526	6.87129e-161	0	DST
ENSGALG00000032066	5.04778e-163	1.34689	0.548	0.281	1.00956e-159	0	ENSGALG00000032066
HMP19	8.55095e-163	1.80513	0.574	0.351	1.71019e-159	0	HMP19
PLP1	1.09722e-161	1.31201	0.775	0.464	2.19443e-158	0	PLP1
LTBP2	2.1712e-161	1.07232	0.74	0.506	4.34239e-158	0	LTBP2
CYP1C1	9.18674e-160	2.67471	0.459	0.156	1.83735e-156	0	CYP1C1
METTL14	9.24999e-160	1.21235	0.707	0.473	1.85e-156	0	METTL14
TPPP	4.63848e-159	1.18905	0.578	0.31	9.27696e-156	0	TPPP
FGD5	7.79277e-159	0.527172	0.589	0.43	1.55855e-155	0	FGD5
ENSGALG00000004252	1.95171e-158	0.655772	0.579	0.391	3.90343e-155	0	ENSGALG00000004252
ENSGALG00000054749	5.01642e-158	2.6222	0.34	0.216	1.00328e-154	0	ENSGALG00000054749
CBLB	6.70034e-158	1.15993	0.662	0.401	1.34007e-154	0	CBLB
METRNL	1.48315e-156	0.693705	0.803	0.59	2.96631e-153	0	METRNL
ERRFI1	2.65163e-156	0.610184	0.843	0.608	5.30327e-153	0	ERRFI1
PLOD1	8.81701e-156	0.691898	0.822	0.516	1.7634e-152	0	PLOD1
ALAS1	1.60349e-154	1.2964	0.683	0.416	3.20698e-151	0	ALAS1
SGK1	2.24523e-154	0.881514	0.865	0.568	4.49046e-151	0	SGK1
LBH	1.15602e-153	0.901304	0.801	0.552	2.31204e-150	0	LBH
LAMB2	8.97685e-153	0.478753	0.721	0.517	1.79537e-149	0	LAMB2
KAZALD1	6.64243e-152	1.29634	0.563	0.384	1.32849e-148	0	KAZALD1
CYTIP	7.03342e-152	0.4167	0.534	0.272	1.40668e-148	0	CYTIP
FGFR2	1.14313e-151	0.425723	0.908	0.62	2.28627e-148	0	FGFR2
PRNP	1.96016e-150	0.956439	0.763	0.513	3.92033e-147	0	PRNP
VEGFA	2.06398e-150	0.695238	0.783	0.484	4.12797e-147	0	VEGFA
PROX1	2.37753e-150	2.30879	0.535	0.327	4.75507e-147	0	PROX1
CSF1	1.77223e-149	0.333465	0.831	0.613	3.54446e-146	0	CSF1
SMTN	2.77849e-149	0.597841	0.714	0.484	5.55698e-146	0	SMTN
ENSGALG00000009479	1.50299e-148	1.70841	0.33	0.212	3.00598e-145	0	ENSGALG00000009479
HAS2	5.35283e-148	0.4017	0.702	0.518	1.07057e-144	0	HAS2
PECAM1	5.55783e-148	0.52092	0.827	0.53	1.11157e-144	0	PECAM1
PLEKHO1	1.36512e-146	1.4304	0.602	0.407	2.73024e-143	0	PLEKHO1
CPZ	5.02291e-145	0.735339	0.694	0.426	1.00458e-141	0	CPZ
ENSGALG00000000818	7.51867e-145	1.84261	0.556	0.278	1.50373e-141	0	ENSGALG00000000818
SDC1	3.45508e-144	0.707113	0.878	0.565	6.91015e-141	0	SDC1
RGS3	5.60519e-144	0.94303	0.677	0.513	1.12104e-140	0	RGS3
ENSGALG00000052959	8.52573e-144	0.321195	0.711	0.404	1.70515e-140	0	ENSGALG00000052959
HSPB9	3.10764e-143	0.804111	0.92	0.686	6.21528e-140	0	HSPB9
NINJ1	1.18095e-141	0.885337	0.655	0.409	2.36191e-138	0	NINJ1
LINGO1	2.41744e-141	1.54073	0.585	0.364	4.83488e-138	0	LINGO1
PLA2R1	3.46805e-140	0.455679	0.757	0.526	6.9361e-137	0	PLA2R1
CD8A	2.48043e-139	0.739913	0.577	0.483	4.96085e-136	0	CD8A
PLAC9	4.77632e-139	0.322243	0.663	0.447	9.55265e-136	0	PLAC9
ANOS1	5.69209e-139	0.954543	0.664	0.473	1.13842e-135	0	ANOS1
JDP2	2.31733e-138	0.985043	0.713	0.491	4.63466e-135	0	JDP2
SERPINE2	2.96128e-138	0.750042	0.882	0.663	5.92257e-135	0	SERPINE2
SPON1	5.37574e-138	1.26005	0.595	0.272	1.07515e-134	0	SPON1
PLEK	4.62333e-137	0.431086	0.613	0.402	9.24666e-134	0	PLEK
PCBD1	2.22691e-136	0.742318	0.656	0.372	4.45381e-133	0	PCBD1
FAT1	2.34828e-136	0.410741	0.893	0.571	4.69656e-133	0	FAT1
RAPGEF1	8.39158e-136	0.883342	0.719	0.488	1.67832e-132	0	RAPGEF1
MAP1A	6.84275e-135	1.67222	0.578	0.321	1.36855e-131	0	MAP1A
GSTT1	1.83755e-133	0.955565	0.632	0.402	3.67511e-130	0	GSTT1
MGST1	8.12369e-133	0.42132	0.834	0.547	1.62474e-129	0	MGST1
CRYBB2	6.65684e-132	1.58957	0.62	0.399	1.33137e-128	0	CRYBB2
CX3CL1	1.80119e-131	0.612676	0.713	0.383	3.60238e-128	0	CX3CL1
LMOD1	5.70406e-130	1.28078	0.544	0.286	1.14081e-126	0	LMOD1
ACVRL1	1.31299e-128	0.866383	0.638	0.44	2.62597e-125	0	ACVRL1
ARHGAP31	5.61056e-128	0.771033	0.661	0.442	1.12211e-124	0	ARHGAP31
EGR1	3.36643e-126	0.823307	0.767	0.557	6.73286e-123	0	EGR1
LVRN	2.48096e-125	2.65452	0.554	0.382	4.96193e-122	0	LVRN
NFATC2	1.4258e-124	0.878537	0.594	0.373	2.85161e-121	0	NFATC2
FSTL4	6.43242e-124	1.76655	0.524	0.349	1.28648e-120	0	FSTL4
TNFAIP6	4.02014e-123	1.9129	0.53	0.302	8.04028e-120	0	TNFAIP6
NPY	1.11441e-122	0.639713	0.627	0.383	2.22881e-119	0	NPY
ITGA8	1.78234e-122	2.08117	0.497	0.196	3.56469e-119	0	ITGA8
MAP1B	4.28142e-122	0.62549	0.643	0.395	8.56284e-119	0	MAP1B
ANXA1	2.40305e-121	0.325346	0.934	0.668	4.80611e-118	0	ANXA1
COMT	1.05265e-119	0.450929	0.852	0.555	2.1053e-116	0	COMT
RUBCNL	1.47486e-119	0.549861	0.701	0.493	2.94972e-116	0	RUBCNL
RRBP1	1.9172e-118	0.294006	0.813	0.554	3.8344e-115	0	RRBP1
ID2	5.28401e-118	0.706429	0.98	0.826	1.0568e-114	0	ID2
SQSTM1	1.10385e-116	0.344177	0.853	0.628	2.2077e-113	0	SQSTM1
ENSGALG00000012080	1.87079e-115	0.915072	0.099	0.348	3.74158e-112	0	ENSGALG00000012080
PMEPA1	2.0002e-115	0.79758	0.67	0.444	4.00041e-112	0	PMEPA1
ERG	1.65495e-114	1.05288	0.531	0.33	3.30991e-111	0	ERG
ENSGALG00000046481	3.33455e-114	0.645368	0.507	0.352	6.6691e-111	0	ENSGALG00000046481
CARHSP1	5.79969e-114	0.548585	0.838	0.66	1.15994e-110	0	CARHSP1
SCN9A	1.28655e-113	1.70792	0.58	0.463	2.5731e-110	0	SCN9A
ENSGALG00000019077	1.88933e-113	1.51281	0.541	0.38	3.77867e-110	0	ENSGALG00000019077
LAMA3	2.27585e-113	0.768566	0.573	0.35	4.55171e-110	0	LAMA3
CPNE4	7.89268e-113	1.61234	0.543	0.355	1.57854e-109	0	CPNE4
ENSGALG00000045548	2.61965e-112	0.393353	0.64	0.405	5.23931e-109	0	ENSGALG00000045548
ADAMTS1	6.61177e-112	0.48807	0.65	0.423	1.32235e-108	0	ADAMTS1
ENSGALG00000048029	8.94272e-112	1.32775	0.617	0.477	1.78854e-108	0	ENSGALG00000048029
PIEZO2	1.23034e-111	0.827386	0.614	0.421	2.46069e-108	0	PIEZO2
BCL2A1	6.81321e-111	3.98658	0.497	0.338	1.36264e-107	0	BCL2A1
SNX10	1.0912e-110	0.546669	0.569	0.346	2.1824e-107	0	SNX10
HOXC10	3.2853e-110	1.40552	0.557	0.377	6.57061e-107	0	HOXC10
NPTX2	3.84837e-109	1.11051	0.555	0.371	7.69674e-106	0	NPTX2
CNTN1	4.07558e-109	1.34779	0.517	0.329	8.15117e-106	0	CNTN1
ENSGALG00000004167	6.80169e-108	0.266974	0.555	0.33	1.36034e-104	0	ENSGALG00000004167
ZIC1	1.92686e-107	1.67786	0.539	0.431	3.85371e-104	0	ZIC1
NCAM1	4.35602e-106	1.49698	0.581	0.4	8.71203e-103	0	NCAM1
VLDLR	1.98079e-105	0.361362	0.593	0.418	3.96159e-102	0	VLDLR
CCNG2	4.06291e-105	0.398713	0.926	0.659	8.12582e-102	0	CCNG2
ATP2B1	4.36131e-105	0.970333	0.624	0.413	8.72262e-102	0	ATP2B1
ENSGALG00000047143	5.77762e-105	0.987628	0.554	0.359	1.15552e-101	0	ENSGALG00000047143
RIMS2	6.24049e-105	3.18174	0.473	0.335	1.2481e-101	0	RIMS2
HOXD11	2.85829e-104	2.96872	0.447	0.21	5.71659e-101	0	HOXD11
ENSGALG00000027716	2.53635e-103	1.40398	0.456	0.322	5.0727e-100	0	ENSGALG00000027716
NANOS1	1.44573e-101	1.2374	0.53	0.36	2.89146e-98	0	NANOS1
LDHA	2.19514e-100	0.394991	0.967	0.803	4.39029e-97	0	LDHA
MSRB3	4.09384e-99	2.15937	0.468	0.26	8.18768e-96	0	MSRB3
ENSGALG00000006009	8.04863e-99	1.63591	0.563	0.444	1.60973e-95	0	ENSGALG00000006009
DCLK3	1.80601e-98	0.827138	0.572	0.446	3.61203e-95	0	DCLK3
SLAMF8	2.10368e-98	0.515862	0.693	0.473	4.20736e-95	0	SLAMF8
TNFRSF11B	1.94104e-96	0.824132	0.535	0.36	3.88208e-93	0	TNFRSF11B
SULF1	2.67354e-96	0.798333	0.51	0.413	5.34708e-93	0	SULF1
TSPAN10	1.48362e-95	1.78646	0.52	0.273	2.96723e-92	0	TSPAN10
PLIN4	1.56246e-94	0.380756	0.624	0.418	3.12491e-91	0	PLIN4
ENSGALG00000045602	1.02128e-92	1.85356	0.503	0.343	2.04256e-89	0	ENSGALG00000045602
B3GNT5	1.54654e-92	0.696651	0.629	0.434	3.09308e-89	0	B3GNT5
BMP2	2.18403e-92	0.738207	0.644	0.505	4.36806e-89	0	BMP2
PGRMC1	5.54137e-92	0.434146	0.799	0.638	1.10827e-88	0	PGRMC1
RTN1	8.15857e-92	0.836672	0.566	0.473	1.63171e-88	0	RTN1
ENSGALG00000007248	2.20381e-91	0.878044	0.558	0.39	4.40762e-88	0	ENSGALG00000007248
IRF4	2.33309e-91	0.678813	0.475	0.281	4.66617e-88	0	IRF4
IGF-I	2.46954e-91	1.62732	0.5	0.318	4.93908e-88	0	IGF-I
IL22RA2	1.54998e-90	2.21933	0.545	0.451	3.09997e-87	0	IL22RA2
ENSGALG00000055117	1.27666e-89	0.679584	0.549	0.417	2.55332e-86	0	ENSGALG00000055117
NRN1L	9.38231e-89	1.20723	0.523	0.424	1.87646e-85	0	NRN1L
ICOS	3.69008e-88	0.84116	0.476	0.286	7.38015e-85	0	ICOS
H2AFY2	1.29286e-87	1.14044	0.468	0.366	2.58572e-84	0	H2AFY2
LHFPL2	8.28912e-86	0.645852	0.583	0.422	1.65782e-82	0	LHFPL2
PTRF	1.31838e-85	0.304558	0.559	0.349	2.63675e-82	0	PTRF
NWD2	2.15005e-85	0.26255	0.259	0.258	4.30009e-82	0	NWD2
RBL1	1.62579e-83	0.589541	0.595	0.426	3.25158e-80	0	RBL1
EN1	9.45504e-83	2.13475	0.461	0.262	1.89101e-79	0	EN1
BPGM	7.21835e-82	0.757113	0.603	0.448	1.44367e-78	0	BPGM
TYR	9.56297e-82	0.879007	0.344	0.202	1.91259e-78	0	TYR
LAG3	4.43705e-81	1.4167	0.629	0.43	8.87411e-78	0	LAG3
COLEC10	6.71451e-79	0.456339	0.314	0.231	1.3429e-75	0	COLEC10
ENSGALG00000032606	3.434e-78	2.18262	0.372	0.32	6.86801e-75	0	ENSGALG00000032606
MYC	5.05297e-78	0.304513	0.804	0.559	1.01059e-74	0	MYC
TNIP2	2.32072e-77	0.961206	0.527	0.387	4.64143e-74	0	TNIP2
FLI1	2.3685e-77	0.55762	0.471	0.336	4.737e-74	0	FLI1
UACA	4.20938e-77	0.515516	0.611	0.482	8.41875e-74	0	UACA
ENSGALG00000042944	1.58664e-76	2.44874	0.465	0.329	3.17327e-73	0	ENSGALG00000042944
TARP	1.91023e-75	0.276991	0.579	0.38	3.82046e-72	0	TARP
ACAN	3.03286e-75	1.35864	0.463	0.45	6.06572e-72	0	ACAN
MYO1F	6.02239e-75	0.540258	0.579	0.468	1.20448e-71	0	MYO1F
RSPO2	1.80112e-74	2.99915	0.441	0.313	3.60224e-71	0	RSPO2
CCN3	3.07912e-74	1.82542	0.468	0.278	6.15823e-71	0	CCN3
LGALSL	4.40955e-74	0.362637	0.783	0.615	8.8191e-71	0	LGALSL
YEATS4	3.86113e-73	0.72015	0.56	0.427	7.72226e-70	0	YEATS4
STK32A	1.73531e-72	2.46654	0.468	0.308	3.47063e-69	0	STK32A
KCNIP4	6.3001e-72	0.484257	0.382	0.243	1.26002e-68	0	KCNIP4
FOXC2	3.5888e-70	1.33554	0.425	0.39	7.1776e-67	0	FOXC2
PDE3B	4.7142e-70	0.959269	0.511	0.399	9.4284e-67	0	PDE3B
GABRA5	2.15531e-69	1.84934	0.435	0.335	4.31062e-66	0	GABRA5
FABP7	3.31556e-69	1.58966	0.491	0.411	6.63112e-66	0	FABP7
KLF2	6.18695e-69	0.874711	0.634	0.492	1.23739e-65	0	KLF2
ARG2	4.61095e-67	0.453791	0.572	0.425	9.22191e-64	0	ARG2
CDH2	6.8879e-67	0.819213	0.491	0.36	1.37758e-63	0	CDH2
FKBP1B	3.17667e-66	2.13224	0.479	0.34	6.35335e-63	0	FKBP1B
ENSGALG00000052514	4.1681e-66	1.71171	0.429	0.291	8.3362e-63	0	ENSGALG00000052514
ANTXR2	5.38483e-65	1.11225	0.448	0.274	1.07697e-61	0	ANTXR2
PMAIP1	1.22526e-63	0.721912	0.547	0.43	2.45052e-60	0	PMAIP1
KCNMB4	6.91962e-63	0.569318	0.417	0.309	1.38392e-59	0	KCNMB4
FGF13	2.61214e-62	1.77153	0.454	0.331	5.22429e-59	0	FGF13
ENSGALG00000049716	2.90143e-62	1.70037	0.084	0.258	5.80285e-59	0	ENSGALG00000049716
BATF3	2.93199e-62	0.363762	0.456	0.328	5.86397e-59	0	BATF3
NELL2	5.06532e-62	0.292382	0.479	0.365	1.01306e-58	0	NELL2
THBS2	1.37283e-60	0.513904	0.546	0.442	2.74566e-57	0	THBS2
ENSGALG00000043654	3.17585e-60	0.390151	0.568	0.517	6.35169e-57	0	ENSGALG00000043654
C4orf48	8.92068e-59	0.835853	0.475	0.37	1.78414e-55	0	C4orf48
ST3GAL1	1.18212e-57	0.90376	0.457	0.356	2.36424e-54	0	ST3GAL1
NARF	1.82619e-57	0.545115	0.391	0.298	3.65238e-54	0	NARF
AK1	2.3244e-57	0.657407	0.509	0.459	4.6488e-54	0	AK1
ENSGALG00000049469	2.401e-57	1.98103	0.481	0.421	4.80199e-54	0	ENSGALG00000049469
ENSGALG00000016908	1.50656e-55	2.04341	0.444	0.407	3.01311e-52	0	ENSGALG00000016908
TSC22D4	2.10737e-55	0.41877	0.601	0.536	4.21474e-52	0	TSC22D4
CALB2	2.9035e-55	1.33891	0.326	0.264	5.80701e-52	0	CALB2
STC1	5.30182e-55	0.572507	0.49	0.473	1.06036e-51	0	STC1
HOXA13	6.96504e-55	0.93463	0.368	0.205	1.39301e-51	0	HOXA13
NOS2	1.93896e-54	0.594191	0.504	0.384	3.87791e-51	0	NOS2
LDLRAD4	1.28313e-53	0.456049	0.614	0.512	2.56626e-50	0	LDLRAD4
PHEX	1.47516e-52	0.320322	0.44	0.273	2.95033e-49	0	PHEX
BGLAP	7.15015e-50	0.577973	0.447	0.312	1.43003e-46	0	BGLAP
MPP1	4.37594e-49	0.531917	0.506	0.433	8.75188e-46	0	MPP1
WNT2B	3.26811e-48	0.897987	0.466	0.398	6.53623e-45	0	WNT2B
STMN3	1.18568e-47	0.358003	0.396	0.346	2.37137e-44	0	STMN3
EEPD1	3.79914e-47	0.913417	0.493	0.439	7.59827e-44	0	EEPD1
ICOSLG	3.91403e-43	0.699242	0.532	0.511	7.82806e-40	0	ICOSLG
KCNMA1	2.11813e-42	0.454111	0.312	0.277	4.23627e-39	0	KCNMA1
CD4	2.94734e-42	1.30101	0.383	0.336	5.89469e-39	0	CD4
CH25H	1.91865e-41	0.298243	0.513	0.422	3.8373e-38	0	CH25H
ENSGALG00000051590	6.31312e-39	2.33236	0.367	0.261	1.26262e-35	0	ENSGALG00000051590
GFRA1	2.58276e-38	1.70766	0.368	0.351	5.16553e-35	0	GFRA1
NEURL1	3.11599e-38	0.262399	0.448	0.425	6.23198e-35	0	NEURL1
ENSGALG00000052499	6.46176e-36	0.786886	0.547	0.257	1.29235e-32	0	ENSGALG00000052499
ID1	6.57463e-36	0.39894	0.872	0.787	1.31493e-32	0	ID1
PDLIM3	9.45589e-35	1.46904	0.377	0.288	1.89118e-31	0	PDLIM3
FMN1	3.32195e-34	0.650303	0.474	0.425	6.6439e-31	0	FMN1
LRRFIP1	5.7037e-34	0.649957	0.493	0.467	1.14074e-30	0	LRRFIP1
ENSGALG00000010741	5.76299e-34	1.69792	0.317	0.226	1.1526e-30	0	ENSGALG00000010741
PDE4D	6.79882e-33	0.412095	0.444	0.38	1.35976e-29	0	PDE4D
ST8SIA6	1.00995e-32	2.4156	0.326	0.217	2.0199e-29	0	ST8SIA6
HOXC12	3.4657e-32	0.814748	0.355	0.16	6.9314e-29	0	HOXC12
NEFM	9.85663e-31	3.47054	0.259	0.302	1.97133e-27	0	NEFM
MLANA	1.24227e-30	0.504443	0.337	0.283	2.48454e-27	0	MLANA
LAMP3	1.65734e-30	0.475846	0.428	0.408	3.31468e-27	0	LAMP3
SMOC2	4.87193e-30	1.80496	0.334	0.299	9.74385e-27	0	SMOC2
RGS1	2.71003e-29	1.07493	0.398	0.403	5.42005e-26	0	RGS1
TBC1D4	1.12209e-28	0.48955	0.455	0.421	2.24419e-25	0	TBC1D4
APLN	6.25328e-28	1.62154	0.362	0.266	1.25066e-24	0	APLN
CAPN3	7.49015e-28	1.03987	0.142	0.316	1.49803e-24	0	CAPN3
ID3	1.32479e-27	0.476926	0.948	0.859	2.64958e-24	0	ID3
ENSGALG00000033369	1.96532e-27	2.24635	0.383	0.336	3.93065e-24	0	ENSGALG00000033369
HMOX1	1.11824e-26	0.4237	0.431	0.361	2.23647e-23	0	HMOX1
THRSP	9.686e-26	1.54851	0.329	0.234	1.9372e-22	0	THRSP
KIAA1024	3.52704e-25	3.37114	0.307	0.389	7.05408e-22	0	KIAA1024
ACKR4	5.86317e-25	1.30826	0.377	0.424	1.17263e-21	0	ACKR4
ENSGALG00000046792	6.07273e-25	0.316324	0.313	0.291	1.21455e-21	0	ENSGALG00000046792
KIAA0513	1.20936e-24	0.438295	0.441	0.419	2.41872e-21	0	KIAA0513
SOCS3	1.77776e-24	0.997676	0.386	0.412	3.55551e-21	0	SOCS3
RASSF2	9.04042e-24	0.398559	0.418	0.427	1.80808e-20	0	RASSF2
EEF1A2	3.47666e-23	1.87844	0.489	0.513	6.95333e-20	0	EEF1A2
BATF	1.48224e-22	0.270026	0.47	0.449	2.96447e-19	0	BATF
UPK3A	2.18191e-22	0.639086	0.268	0.231	4.36383e-19	0	UPK3A
ENSGALG00000051025	8.34296e-22	1.11082	0.319	0.364	1.66859e-18	0	ENSGALG00000051025
NEXN	6.03394e-20	0.525109	0.323	0.248	1.20679e-16	0	NEXN
ENSGALG00000017065	2.4259e-17	0.548887	0.411	0.423	4.85181e-14	0	ENSGALG00000017065
HNMT	1.70224e-16	1.00162	0.306	0.336	3.40449e-13	0	HNMT
NEBL	7.1491e-16	1.23848	0.301	0.367	1.42982e-12	0	NEBL
RGS2	1.92181e-15	0.518585	0.347	0.366	3.84362e-12	0	RGS2
TNNT1	2.45149e-14	3.23462	0.377	0.378	4.90298e-11	0	TNNT1
MMR1L4	2.57784e-12	0.691432	0.345	0.387	5.15567e-09	0	MMR1L4
ENSGALG00000001136	1.97497e-09	1.39194	0.471	0.378	3.94993e-06	0	ENSGALG00000001136
ENSGALG00000054746	2.45592e-07	1.24602	0.303	0.392	0.000491183	0	ENSGALG00000054746
ENSGALG00000013239	2.44841e-06	0.622243	0.357	0.46	0.00489683	0	ENSGALG00000013239
OLIG2	4.57385e-06	1.31389	0.185	0.371	0.00914769	0	OLIG2
HS3ST1	1.30257e-05	0.688871	0.32	0.372	0.0260514	0	HS3ST1
FHL2	1.3631e-05	0.842623	0.278	0.306	0.027262	0	FHL2
GP9	0.000163058	0.991076	0.324	0.291	0.326116	0	GP9
GHRL1	2.90551e-141	0.371092	0.115	0.416	5.81102e-138	1	GHRL
ENSGALG00000054477	2.07449e-134	0.385154	0.029	0.306	4.14897e-131	1	ENSGALG00000054477
SULF2	6.08645e-129	0.372919	0.142	0.392	1.21729e-125	1	SULF2
ENSGALG00000049685	5.13954e-124	0.331975	0.418	0.194	1.02791e-120	1	ENSGALG00000049685
TFEC	3.67262e-121	1.37059	0.445	0.226	7.34523e-118	1	TFEC
ENSGALG00000047324	3.87408e-121	1.90998	0.445	0.192	7.74816e-118	1	ENSGALG00000047324
SLC20A2	1.24324e-114	0.399492	0.285	0.57	2.48648e-111	1	SLC20A2
PALMD	3.70848e-112	0.253985	0.206	0.511	7.41697e-109	1	PALMD
ENSGALG00000005956	5.91882e-103	0.272137	0.269	0.524	1.18376e-99	1	ENSGALG00000005956
KRT5	2.28212e-101	1.12303	0.809	0.778	4.56424e-98	1	KRT5
CXCR4	3.22019e-101	0.439387	0.221	0.474	6.44037e-98	1	CXCR4
BTBD3	1.13981e-100	0.269866	0.284	0.538	2.27963e-97	1	BTBD3
KCNJ15	1.46687e-99	0.437761	0.069	0.258	2.93373e-96	1	KCNJ15
CCL1	6.29581e-99	0.495757	0.214	0.484	1.25916e-95	1	CCL1
COBL	1.50662e-96	0.654967	0.173	0.354	3.01324e-93	1	COBL
CDH5	8.17897e-96	0.426373	0.161	0.373	1.63579e-92	1	CDH5
ENSGALG00000008518	3.01689e-93	1.46646	0.185	0.424	6.03379e-90	1	ENSGALG00000008518
BNC2	5.1936e-93	0.823993	0.198	0.433	1.03872e-89	1	BNC2
IL1R2	3.6781e-92	0.522588	0.224	0.458	7.35621e-89	1	IL1R2
ENSGALG00000006565	4.35867e-92	0.518255	0.261	0.442	8.71734e-89	1	ENSGALG00000006565
RBBP8	1.82141e-91	1.17206	0.189	0.401	3.64282e-88	1	RBBP8
ENSGALG00000035027	2.18062e-90	0.303892	0.38	0.532	4.36124e-87	1	ENSGALG00000035027
DUT	7.51428e-89	0.524853	0.239	0.498	1.50286e-85	1	DUT
DLL11	3.61571e-88	0.303367	0.258	0.479	7.23142e-85	1	DLL1
LPAR6	4.38126e-87	0.436056	0.213	0.409	8.76253e-84	1	LPAR6
AT2	1.20839e-84	0.517565	0.178	0.388	2.41679e-81	1	AT2
ENSGALG00000044661	1.44327e-83	0.898406	0.21	0.433	2.88655e-80	1	ENSGALG00000044661
F2RL1	1.51535e-82	0.999938	0.219	0.437	3.03069e-79	1	F2RL1
ENSGALG00000030007	3.59894e-81	1.41488	0.184	0.408	7.19788e-78	1	ENSGALG00000030007
CSF1R	1.94394e-79	0.309472	0.315	0.479	3.88788e-76	1	CSF1R
TNFRSF1A	1.8369e-78	0.569629	0.185	0.385	3.67381e-75	1	TNFRSF1A
EDN2	4.87173e-78	0.5304	0.172	0.379	9.74345e-75	1	EDN2
ENSGALG00000047969	6.27066e-78	0.948752	0.223	0.419	1.25413e-74	1	ENSGALG00000047969
ENSGALG00000010901	6.96424e-78	2.0931	0.193	0.39	1.39285e-74	1	ENSGALG00000010901
ENSGALG00000050326	1.26689e-77	1.17157	0.1	0.256	2.53378e-74	1	ENSGALG00000050326
ENSGALG00000002431	5.10119e-77	0.547591	0.135	0.316	1.02024e-73	1	ENSGALG00000002431
ENSGALG00000001894	6.79012e-77	0.343958	0.185	0.352	1.35802e-73	1	ENSGALG00000001894
ST6GAL11	1.13648e-76	0.329581	0.226	0.417	2.27297e-73	1	ST6GAL1
RGS18	1.82319e-76	0.431855	0.104	0.289	3.64639e-73	1	RGS18
ENSGALG00000053121	2.34664e-75	0.810002	0.267	0.497	4.69328e-72	1	ENSGALG00000053121
CCL4	2.78117e-75	0.604336	0.235	0.438	5.56234e-72	1	CCL4
ENSGALG00000054804	2.15814e-74	2.95807	0.383	0.129	4.31627e-71	1	ENSGALG00000054804
FSBP	2.2362e-74	0.291601	0.144	0.332	4.4724e-71	1	FSBP
CD3D	2.94509e-74	0.536177	0.258	0.441	5.89018e-71	1	CD3D
BLB1	5.5493e-74	0.328355	0.259	0.438	1.10986e-70	1	BLB1
IL1B	1.30779e-73	0.309032	0.238	0.43	2.61557e-70	1	IL1B
ENSGALG00000045251	2.28624e-70	0.832746	0.29	0.529	4.57248e-67	1	ENSGALG00000045251
ENSGALG00000047141	3.0954e-70	0.810867	0.302	0.515	6.1908e-67	1	ENSGALG00000047141
MT4	3.20117e-69	0.411488	0.955	0.973	6.40235e-66	1	MT4
ENSGALG00000041611	1.37244e-68	0.541135	0.252	0.445	2.74488e-65	1	ENSGALG00000041611
DOCK9	1.8142e-68	0.643009	0.328	0.624	3.62839e-65	1	DOCK9
ENSGALG00000035589	4.4571e-68	0.665137	0.223	0.355	8.91419e-65	1	ENSGALG00000035589
KCNK5	5.73242e-68	0.74202	0.221	0.465	1.14648e-64	1	KCNK5
ZP1	7.2017e-68	0.328354	0.299	0.57	1.44034e-64	1	ZP1
ENSGALG00000051113	1.98056e-67	0.723019	0.229	0.4	3.96112e-64	1	ENSGALG00000051113
TNFRSF1B	2.82454e-66	0.257626	0.216	0.395	5.64908e-63	1	TNFRSF1B
TNFSF15	1.13213e-65	0.444695	0.254	0.46	2.26427e-62	1	TNFSF15
DGUOK	1.95286e-65	0.407304	0.258	0.427	3.90572e-62	1	DGUOK
ITGB6	1.02404e-64	1.08158	0.271	0.44	2.04807e-61	1	ITGB6
RASSF6	1.73833e-64	0.954712	0.196	0.32	3.47666e-61	1	RASSF6
CYP24A1	2.13238e-64	1.71324	0.208	0.327	4.26476e-61	1	CYP24A1
SLC45A3	1.37039e-63	0.321478	0.271	0.405	2.74078e-60	1	SLC45A3
WNT7B	2.53767e-63	0.391025	0.212	0.404	5.07535e-60	1	WNT7B
LSM3	4.13298e-63	0.29378	0.415	0.558	8.26595e-60	1	LSM3
LYN	6.25099e-63	0.427741	0.287	0.446	1.2502e-59	1	LYN
TSPAN101	1.03436e-62	0.444384	0.088	0.335	2.06871e-59	1	TSPAN10
MMP10	2.77903e-62	1.08427	0.185	0.305	5.55806e-59	1	MMP10
KRT14	1.08586e-61	0.858209	0.791	0.823	2.17173e-58	1	KRT14
ANK3	1.21207e-61	0.513173	0.305	0.498	2.42414e-58	1	ANK3
MOSPD2	2.72531e-61	0.306162	0.416	0.624	5.45061e-58	1	MOSPD2
F2RL2	3.75788e-61	0.399762	0.258	0.413	7.51576e-58	1	F2RL2
IL20RA	5.28099e-61	0.986193	0.18	0.258	1.0562e-57	1	IL20RA
CYP51A1	2.84703e-59	0.26295	0.37	0.564	5.69407e-56	1	CYP51A1
LCP21	3.85993e-59	0.309344	0.206	0.399	7.71986e-56	1	LCP2
FAM169A	4.36727e-59	0.707018	0.286	0.436	8.73454e-56	1	FAM169A
ELK3	9.13294e-59	0.508367	0.378	0.655	1.82659e-55	1	ELK3
KLHL6	1.12115e-58	0.77716	0.203	0.312	2.2423e-55	1	KLHL6
CA9	1.418e-58	0.316751	0.329	0.522	2.83599e-55	1	CA9
ENSGALG00000003149	2.17251e-58	0.541866	0.31	0.504	4.34503e-55	1	ENSGALG00000003149
ENSGALG00000014750	3.5214e-58	0.560371	0.246	0.441	7.0428e-55	1	ENSGALG00000014750
NGF	3.95752e-58	0.404131	0.252	0.403	7.91505e-55	1	NGF
TRAF5	6.31259e-58	0.431269	0.175	0.296	1.26252e-54	1	TRAF5
APBB1IP	8.48657e-58	1.07565	0.248	0.439	1.69731e-54	1	APBB1IP
IL19	8.67302e-58	0.630931	0.321	0.503	1.7346e-54	1	IL19
SLIT1	1.73521e-57	0.279912	0.325	0.493	3.47043e-54	1	SLIT1
NCF1C1	3.03897e-57	1.25708	0.279	0.448	6.07794e-54	1	NCF1C
ENSGALG00000015345	3.37099e-57	1.00853	0.293	0.509	6.74198e-54	1	ENSGALG00000015345
AGRN	3.86144e-57	0.53509	0.337	0.542	7.72288e-54	1	AGRN
MPZL2	7.00317e-57	0.381999	0.396	0.662	1.40063e-53	1	MPZL2
KCNE3	1.42075e-56	0.66268	0.213	0.322	2.8415e-53	1	KCNE3
S1PR1	2.87681e-56	0.391224	0.363	0.561	5.75362e-53	1	S1PR1
SLC1A3	7.96309e-56	0.663677	0.141	0.271	1.59262e-52	1	SLC1A3
VAV3	3.00687e-55	1.0239	0.3	0.48	6.01374e-52	1	VAV3
MBP	1.02474e-54	0.794386	0.248	0.389	2.04949e-51	1	MBP
IFFO2	1.24485e-54	0.545914	0.206	0.354	2.4897e-51	1	IFFO2
RNASE6	2.74412e-54	0.489482	0.401	0.613	5.48824e-51	1	RNASE6
ENSGALG00000049140	4.4085e-54	0.319829	0.236	0.367	8.817e-51	1	ENSGALG00000049140
FGFR21	5.08786e-54	0.383738	0.476	0.683	1.01757e-50	1	FGFR2
ENSGALG00000049947	5.98854e-54	0.412558	0.235	0.331	1.19771e-50	1	ENSGALG00000049947
RHOBTB2	9.3416e-54	0.338748	0.433	0.612	1.86832e-50	1	RHOBTB2
ENSGALG00000048184	1.05713e-53	0.350675	0.28	0.373	2.11427e-50	1	ENSGALG00000048184
PODXL	1.62843e-53	0.509474	0.252	0.391	3.25686e-50	1	PODXL
SAMSN1	2.67602e-53	0.767775	0.319	0.485	5.35205e-50	1	SAMSN1
LAMA31	4.72418e-53	1.30306	0.259	0.396	9.44836e-50	1	LAMA3
ITGA6	9.54908e-53	1.02242	0.271	0.414	1.90982e-49	1	ITGA6
CEP55	2.2227e-52	1.19653	0.281	0.472	4.44541e-49	1	CEP55
CLIC2	2.45608e-52	0.411084	0.297	0.467	4.91217e-49	1	CLIC2
NAV2	2.65729e-52	0.740741	0.289	0.45	5.31458e-49	1	NAV2
C4BPA1	2.95184e-52	0.56977	0.398	0.535	5.90367e-49	1	C4BPA
IL4	4.27194e-52	3.43727	0.371	0.182	8.54389e-49	1	IL4
ENSGALG00000015701	6.11291e-52	0.651742	0.332	0.546	1.22258e-48	1	ENSGALG00000015701
ENSGALG000000467291	1.51298e-51	0.47663	0.334	0.439	3.02595e-48	1	ENSGALG00000046729
CHD7	2.23548e-51	0.43038	0.397	0.618	4.47096e-48	1	CHD7
ENSGALG00000007123	4.30398e-51	0.791294	0.225	0.333	8.60797e-48	1	ENSGALG00000007123
CD24	3.1346e-50	0.340852	0.409	0.572	6.26919e-47	1	CD24
SOCS11	7.20095e-50	0.344846	0.261	0.383	1.44019e-46	1	SOCS1
SLC4A7	1.8435e-49	0.534178	0.28	0.435	3.68701e-46	1	SLC4A7
GSTA3	3.03965e-49	0.256105	0.257	0.4	6.0793e-46	1	GSTA3
RRM2	1.89763e-48	0.345532	0.283	0.436	3.79527e-45	1	RRM2
FERMT1	6.40302e-48	0.303187	0.313	0.417	1.2806e-44	1	FERMT1
DNASE1L3	8.38486e-48	0.638378	0.257	0.389	1.67697e-44	1	DNASE1L3
RASSF9	1.19111e-47	0.730719	0.33	0.54	2.38222e-44	1	RASSF9
SLC39A10	1.2677e-47	0.957347	0.278	0.44	2.5354e-44	1	SLC39A10
KIF23	1.47389e-47	0.28538	0.259	0.372	2.94778e-44	1	KIF23
K123	1.60025e-47	0.914252	0.226	0.338	3.20051e-44	1	K123
BARX2	3.03233e-47	1.02864	0.281	0.424	6.06465e-44	1	BARX2
BATF1	7.45667e-47	0.808443	0.35	0.466	1.49133e-43	1	BATF
MYH15	2.08026e-46	0.940009	0.257	0.365	4.16052e-43	1	MYH15
JAG2	2.95641e-46	0.378177	0.349	0.511	5.91282e-43	1	JAG2
ENSGALG00000000309	3.05584e-46	0.382891	0.435	0.668	6.11168e-43	1	ENSGALG00000000309
RHOBTB1	3.55686e-46	1.19806	0.277	0.354	7.11372e-43	1	RHOBTB1
LIFR	3.69987e-46	1.00391	0.277	0.42	7.39974e-43	1	LIFR
MYO1A	5.55973e-46	1.16244	0.117	0.271	1.11195e-42	1	MYO1A
ENSGALG00000002012	5.76166e-46	0.839658	0.29	0.434	1.15233e-42	1	ENSGALG00000002012
TLR15	5.87462e-46	1.29191	0.227	0.319	1.17492e-42	1	TLR15
PLEK2	6.16072e-46	1.23864	0.249	0.378	1.23214e-42	1	PLEK2
B4GALT6	8.3764e-46	0.320031	0.246	0.329	1.67528e-42	1	B4GALT6
PHLDB2	1.49041e-45	0.665855	0.339	0.485	2.98081e-42	1	PHLDB2
FTL	7.16546e-45	0.739269	0.408	0.529	1.43309e-41	1	FTL
IFI6	1.29714e-44	1.85968	0.279	0.425	2.59428e-41	1	IFI6
EVI2A	7.74934e-44	0.914658	0.313	0.457	1.54987e-40	1	EVI2A
GRIA21	2.24201e-43	1.11726	0.314	0.409	4.48402e-40	1	GRIA2
LGR5	2.31703e-43	0.459383	0.339	0.47	4.63406e-40	1	LGR5
ENSGALG00000034392	7.09743e-43	1.89138	0.296	0.44	1.41949e-39	1	ENSGALG00000034392
PTPRZ1	7.9238e-43	0.283423	0.334	0.536	1.58476e-39	1	PTPRZ1
STAT4	1.69653e-42	1.12403	0.255	0.347	3.39305e-39	1	STAT4
NFIB	2.18137e-42	0.490005	0.306	0.436	4.36273e-39	1	NFIB
PDGFB	3.1882e-42	0.264371	0.319	0.46	6.37641e-39	1	PDGFB
SLC7A11	4.32136e-42	1.36051	0.247	0.497	8.64272e-39	1	SLC7A11
ENSGALG000000482391	6.35985e-42	0.914384	0.373	0.463	1.27197e-38	1	ENSGALG00000048239
ACP3	1.75401e-41	0.582278	0.347	0.501	3.50803e-38	1	ACP3
EMB	1.95045e-41	0.751372	0.358	0.47	3.9009e-38	1	EMB
ENSGALG000000120801	3.85662e-41	0.962785	0.439	0.298	7.71324e-38	1	ENSGALG00000012080
ENSGALG00000054732	4.10241e-41	0.967364	0.134	0.256	8.20482e-38	1	ENSGALG00000054732
TSPAN13	4.51852e-41	0.684098	0.35	0.504	9.03704e-38	1	TSPAN13
GSTA4	7.8102e-41	0.609397	0.354	0.56	1.56204e-37	1	GSTA4
TMEM136-1	1.63222e-40	0.304447	0.416	0.582	3.26444e-37	1	TMEM136-1
CHL1	2.4118e-40	0.404532	0.328	0.481	4.82361e-37	1	CHL1
ENSGALG00000046559	2.50463e-40	1.49674	0.408	0.267	5.00926e-37	1	ENSGALG00000046559
C1QTNF12	6.52864e-40	0.456474	0.346	0.486	1.30573e-36	1	C1QTNF12
ENSGALG00000045684	3.08994e-39	1.24395	0.267	0.377	6.17989e-36	1	ENSGALG00000045684
EPGN	3.50238e-39	0.624148	0.347	0.494	7.00476e-36	1	EPGN
DOK5	9.03044e-39	0.312029	0.307	0.432	1.80609e-35	1	DOK5
SLCO2A1	1.03094e-38	1.51157	0.332	0.461	2.06188e-35	1	SLCO2A1
RLN3	1.05775e-38	0.704109	0.266	0.401	2.11551e-35	1	RLN3
TRIM29	5.95116e-38	0.255776	0.454	0.749	1.19023e-34	1	TRIM29
CARD11	6.84967e-38	0.93395	0.238	0.444	1.36993e-34	1	CARD11
IL21R	9.08876e-38	0.386885	0.254	0.372	1.81775e-34	1	IL21R
CX3CR1	1.07172e-37	1.16485	0.186	0.347	2.14344e-34	1	CX3CR1
MNX1	1.59871e-37	1.10507	0.158	0.334	3.19742e-34	1	MNX1
ENSGALG00000015140	3.8446e-37	0.584432	0.36	0.54	7.6892e-34	1	ENSGALG00000015140
ATIC	4.13584e-37	0.480109	0.516	0.731	8.27168e-34	1	ATIC
PTPN6	4.50788e-37	1.1915	0.412	0.518	9.01577e-34	1	PTPN6
TXNRD3	7.32782e-37	0.709052	0.45	0.622	1.46556e-33	1	TXNRD3
P2RY4	9.61923e-37	0.650868	0.393	0.492	1.92385e-33	1	P2RY4
ENSGALG00000003026	2.70592e-36	0.437951	0.426	0.53	5.41184e-33	1	ENSGALG00000003026
VSIG4	4.32746e-36	0.929038	0.425	0.509	8.65493e-33	1	VSIG4
DEPDC7	7.40131e-36	0.78969	0.339	0.408	1.48026e-32	1	DEPDC7
ENSGALG00000024379	8.90061e-36	1.28017	0.21	0.26	1.78012e-32	1	ENSGALG00000024379
ENSGALG00000030512	2.33713e-35	0.260623	0.296	0.388	4.67427e-32	1	ENSGALG00000030512
ENSGALG00000055056	4.15593e-35	0.655088	0.432	0.678	8.31186e-32	1	ENSGALG00000055056
VWF	6.96314e-35	0.805139	0.32	0.428	1.39263e-31	1	VWF
TMEM51	2.34175e-34	0.362914	0.418	0.523	4.68351e-31	1	TMEM51
LURAP1L	2.41703e-34	0.444554	0.37	0.444	4.83407e-31	1	LURAP1L
MALL	2.59964e-34	0.754299	0.37	0.475	5.19929e-31	1	MALL
F5	3.44766e-34	0.461306	0.356	0.408	6.89532e-31	1	F5
ENSGALG00000055018	3.82861e-34	0.974982	0.255	0.353	7.65723e-31	1	ENSGALG00000055018
BID	4.22493e-34	0.50828	0.389	0.501	8.44986e-31	1	BID
ENSGALG00000037051	5.33026e-34	0.361289	0.358	0.473	1.06605e-30	1	ENSGALG00000037051
ENSGALG00000011930	8.98871e-34	1.43812	0.278	0.385	1.79774e-30	1	ENSGALG00000011930
SPI1	1.8963e-33	0.725063	0.274	0.346	3.79261e-30	1	SPI1
NFKB1	2.57304e-33	0.53256	0.389	0.571	5.14609e-30	1	NFKB1
CASZ1	6.27773e-33	0.312867	0.396	0.547	1.25555e-29	1	CASZ1
SOX21	8.30039e-33	0.465909	0.432	0.588	1.66008e-29	1	SOX21
CTLA4	2.64866e-32	0.469038	0.368	0.585	5.29731e-29	1	CTLA4
CD44	5.21946e-32	0.411099	0.477	0.707	1.04389e-28	1	CD44
TLR4	5.3422e-32	1.4903	0.303	0.363	1.06844e-28	1	TLR4
ENSGALG00000047864	6.92353e-32	1.07755	0.312	0.392	1.38471e-28	1	ENSGALG00000047864
SLA	1.02274e-31	0.550683	0.414	0.421	2.04548e-28	1	SLA
IFIT5	1.34755e-31	1.47737	0.334	0.463	2.69509e-28	1	IFIT5
SATB1	1.91359e-31	0.429874	0.392	0.561	3.82719e-28	1	SATB1
GALNT3	3.26947e-31	0.567278	0.374	0.48	6.53895e-28	1	GALNT3
SLC24A5	6.36174e-31	1.27504	0.386	0.535	1.27235e-27	1	SLC24A5
IL18R1	7.06504e-31	0.738227	0.371	0.45	1.41301e-27	1	IL18R1
CGNL1	1.79729e-30	0.489434	0.384	0.513	3.59458e-27	1	CGNL1
SLC1A4	4.36021e-30	0.865726	0.416	0.531	8.72043e-27	1	SLC1A4
SLC6A6	7.12961e-30	1.06913	0.334	0.432	1.42592e-26	1	SLC6A6
SPC25	7.61056e-30	0.427964	0.363	0.4	1.52211e-26	1	SPC25
CCL21	2.31842e-29	1.23593	0.262	0.334	4.63683e-26	1	CCL21
AHCY	2.87199e-29	0.413286	0.569	0.774	5.74398e-26	1	AHCY
ZAP70	3.29403e-29	1.16074	0.289	0.339	6.58806e-26	1	ZAP70
CST7	3.47279e-29	0.487998	0.412	0.596	6.94558e-26	1	CST7
WNT4	4.429e-29	0.958338	0.323	0.415	8.858e-26	1	WNT4
PTGS2	4.53044e-29	0.373018	0.379	0.557	9.06087e-26	1	PTGS2
SYNGR3	5.14365e-29	2.4401	0.285	0.397	1.02873e-25	1	SYNGR3
ENSGALG00000027407	6.20634e-29	0.645228	0.225	0.365	1.24127e-25	1	ENSGALG00000027407
ARL4C	1.40608e-28	0.869858	0.363	0.432	2.81215e-25	1	ARL4C
OASL	7.78469e-28	1.29721	0.332	0.382	1.55694e-24	1	OASL
PKP4	2.71391e-27	0.611285	0.486	0.673	5.42783e-24	1	PKP4
SLC6A15	6.47133e-27	1.01055	0.337	0.465	1.29427e-23	1	SLC6A15
ENSGALG000000290351	7.98571e-27	0.364453	0.385	0.408	1.59714e-23	1	ENSGALG00000029035
NBEAL2	1.05247e-26	0.713081	0.372	0.49	2.10494e-23	1	NBEAL2
ENSGALG00000017398	1.08717e-26	0.994485	0.379	0.563	2.17434e-23	1	ENSGALG00000017398
RHOV	1.26818e-26	0.383901	0.325	0.454	2.53635e-23	1	RHOV
HBEGF	2.57284e-26	0.516644	0.35	0.458	5.14569e-23	1	HBEGF
ENSGALG00000014897	3.6554e-26	0.70012	0.351	0.439	7.31079e-23	1	ENSGALG00000014897
HSD3B1	4.51e-26	1.19406	0.313	0.372	9.02e-23	1	HSD3B1
PSTPIP1	1.03131e-25	1.2623	0.348	0.388	2.06263e-22	1	PSTPIP1
ENSGALG00000043947	1.33754e-25	1.11513	0.153	0.338	2.67507e-22	1	ENSGALG00000043947
GJB6	1.41263e-25	0.589034	0.379	0.505	2.82525e-22	1	GJB6
ENSGALG000000462121	1.99997e-25	1.67023	0.383	0.456	3.99993e-22	1	ENSGALG00000046212
GPR34	2.26647e-25	1.51526	0.311	0.403	4.53294e-22	1	GPR34
ENSGALG00000014126	5.90377e-25	0.65368	0.223	0.311	1.18075e-21	1	ENSGALG00000014126
ENSGALG00000033094	1.50625e-24	0.845382	0.279	0.494	3.01251e-21	1	ENSGALG00000033094
STK17A	3.23477e-24	1.19434	0.334	0.383	6.46953e-21	1	STK17A
ENSGALG00000001824	4.83567e-24	0.531613	0.217	0.267	9.67134e-21	1	ENSGALG00000001824
LBX2	8.16206e-24	0.521475	0.37	0.426	1.63241e-20	1	LBX2
CD7	1.40502e-23	0.60578	0.438	0.466	2.81004e-20	1	CD7
SHTN1	2.09639e-23	0.365482	0.321	0.339	4.19279e-20	1	SHTN1
COL17A1	2.33267e-23	1.31885	0.347	0.5	4.66533e-20	1	COL17A1
JCHAIN	3.11088e-23	0.769512	0.462	0.63	6.22177e-20	1	JCHAIN
ST8SIA5	3.84217e-23	1.32996	0.31	0.367	7.68433e-20	1	ST8SIA5
HBBA	4.16651e-23	2.02795	0.864	0.938	8.33302e-20	1	HBBA
INSRR	7.52072e-23	0.508671	0.419	0.458	1.50414e-19	1	INSRR
UCHL1	1.05737e-22	1.41175	0.292	0.316	2.11475e-19	1	UCHL1
CXorf21	1.32069e-22	0.602594	0.369	0.504	2.64139e-19	1	CXorf21
CD248	3.60586e-22	0.447384	0.293	0.339	7.21173e-19	1	CD248
ENSGALG00000020331	4.54332e-22	1.03159	0.284	0.283	9.08664e-19	1	ENSGALG00000020331
EHF	5.53652e-22	1.58936	0.333	0.486	1.1073e-18	1	EHF
ALOX5AP	5.91106e-22	1.36072	0.302	0.275	1.18221e-18	1	ALOX5AP
ENSGALG00000049551	1.52031e-21	1.69034	0.318	0.379	3.04063e-18	1	ENSGALG00000049551
MAT1A	2.00162e-21	0.378493	0.459	0.586	4.00324e-18	1	MAT1A
ENSGALG00000054707	2.28514e-21	0.507136	0.379	0.453	4.57027e-18	1	ENSGALG00000054707
ENSGALG00000002108	2.87083e-21	0.785827	0.409	0.56	5.74165e-18	1	ENSGALG00000002108
FBP1	4.62857e-21	0.304117	0.32	0.321	9.25715e-18	1	FBP1
PTPRF	4.82313e-21	1.16214	0.392	0.52	9.64626e-18	1	PTPRF
IL2RB	6.81905e-21	0.427735	0.36	0.348	1.36381e-17	1	IL2RB
ITGA2	8.08865e-21	1.65782	0.331	0.415	1.61773e-17	1	ITGA2
MSX2	8.62829e-21	0.378203	0.471	0.548	1.72566e-17	1	MSX2
EDNRB	9.86752e-21	0.889988	0.394	0.478	1.9735e-17	1	EDNRB
HBA1	1.33606e-20	2.2671	0.818	0.906	2.67212e-17	1	HBA1
ENSGALG00000016969	1.76478e-20	0.865243	0.394	0.307	3.52956e-17	1	ENSGALG00000016969
ATP10B	2.4495e-20	0.270918	0.434	0.567	4.89901e-17	1	ATP10B
SYTL3	2.508e-20	1.70788	0.263	0.29	5.016e-17	1	SYTL3
LITAF	3.77619e-20	1.18488	0.4	0.435	7.55237e-17	1	LITAF
SH3BP2	8.18456e-20	1.24576	0.415	0.472	1.63691e-16	1	SH3BP2
IL2RG	1.00561e-19	0.520951	0.435	0.578	2.01121e-16	1	IL2RG
WNT16	1.41758e-19	0.512558	0.435	0.555	2.83517e-16	1	WNT16
FGFBP2	1.52228e-19	0.252868	0.445	0.605	3.04456e-16	1	FGFBP2
REEP6	1.68276e-19	0.574138	0.469	0.623	3.36551e-16	1	REEP6
ENSGALG00000015461	2.04132e-19	0.878751	0.366	0.423	4.08264e-16	1	ENSGALG00000015461
PLAC8L1	2.62663e-19	1.62974	0.473	0.403	5.25326e-16	1	PLAC8L1
SLC7A5	3.15539e-19	0.413176	0.486	0.563	6.31079e-16	1	SLC7A5
ENSGALG00000050282	4.19811e-19	0.388365	0.367	0.383	8.39621e-16	1	ENSGALG00000050282
TMCC3	5.26448e-19	0.466894	0.401	0.471	1.0529e-15	1	TMCC3
ENSGALG00000033297	7.08887e-19	1.93612	0.347	0.341	1.41777e-15	1	ENSGALG00000033297
MAP7	1.16273e-18	0.959836	0.432	0.557	2.32545e-15	1	MAP7
ENSGALG00000021355	1.32969e-18	1.57779	0.357	0.406	2.65939e-15	1	ENSGALG00000021355
CTXN2	2.19901e-18	1.43948	0.332	0.404	4.39802e-15	1	CTXN2
ENSGALG00000053871	5.20779e-18	0.545949	0.469	0.518	1.04156e-14	1	ENSGALG00000053871
CD80	2.04066e-17	0.44011	0.384	0.406	4.08133e-14	1	CD80
ENSGALG00000006123	3.81114e-17	2.14572	0.345	0.413	7.62229e-14	1	ENSGALG00000006123
ENSGALG00000045115	6.43529e-17	0.568146	0.339	0.375	1.28706e-13	1	ENSGALG00000045115
ENSGALG00000052144	7.02206e-17	0.777497	0.394	0.531	1.40441e-13	1	ENSGALG00000052144
CDKN1A	1.05158e-16	0.395341	0.479	0.538	2.10317e-13	1	CDKN1A
ENSGALG000000524991	1.10548e-16	1.74423	0.149	0.316	2.21097e-13	1	ENSGALG00000052499
ADORA1	1.26868e-16	0.96536	0.358	0.408	2.53735e-13	1	ADORA1
ENSGALG00000051203	1.54799e-16	5.4288	0.269	0.229	3.09598e-13	1	ENSGALG00000051203
ENSGALG00000037457	1.60714e-16	0.648693	0.334	0.375	3.21428e-13	1	ENSGALG00000037457
ENSGALG00000052285	9.15404e-16	1.88647	0.261	0.343	1.83081e-12	1	ENSGALG00000052285
FAT2	2.82573e-15	0.729126	0.428	0.586	5.65146e-12	1	FAT2
ENSGALG00000045796	3.06548e-15	1.84056	0.32	0.152	6.13097e-12	1	ENSGALG00000045796
ENSGALG00000035017	7.63603e-15	0.821814	0.38	0.39	1.52721e-11	1	ENSGALG00000035017
NOS3	1.20025e-14	0.324112	0.42	0.433	2.40051e-11	1	NOS3
ANKRD22	1.29876e-14	1.30366	0.381	0.437	2.59752e-11	1	ANKRD22
ESRP2	3.4856e-14	0.947254	0.476	0.727	6.9712e-11	1	ESRP2
ENSGALG00000048111	4.17148e-14	3.14438	0.394	0.395	8.34297e-11	1	ENSGALG00000048111
INHBB	5.19516e-14	0.40208	0.44	0.585	1.03903e-10	1	INHBB
ENSGALG00000030416	7.37663e-14	0.693848	0.497	0.625	1.47533e-10	1	ENSGALG00000030416
ENSGALG00000010722	1.01207e-13	0.363022	0.32	0.384	2.02414e-10	1	ENSGALG00000010722
ENSGALG00000029862	1.03351e-13	0.624059	0.356	0.374	2.06702e-10	1	ENSGALG00000029862
P2RY13	1.08229e-13	2.32144	0.249	0.252	2.16458e-10	1	P2RY13
ENSGALG00000036395	1.27861e-13	0.506943	0.293	0.287	2.55721e-10	1	ENSGALG00000036395
ENSGALG00000037070	1.86677e-13	5.06608	0.298	0.256	3.73354e-10	1	ENSGALG00000037070
SEMA3E	1.99548e-13	1.85932	0.332	0.292	3.99097e-10	1	SEMA3E
ENSGALG00000049784	2.27147e-13	0.658139	0.262	0.408	4.54294e-10	1	ENSGALG00000049784
EPHA1	3.06375e-13	0.850429	0.488	0.644	6.1275e-10	1	EPHA1
CENPF	1.76826e-12	0.350002	0.388	0.443	3.53653e-09	1	CENPF
NCF4	2.19032e-12	1.11722	0.355	0.512	4.38063e-09	1	NCF4
ARC	4.37189e-12	1.60203	0.299	0.185	8.74378e-09	1	ARC
TP63	5.73898e-12	1.44791	0.377	0.506	1.1478e-08	1	TP63
ELOVL7	5.77806e-12	0.276863	0.537	0.748	1.15561e-08	1	ELOVL7
TM4SF19	6.73605e-12	1.2793	0.401	0.437	1.34721e-08	1	TM4SF19
ENSGALG00000047717	7.81054e-12	0.755371	0.398	0.513	1.56211e-08	1	ENSGALG00000047717
ENSGALG000000529591	8.25663e-12	1.41623	0.414	0.45	1.65133e-08	1	ENSGALG00000052959
ACOD1	9.69532e-12	0.668768	0.309	0.36	1.93906e-08	1	ACOD1
ENSGALG00000011190	1.51217e-11	1.51	0.414	0.438	3.02435e-08	1	ENSGALG00000011190
PLEKHS1	2.35389e-11	2.19763	0.286	0.135	4.70779e-08	1	PLEKHS1
IGLL1	2.71062e-11	1.0692	0.467	0.643	5.42124e-08	1	IGLL1
SNAP47	2.81263e-11	0.857658	0.368	0.346	5.62525e-08	1	SNAP47
BRCA1	2.82755e-11	1.4154	0.362	0.427	5.65509e-08	1	BRCA1
ENSGALG00000051222	4.95167e-11	1.03601	0.351	0.334	9.90333e-08	1	ENSGALG00000051222
CSRP2	5.69242e-11	0.420045	0.432	0.51	1.13848e-07	1	CSRP2
GATA3	7.53477e-11	0.451699	0.532	0.734	1.50695e-07	1	GATA3
IL18	1.13499e-10	1.06371	0.299	0.259	2.26998e-07	1	IL18
TSPO21	2.23807e-10	1.61382	0.343	0.335	4.47615e-07	1	TSPO2
CD8A1	2.53099e-10	0.782608	0.467	0.5	5.06199e-07	1	CD8A
SLC16A1	5.62489e-10	0.544131	0.459	0.532	1.12498e-06	1	SLC16A1
PLD4	5.81511e-10	0.85962	0.356	0.405	1.16302e-06	1	PLD4
ENSGALG00000047316	5.81534e-10	0.797983	0.382	0.486	1.16307e-06	1	ENSGALG00000047316
BMP3	6.7849e-10	0.907519	0.268	0.27	1.35698e-06	1	BMP3
SLC4A1	2.20361e-09	2.36797	0.437	0.533	4.40722e-06	1	SLC4A1
ENSGALG00000010803	4.71201e-09	1.25817	0.434	0.462	9.42402e-06	1	ENSGALG00000010803
RASGRP3	6.61556e-09	0.876235	0.367	0.308	1.32311e-05	1	RASGRP3
AKR1D1	1.49226e-08	0.944149	0.411	0.523	2.98451e-05	1	AKR1D1
ENSGALG00000044226	3.19539e-08	2.442	0.36	0.258	6.39077e-05	1	ENSGALG00000044226
WNT6	5.45201e-08	1.15345	0.405	0.456	0.00010904	1	WNT6
IL2RA	6.19641e-08	0.315109	0.36	0.372	0.000123928	1	IL2RA
CCR5	7.69064e-08	1.05194	0.408	0.301	0.000153813	1	CCR5
PIK3AP1	1.00977e-07	0.335906	0.398	0.341	0.000201955	1	PIK3AP1
ENSGALG00000050332	6.70783e-07	1.20399	0.425	0.387	0.00134157	1	ENSGALG00000050332
SLC27A6	7.11121e-07	0.358822	0.444	0.503	0.00142224	1	SLC27A6
P2RY8	8.65254e-07	1.3479	0.406	0.453	0.00173051	1	P2RY8
CCR2	9.26573e-07	0.261221	0.271	0.366	0.00185315	1	CCR2
ENSGALG00000043096	1.79525e-06	1.09258	0.36	0.398	0.00359049	1	ENSGALG00000043096
EGFR	1.94041e-06	0.983195	0.481	0.659	0.00388081	1	EGFR
ENSGALG000000365221	3.19133e-06	1.78337	0.419	0.352	0.00638265	1	ENSGALG00000036522
ENSGALG00000051953	3.2372e-06	0.436275	0.452	0.521	0.00647439	1	ENSGALG00000051953
LPAR5	3.41467e-06	0.480692	0.373	0.404	0.00682934	1	LPAR5
ENSGALG00000032172	1.095e-05	1.8234	0.291	0.268	0.0219001	1	ENSGALG00000032172
GPNMB	1.91661e-05	0.553615	0.546	0.678	0.0383322	1	GPNMB
ENSGALG00000051984	2.15228e-05	0.938835	0.489	0.536	0.0430456	1	ENSGALG00000051984
DEF6	2.24204e-05	0.771465	0.476	0.569	0.0448407	1	DEF6
ENSGALG000000042521	2.90995e-05	0.451416	0.448	0.413	0.0581989	1	ENSGALG00000004252
GP91	3.95591e-05	1.76885	0.26	0.3	0.0791181	1	GP9
ENSGALG00000050130	8.32564e-05	1.49812	0.29	0.244	0.166513	1	ENSGALG00000050130
RHO	9.60587e-05	0.522125	0.369	0.402	0.192117	1	RHO
ENSGALG00000023936	0.00015986	1.42176	0.482	0.582	0.319721	1	ENSGALG00000023936
CALML3	0.000253012	0.467289	0.7	0.744	0.506025	1	CALML3
TNFSF13B	0.000273621	1.48414	0.392	0.37	0.547241	1	TNFSF13B
GDPD2	0.000348234	0.274121	0.447	0.42	0.696468	1	GDPD2
DSP	0.000550726	0.424487	0.658	0.78	1	1	DSP
CENPJ	0.00109332	1.4139	0.451	0.509	1	1	CENPJ
ENSGALG00000027219	0.00133926	0.756685	0.465	0.454	1	1	ENSGALG00000027219
MYCT1	0.00161545	0.299682	0.413	0.317	1	1	MYCT1
ENSGALG00000025872	0.0017322	0.273029	0.361	0.306	1	1	ENSGALG00000025872
KRT6A	0.00260015	0.730052	0.531	0.605	1	1	KRT6A
HBAD	0.00260263	2.4876	0.573	0.696	1	1	HBAD
ENSGALG00000050487	0.00864216	1.26634	0.433	0.508	1	1	ENSGALG00000050487
ENSGALG00000045876	0	1.66881	0.757	0.166	0	2	ENSGALG00000045876
ENSGALG000000162921	0	3.16466	0.97	0.397	0	2	ENSGALG00000016292
RSPO11	0	3.24665	0.909	0.339	0	2	RSPO1
ENSGALG000000510851	0	3.3891	0.988	0.423	0	2	ENSGALG00000051085
FAT41	0	2.7404	0.961	0.405	0	2	FAT4
CRLF11	0	1.77615	0.989	0.45	0	2	CRLF1
EMILIN21	0	2.55798	0.994	0.458	0	2	EMILIN2
AQP4	0	3.23733	0.772	0.238	0	2	AQP4
MFAP5	0	3.04875	0.997	0.465	0	2	MFAP5
ENSGALG000000197611	0	2.63685	0.958	0.428	0	2	ENSGALG00000019761
RAMP2	0	2.03206	0.878	0.349	0	2	RAMP2
NPY1	0	2.6671	0.887	0.363	0	2	NPY
ITGA9	0	2.93898	0.983	0.462	0	2	ITGA9
FNDC1	0	2.18302	0.817	0.297	0	2	FNDC1
SLIT21	0	1.64116	0.964	0.445	0	2	SLIT2
TPST11	0	2.7426	0.979	0.465	0	2	TPST1
LTBP11	0	1.34805	0.977	0.463	0	2	LTBP1
GPX31	0	2.3878	0.988	0.476	0	2	GPX3
RARRES2	0	1.99666	0.91	0.398	0	2	RARRES2
TFPI2	0	2.23932	0.95	0.439	0	2	TFPI2
LSAMP1	0	2.80996	0.969	0.459	0	2	LSAMP
SOSTDC11	0	2.18294	0.988	0.48	0	2	SOSTDC1
COL6A11	0	1.40417	0.975	0.467	0	2	COL6A1
GFPT2	0	2.08884	0.907	0.401	0	2	GFPT2
OGN1	0	2.9392	0.989	0.483	0	2	OGN
FBN11	0	2.71466	0.995	0.489	0	2	FBN1
CCDC801	0	1.2892	0.986	0.48	0	2	CCDC80
ENSGALG00000023640	0	3.15144	0.961	0.456	0	2	ENSGALG00000023640
SLC1A6	0	3.38886	0.726	0.222	0	2	SLC1A6
LAMA4	0	1.17032	0.902	0.4	0	2	LAMA4
FBN3	0	3.02199	0.916	0.414	0	2	FBN3
PCBD11	0	1.88563	0.858	0.361	0	2	PCBD1
EPDR11	0	2.68116	0.946	0.45	0	2	EPDR1
EMID1	0	3.3597	0.986	0.495	0	2	EMID1
IGFBP41	0	2.00111	0.966	0.476	0	2	IGFBP4
COL13A1	0	3.581	0.937	0.449	0	2	COL13A1
PCDHGC31	0	1.30844	0.971	0.483	0	2	PCDHGC3
SCARA51	0	2.12835	0.928	0.441	0	2	SCARA5
NID11	0	2.45248	0.942	0.456	0	2	NID1
CPZ1	0	2.5862	0.898	0.413	0	2	CPZ
CDH111	0	1.88636	0.997	0.512	0	2	CDH11
KCNIP2	0	5.01453	0.856	0.371	0	2	KCNIP2
COL1A2	0	2.27006	0.999	0.515	0	2	COL1A2
OLFM1	0	2.13889	0.878	0.395	0	2	OLFM1
PTX31	0	3.14143	0.861	0.378	0	2	PTX3
CAP21	0	2.14409	0.864	0.381	0	2	CAP2
PDGFRL1	0	2.72704	0.981	0.503	0	2	PDGFRL
ENSGALG000000067081	0	3.22282	0.84	0.363	0	2	ENSGALG00000006708
ADAMTS9	0	2.80979	0.975	0.498	0	2	ADAMTS9
FBLN21	0	2.20527	0.946	0.472	0	2	FBLN2
SCD51	0	1.89275	0.88	0.408	0	2	SCD5
ENSGALG00000012021	0	1.53051	0.846	0.374	0	2	ENSGALG00000012021
ENSGALG000000533711	0	1.42396	0.959	0.495	0	2	ENSGALG00000053371
EDNRA1	0	2.49164	0.998	0.535	0	2	EDNRA
C1QTNF6	0	3.22046	0.885	0.425	0	2	C1QTNF6
SRD5A2	0	3.52237	0.884	0.426	0	2	SRD5A2
CRISPLD2	0	2.25174	0.889	0.431	0	2	CRISPLD2
QDPR	0	2.90967	0.99	0.532	0	2	QDPR
VEGFC1	0	1.53552	0.816	0.358	0	2	VEGFC
CLMP1	0	2.0251	0.976	0.519	0	2	CLMP
NR2F2	0	1.96594	0.975	0.518	0	2	NR2F2
SFRP11	0	1.63226	0.976	0.521	0	2	SFRP1
PPIC1	0	1.64	0.933	0.479	0	2	PPIC
DYNC1I1	0	3.30729	0.926	0.474	0	2	DYNC1I1
ISLR1	0	2.57686	0.997	0.547	0	2	ISLR
COL5A21	0	1.42633	0.966	0.517	0	2	COL5A2
ISLR2	0	3.51863	0.959	0.511	0	2	ISLR2
ITIH5	0	2.3879	0.933	0.486	0	2	ITIH5
PLPP31	0	2.06442	0.988	0.541	0	2	PLPP3
ENSGALG000000423881	0	2.60589	0.961	0.514	0	2	ENSGALG00000042388
PTF1A	0	5.04147	0.602	0.155	0	2	PTF1A
ENSGALG000000544771	0	0.449018	0.675	0.229	0	2	ENSGALG00000054477
NTN11	0	3.49059	0.905	0.46	0	2	NTN1
SEMA3F1	0	1.83251	0.949	0.505	0	2	SEMA3F
MGST11	0	2.47342	0.984	0.541	0	2	MGST1
EGFL6	0	4.42091	0.884	0.442	0	2	EGFL6
DIO21	0	2.03865	0.992	0.551	0	2	DIO2
LRRC171	0	2.8369	0.92	0.48	0	2	LRRC17
SLIT3	0	1.55046	0.957	0.517	0	2	SLIT3
WNT5B	0	3.91988	0.933	0.494	0	2	WNT5B
WNT5A1	0	2.47471	0.99	0.551	0	2	WNT5A
OLFML31	0	1.74162	0.983	0.544	0	2	OLFML3
INHBA1	0	1.94386	0.838	0.4	0	2	INHBA
TWIST11	0	1.68053	0.99	0.553	0	2	TWIST1
ADAM121	0	2.95566	0.833	0.397	0	2	ADAM12
CPE	0	1.09951	0.906	0.474	0	2	CPE
ALDH1A3	0	4.24003	0.908	0.477	0	2	ALDH1A3
MASP11	0	2.73643	0.983	0.552	0	2	MASP1
WLS	0	1.72394	0.963	0.533	0	2	WLS
CRABP-I1	0	2.83731	0.955	0.526	0	2	CRABP-I
LHFPL21	0	2.57098	0.83	0.401	0	2	LHFPL2
RRBP11	0	1.85553	0.975	0.546	0	2	RRBP1
FBN21	0	3.83098	0.935	0.509	0	2	FBN2
CRYBB21	0	2.75196	0.812	0.387	0	2	CRYBB2
ENSGALG000000481791	0	2.52738	0.97	0.547	0	2	ENSGALG00000048179
HAPLN1	0	2.05961	0.88	0.458	0	2	HAPLN1
MDK	0	3.14942	0.981	0.559	0	2	MDK
PLIN41	0	2.44082	0.826	0.404	0	2	PLIN4
EFEMP1	0	2.93446	0.91	0.489	0	2	EFEMP1
ENSGALG00000046914	0	2.29323	0.935	0.514	0	2	ENSGALG00000046914
SLC9A3R2	0	2.95103	0.964	0.543	0	2	SLC9A3R2
LAMB11	0	2.01916	0.997	0.577	0	2	LAMB1
STRA6	0	4.10603	0.834	0.416	0	2	STRA6
WNT11	0	3.38764	0.873	0.456	0	2	WNT11
DPEP1	0	2.66813	0.994	0.578	0	2	DPEP1
RSPO31	0	1.44791	0.543	0.128	0	2	RSPO3
COL26A1	0	2.87884	0.877	0.462	0	2	COL26A1
EPB41L3	0	2.13663	0.82	0.405	0	2	EPB41L3
ARHGAP311	0	1.63017	0.843	0.43	0	2	ARHGAP31
LUZP21	0	2.52455	0.865	0.454	0	2	LUZP2
MOXD11	0	1.76312	0.997	0.587	0	2	MOXD1
CHST151	0	1.40928	0.939	0.529	0	2	CHST15
RTN11	0	3.91764	0.854	0.445	0	2	RTN1
ENSGALG000000455481	0	2.55795	0.804	0.396	0	2	ENSGALG00000045548
MMP21	0	1.57158	0.999	0.591	0	2	MMP2
CXCL121	0	1.95452	0.971	0.563	0	2	CXCL12
CORIN	0	4.41338	0.88	0.474	0	2	CORIN
ITM2C1	0	1.79987	0.903	0.497	0	2	ITM2C
SH3BGRL1	0	1.84295	0.986	0.581	0	2	SH3BGRL
MMP27	0	1.75811	0.812	0.409	0	2	MMP27
ENSGALG000000309081	0	3.04242	0.911	0.51	0	2	ENSGALG00000030908
FBLN11	0	1.62396	0.952	0.552	0	2	FBLN1
OLFM31	0	1.91469	0.956	0.556	0	2	OLFM3
ENSGALG000000095381	0	1.84376	0.886	0.488	0	2	ENSGALG00000009538
ENSGALG000000508051	0	2.07235	0.987	0.589	0	2	ENSGALG00000050805
PLOD11	0	1.56412	0.915	0.517	0	2	PLOD1
LHFPL61	0	2.00244	0.994	0.597	0	2	LHFPL6
NBL11	0	1.66114	0.968	0.571	0	2	NBL1
ADAMTS12	0	2.15917	0.829	0.434	0	2	ADAMTS12
DCX1	0	2.18949	0.818	0.423	0	2	DCX
ENSGALG00000054783	0	1.41353	0.983	0.59	0	2	ENSGALG00000054783
ENSGALG00000016322	0	2.38389	0.838	0.447	0	2	ENSGALG00000016322
PITX21	0	3.35271	0.953	0.562	0	2	PITX2
DNAJC12	0	2.84993	0.941	0.552	0	2	DNAJC12
EMX21	0	1.83887	0.973	0.586	0	2	EMX2
ATP6V1G3	0	3.24625	0.887	0.502	0	2	ATP6V1G3
FSTL11	0	2.55113	1	0.615	0	2	FSTL1
ENSGALG000000531071	0	2.6544	0.993	0.61	0	2	ENSGALG00000053107
HAPLN31	0	1.87132	0.91	0.529	0	2	HAPLN3
HOXC81	0	2.80746	0.962	0.581	0	2	HOXC8
VCAN1	0	1.93345	0.997	0.618	0	2	VCAN
DRAXIN	0	4.3457	0.981	0.603	0	2	DRAXIN
ATM	0	2.72562	0.834	0.456	0	2	ATM
GSTA2	0	2.75048	0.999	0.623	0	2	GSTA2
CHRDL11	0	2.57627	0.854	0.479	0	2	CHRDL1
ADAMTS171	0	2.51355	0.795	0.424	0	2	ADAMTS17
CA101	0	2.93362	0.867	0.498	0	2	CA10
TRABD2B1	0	1.26125	0.891	0.523	0	2	TRABD2B
HHIP	0	2.00497	0.849	0.482	0	2	HHIP
PLPP11	0	2.1997	0.95	0.585	0	2	PLPP1
ICOSLG1	0	2.3604	0.842	0.477	0	2	ICOSLG
ENSGALG00000030096	0	2.14264	0.864	0.5	0	2	ENSGALG00000030096
ENSGALG00000051102	0	5.08905	0.406	0.043	0	2	ENSGALG00000051102
LFNG1	0	1.65894	0.932	0.57	0	2	LFNG
RDH101	0	2.00507	0.886	0.524	0	2	RDH10
RUNX1T11	0	1.31563	0.909	0.548	0	2	RUNX1T1
ENSGALG000000480241	0	2.12869	0.968	0.608	0	2	ENSGALG00000048024
PENK1	0	1.61353	0.96	0.602	0	2	PENK
GLUL1	0	1.54438	0.938	0.58	0	2	GLUL
SERPINF11	0	2.53365	0.997	0.641	0	2	SERPINF1
APP1	0	1.42519	0.995	0.639	0	2	APP
SERPINH11	0	1.82142	0.997	0.642	0	2	SERPINH1
AXIN21	0	1.98371	0.935	0.582	0	2	AXIN2
MFGE81	0	1.53265	0.985	0.638	0	2	MFGE8
BASP1	0	2.1443	0.995	0.651	0	2	BASP1
SNCAIP1	0	2.92116	0.891	0.547	0	2	SNCAIP
HOXB71	0	1.95655	0.91	0.567	0	2	HOXB7
COL6A3	0	2.06035	0.998	0.656	0	2	COL6A3
ENSGALG00000006944	0	4.97824	0.838	0.501	0	2	ENSGALG00000006944
DAB21	0	2.46467	0.88	0.543	0	2	DAB2
C1QTNF81	0	2.89453	0.873	0.54	0	2	C1QTNF8
COL5A11	0	1.63226	0.999	0.669	0	2	COL5A1
PTN1	0	1.29928	1	0.673	0	2	PTN
NRGN	0	2.77706	0.833	0.507	0	2	NRGN
ANXA11	0	1.63833	0.995	0.672	0	2	ANXA1
OSR11	0	1.99136	0.9	0.578	0	2	OSR1
HOXA51	0	1.54898	0.981	0.666	0	2	HOXA5
CD74	0	1.4567	0.949	0.636	0	2	CD74
AQP3	0	2.15564	0.862	0.55	0	2	AQP3
S100A101	0	1.87513	0.999	0.691	0	2	S100A10
CXCR71	0	1.4166	0.923	0.616	0	2	CXCR7
FGFR31	0	1.65503	0.994	0.696	0	2	FGFR3
MGLL	0	2.22366	0.939	0.644	0	2	MGLL
ENSGALG000000116871	0	1.66224	0.999	0.707	0	2	ENSGALG00000011687
COL6A21	0	1.55858	0.999	0.707	0	2	COL6A2
CSF11	0	1.49843	0.9	0.613	0	2	CSF1
LY6E1	0	1.4365	0.996	0.711	0	2	LY6E
SST	0	4.16008	0.856	0.573	0	2	SST
HOXB51	0	1.70858	0.968	0.689	0	2	HOXB5
CRTAC11	0	1.47705	0.92	0.664	0	2	CRTAC1
DCN1	0	1.54004	1	0.754	0	2	DCN
COL3A11	0	1.17635	0.999	0.782	0	2	COL3A1
ENSGALG00000052817	0	5.12357	0.264	0.075	0	2	ENSGALG00000052817
VIM1	0	1.41874	0.999	0.812	0	2	VIM
COL1A11	0	2.00963	1	0.826	0	2	COL1A1
GSN	0	2.23493	0.999	0.851	0	2	GSN
SPARC1	0	2.51176	1	0.922	0	2	SPARC
MYH101	9.81032e-306	1.13841	0.979	0.636	1.96206e-302	2	MYH10
MME1	1.29756e-305	2.27224	0.8	0.368	2.59512e-302	2	MME
MRPS6	1.40951e-305	1.98671	0.906	0.518	2.81901e-302	2	MRPS6
FGF131	2.66283e-304	2.91393	0.767	0.301	5.32566e-301	2	FGF13
ENSGALG00000046256	5.92186e-304	0.915476	0.572	0.151	1.18437e-300	2	ENSGALG00000046256
ITGA111	1.04162e-301	1.38434	0.887	0.473	2.08325e-298	2	ITGA11
MAP1B1	1.67711e-301	2.4919	0.812	0.385	3.35422e-298	2	MAP1B
TNFAIP21	7.49052e-300	1.961	0.827	0.378	1.4981e-296	2	TNFAIP2
SOX181	9.05393e-300	1.69947	0.851	0.441	1.81079e-296	2	SOX18
NTRK31	2.44263e-295	1.08275	0.889	0.45	4.88525e-292	2	NTRK3
ADAMTS21	1.7889e-293	2.87286	0.79	0.46	3.57781e-290	2	ADAMTS2
CRLF2	3.25512e-293	0.686192	0.649	0.24	6.51024e-290	2	CRLF2
SOX111	4.41228e-293	1.99517	0.805	0.434	8.82456e-290	2	SOX11
CXXC5	4.52945e-293	1.89582	0.814	0.424	9.0589e-290	2	CXXC5
PDGFD1	1.75115e-292	1.42739	0.936	0.511	3.50229e-289	2	PDGFD
GNG101	4.15029e-290	1.21062	0.914	0.563	8.30058e-287	2	GNG10
TCF7L21	2.65247e-289	1.19552	0.936	0.544	5.30495e-286	2	TCF7L2
NEGR11	4.76566e-289	1.44666	0.831	0.452	9.53132e-286	2	NEGR1
VTN	1.13661e-287	2.4386	0.796	0.463	2.27322e-284	2	VTN
C1S1	1.89879e-287	1.42097	0.854	0.486	3.79758e-284	2	C1S
ENTPD21	1.07144e-286	1.30061	0.888	0.539	2.14287e-283	2	ENTPD2
ENSGALG00000050981	1.19598e-286	1.64024	0.674	0.188	2.39196e-283	2	ENSGALG00000050981
FGF71	2.13639e-285	1.67583	0.819	0.377	4.27278e-282	2	FGF7
AQP11	3.38611e-284	1.04915	0.93	0.486	6.77222e-281	2	AQP1
ENSGALG000000132391	1.35039e-283	2.34857	0.774	0.409	2.70079e-280	2	ENSGALG00000013239
PLD41	1.51859e-282	2.0515	0.751	0.36	3.03718e-279	2	PLD4
MDGA1	1.01559e-279	1.99973	0.771	0.356	2.03117e-276	2	MDGA1
PTHLH	1.28911e-279	2.92496	0.739	0.347	2.57821e-276	2	PTHLH
DOCK101	3.18505e-279	1.56918	0.84	0.459	6.3701e-276	2	DOCK10
IGF21	3.67601e-279	1.94204	0.807	0.437	7.35201e-276	2	IGF2
NREP1	5.2923e-278	1.06556	0.969	0.622	1.05846e-274	2	NREP
QPCT	3.96623e-277	1.89975	0.791	0.425	7.93247e-274	2	QPCT
AKR1B101	5.17763e-276	1.58066	0.857	0.555	1.03553e-272	2	AKR1B10
TSKU1	1.94529e-275	1.78413	0.817	0.383	3.89058e-272	2	TSKU
DPT	1.26072e-273	0.64585	0.812	0.529	2.52144e-270	2	DPT
ADAMTSL1	1.33105e-272	2.06855	0.772	0.409	2.6621e-269	2	ADAMTSL1
CSF3R	3.09311e-271	1.99985	0.613	0.236	6.18621e-268	2	CSF3R
FGF101	7.87117e-270	1.03168	0.843	0.414	1.57423e-266	2	FGF10
AVP	8.9175e-270	1.13789	0.768	0.46	1.7835e-266	2	AVP
FAP	3.30647e-269	1.53019	0.821	0.434	6.61295e-266	2	FAP
PDP11	5.8267e-269	1.44669	0.878	0.543	1.16534e-265	2	PDP1
CRISPLD11	6.35516e-269	1.8385	0.8	0.369	1.27103e-265	2	CRISPLD1
COL18A1	6.9183e-269	1.41911	0.805	0.436	1.38366e-265	2	COL18A1
PTGER4	1.10698e-268	1.39173	0.809	0.413	2.21395e-265	2	PTGER4
NKD11	1.15116e-267	1.73423	0.811	0.421	2.30232e-264	2	NKD1
GREM2	1.83594e-266	1.45403	0.752	0.425	3.67188e-263	2	GREM2
AK5	2.06173e-266	2.37018	0.735	0.27	4.12345e-263	2	AK5
LDB21	4.31161e-266	1.44416	0.85	0.492	8.62322e-263	2	LDB2
ENSGALG000000051801	7.45662e-266	2.26771	0.777	0.459	1.49132e-262	2	ENSGALG00000005180
FST1	3.89655e-265	1.14003	0.844	0.407	7.7931e-262	2	FST
ANGPTL5	5.52036e-265	0.42061	0.766	0.211	1.10407e-261	2	ANGPTL5
BLB2	3.36096e-264	0.866752	0.858	0.499	6.72192e-261	2	BLB2
ENPP21	8.23169e-264	1.98347	0.89	0.601	1.64634e-260	2	ENPP2
NCAN1	1.63054e-263	4.16499	0.386	0.082	3.26108e-260	2	NCAN
CPN11	2.23797e-263	1.65282	0.843	0.483	4.47594e-260	2	CPN1
SETBP11	4.07897e-262	1.13009	0.935	0.538	8.15794e-259	2	SETBP1
CYR611	4.32845e-262	0.912442	0.918	0.473	8.6569e-259	2	CYR61
STOM1	2.93023e-261	1.21286	0.876	0.458	5.86047e-258	2	STOM
ENSGALG000000085181	9.04783e-261	1.08665	0.772	0.354	1.80957e-257	2	ENSGALG00000008518
ENSGALG000000534931	9.1082e-261	1.7197	0.81	0.466	1.82164e-257	2	ENSGALG00000053493
CRIP1	2.19363e-260	0.734709	0.946	0.592	4.38727e-257	2	CRIP1
C3AR1	3.17274e-259	0.409821	0.68	0.141	6.34549e-256	2	C3AR1
CP	9.45371e-259	1.57243	0.791	0.541	1.89074e-255	2	CP
PRRX11	1.32895e-258	0.995459	0.977	0.473	2.6579e-255	2	PRRX1
NFASC	2.91738e-258	2.68387	0.778	0.472	5.83476e-255	2	NFASC
ENSGALG000000166351	4.38443e-258	0.888039	0.898	0.491	8.76887e-255	2	ENSGALG00000016635
ENSGALG00000048488	1.59788e-257	1.2194	0.964	0.73	3.19577e-254	2	ENSGALG00000048488
ENSGALG00000016677	1.12515e-255	2.32753	0.753	0.311	2.25031e-252	2	ENSGALG00000016677
FLT4	1.70139e-255	2.20916	0.749	0.386	3.40277e-252	2	FLT4
CCNG21	3.45706e-255	1.19407	0.957	0.666	6.91412e-252	2	CCNG2
CPXM21	7.50814e-253	1.23113	0.86	0.382	1.50163e-249	2	CPXM2
FAM129A	1.31523e-252	1.1334	0.834	0.499	2.63046e-249	2	FAM129A
ENSGALG000000135051	1.8713e-248	0.67081	0.952	0.469	3.7426e-245	2	ENSGALG00000013505
CX3CL11	1.47269e-247	0.932133	0.803	0.386	2.94539e-244	2	CX3CL1
ALCAM1	2.06158e-247	1.32916	0.828	0.402	4.12315e-244	2	ALCAM
ENSGALG00000045520	6.20613e-247	4.28427	0.73	0.545	1.24123e-243	2	ENSGALG00000045520
ENSGALG00000003283	1.5063e-244	1.28165	0.826	0.474	3.0126e-241	2	ENSGALG00000003283
MMP161	4.49318e-244	1.94522	0.783	0.488	8.98636e-241	2	MMP16
TGFB3	7.50305e-244	1.04237	0.944	0.568	1.50061e-240	2	TGFB3
CTSK1	3.99401e-243	0.824172	0.976	0.475	7.98802e-240	2	CTSK
LOXL21	5.29142e-243	1.3102	0.834	0.448	1.05828e-239	2	LOXL2
ENSGALG00000034119	2.04104e-242	0.292046	0.538	0.212	4.08208e-239	2	ENSGALG00000034119
CRYM1	8.78404e-242	1.7259	0.797	0.468	1.75681e-238	2	CRYM
MMP23B1	8.97558e-242	1.83182	0.773	0.423	1.79512e-238	2	MMP23B
TIPARP1	1.34166e-241	1.38326	0.889	0.511	2.68333e-238	2	TIPARP
GP92	1.38505e-241	1.61625	0.695	0.251	2.7701e-238	2	GP9
PTPRG1	4.36624e-241	1.29278	0.849	0.493	8.73249e-238	2	PTPRG
CST31	9.79698e-241	0.99086	0.994	0.833	1.9594e-237	2	CST3
SVIL1	1.12493e-240	1.5465	0.799	0.384	2.24986e-237	2	SVIL
ASL2	1.04938e-238	2.99063	0.713	0.379	2.09875e-235	2	ASL2
KERA	1.41597e-238	0.642449	0.772	0.429	2.83193e-235	2	KERA
TBCD	1.91188e-238	1.11276	0.867	0.503	3.82376e-235	2	TBCD
NDP1	4.61003e-238	1.77461	0.776	0.485	9.22006e-235	2	NDP
SEMA5A1	9.38287e-238	1.32578	0.846	0.513	1.87657e-234	2	SEMA5A
GPM6B1	1.74751e-236	0.784346	0.892	0.527	3.49502e-233	2	GPM6B
ENSGALG00000045096	2.25733e-236	4.30907	0.682	0.38	4.51466e-233	2	ENSGALG00000045096
SLCO2B1	1.64448e-235	1.96706	0.768	0.45	3.28897e-232	2	SLCO2B1
ASIP	2.28587e-235	4.29425	0.666	0.375	4.57174e-232	2	ASIP
COL8A1	4.23902e-234	2.56243	0.763	0.378	8.47805e-231	2	COL8A1
TFAP2A	1.91419e-233	1.03479	0.932	0.603	3.82839e-230	2	TFAP2A
TSPAN8	2.50079e-232	1.27203	0.729	0.323	5.00158e-229	2	TSPAN8
HAS21	1.18017e-229	0.758527	0.84	0.51	2.36035e-226	2	HAS2
BMP5	6.50034e-229	1.06204	0.768	0.464	1.30007e-225	2	BMP5
PLTP1	6.73715e-229	1.17912	0.876	0.577	1.34743e-225	2	PLTP
XDH1	1.60365e-225	1.95803	0.748	0.269	3.20731e-222	2	XDH
PIK3R11	3.91622e-225	0.957406	0.899	0.566	7.83245e-222	2	PIK3R1
EHD21	1.88439e-224	0.712636	0.959	0.507	3.76878e-221	2	EHD2
COL12A1	4.90794e-224	0.847173	0.894	0.539	9.81588e-221	2	COL12A1
BAG31	3.75825e-223	1.25973	0.933	0.557	7.51649e-220	2	BAG3
ENSGALG000000442261	5.0474e-223	1.06491	0.602	0.233	1.00948e-219	2	ENSGALG00000044226
ENSGALG000000280411	6.87642e-223	1.15049	0.809	0.454	1.37528e-219	2	ENSGALG00000028041
BAMBI	1.15424e-221	0.90448	0.931	0.637	2.30847e-218	2	BAMBI
ENSGALG000000451991	3.79016e-221	0.433934	0.946	0.523	7.58031e-218	2	ENSGALG00000045199
TNS11	1.08028e-220	0.818967	0.945	0.516	2.16055e-217	2	TNS1
TWIST21	1.15554e-218	0.980545	0.849	0.51	2.31108e-215	2	TWIST2
MRAS1	1.50169e-218	1.2927	0.798	0.465	3.00338e-215	2	MRAS
RNF1221	1.67633e-215	1.31996	0.803	0.359	3.35266e-212	2	RNF122
ENSGALG000000313981	3.88164e-213	0.750977	0.925	0.562	7.76328e-210	2	ENSGALG00000031398
FHOD31	4.41402e-213	1.29093	0.795	0.415	8.82804e-210	2	FHOD3
BMP41	7.12121e-213	0.513536	0.88	0.458	1.42424e-209	2	BMP4
ENSGALG000000439471	2.89442e-212	2.39471	0.674	0.277	5.78884e-209	2	ENSGALG00000043947
ENSGALG00000050441	3.96445e-212	0.924888	0.669	0.302	7.92889e-209	2	ENSGALG00000050441
NDNF1	5.50039e-212	1.56616	0.796	0.38	1.10008e-208	2	NDNF
ENSGALG000000284661	1.99152e-211	1.18764	0.809	0.505	3.98303e-208	2	ENSGALG00000028466
ENSGALG00000010928	1.34312e-210	0.631519	0.695	0.266	2.68623e-207	2	ENSGALG00000010928
ECRG41	7.60008e-210	0.960471	0.856	0.444	1.52002e-206	2	ECRG4
NPR3	1.83551e-209	2.38081	0.726	0.511	3.67101e-206	2	NPR3
MYL3	4.11271e-209	2.32224	0.331	0.109	8.22541e-206	2	MYL3
ENSGALG00000054993	1.16699e-208	2.87382	0.691	0.455	2.33398e-205	2	ENSGALG00000054993
SMS1	1.25892e-207	0.968285	0.858	0.448	2.51783e-204	2	SMS
CPNE21	1.40304e-207	0.749132	0.866	0.509	2.80608e-204	2	CPNE2
PSCA	1.84323e-206	3.94324	0.688	0.393	3.68646e-203	2	PSCA
SCN11A	2.25783e-206	4.56241	0.613	0.419	4.51567e-203	2	SCN11A
AIF1L1	5.49491e-206	0.829734	0.834	0.433	1.09898e-202	2	AIF1L
GPC3	1.22211e-205	2.67951	0.677	0.309	2.44421e-202	2	GPC3
SYNDIG1	1.47726e-205	4.77494	0.634	0.377	2.95452e-202	2	SYNDIG1
APCDD11	1.896e-204	0.924001	0.837	0.484	3.792e-201	2	APCDD1
AEBP11	5.49672e-204	0.463016	0.922	0.53	1.09934e-200	2	AEBP1
ENG1	1.14205e-200	1.01073	0.83	0.531	2.2841e-197	2	ENG
HSPA51	1.80187e-200	0.941408	0.991	0.803	3.60375e-197	2	HSPA5
THY11	5.7203e-200	0.342141	0.943	0.646	1.14406e-196	2	THY1
LPL1	1.53114e-199	2.01121	0.742	0.439	3.06227e-196	2	LPL
LMO7	1.88115e-199	0.810155	0.904	0.591	3.76229e-196	2	LMO7
GSTT11	9.60683e-198	2.26442	0.699	0.403	1.92137e-194	2	GSTT1
SPON11	3.79419e-197	2.70973	0.7	0.273	7.58838e-194	2	SPON1
POMC	1.94706e-195	3.10322	0.674	0.467	3.89412e-192	2	POMC
NFATC21	2.18515e-195	1.5442	0.733	0.366	4.3703e-192	2	NFATC2
LUM	3.30129e-194	0.665632	0.908	0.661	6.60257e-191	2	LUM
ODC11	3.13145e-193	1.16471	0.835	0.484	6.26291e-190	2	ODC1
DPP10	7.77669e-193	1.87767	0.537	0.251	1.55534e-189	2	DPP10
SOX8	4.20351e-191	0.932162	0.762	0.441	8.40702e-188	2	SOX8
CALD11	1.81888e-190	0.443568	0.997	0.658	3.63776e-187	2	CALD1
CNTF	3.37582e-190	0.741074	0.816	0.557	6.75163e-187	2	CNTF
NT5E	7.83533e-190	2.74286	0.697	0.422	1.56707e-186	2	NT5E
ENSGALG00000053667	6.20704e-189	2.61301	0.605	0.431	1.24141e-185	2	ENSGALG00000053667
SHROOM4	5.0471e-186	1.05327	0.8	0.538	1.00942e-182	2	SHROOM4
RHO1	3.58909e-185	1.79283	0.677	0.367	7.17817e-182	2	RHO
HOXC101	6.09323e-184	1.86312	0.7	0.368	1.21865e-180	2	HOXC10
PLAC91	1.23848e-182	1.46598	0.708	0.45	2.47697e-179	2	PLAC9
EEPD11	6.04785e-182	1.31297	0.726	0.415	1.20957e-178	2	EEPD1
PMP221	8.51466e-182	0.462652	0.929	0.523	1.70293e-178	2	PMP22
MYO1F1	8.85362e-182	1.52834	0.737	0.455	1.77072e-178	2	MYO1F
FGFR22	3.045e-181	0.70281	0.926	0.629	6.09e-178	2	FGFR2
ZIC11	6.14939e-179	1.92109	0.696	0.418	1.22988e-175	2	ZIC1
ENSGALG000000507001	3.54447e-178	2.22927	0.636	0.348	7.08895e-175	2	ENSGALG00000050700
ARG21	5.06482e-177	1.71434	0.687	0.418	1.01296e-173	2	ARG2
ENSGALG000000060091	6.26102e-177	1.8665	0.709	0.432	1.2522e-173	2	ENSGALG00000006009
FAIM21	1.40699e-176	2.92261	0.635	0.39	2.81397e-173	2	FAIM2
RHOB1	4.55918e-176	1.07182	0.94	0.674	9.11837e-173	2	RHOB
CG-16	5.04898e-176	2.15358	0.667	0.295	1.0098e-172	2	CG-16
DPP41	2.55905e-175	2.59651	0.68	0.419	5.1181e-172	2	DPP4
TEK1	1.13617e-174	1.67846	0.703	0.374	2.27235e-171	2	TEK
ENSGALG00000040159	4.8178e-173	1.13458	0.515	0.182	9.63559e-170	2	ENSGALG00000040159
RUBCNL1	2.06244e-172	0.681053	0.76	0.495	4.12489e-169	2	RUBCNL
NMB	2.09993e-171	2.98694	0.703	0.449	4.19986e-168	2	NMB
GPC41	3.78811e-170	0.565676	0.887	0.546	7.57622e-167	2	GPC4
GEM1	5.85456e-169	0.548052	0.854	0.432	1.17091e-165	2	GEM
GPR18	9.93458e-168	0.498982	0.554	0.177	1.98692e-164	2	GPR18
PHEX1	4.66798e-166	3.36259	0.633	0.258	9.33596e-163	2	PHEX
CD1641	9.4405e-166	0.682942	0.927	0.617	1.8881e-162	2	CD164
ENSGALG00000052524	2.52647e-165	2.40488	0.657	0.288	5.05295e-162	2	ENSGALG00000052524
JCAD1	3.10551e-165	0.715993	0.794	0.472	6.21103e-162	2	JCAD
ENSGALG000000050111	6.66867e-164	1.42067	0.732	0.474	1.33373e-160	2	ENSGALG00000005011
CDO1	1.55685e-162	2.22768	0.65	0.386	3.1137e-159	2	CDO1
ENSGALG00000003644	1.11339e-161	1.89404	0.65	0.382	2.22679e-158	2	ENSGALG00000003644
SMAD61	1.13897e-161	0.753938	0.928	0.733	2.27794e-158	2	SMAD6
EFHD11	1.77512e-161	0.764349	0.871	0.585	3.55023e-158	2	EFHD1
CX3CR11	5.77219e-161	0.588624	0.744	0.282	1.15444e-157	2	CX3CR1
CXCL14	6.16191e-161	3.26691	0.667	0.349	1.23238e-157	2	CXCL14
ENSGALG000000330941	1.67957e-160	0.79873	0.746	0.438	3.35914e-157	2	ENSGALG00000033094
CSF3	2.25685e-160	1.12878	0.669	0.409	4.51369e-157	2	CSF3
VEGFA1	1.77395e-159	0.933002	0.816	0.492	3.5479e-156	2	VEGFA
NRIP1	1.26823e-158	0.500588	0.937	0.627	2.53646e-155	2	NRIP1
FILIP1	1.47705e-158	0.481951	0.728	0.353	2.9541e-155	2	FILIP1
ACAN1	4.29531e-158	0.566366	0.651	0.429	8.59061e-155	2	ACAN
ASS1	5.77825e-157	0.351705	0.898	0.573	1.15565e-153	2	ASS1
OPTC	5.63805e-156	2.96212	0.65	0.497	1.12761e-152	2	OPTC
SCNN1D	4.43316e-155	1.18989	0.59	0.309	8.86631e-152	2	SCNN1D
ARHGEF91	3.1283e-153	0.661473	0.904	0.583	6.25659e-150	2	ARHGEF9
CACNA2D11	1.97905e-151	0.980771	0.774	0.426	3.95811e-148	2	CACNA2D1
ENSGALG000000491401	5.53274e-151	0.99086	0.66	0.318	1.10655e-147	2	ENSGALG00000049140
JAM3	1.47859e-149	0.49774	0.88	0.664	2.95718e-146	2	JAM3
NINJ11	4.49604e-149	1.41711	0.697	0.414	8.99208e-146	2	NINJ1
LCAT	1.17643e-148	3.78109	0.591	0.412	2.35286e-145	2	LCAT
PLCB41	1.5109e-146	0.472733	0.781	0.515	3.02181e-143	2	PLCB4
MXRA81	1.67895e-146	0.896364	0.82	0.604	3.3579e-143	2	MXRA8
OvoDA3	1.77469e-146	5.19603	0.512	0.401	3.54938e-143	2	OvoDA3
ENSGALG000000494691	1.92808e-145	0.513184	0.737	0.395	3.85615e-142	2	ENSGALG00000049469
ENSGALG00000017040	3.55495e-145	1.18737	0.717	0.38	7.10989e-142	2	ENSGALG00000017040
TGFBI1	9.8421e-145	0.418498	0.737	0.412	1.96842e-141	2	TGFBI
HAVCR1	8.32544e-144	0.66877	0.669	0.319	1.66509e-140	2	HAVCR1
SLC24A4	8.993e-144	1.90924	0.358	0.214	1.7986e-140	2	SLC24A4
U3.1	9.10064e-144	0.876874	0.794	0.621	1.82013e-140	2	U3.1
ENSGALG00000052534	1.24573e-143	1.53741	0.549	0.235	2.49145e-140	2	ENSGALG00000052534
NMRK11	6.69735e-141	1.06287	0.754	0.471	1.33947e-137	2	NMRK1
ID41	9.7845e-141	0.290336	0.935	0.631	1.9569e-137	2	ID4
PDE9A1	1.74492e-140	1.49097	0.672	0.419	3.48984e-137	2	PDE9A
RUNX31	3.04513e-139	0.483305	0.897	0.662	6.09027e-136	2	RUNX3
HVCN11	3.05069e-139	0.980923	0.737	0.485	6.10138e-136	2	HVCN1
RASGEF1B1	8.61784e-139	0.929292	0.755	0.448	1.72357e-135	2	RASGEF1B
ENSGALG000000052041	9.00295e-139	0.752555	0.765	0.47	1.80059e-135	2	ENSGALG00000005204
SYNPO2	1.43915e-138	0.39051	0.674	0.399	2.8783e-135	2	SYNPO2
EMP1	4.23653e-137	0.788971	0.957	0.724	8.47306e-134	2	EMP1
BLB11	5.11673e-137	1.01142	0.657	0.39	1.02335e-133	2	BLB1
PLCD1	4.68885e-135	0.48055	0.81	0.555	9.3777e-132	2	PLCD1
CYBB	5.20574e-135	2.00047	0.618	0.293	1.04115e-131	2	CYBB
TM4SF1	5.28946e-134	0.773513	0.68	0.51	1.05789e-130	2	TM4SF1
CXCL13L31	2.58564e-133	2.22189	0.646	0.352	5.17128e-130	2	CXCL13L3
P4HA31	1.13517e-131	1.33134	0.669	0.47	2.27034e-128	2	P4HA3
SFRP41	3.55733e-131	2.18658	0.616	0.351	7.11465e-128	2	SFRP4
SYNE2	3.88869e-131	0.468438	0.912	0.57	7.77739e-128	2	SYNE2
TARP1	1.42045e-130	0.73073	0.637	0.382	2.84089e-127	2	TARP
PKD2L21	3.16335e-130	2.03852	0.543	0.264	6.3267e-127	2	PKD2L2
ENSGALG000000330891	7.63175e-130	0.286934	0.777	0.464	1.52635e-126	2	ENSGALG00000033089
IGFBP51	1.23233e-129	0.633002	0.777	0.459	2.46467e-126	2	IGFBP5
TMSB15B	3.89654e-129	0.59713	0.971	0.719	7.79308e-126	2	TMSB15B
FABP71	5.26117e-128	0.402118	0.712	0.39	1.05223e-124	2	FABP7
SLC45A31	3.02695e-127	0.72987	0.677	0.358	6.0539e-124	2	SLC45A3
ATIC1	4.17689e-127	0.798974	0.93	0.681	8.35377e-124	2	ATIC
ENSGALG000000473161	6.43743e-127	0.673883	0.673	0.451	1.28749e-123	2	ENSGALG00000047316
RGS16	1.53231e-126	2.05228	0.598	0.399	3.06462e-123	2	RGS16
PLSCR1	2.83774e-126	0.394045	0.752	0.385	5.67548e-123	2	PLSCR1
MRC21	5.38874e-126	1.79367	0.621	0.324	1.07775e-122	2	MRC2
ENSGALG000000169081	1.44847e-125	1.88813	0.622	0.389	2.89695e-122	2	ENSGALG00000016908
IGF-I1	1.8618e-125	2.27817	0.598	0.314	3.72359e-122	2	IGF-I
ENSGALG00000049017	4.63731e-125	1.56634	0.623	0.254	9.27462e-122	2	ENSGALG00000049017
GM2A	8.21172e-125	0.265921	0.988	0.837	1.64234e-121	2	GM2A
CLCF1	8.32828e-125	0.431721	0.796	0.557	1.66566e-121	2	CLCF1
LINGO11	1.1716e-123	0.942679	0.685	0.361	2.34319e-120	2	LINGO1
SCN9A1	1.46909e-123	1.36983	0.688	0.456	2.93818e-120	2	SCN9A
ENSGALG00000034498	1.31015e-122	4.53616	0.561	0.317	2.62031e-119	2	ENSGALG00000034498
FAM45A1	1.32898e-119	0.911522	0.743	0.525	2.65796e-116	2	FAM45A
LTBP21	2.31638e-119	0.555025	0.745	0.514	4.63276e-116	2	LTBP2
SERPINE21	2.81807e-119	0.434468	0.934	0.666	5.63614e-116	2	SERPINE2
RHOJ1	1.07412e-117	0.74223	0.694	0.367	2.14825e-114	2	RHOJ
PRUNE21	2.17232e-117	0.934722	0.669	0.41	4.34464e-114	2	PRUNE2
PMEPA11	1.14687e-116	0.519626	0.77	0.442	2.29374e-113	2	PMEPA1
ENSGALG00000000357	2.72379e-116	0.829255	0.527	0.14	5.44758e-113	2	ENSGALG00000000357
ENSGALG000000094791	5.62674e-116	1.06751	0.362	0.213	1.12535e-112	2	ENSGALG00000009479
SIK11	1.25479e-115	0.596269	0.915	0.679	2.50958e-112	2	SIK1
PECAM11	1.74705e-115	0.541589	0.794	0.545	3.49411e-112	2	PECAM1
CBLB1	1.21572e-113	0.587363	0.705	0.407	2.43145e-110	2	CBLB
PLIN2	2.11256e-113	0.52933	0.79	0.491	4.22513e-110	2	PLIN2
FAM241A	1.10947e-112	0.535289	0.829	0.588	2.21893e-109	2	FAM241A
DCLK31	1.17334e-112	1.51966	0.627	0.445	2.34669e-109	2	DCLK3
ENSGALG000000132471	2.39425e-112	0.642348	0.678	0.411	4.78849e-109	2	ENSGALG00000013247
PLCG2	1.56257e-111	1.13338	0.586	0.357	3.12514e-108	2	PLCG2
STMN31	4.10314e-109	3.6721	0.554	0.33	8.20627e-106	2	STMN3
CCL211	1.48076e-108	0.378295	0.594	0.296	2.96151e-105	2	CCL21
ARHGEF281	1.69172e-107	1.58161	0.619	0.397	3.38344e-104	2	ARHGEF28
RNASET2	2.63682e-107	1.14488	0.681	0.472	5.27364e-104	2	RNASET2
LGMN	7.23549e-107	0.299547	0.929	0.705	1.4471e-103	2	LGMN
ENSGALG00000004243	1.78534e-106	1.86979	0.552	0.254	3.57069e-103	2	ENSGALG00000004243
PPP1R1C1	5.36396e-106	2.36591	0.596	0.426	1.07279e-102	2	PPP1R1C
RARRES11	1.1371e-105	0.699131	0.707	0.407	2.2742e-102	2	RARRES1
SHE	1.50729e-104	0.259168	0.64	0.396	3.01458e-101	2	SHE
HOXA91	1.65704e-104	0.595646	0.765	0.503	3.31407e-101	2	HOXA9
CYTL1	7.19816e-103	2.33363	0.55	0.256	1.43963e-99	2	CYTL1
NOS21	5.04854e-102	0.901358	0.637	0.374	1.00971e-98	2	NOS2
ENSGALG000000326061	5.96432e-102	1.9167	0.512	0.307	1.19286e-98	2	ENSGALG00000032606
JDP21	2.0261e-99	0.339066	0.803	0.49	4.05219e-96	2	JDP2
COMT1	2.67884e-99	0.368888	0.852	0.566	5.35769e-96	2	COMT
ENSGALG000000071231	1.31433e-98	1.24333	0.615	0.288	2.62866e-95	2	ENSGALG00000007123
ATOH81	1.74276e-98	1.18519	0.596	0.343	3.48551e-95	2	ATOH8
ENSGALG000000481891	5.00761e-98	1.88039	0.575	0.283	1.00152e-94	2	ENSGALG00000048189
GDF10	5.5791e-98	3.95985	0.523	0.239	1.11582e-94	2	GDF10
TRAF51	5.29735e-97	0.58373	0.597	0.246	1.05947e-93	2	TRAF5
ARID3A	1.33446e-96	0.380679	0.773	0.541	2.66892e-93	2	ARID3A
PRCP	1.55401e-96	0.719338	0.711	0.442	3.10802e-93	2	PRCP
SSPN1	5.20992e-96	0.752145	0.665	0.403	1.04198e-92	2	SSPN
LGALSL1	2.31493e-95	0.330039	0.835	0.616	4.62987e-92	2	LGALSL
PLXND11	5.21102e-95	0.642322	0.691	0.461	1.0422e-91	2	PLXND1
DHRS31	6.20031e-95	0.696488	0.708	0.517	1.24006e-91	2	DHRS3
KLF21	7.14287e-95	0.409794	0.719	0.488	1.42857e-91	2	KLF2
C4BPA2	4.75876e-94	0.260147	0.765	0.492	9.51752e-91	2	C4BPA
CBLN2	7.54815e-94	2.82312	0.328	0.149	1.50963e-90	2	CBLN2
GLRX	2.37716e-93	1.1411	0.563	0.334	4.75432e-90	2	GLRX
SDC11	3.85185e-93	0.455504	0.861	0.579	7.7037e-90	2	SDC1
LY86	5.07772e-93	1.40069	0.567	0.341	1.01554e-89	2	LY86
ENSGALG000000390081	5.10474e-93	0.777128	0.686	0.458	1.02095e-89	2	ENSGALG00000039008
ANGPTL4	8.25556e-91	0.268163	0.709	0.493	1.65111e-87	2	ANGPTL4
GHRL2	1.45192e-90	1.07349	0.58	0.358	2.90384e-87	2	GHRL
THBS21	1.67247e-90	0.793481	0.637	0.436	3.34494e-87	2	THBS2
RGS20	1.92396e-90	0.52224	0.434	0.156	3.84793e-87	2	RGS20
TSPAN102	6.1018e-90	0.494325	0.631	0.27	1.22036e-86	2	TSPAN10
ENSGALG00000043257	5.847e-89	0.807906	0.569	0.258	1.1694e-85	2	ENSGALG00000043257
SFRP21	5.96389e-89	1.08091	0.613	0.373	1.19278e-85	2	SFRP2
OLFML2B	2.44427e-88	0.934756	0.54	0.321	4.88855e-85	2	OLFML2B
HSPA21	3.82003e-88	0.832263	0.988	0.875	7.64006e-85	2	HSPA2
STK32A1	1.09398e-87	2.30861	0.547	0.306	2.18797e-84	2	STK32A
SLAMF81	1.09946e-87	1.8299	0.64	0.487	2.19892e-84	2	SLAMF8
YEATS41	1.3062e-87	0.821119	0.66	0.421	2.61239e-84	2	YEATS4
ENSGALG000000429441	1.25206e-86	1.21259	0.554	0.324	2.50412e-83	2	ENSGALG00000042944
ZP11	5.2149e-85	0.553181	0.654	0.525	1.04298e-81	2	ZP1
MAP1A1	2.71949e-84	1.16858	0.576	0.332	5.43898e-81	2	MAP1A
ENSGALG000000120802	5.55311e-84	0.964127	0.14	0.334	1.11062e-80	2	ENSGALG00000012080
HSDL1	8.45068e-83	0.523394	0.642	0.419	1.69014e-79	2	HSDL1
NTN31	9.51706e-83	1.14596	0.607	0.436	1.90341e-79	2	NTN3
GDF2	1.23419e-82	3.63169	0.492	0.303	2.46837e-79	2	GDF2
ENSGALG00000050138	8.32104e-81	0.96553	0.257	0.154	1.66421e-77	2	ENSGALG00000050138
PRLR1	1.12981e-80	1.05734	0.591	0.406	2.25963e-77	2	PRLR
F13A1	4.27551e-80	2.51861	0.558	0.445	8.55102e-77	2	F13A1
NFATC11	1.47478e-78	0.509182	0.648	0.422	2.94955e-75	2	NFATC1
FGD51	3.06321e-78	2.30538	0.548	0.441	6.12642e-75	2	FGD5
ID21	3.23197e-78	0.400826	0.984	0.831	6.46393e-75	2	ID2
HNMT1	4.11232e-78	2.00268	0.494	0.314	8.22464e-75	2	HNMT
HDC	1.2059e-77	0.51768	0.65	0.489	2.41179e-74	2	HDC
ENSGALG000000072481	1.82723e-77	0.503138	0.616	0.39	3.65446e-74	2	ENSGALG00000007248
LAPTM51	2.48596e-77	0.519644	0.65	0.475	4.97193e-74	2	LAPTM5
SERPINI11	3.17422e-77	0.3224	0.693	0.5	6.34844e-74	2	SERPINI1
R3HDML	3.33751e-77	3.16667	0.35	0.306	6.67501e-74	2	R3HDML
GREM11	4.28737e-76	2.0274	0.531	0.285	8.57475e-73	2	GREM1
TNFSF10	1.00805e-74	0.434651	0.706	0.515	2.0161e-71	2	TNFSF10
RND31	6.24098e-74	0.312781	0.818	0.578	1.2482e-70	2	RND3
ENSGALG000000350271	3.07612e-71	0.343577	0.656	0.498	6.15224e-68	2	ENSGALG00000035027
BGLAP1	5.77242e-71	1.02589	0.545	0.307	1.15448e-67	2	BGLAP
B3GNT51	2.93102e-70	1.0393	0.6	0.445	5.86203e-67	2	B3GNT5
CDH21	3.53604e-70	1.761	0.532	0.36	7.07208e-67	2	CDH2
ENSGALG00000023819	1.0099e-69	2.33331	0.509	0.31	2.01981e-66	2	ENSGALG00000023819
TPM1	2.71989e-69	0.295101	0.979	0.739	5.43978e-66	2	TPM1
CALB21	2.30813e-67	1.64552	0.513	0.245	4.61625e-64	2	CALB2
PXDN1	2.68933e-67	0.566401	0.624	0.39	5.37867e-64	2	PXDN
ACSL1	3.11555e-67	0.299542	0.655	0.471	6.23111e-64	2	ACSL1
ENSGALG000000065651	8.81924e-67	0.396725	0.571	0.404	1.76385e-63	2	ENSGALG00000006565
SYNGR31	1.10149e-65	0.421244	0.532	0.367	2.20299e-62	2	SYNGR3
NR4A31	2.98473e-65	0.326571	0.676	0.467	5.96945e-62	2	NR4A3
PTPRJ	9.4114e-64	1.38756	0.544	0.39	1.88228e-60	2	PTPRJ
SNX101	1.65115e-63	1.11907	0.523	0.36	3.3023e-60	2	SNX10
CTLA41	3.70476e-63	0.432398	0.613	0.554	7.40953e-60	2	CTLA4
SCN2A	2.90166e-62	5.47825	0.442	0.254	5.80333e-59	2	SCN2A
CXorf211	9.78967e-62	1.97652	0.523	0.484	1.95793e-58	2	CXorf21
IL22RA21	1.34148e-61	0.256254	0.617	0.447	2.68297e-58	2	IL22RA2
SLC6A171	2.42155e-61	2.56522	0.51	0.42	4.8431e-58	2	SLC6A17
TNC1	3.68342e-61	0.937158	0.621	0.497	7.36684e-58	2	TNC
GUCY1A21	7.25563e-61	0.322578	0.586	0.379	1.45113e-57	2	GUCY1A2
ENSGALG00000023472	4.43635e-60	0.924919	0.535	0.361	8.8727e-57	2	ENSGALG00000023472
CSF1R1	8.42521e-60	0.420338	0.607	0.443	1.68504e-56	2	CSF1R
ENSGALG00000010335	1.77752e-59	0.604463	0.569	0.406	3.55504e-56	2	ENSGALG00000010335
GADD45G1	3.18814e-57	0.835111	0.558	0.424	6.37629e-54	2	GADD45G
RASD21	4.07922e-57	0.327644	0.574	0.401	8.15844e-54	2	RASD2
STAB1	9.44648e-57	0.534915	0.565	0.409	1.8893e-53	2	STAB1
ENSGALG000000190771	1.28565e-56	1.17805	0.532	0.387	2.57131e-53	2	ENSGALG00000019077
RAPGEF11	2.20402e-56	0.312689	0.66	0.504	4.40805e-53	2	RAPGEF1
METTL141	1.30009e-55	0.8651	0.589	0.495	2.60018e-52	2	METTL14
KCNIP41	4.76721e-55	2.67593	0.447	0.241	9.53443e-52	2	KCNIP4
ENSGALG000000089401	6.29539e-55	1.08027	0.574	0.432	1.25908e-51	2	ENSGALG00000008940
VSIG41	1.21426e-54	0.584849	0.598	0.488	2.42851e-51	2	VSIG4
ENSGALG00000015032	2.2329e-54	0.941369	0.58	0.425	4.4658e-51	2	ENSGALG00000015032
2023-06-01	3.88456e-54	0.393295	0.982	0.795	7.76912e-51	2	JUN
CD801	1.01921e-53	0.757948	0.55	0.388	2.03843e-50	2	CD80
C1QTNF41	3.25245e-53	1.50753	0.51	0.235	6.5049e-50	2	C1QTNF4
GATM	7.11382e-53	0.462256	0.533	0.298	1.42276e-49	2	GATM
MPP11	1.10987e-52	0.718252	0.561	0.43	2.21974e-49	2	MPP1
SLC18A21	1.30935e-52	0.632511	0.568	0.301	2.6187e-49	2	SLC18A2
F51	7.09629e-52	0.909981	0.545	0.386	1.41926e-48	2	F5
IL8	1.26688e-51	1.17432	0.53	0.362	2.53377e-48	2	IL8
TM4SF18	1.38203e-51	0.738332	0.559	0.435	2.76407e-48	2	TM4SF18
MMR1L41	1.7482e-51	1.37253	0.483	0.37	3.49639e-48	2	MMR1L4
RAD54L21	2.2546e-51	0.6944	0.523	0.338	4.50919e-48	2	RAD54L2
TNFAIP61	3.88559e-51	1.10388	0.521	0.312	7.77118e-48	2	TNFAIP6
PROCR	8.81386e-51	0.291088	0.53	0.374	1.76277e-47	2	PROCR
RBL11	1.83942e-50	0.914906	0.572	0.435	3.67883e-47	2	RBL1
P2RY41	8.82337e-50	1.28362	0.524	0.476	1.76467e-46	2	P2RY4
PPP1R3C	2.38756e-49	0.682657	0.517	0.373	4.77512e-46	2	PPP1R3C
KIAA05131	1.81719e-48	0.906155	0.536	0.409	3.63437e-45	2	KIAA0513
RAB11FIP4	4.04441e-48	0.981167	0.467	0.318	8.08882e-45	2	RAB11FIP4
PKD21	5.18069e-48	0.288994	0.532	0.352	1.03614e-44	2	PKD2
CITED4	3.69618e-47	0.434483	0.62	0.485	7.39237e-44	2	CITED4
IL17REL1	1.65053e-46	3.32651	0.481	0.369	3.30106e-43	2	IL17REL
PIK3R61	1.76354e-45	1.29607	0.567	0.435	3.52708e-42	2	PIK3R6
ANGPTL1	2.20826e-45	1.08627	0.488	0.355	4.41651e-42	2	ANGPTL1
PLA2R11	4.73088e-45	0.548706	0.623	0.55	9.46177e-42	2	PLA2R1
MRC11	6.52392e-45	0.300846	0.506	0.331	1.30478e-41	2	MRC1
TMEM88B1	8.9574e-45	1.53982	0.279	0.159	1.79148e-41	2	TMEM88B
ENSGALG000000064071	5.22706e-44	0.528024	0.547	0.391	1.04541e-40	2	ENSGALG00000006407
ALAS11	1.36585e-43	0.335803	0.6	0.436	2.7317e-40	2	ALAS1
ENSGALG00000048230	9.94586e-43	0.696493	0.549	0.477	1.98917e-39	2	ENSGALG00000048230
HSPB91	3.15375e-42	1.13986	0.859	0.702	6.3075e-39	2	HSPB9
PKIB	3.27721e-42	2.56958	0.482	0.425	6.55442e-39	2	PKIB
HS3ST11	5.03728e-42	1.10687	0.477	0.353	1.00746e-38	2	HS3ST1
WIF11	7.04723e-42	0.374496	0.617	0.497	1.40945e-38	2	WIF1
PLEK1	7.43185e-42	0.419508	0.558	0.417	1.48637e-38	2	PLEK
APLN1	1.15017e-40	1.44838	0.439	0.261	2.30034e-37	2	APLN
PDCD1LG2	1.28739e-40	0.612341	0.268	0.219	2.57478e-37	2	PDCD1LG2
COL14A1	1.45414e-40	0.966201	0.552	0.427	2.90828e-37	2	COL14A1
BPGM1	2.6961e-40	0.286276	0.578	0.457	5.3922e-37	2	BPGM
ENSGALG00000027887	5.16636e-39	3.94802	0.415	0.3	1.03327e-35	2	ENSGALG00000027887
KAZALD11	1.51315e-38	0.54967	0.463	0.402	3.02631e-35	2	KAZALD1
CD821	8.19994e-37	0.375894	0.549	0.448	1.63999e-33	2	CD82
ENSGALG000000524992	1.35466e-36	0.458234	0.543	0.269	2.70932e-33	2	ENSGALG00000052499
EN11	2.58484e-36	1.16346	0.453	0.271	5.16969e-33	2	EN1
ENSGALG000000497161	8.96123e-36	1.81549	0.05	0.255	1.79225e-32	2	ENSGALG00000049716
COLEC121	2.28032e-35	0.790018	0.534	0.419	4.56063e-32	2	COLEC12
ANTXR21	2.90517e-35	1.1206	0.448	0.281	5.81034e-32	2	ANTXR2
ENSGALG000000525141	1.10705e-34	0.520177	0.456	0.293	2.21409e-31	2	ENSGALG00000052514
TM4SF191	1.70516e-34	0.434998	0.502	0.425	3.41032e-31	2	TM4SF19
ENSGALG00000048937	4.9696e-33	2.73595	0.396	0.258	9.9392e-30	2	ENSGALG00000048937
ENSGALG000000147501	5.78692e-33	0.487709	0.466	0.413	1.15738e-29	2	ENSGALG00000014750
ENSGALG00000054544	8.56146e-32	3.17372	0.409	0.283	1.71229e-28	2	ENSGALG00000054544
TNNC1	2.83996e-31	1.66232	0.435	0.328	5.67992e-28	2	TNNC1
GAP431	1.99056e-30	1.67648	0.436	0.28	3.98111e-27	2	GAP43
SEMA3G	1.55157e-29	0.363864	0.519	0.471	3.10315e-26	2	SEMA3G
FUT91	3.01128e-29	2.21174	0.412	0.316	6.02257e-26	2	FUT9
NPTX21	3.04354e-29	2.33672	0.453	0.389	6.08709e-26	2	NPTX2
C2H8ORF22	3.15796e-29	3.20461	0.367	0.39	6.31592e-26	2	C2H8ORF22
SPRY21	3.3348e-29	0.601968	0.501	0.419	6.6696e-26	2	SPRY2
TNNT11	4.2887e-29	0.667675	0.487	0.366	8.5774e-26	2	TNNT1
RSPO21	2.96118e-28	1.09681	0.428	0.319	5.92235e-25	2	RSPO2
ENSGALG000000464811	8.1144e-28	1.60886	0.422	0.367	1.62288e-24	2	ENSGALG00000046481
PLP11	3.23726e-27	0.717447	0.548	0.501	6.47453e-24	2	PLP1
ENSGALG00000053303	8.44355e-27	0.407359	0.474	0.417	1.68871e-23	2	ENSGALG00000053303
TNFRSF11B1	1.62445e-26	0.444199	0.475	0.374	3.24889e-23	2	TNFRSF11B
DRAM1	5.254e-26	1.44618	0.481	0.373	1.0508e-22	2	DRAM1
FABP9	1.66792e-25	3.32412	0.306	0.198	3.33584e-22	2	FABP9
ENSGALG000000515901	2.93274e-25	2.24979	0.395	0.262	5.86547e-22	2	ENSGALG00000051590
UCHL11	8.77872e-25	0.328758	0.429	0.3	1.75574e-21	2	UCHL1
ENSGALG00000043584	1.11293e-24	1.81758	0.346	0.289	2.22587e-21	2	ENSGALG00000043584
FAM180B1	2.50839e-24	0.917767	0.44	0.33	5.01679e-21	2	FAM180B
BANK11	9.08738e-23	0.543227	0.352	0.316	1.81748e-19	2	BANK1
HOXC121	1.85488e-22	0.702442	0.393	0.163	3.70976e-19	2	HOXC12
CFC1	1.91542e-22	1.99402	0.343	0.202	3.83085e-19	2	CFC1
ENSGALG00000048390	4.83369e-21	0.379252	0.404	0.261	9.66737e-18	2	ENSGALG00000048390
RLN31	2.08775e-20	0.440038	0.592	0.362	4.17549e-17	2	RLN3
TNFRSF181	1.80459e-19	0.884162	0.413	0.389	3.60917e-16	2	TNFRSF18
TUBAL3	7.46352e-17	0.304933	0.423	0.397	1.4927e-13	2	TUBAL3
WNT2B1	1.51688e-16	1.4661	0.42	0.406	3.03376e-13	2	WNT2B
OASL1	2.27883e-16	0.626943	0.418	0.371	4.55766e-13	2	OASL
ITGB2	3.68542e-15	0.762754	0.461	0.405	7.37085e-12	2	ITGB2
GPR82	6.89286e-15	2.5958	0.217	0.32	1.37857e-11	2	GPR82
ENSGALG00000048074	9.06545e-15	0.653463	0.429	0.468	1.81309e-11	2	ENSGALG00000048074
EFHD2	1.30724e-14	1.02731	0.379	0.303	2.61448e-11	2	EFHD2
CARD111	2.28177e-14	0.665569	0.427	0.419	4.56355e-11	2	CARD11
ENSGALG00000050984	4.57867e-14	1.26489	0.417	0.483	9.15733e-11	2	ENSGALG00000050984
TBXT1	5.61458e-14	2.1318	0.416	0.434	1.12292e-10	2	TBXT
SCG51	2.03528e-13	1.21992	0.397	0.332	4.07056e-10	2	SCG5
ENSGALG000000471431	2.67313e-13	2.65921	0.38	0.386	5.34627e-10	2	ENSGALG00000047143
LMCD1	2.7615e-13	0.262129	0.411	0.339	5.523e-10	2	LMCD1
ITGA81	3.39261e-13	0.414647	0.362	0.223	6.78522e-10	2	ITGA8
TM6SF1	3.65718e-13	1.19874	0.371	0.342	7.31436e-10	2	TM6SF1
CD41	1.16265e-12	2.35373	0.354	0.341	2.32531e-09	2	CD4
ENSGALG000000011361	1.38665e-12	2.54005	0.247	0.407	2.77331e-09	2	ENSGALG00000001136
CD79B	3.13993e-12	0.325828	0.041	0.334	6.27986e-09	2	CD79B
TF	3.85457e-12	1.51864	0.36	0.368	7.70914e-09	2	TF
NRN1L1	8.69089e-12	2.12593	0.402	0.442	1.73818e-08	2	NRN1L
C4orf481	1.57105e-10	1.69924	0.381	0.385	3.1421e-07	2	C4orf48
CYP1C11	3.13821e-10	1.36487	0.281	0.188	6.27643e-07	2	CYP1C1
SS2	1.08874e-09	0.722774	0.435	0.388	2.17748e-06	2	SS2
MMP9	1.19166e-09	1.25158	0.42	0.421	2.38332e-06	2	MMP9
PLA2G10	1.25546e-09	2.16301	0.36	0.407	2.51092e-06	2	PLA2G10
NCF1C2	3.28257e-07	0.541235	0.518	0.418	0.000656513	2	NCF1C
AVPR2	0.000114868	1.96708	0.312	0.258	0.229735	2	AVPR2
CD200R1	0.000122084	0.460483	0.345	0.417	0.244169	2	CD200R1
HMP191	0.000269961	1.92298	0.348	0.385	0.539923	2	HMP19
ABCB1.1	0.00182549	1.38724	0.324	0.276	1	2	ABCB1.1
DAB1	0.00559655	0.856091	0.34	0.413	1	2	DAB1
ENSGALG00000049235	0.00570079	0.933006	0.341	0.348	1	2	ENSGALG00000049235
ITGA61	0	3.37313	0.904	0.342	0	3	ITGA6
ENSGALG00000047270	0	2.34548	0.717	0.197	0	3	ENSGALG00000047270
ENSGALG000000483901	0	1.46202	0.73	0.227	0	3	ENSGALG00000048390
CRISP3	0	1.43975	0.68	0.178	0	3	CRISP3
JAG21	0	3.12401	0.944	0.443	0	3	JAG2
ENSGALG00000007171	0	1.01181	0.698	0.2	0	3	ENSGALG00000007171
SLC16A11	0	3.12309	0.957	0.476	0	3	SLC16A1
FERMT11	0	2.73855	0.822	0.36	0	3	FERMT1
SLC6A61	0	2.62791	0.835	0.376	0	3	SLC6A6
ENSGALG00000054769	0	2.33235	0.561	0.106	0	3	ENSGALG00000054769
PTGS21	0	3.18289	0.936	0.493	0	3	PTGS2
ENSGALG000000519841	0	1.86045	0.928	0.487	0	3	ENSGALG00000051984
NFKB11	0	1.6557	0.937	0.508	0	3	NFKB1
ENSGALG000000321721	0	3.82554	0.656	0.229	0	3	ENSGALG00000032172
AKR1D11	0	1.9298	0.894	0.468	0	3	AKR1D1
COL17A11	0	3.59225	0.866	0.441	0	3	COL17A1
SLC7A51	0	1.99111	0.934	0.513	0	3	SLC7A5
WNT61	0	2.7751	0.828	0.409	0	3	WNT6
SLC1A41	0	3.04566	0.893	0.477	0	3	SLC1A4
GALNT31	0	2.06066	0.839	0.428	0	3	GALNT3
ENSGALG00000050616	0	1.81332	0.731	0.321	0	3	ENSGALG00000050616
SLC6A151	0	3.61417	0.815	0.411	0	3	SLC6A15
ENSGALG000000430961	0	3.64241	0.752	0.355	0	3	ENSGALG00000043096
TP631	0	2.36382	0.846	0.452	0	3	TP63
PTPRF1	0	1.85087	0.855	0.467	0	3	PTPRF
AGRN1	0	2.13569	0.866	0.481	0	3	AGRN
EGFR1	0	1.72045	0.963	0.603	0	3	EGFR
CGNL11	0	2.06137	0.818	0.464	0	3	CGNL1
KRT13	0	2.41613	0.948	0.598	0	3	KRT13
MAT1A1	0	1.89398	0.887	0.537	0	3	MAT1A
IRF6	0	1.4066	0.967	0.622	0	3	IRF6
PKP41	0	1.81655	0.963	0.618	0	3	PKP4
TXNRD31	0	1.6988	0.902	0.57	0	3	TXNRD3
FGFBP21	0	3.45654	0.872	0.555	0	3	FGFBP2
SLC27A61	0	3.95867	0.781	0.465	0	3	SLC27A6
FAT21	0	3.28098	0.847	0.538	0	3	FAT2
CDH1	0	1.34397	0.957	0.664	0	3	CDH1
DLX3	0	1.37928	0.898	0.608	0	3	DLX3
EPCAM	0	1.30745	0.976	0.692	0	3	EPCAM
NET1	0	1.49835	0.977	0.698	0	3	NET1
KRT51	0	2.09161	0.995	0.759	0	3	KRT5
SLC38A21	0	2.04091	0.995	0.763	0	3	SLC38A2
KRT141	0	2.57296	0.996	0.8	0	3	KRT14
ENSGALG000000151401	8.28273e-306	1.55543	0.892	0.479	1.65655e-302	3	ENSGALG00000015140
MPZL21	3.2811e-304	1.56353	0.9	0.602	6.56221e-301	3	MPZL2
MYOD1	4.33247e-304	1.85835	0.508	0.167	8.66493e-301	3	MYOD1
SMOC1	1.00494e-298	2.33151	0.822	0.35	2.00989e-295	3	SMOC1
CD8BP	6.8206e-298	2.05025	0.736	0.22	1.36412e-294	3	CD8BP
COBLL1	3.87938e-292	1.88391	0.812	0.394	7.75876e-289	3	COBLL1
ENSGALG000000502821	8.58385e-292	3.11999	0.749	0.342	1.71677e-288	3	ENSGALG00000050282
CD441	1.81013e-291	1.64859	0.95	0.651	3.62025e-288	3	CD44
CLSTN1	4.01623e-289	1.85667	0.868	0.512	8.03246e-286	3	CLSTN1
CSF3R1	6.53623e-283	1.47085	0.667	0.232	1.30725e-279	3	CSF3R
HBEGF1	8.25705e-282	2.45739	0.827	0.404	1.65141e-278	3	HBEGF
PDGFB1	2.30574e-280	3.13379	0.752	0.411	4.61149e-277	3	PDGFB
MAP71	2.57801e-280	1.47598	0.856	0.508	5.15601e-277	3	MAP7
CA91	5.14075e-280	1.8141	0.845	0.463	1.02815e-276	3	CA9
COMT2	4.38864e-277	1.51713	0.921	0.56	8.77729e-274	3	COMT
S1PR11	2.48078e-271	1.7792	0.856	0.503	4.96156e-268	3	S1PR1
KRT17	7.44279e-271	1.13957	0.916	0.583	1.48856e-267	3	KRT17
BNC21	1.47037e-267	2.62807	0.737	0.369	2.94073e-264	3	BNC2
ARL4C1	8.22683e-256	1.71783	0.81	0.382	1.64537e-252	3	ARL4C
GATA31	9.71478e-256	1.05003	0.934	0.686	1.94296e-252	3	GATA3
TGFB2	1.02972e-255	1.11239	0.908	0.575	2.05944e-252	3	TGFB2
ARC1	9.63984e-252	3.40597	0.421	0.174	1.92797e-248	3	ARC
FTL1	5.11281e-251	1.08609	0.858	0.477	1.02256e-247	3	FTL
FGFR23	5.20079e-247	1.39485	0.914	0.631	1.04016e-243	3	FGFR2
WNT161	1.19652e-246	3.08447	0.795	0.514	2.39304e-243	3	WNT16
ESRP21	2.92345e-243	0.868572	0.947	0.67	5.84689e-240	3	ESRP2
SH2D1A	3.35712e-241	1.63106	0.715	0.339	6.71424e-238	3	SH2D1A
CADM1	5.08475e-241	3.09876	0.728	0.463	1.01695e-237	3	CADM1
SCD	2.35564e-240	1.18278	0.946	0.56	4.71127e-237	3	SCD
NAV21	4.53907e-237	2.40063	0.735	0.398	9.07814e-234	3	NAV2
VAV31	2.21618e-236	2.05173	0.757	0.426	4.43237e-233	3	VAV3
PERP1	2.46503e-235	0.789373	0.967	0.711	4.93006e-232	3	PERP1
ENSGALG00000029985	1.31075e-234	4.22239	0.707	0.376	2.62151e-231	3	ENSGALG00000029985
PLEK21	1.94579e-234	2.66332	0.7	0.326	3.89158e-231	3	PLEK2
CHRNA8	4.6109e-233	3.22881	0.711	0.318	9.22179e-230	3	CHRNA8
EFEMP11	2.20257e-231	0.906305	0.862	0.496	4.40515e-228	3	EFEMP1
NRIP11	8.27323e-231	1.58914	0.933	0.629	1.65465e-227	3	NRIP1
ENSGALG000000239361	1.94517e-230	1.50444	0.816	0.544	3.89033e-227	3	ENSGALG00000023936
ENSGALG000000465591	2.10413e-229	0.384169	0.691	0.239	4.20826e-226	3	ENSGALG00000046559
CCR6	6.94886e-227	1.37689	0.666	0.267	1.38977e-223	3	CCR6
FMOD	1.17334e-226	1.03809	0.792	0.525	2.34669e-223	3	FMOD
SGK11	4.63207e-226	1.18545	0.918	0.574	9.26413e-223	3	SGK1
DLX5	2.109e-225	1.18244	0.92	0.663	4.218e-222	3	DLX5
CD151	2.92361e-225	1.38561	0.882	0.513	5.84721e-222	3	CD151
TNFRSF6B	1.93769e-220	1.8259	0.865	0.504	3.87539e-217	3	TNFRSF6B
ENSGALG000000304161	8.55619e-220	1.32199	0.824	0.587	1.71124e-216	3	ENSGALG00000030416
SLC4A71	2.51448e-218	1.53738	0.78	0.377	5.02896e-215	3	SLC4A7
SLC39A101	1.56381e-217	2.19174	0.742	0.387	3.12762e-214	3	SLC39A10
FAT11	4.40294e-217	1.34136	0.906	0.583	8.80589e-214	3	FAT1
ENSGALG00000030902	8.88778e-217	1.7364	0.783	0.42	1.77756e-213	3	ENSGALG00000030902
PHLDB21	1.07423e-209	1.69618	0.769	0.436	2.14846e-206	3	PHLDB2
DSP1	1.03154e-205	0.674849	0.969	0.744	2.06308e-202	3	DSP
IFFO21	2.27365e-201	2.15037	0.705	0.297	4.54729e-198	3	IFFO2
ENSGALG00000047175	3.37509e-201	3.39143	0.752	0.507	6.75018e-198	3	ENSGALG00000047175
AHCY1	3.44883e-201	0.766134	0.966	0.727	6.89767e-198	3	AHCY
BID1	1.74648e-199	1.41469	0.798	0.454	3.49297e-196	3	BID
LIFR1	2.43179e-199	1.99598	0.733	0.367	4.86357e-196	3	LIFR
PMAIP11	5.41581e-197	1.26482	0.836	0.403	1.08316e-193	3	PMAIP1
PTPRZ11	6.24275e-197	1.60958	0.749	0.487	1.24855e-193	3	PTPRZ1
ENSGALG000000550561	9.71527e-196	0.768357	0.811	0.632	1.94305e-192	3	ENSGALG00000055056
ATIC2	5.9942e-195	1.07546	0.885	0.686	1.19884e-191	3	ATIC
RASSF91	4.72564e-194	1.30081	0.785	0.487	9.45127e-191	3	RASSF9
EGR2	7.47098e-194	1.27246	0.823	0.47	1.4942e-190	3	EGR2
IL4I1	5.36958e-193	0.417991	0.541	0.21	1.07392e-189	3	IL4I1
CASZ11	8.55309e-193	1.29834	0.775	0.503	1.71062e-189	3	CASZ1
MSX21	1.70705e-190	0.893122	0.833	0.507	3.4141e-187	3	MSX2
KRT6A1	2.01595e-190	1.10617	0.824	0.572	4.03191e-187	3	KRT6A
ENSGALG000000458761	1.24164e-188	3.32235	0.425	0.204	2.48327e-185	3	ENSGALG00000045876
SLIT31	3.50483e-188	1.04495	0.888	0.526	7.00965e-185	3	SLIT3
TNFSF101	9.53145e-186	1.35837	0.823	0.503	1.90629e-182	3	TNFSF10
ATP1B11	3.56013e-184	0.897315	0.876	0.59	7.12025e-181	3	ATP1B1
ENSGALG00000033036	3.38093e-182	3.635	0.424	0.177	6.76185e-179	3	ENSGALG00000033036
RLN32	1.88658e-181	1.87218	0.716	0.349	3.77315e-178	3	RLN3
SLC7A111	1.80586e-179	2.83238	0.622	0.452	3.61172e-176	3	SLC7A11
ENSGALG000000504871	9.65091e-179	1.07313	0.738	0.473	1.93018e-175	3	ENSGALG00000050487
ENSGALG00000014754	1.92117e-178	0.930183	0.699	0.3	3.84234e-175	3	ENSGALG00000014754
NFIB1	3.48306e-177	1.69822	0.721	0.389	6.96612e-174	3	NFIB
BIRC3	3.52757e-175	0.761168	0.909	0.617	7.05515e-172	3	BIRC3
SLC24A51	7.88565e-173	1.08385	0.74	0.494	1.57713e-169	3	SLC24A5
LFNG2	2.68285e-172	0.892755	0.926	0.572	5.36569e-169	3	LFNG
PLEKHS11	9.73118e-172	2.42726	0.405	0.125	1.94624e-168	3	PLEKHS1
EGR11	4.85389e-171	0.866669	0.917	0.549	9.70778e-168	3	EGR1
CHODL	1.56484e-170	1.53985	0.395	0.138	3.12968e-167	3	CHODL
ENSGALG000000481111	6.02023e-170	1.67962	0.651	0.367	1.20405e-166	3	ENSGALG00000048111
TFAP2A1	5.78134e-169	0.995802	0.891	0.608	1.15627e-165	3	TFAP2A
CCR7	2.51641e-167	2.38348	0.75	0.563	5.03281e-164	3	CCR7
GSTA41	1.13639e-165	0.865418	0.798	0.508	2.27278e-162	3	GSTA4
VEGFD	9.00462e-165	2.72272	0.64	0.373	1.80092e-161	3	VEGFD
GPR1	3.25647e-163	0.827677	0.755	0.453	6.51294e-160	3	GPR1
ENSGALG000000157011	1.90866e-161	1.34858	0.711	0.5	3.81733e-158	3	ENSGALG00000015701
LAMA32	3.35345e-161	2.28795	0.643	0.351	6.7069e-158	3	LAMA3
MRPS61	7.48855e-161	0.574287	0.871	0.523	1.49771e-157	3	MRPS6
IL41	1.86527e-160	1.16612	0.62	0.159	3.73054e-157	3	IL4
ST8SIA51	3.40269e-160	1.94677	0.661	0.328	6.80539e-157	3	ST8SIA5
ENSGALG000000480291	5.3104e-159	0.498532	0.804	0.462	1.06208e-155	3	ENSGALG00000048029
CENPJ1	1.20523e-158	1.65308	0.707	0.48	2.41046e-155	3	CENPJ
RBBP81	2.99515e-158	2.49839	0.632	0.349	5.99029e-155	3	RBBP8
SHH	1.12005e-157	3.6402	0.666	0.449	2.24009e-154	3	SHH
CCR21	1.62407e-157	0.754533	0.706	0.317	3.24813e-154	3	CCR2
LRRN4	4.19861e-157	2.62179	0.693	0.47	8.39722e-154	3	LRRN4
DOCK91	1.2817e-156	1.05252	0.798	0.567	2.56339e-153	3	DOCK9
AIG1	2.51331e-155	0.760395	0.849	0.498	5.02662e-152	3	AIG1
ENSGALG000000521441	1.13074e-154	2.12686	0.674	0.498	2.26148e-151	3	ENSGALG00000052144
HTRA1	1.49915e-154	1.01198	0.835	0.506	2.9983e-151	3	HTRA1
SOX10	4.49042e-154	1.66827	0.685	0.211	8.98084e-151	3	SOX10
U3.11	4.60438e-154	1.0193	0.815	0.619	9.20877e-151	3	U3.1
ENSGALG00000039468	1.03427e-153	1.75762	0.634	0.357	2.06853e-150	3	ENSGALG00000039468
EPHA11	1.21338e-153	0.788379	0.781	0.609	2.42676e-150	3	EPHA1
TCF7	6.1367e-153	0.494888	0.931	0.682	1.22734e-149	3	TCF7
DUSP5	1.46773e-152	1.20057	0.757	0.536	2.93545e-149	3	DUSP5
LMO71	6.56938e-152	0.969149	0.895	0.593	1.31388e-148	3	LMO7
DGUOK1	2.97679e-150	0.623113	0.709	0.374	5.95358e-147	3	DGUOK
ENSGALG000000471411	1.62551e-149	1.39134	0.719	0.465	3.25103e-146	3	ENSGALG00000047141
EDN21	5.13241e-149	4.11181	0.602	0.328	1.02648e-145	3	EDN2
ENSGALG000000011362	1.54369e-148	2.19051	0.72	0.355	3.08739e-145	3	ENSGALG00000001136
TSC22D1	1.096e-147	1.17602	0.887	0.612	2.19199e-144	3	TSC22D1
PDK4	3.31762e-146	0.589068	0.709	0.362	6.63523e-143	3	PDK4
BTBD31	6.61643e-146	0.922509	0.786	0.479	1.32329e-142	3	BTBD3
DEF61	1.83625e-145	0.752585	0.75	0.537	3.6725e-142	3	DEF6
HIVEP3	1.00657e-144	1.84007	0.646	0.403	2.01315e-141	3	HIVEP3
GJA1	1.22787e-144	0.700615	0.999	0.969	2.45573e-141	3	GJA1
TRIM291	1.59267e-144	0.544316	0.886	0.696	3.18534e-141	3	TRIM29
SDC12	1.88776e-144	0.898225	0.886	0.577	3.77551e-141	3	SDC1
TMEM158	3.49373e-144	0.947418	0.576	0.259	6.98745e-141	3	TMEM158
ENSGALG000000499471	3.78772e-144	1.57102	0.635	0.286	7.57544e-141	3	ENSGALG00000049947
SERPINB5	1.82831e-143	0.499379	0.926	0.773	3.65662e-140	3	SERPINB5
ARHGAP22	1.66677e-142	1.8209	0.756	0.534	3.33354e-139	3	ARHGAP22
ENSGALG00000051312	7.75312e-142	2.51942	0.626	0.383	1.55062e-138	3	ENSGALG00000051312
CD200R11	3.52496e-141	1.49294	0.656	0.383	7.04992e-138	3	CD200R1
MYL10	2.21609e-140	1.06609	0.651	0.32	4.43218e-137	3	MYL10
ENSGALG000000350171	1.66085e-139	0.864906	0.686	0.357	3.3217e-136	3	ENSGALG00000035017
ENSGALG000000108031	2.09128e-139	2.33484	0.636	0.44	4.18257e-136	3	ENSGALG00000010803
ST3GAL11	3.49497e-139	0.686456	0.705	0.333	6.98993e-136	3	ST3GAL1
ENSGALG000000153451	4.31298e-139	1.52334	0.704	0.46	8.62596e-136	3	ENSGALG00000015345
TMCC31	3.07849e-138	1.34232	0.711	0.436	6.15699e-135	3	TMCC3
MMR1L42	2.75338e-136	0.86251	0.643	0.353	5.50675e-133	3	MMR1L4
ENSGALG000000272191	1.29645e-135	1.14934	0.71	0.428	2.5929e-132	3	ENSGALG00000027219
KRT23	2.90685e-135	1.13483	0.696	0.559	5.81369e-132	3	KRT23
CD241	8.07456e-135	0.797565	0.794	0.527	1.61491e-131	3	CD24
F2RL21	6.77718e-133	2.63244	0.605	0.372	1.35544e-129	3	F2RL2
GDPD21	1.27073e-132	0.684602	0.682	0.395	2.54145e-129	3	GDPD2
SLCO2A11	2.55132e-132	2.91959	0.633	0.426	5.10263e-129	3	SLCO2A1
BAIAP2	7.96885e-132	0.585142	0.811	0.608	1.59377e-128	3	BAIAP2
C1QTNF121	2.70102e-131	1.68613	0.678	0.448	5.40203e-128	3	C1QTNF12
TREM2	4.54219e-131	0.453075	0.384	0.215	9.08439e-128	3	TREM2
ITGB61	6.66823e-131	2.60301	0.634	0.398	1.33365e-127	3	ITGB6
DOK51	1.44712e-130	2.52859	0.604	0.397	2.89424e-127	3	DOK5
B3GNT2	1.82852e-130	0.876	0.839	0.65	3.65705e-127	3	B3GNT2
MGAT4A	2.4056e-130	1.14916	0.697	0.421	4.81119e-127	3	MGAT4A
ENSGALG000000173981	1.3623e-128	1.07728	0.699	0.525	2.7246e-125	3	ENSGALG00000017398
CALML31	1.16069e-126	0.463308	0.948	0.716	2.32138e-123	3	CALML3
ITGA21	2.9182e-126	2.53943	0.6	0.384	5.8364e-123	3	ITGA2
IL21R1	8.77496e-126	1.60454	0.596	0.332	1.75499e-122	3	IL21R
SOX211	8.95747e-125	0.825609	0.787	0.546	1.79149e-121	3	SOX21
CDKN1A1	6.76274e-123	0.772922	0.778	0.504	1.35255e-119	3	CDKN1A
ENSGALG00000026297	2.8658e-122	2.29503	0.519	0.247	5.7316e-119	3	ENSGALG00000026297
RHOBTB21	3.08581e-122	1.1546	0.777	0.571	6.17162e-119	3	RHOBTB2
ANK31	9.00569e-122	1.53066	0.646	0.457	1.80114e-118	3	ANK3
LAPTM4B	3.58175e-121	0.687605	0.707	0.49	7.16349e-118	3	LAPTM4B
CCNG22	5.03925e-121	0.949497	0.907	0.672	1.00785e-117	3	CCNG2
PDGFA	3.43692e-120	0.91589	0.633	0.355	6.87384e-117	3	PDGFA
FGG	6.14845e-120	1.70983	0.499	0.259	1.22969e-116	3	FGG
GPNMB1	2.48348e-119	0.7597	0.872	0.64	4.96696e-116	3	GPNMB
ENSGALG000000547071	3.84004e-119	0.863086	0.676	0.419	7.68008e-116	3	ENSGALG00000054707
CYP1B1	6.42198e-119	1.39348	0.623	0.294	1.2844e-115	3	CYP1B1
HTR1B	6.55408e-119	0.776088	0.617	0.392	1.31082e-115	3	HTR1B
ELK31	1.60957e-118	0.984606	0.803	0.603	3.21914e-115	3	ELK3
BDNF	1.93165e-118	1.39158	0.622	0.36	3.8633e-115	3	BDNF
ENSGALG000000148971	4.12944e-118	0.934888	0.639	0.406	8.25887e-115	3	ENSGALG00000014897
EEF1A21	7.60836e-118	1.17828	0.656	0.494	1.52167e-114	3	EEF1A2
ENSGALG000000003091	1.47689e-117	0.610021	0.738	0.63	2.95378e-114	3	ENSGALG00000000309
CLCF11	1.94738e-117	0.30974	0.813	0.556	3.89477e-114	3	CLCF1
TSPAN131	2.39368e-117	0.88752	0.69	0.464	4.78735e-114	3	TSPAN13
ENSGALG00000052714	1.2517e-116	3.90447	0.663	0.518	2.50341e-113	3	ENSGALG00000052714
ENSGALG000000031491	1.45118e-116	1.75252	0.631	0.465	2.90237e-113	3	ENSGALG00000003149
ENSGALG000000119301	2.96173e-116	1.12924	0.62	0.346	5.92345e-113	3	ENSGALG00000011930
OLIG21	6.48378e-116	1.23445	0.518	0.327	1.29676e-112	3	OLIG2
WNT7B1	1.10987e-114	2.18681	0.572	0.361	2.21975e-111	3	WNT7B
ENSGALG000000343921	9.12935e-114	2.3725	0.603	0.404	1.82587e-110	3	ENSGALG00000034392
CDK2AP1	1.09726e-113	0.37548	0.891	0.599	2.19452e-110	3	CDK2AP1
NTS	4.04676e-113	2.73968	0.626	0.466	8.09352e-110	3	NTS
ENSGALG000000479691	5.47555e-113	3.09243	0.579	0.377	1.09511e-109	3	ENSGALG00000047969
LPAR61	7.88971e-113	1.5316	0.624	0.361	1.57794e-109	3	LPAR6
F2RL11	1.22046e-112	1.57821	0.616	0.39	2.44092e-109	3	F2RL1
NFKBIA	1.63371e-112	1.08154	0.958	0.791	3.26742e-109	3	NFKBIA
CENPX	3.14701e-111	0.647462	0.878	0.592	6.29402e-108	3	CENPX
SDC4	4.90854e-111	0.618688	0.817	0.57	9.81707e-108	3	SDC4
CX3CR12	6.49631e-111	1.00817	0.516	0.308	1.29926e-107	3	CX3CR1
ENSGALG000000061231	8.28541e-111	1.82635	0.631	0.38	1.65708e-107	3	ENSGALG00000006123
PLK2	2.30205e-109	1.04892	0.686	0.459	4.6041e-106	3	PLK2
TIMD4	7.60018e-109	0.489061	0.666	0.324	1.52004e-105	3	TIMD4
MSMO1	7.61139e-109	0.620306	0.827	0.584	1.52228e-105	3	MSMO1
MALL1	1.55012e-108	0.40038	0.673	0.44	3.10023e-105	3	MALL
ENSGALG000000021081	1.87279e-108	0.517693	0.709	0.525	3.74558e-105	3	ENSGALG00000002108
TNFRSF9	2.29769e-107	0.822371	0.646	0.386	4.59537e-104	3	TNFRSF9
ATF31	8.2392e-107	1.05217	0.854	0.629	1.64784e-103	3	ATF3
TRPM11	4.59107e-105	2.71466	0.506	0.359	9.18214e-102	3	TRPM1
SEMA5A2	1.2951e-103	0.963367	0.75	0.524	2.5902e-100	3	SEMA5A
CTSD	7.45762e-103	0.495384	0.969	0.763	1.49152e-99	3	CTSD
BMP31	1.9548e-102	3.83178	0.486	0.246	3.90961e-99	3	BMP3
ENSGALG000000547321	4.65621e-101	1.21615	0.504	0.213	9.31242e-98	3	ENSGALG00000054732
AREG	3.44044e-100	1.06341	0.688	0.516	6.88087e-97	3	AREG
ENSGALG00000012766	5.07346e-99	0.626054	0.595	0.312	1.01469e-95	3	ENSGALG00000012766
KIF26A	5.91484e-98	0.894051	0.655	0.372	1.18297e-94	3	KIF26A
ERRFI11	8.52888e-96	1.03783	0.843	0.618	1.70578e-92	3	ERRFI1
DST1	9.15818e-96	0.874373	0.823	0.549	1.83164e-92	3	DST
TM4SF192	1.59523e-95	1.12111	0.674	0.407	3.19045e-92	3	TM4SF19
CRACD	3.07088e-95	0.748473	0.66	0.494	6.14176e-92	3	CRACD
EHF1	5.73874e-94	0.86095	0.646	0.449	1.14775e-90	3	EHF
ENSGALG00000047906	7.44307e-92	3.44288	0.561	0.464	1.48861e-88	3	ENSGALG00000047906
CTXN21	8.50769e-92	2.47313	0.555	0.379	1.70154e-88	3	CTXN2
ENSGALG000000374571	1.64315e-91	3.06435	0.53	0.353	3.2863e-88	3	ENSGALG00000037457
ENSGALG00000051273	1.76012e-91	5.39286	0.558	0.517	3.52023e-88	3	ENSGALG00000051273
ENSGALG000000059561	3.40793e-91	1.1188	0.609	0.482	6.81585e-88	3	ENSGALG00000005956
ADAMTSL11	2.12544e-90	2.03683	0.637	0.425	4.25088e-87	3	ADAMTSL1
GPR341	2.20614e-90	0.593325	0.581	0.372	4.41227e-87	3	GPR34
DUT1	4.15774e-89	0.561317	0.675	0.445	8.31549e-86	3	DUT
PHLDA2	1.72516e-88	0.743551	0.985	0.888	3.45032e-85	3	PHLDA2
EMB1	1.82877e-88	0.863793	0.627	0.439	3.65753e-85	3	EMB
ENSGALG000000305121	2.86062e-88	2.77415	0.542	0.36	5.72124e-85	3	ENSGALG00000030512
ANOS11	8.4428e-87	0.943691	0.675	0.48	1.68856e-83	3	ANOS1
ENSGALG00000048581	9.23764e-87	3.19256	0.629	0.54	1.84753e-83	3	ENSGALG00000048581
ENSGALG00000031430	5.39962e-86	0.408933	0.562	0.291	1.07992e-82	3	ENSGALG00000031430
PDZRN4	3.98301e-85	0.667812	0.696	0.477	7.96602e-82	3	PDZRN4
DMD	5.5503e-85	0.310534	0.785	0.553	1.11006e-81	3	DMD
CD83	1.59554e-84	0.531331	0.627	0.39	3.19108e-81	3	CD83
CCR51	3.38723e-84	0.385112	0.39	0.305	6.77447e-81	3	CCR5
RASSF61	5.00868e-84	3.00107	0.499	0.285	1.00174e-80	3	RASSF6
ENSGALG00000047349	3.87997e-83	4.45963	0.528	0.414	7.75994e-80	3	ENSGALG00000047349
DAB11	7.28679e-83	1.1803	0.593	0.386	1.45736e-79	3	DAB1
TTR	2.71008e-82	0.450765	0.306	0.181	5.42017e-79	3	TTR
CYP51A11	6.19645e-82	0.52344	0.75	0.519	1.23929e-78	3	CYP51A1
TNFSF151	4.13977e-81	2.46355	0.543	0.425	8.27954e-78	3	TNFSF15
WLS1	1.02996e-80	0.438132	0.831	0.549	2.05992e-77	3	WLS
DIPK2B	5.90657e-80	0.300694	0.586	0.335	1.18131e-76	3	DIPK2B
TMX3	1.42317e-78	0.430301	0.897	0.637	2.84634e-75	3	TMX3
SLC1A31	2.18455e-78	3.17485	0.472	0.232	4.3691e-75	3	SLC1A3
STMN1	8.14965e-78	0.456961	0.869	0.643	1.62993e-74	3	STMN1
ENSGALG00000019147	1.01269e-76	1.86401	0.541	0.373	2.02538e-73	3	ENSGALG00000019147
CLIC21	1.284e-76	0.26705	0.621	0.428	2.568e-73	3	CLIC2
ADAMTS11	1.39069e-76	1.32177	0.661	0.432	2.78137e-73	3	ADAMTS1
ENSGALG000000524993	2.12604e-76	0.887562	0.335	0.292	4.25207e-73	3	ENSGALG00000052499
NGF1	2.3615e-76	2.05268	0.534	0.37	4.723e-73	3	NGF
UPK1B	2.69053e-76	2.51743	0.545	0.476	5.38106e-73	3	UPK1B
INSIG1	3.40091e-76	0.643153	0.774	0.534	6.80182e-73	3	INSIG1
FAM169A1	5.47956e-76	1.06143	0.579	0.401	1.09591e-72	3	FAM169A
UCHL12	7.27077e-75	0.576934	0.55	0.288	1.45415e-71	3	UCHL1
MYC1	2.9295e-74	0.64719	0.747	0.575	5.85901e-71	3	MYC
CENPF1	2.39595e-73	0.575464	0.592	0.42	4.7919e-70	3	CENPF
ENSGALG000000519531	2.55696e-72	3.71246	0.545	0.509	5.11392e-69	3	ENSGALG00000051953
ENSGALG000000501381	2.55992e-72	0.833164	0.298	0.15	5.11984e-69	3	ENSGALG00000050138
ENSGALG000000452511	2.74419e-71	1.35897	0.617	0.489	5.48838e-68	3	ENSGALG00000045251
ID22	1.04551e-70	0.482425	0.975	0.833	2.09101e-67	3	ID2
SYNE21	3.22541e-70	0.599473	0.798	0.584	6.45082e-67	3	SYNE2
IQGAP2	4.6384e-69	1.14435	0.588	0.409	9.27681e-66	3	IQGAP2
PTGER41	4.7764e-69	0.64975	0.673	0.429	9.55281e-66	3	PTGER4
ENSGALG000000030261	1.46581e-68	0.349316	0.738	0.494	2.93162e-65	3	ENSGALG00000003026
SEMA3C1	1.47714e-68	0.625898	0.646	0.434	2.95428e-65	3	SEMA3C
TMEM154	2.21507e-68	0.801817	0.638	0.534	4.43013e-65	3	TMEM154
ENSGALG000000109011	2.99008e-68	2.85045	0.488	0.354	5.98016e-65	3	ENSGALG00000010901
RASGRP1	3.361e-68	0.33885	0.647	0.369	6.722e-65	3	RASGRP1
GPR821	7.58625e-68	1.00474	0.405	0.3	1.51725e-64	3	GPR82
BRCA11	2.08088e-67	0.522123	0.556	0.404	4.16175e-64	3	BRCA1
INHBB1	3.41338e-67	1.36667	0.626	0.562	6.82676e-64	3	INHBB
CD28	4.68585e-66	0.648393	0.504	0.399	9.37169e-63	3	CD28
ENSGALG000000298621	5.34019e-66	1.45037	0.529	0.355	1.06804e-62	3	ENSGALG00000029862
ENSGALG000000462122	1.51679e-65	1.41583	0.595	0.432	3.03358e-62	3	ENSGALG00000046212
ENSGALG00000046718	1.66794e-65	1.97039	0.563	0.404	3.33587e-62	3	ENSGALG00000046718
[truncated: 4,813 more rows]
