# Supplementary material for: Regulation of feather length: FGF/IGF signaling and NOTCH/YAP modulation of progenitor cell topology
Source: Sci Adv. 2025 Aug 22;11(34):eadw2382. doi: 10.1126/sciadv.adw2382 (PMC12372877; doi:10.1126/sciadv.adw2382)
Supplement: Supplementary file 2 — Tables S1 to S5 [file sciadv.adw2382_tables_s1_to_s5.zip › adw2382_table_s5.xlsx]

## Sheet: Epidermis_progenitor_marker_gen
	p_val	avg_log2FC	pct.1	pct.2	p_val_adj	cluster	gene
AQP4	7.38034e-145	0.898193	0.662	0.035	1.47607e-141	Epi-progenitor1	AQP4
ENSGALG00000049469	5.35588e-136	3.17006	0.863	0.318	1.07118e-132	Epi-progenitor1	ENSGALG00000049469
CHL1	4.66733e-132	4.56663	0.865	0.332	9.33467e-129	Epi-progenitor1	CHL1
ENSGALG00000051312	1.03828e-131	4.08508	0.867	0.445	2.07657e-128	Epi-progenitor1	ENSGALG00000051312
ENSGALG00000047270	5.87602e-131	1.88224	0.855	0.613	1.1752e-127	Epi-progenitor1	ENSGALG00000047270
CRHBP	2.36058e-129	9.24557	0.845	0.375	4.72116e-126	Epi-progenitor1	CRHBP
BMP5	9.71534e-126	2.90407	0.86	0.321	1.94307e-122	Epi-progenitor1	BMP5
CD200R1	1.65674e-124	1.86663	0.857	0.506	3.31348e-121	Epi-progenitor1	CD200R1
ENSGALG00000026655	1.90198e-123	2.09167	0.867	0.705	3.80395e-120	Epi-progenitor1	ENSGALG00000026655
NR0B2	4.43635e-123	2.69379	0.867	0.647	8.8727e-120	Epi-progenitor1	NR0B2
ENSGALG00000018415	5.63282e-122	2.01422	0.862	0.668	1.12656e-118	Epi-progenitor1	ENSGALG00000018415
ADAMTSL1	1.262e-118	3.4309	0.885	0.451	2.52399e-115	Epi-progenitor1	ADAMTSL1
FGF13	1.62016e-118	4.21225	0.829	0.476	3.24032e-115	Epi-progenitor1	FGF13
CYP1B1	2.24994e-116	4.54692	0.85	0.452	4.49988e-113	Epi-progenitor1	CYP1B1
AQP3	1.07962e-115	1.61035	0.895	0.678	2.15924e-112	Epi-progenitor1	AQP3
ENSGALG00000055117	1.7003e-115	2.45663	0.868	0.616	3.40061e-112	Epi-progenitor1	ENSGALG00000055117
FAM213A	6.55573e-114	3.98617	0.868	0.399	1.31115e-110	Epi-progenitor1	FAM213A
AVP	1.55954e-113	1.28401	0.809	0.32	3.11908e-110	Epi-progenitor1	AVP
ITGA2B	7.24087e-113	2.17179	0.829	0.42	1.44817e-109	Epi-progenitor1	ITGA2B
KRT6A	4.1726e-112	1.93749	0.965	0.717	8.3452e-109	Epi-progenitor1	KRT6A
IL21R	5.10944e-111	2.77918	0.858	0.399	1.02189e-107	Epi-progenitor1	IL21R
DST	8.55679e-111	2.17358	0.965	0.716	1.71136e-107	Epi-progenitor1	DST
ENSGALG00000050332	9.24645e-109	3.05959	0.773	0.475	1.84929e-105	Epi-progenitor1	ENSGALG00000050332
NREP	3.01913e-108	2.41605	0.965	0.809	6.03825e-105	Epi-progenitor1	NREP
R3HDML	1.05215e-107	2.92301	0.73	0.43	2.10431e-104	Epi-progenitor1	R3HDML
CSF3	1.11428e-106	1.80414	0.809	0.489	2.22855e-103	Epi-progenitor1	CSF3
STMN3	9.64104e-106	2.70123	0.771	0.346	1.92821e-102	Epi-progenitor1	STMN3
ARG2	1.74514e-105	3.08541	0.886	0.297	3.49027e-102	Epi-progenitor1	ARG2
FGFBP2	2.27327e-103	1.77595	0.96	0.805	4.54653e-100	Epi-progenitor1	FGFBP2
KRT14	7.87176e-100	1.4171	1	0.994	1.57435e-96	Epi-progenitor1	KRT14
ENSGALG00000047620	5.97341e-97	1.12652	0.855	0.559	1.19468e-93	Epi-progenitor1	ENSGALG00000047620
ENSGALG00000027083	8.76478e-97	0.672142	0.852	0.623	1.75296e-93	Epi-progenitor1	ENSGALG00000027083
ENSGALG00000032721	8.47945e-96	2.37448	0.778	0.61	1.69589e-92	Epi-progenitor1	ENSGALG00000032721
NFIB	2.90118e-95	2.14259	0.916	0.574	5.80236e-92	Epi-progenitor1	NFIB
PSTPIP1	6.21379e-95	1.13961	0.845	0.331	1.24276e-91	Epi-progenitor1	PSTPIP1
MALL	1.00108e-93	2.35133	0.832	0.553	2.00217e-90	Epi-progenitor1	MALL
SPTSSB	1.40362e-93	3.13068	0.815	0.368	2.80724e-90	Epi-progenitor1	SPTSSB
CD79B	4.73829e-93	3.01519	0.722	0.314	9.47658e-90	Epi-progenitor1	CD79B
COL26A1	5.81921e-93	1.71323	0.812	0.533	1.16384e-89	Epi-progenitor1	COL26A1
WNT11	1.44036e-92	3.4381	0.804	0.423	2.88071e-89	Epi-progenitor1	WNT11
ENSGALG00000010741	1.90313e-92	3.16484	0.768	0.242	3.80627e-89	Epi-progenitor1	ENSGALG00000010741
CCK	7.90506e-92	2.54458	0.829	0.178	1.58101e-88	Epi-progenitor1	CCK
ENSGALG00000036395	3.54444e-91	1.64291	0.753	0.14	7.08888e-88	Epi-progenitor1	ENSGALG00000036395
TRABD2B	4.61559e-91	3.08737	0.809	0.508	9.23118e-88	Epi-progenitor1	TRABD2B
NCF2	2.83436e-90	1.45153	0.825	0.249	5.66871e-87	Epi-progenitor1	NCF2
ENSGALG00000032606	5.751e-89	3.30166	0.763	0.317	1.1502e-85	Epi-progenitor1	ENSGALG00000032606
MDK	1.04931e-88	1.57512	0.931	0.646	2.09862e-85	Epi-progenitor1	MDK
DCX	2.24228e-88	5.69022	0.652	0.118	4.48455e-85	Epi-progenitor1	DCX
ATF3	4.9033e-88	1.84354	0.96	0.774	9.8066e-85	Epi-progenitor1	ATF3
ENSGALG00000013668	2.76132e-87	2.57696	0.791	0.387	5.52265e-84	Epi-progenitor1	ENSGALG00000013668
GnRH-I	9.14931e-85	1.65666	0.794	0.27	1.82986e-81	Epi-progenitor1	GnRH-I
LECT1	3.21114e-83	1.22427	0.863	0.575	6.42227e-80	Epi-progenitor1	LECT1
KIAA0513	4.79847e-83	1.87028	0.804	0.456	9.59694e-80	Epi-progenitor1	KIAA0513
HBEGF	5.57544e-82	1.94452	0.931	0.748	1.11509e-78	Epi-progenitor1	HBEGF
MT4	2.16874e-81	1.49026	1	0.981	4.33747e-78	Epi-progenitor1	MT4
EDN2	2.21343e-81	4.17413	0.791	0.46	4.42687e-78	Epi-progenitor1	EDN2
ENSGALG00000015271	3.2605e-81	2.93702	0.791	0.352	6.52099e-78	Epi-progenitor1	ENSGALG00000015271
DIPK2B	1.93392e-80	2.34282	0.743	0.467	3.86785e-77	Epi-progenitor1	DIPK2B
ENSGALG00000030930	6.41322e-80	1.31317	0.778	0.405	1.28264e-76	Epi-progenitor1	ENSGALG00000030930
ITGB2	1.03317e-79	0.777589	0.801	0.18	2.06635e-76	Epi-progenitor1	ITGB2
VSNL1	1.05993e-78	2.03991	0.842	0.431	2.11987e-75	Epi-progenitor1	VSNL1
BOC	8.74645e-77	2.2024	0.901	0.628	1.74929e-73	Epi-progenitor1	BOC
MEF2B	1.85702e-76	1.73901	0.794	0.141	3.71404e-73	Epi-progenitor1	MEF2B
ENSGALG00000016292	3.26251e-75	2.04949	0.835	0.321	6.52501e-72	Epi-progenitor1	ENSGALG00000016292
HAVCR1	3.45163e-75	0.277002	0.722	0.105	6.90325e-72	Epi-progenitor1	HAVCR1
MT3	6.60212e-75	1.94039	0.952	0.783	1.32042e-71	Epi-progenitor1	MT3
CRYM	9.75256e-74	1.97683	0.83	0.48	1.95051e-70	Epi-progenitor1	CRYM
ENSGALG00000044661	1.24384e-72	1.87319	0.745	0.332	2.48768e-69	Epi-progenitor1	ENSGALG00000044661
CCR6	1.36657e-72	1.27957	0.789	0.574	2.73314e-69	Epi-progenitor1	CCR6
PDE4D	2.2698e-72	2.27693	0.773	0.369	4.5396e-69	Epi-progenitor1	PDE4D
U3.1	3.40218e-72	1.13357	0.928	0.731	6.80436e-69	Epi-progenitor1	U3.1
ENSGALG00000005180	4.85373e-72	2.52184	0.751	0.302	9.70746e-69	Epi-progenitor1	ENSGALG00000005180
ENSGALG00000049044	5.35337e-71	1.50627	0.745	0.278	1.07067e-67	Epi-progenitor1	ENSGALG00000049044
ADRA2B	8.74844e-71	1.64923	0.806	0.48	1.74969e-67	Epi-progenitor1	ADRA2B
MOXD1	1.07879e-70	1.69701	0.893	0.677	2.15758e-67	Epi-progenitor1	MOXD1
ENSGALG00000051085	1.50598e-70	1.54079	0.786	0.249	3.01196e-67	Epi-progenitor1	ENSGALG00000051085
FAM129A	2.46458e-70	1.06599	0.783	0.55	4.92915e-67	Epi-progenitor1	FAM129A
NPR3	3.19907e-70	2.94116	0.789	0.497	6.39814e-67	Epi-progenitor1	NPR3
NANOS1	3.35966e-70	5.66124	0.713	0.527	6.71932e-67	Epi-progenitor1	NANOS1
ENSGALG00000034349	6.48758e-70	1.60543	0.778	0.502	1.29752e-66	Epi-progenitor1	ENSGALG00000034349
IL18R1	3.16101e-69	1.56912	0.748	0.29	6.32202e-66	Epi-progenitor1	IL18R1
DPT	2.41347e-68	0.534382	0.789	0.551	4.82693e-65	Epi-progenitor1	DPT
TM4SF1	8.79577e-68	0.456199	0.858	0.628	1.75915e-64	Epi-progenitor1	TM4SF1
DCN	2.97678e-67	1.11571	0.984	0.865	5.95356e-64	Epi-progenitor1	DCN
GRB10	4.62988e-67	2.15542	0.746	0.323	9.25976e-64	Epi-progenitor1	GRB10
TSPO2	1.54973e-65	4.28501	0.568	0.128	3.09945e-62	Epi-progenitor1	TSPO2
ENSGALG00000053966	1.7114e-65	1.30131	0.727	0.192	3.42281e-62	Epi-progenitor1	ENSGALG00000053966
FGD5	1.07938e-64	2.61309	0.661	0.568	2.15876e-61	Epi-progenitor1	FGD5
FOXC2	1.19649e-64	0.605687	0.862	0.581	2.39298e-61	Epi-progenitor1	FOXC2
ARHGAP15	2.77163e-64	2.20257	0.852	0.632	5.54325e-61	Epi-progenitor1	ARHGAP15
ENSGALG00000050452	7.25804e-64	2.27141	0.858	0.409	1.45161e-60	Epi-progenitor1	ENSGALG00000050452
ENSGALG00000028402	2.29051e-63	1.22087	0.797	0.476	4.58102e-60	Epi-progenitor1	ENSGALG00000028402
ENSGALG00000052144	4.49742e-63	1.66181	0.916	0.492	8.99483e-60	Epi-progenitor1	ENSGALG00000052144
ACVRL1	8.26847e-63	2.03018	0.736	0.382	1.65369e-59	Epi-progenitor1	ACVRL1
TSC22D1	1.1111e-62	1.33991	0.954	0.836	2.22219e-59	Epi-progenitor1	TSC22D1
FAIM2	1.29186e-62	0.518687	0.72	0.314	2.58372e-59	Epi-progenitor1	FAIM2
TIMD4	1.43668e-62	0.933442	0.835	0.539	2.87336e-59	Epi-progenitor1	TIMD4
NRGN	2.54306e-62	1.64329	0.822	0.405	5.08613e-59	Epi-progenitor1	NRGN
CCN3	3.29028e-62	4.15341	0.692	0.235	6.58056e-59	Epi-progenitor1	CCN3
ERRFI1	6.04522e-62	2.13123	0.919	0.786	1.20904e-58	Epi-progenitor1	ERRFI1
ENSGALG00000047111	7.06354e-62	1.08724	0.778	0.503	1.41271e-58	Epi-progenitor1	ENSGALG00000047111
AVR2	1.3874e-61	0.87774	0.865	0.709	2.77479e-58	Epi-progenitor1	AVR2
THBS1	2.95765e-61	3.59767	0.736	0.419	5.91529e-58	Epi-progenitor1	THBS1
PERP2	4.46486e-61	1.44911	0.903	0.688	8.92973e-58	Epi-progenitor1	PERP2
RARRES1	7.70286e-61	1.14771	0.731	0.207	1.54057e-57	Epi-progenitor1	RARRES1
SLCO2A1	1.53163e-60	2.93419	0.787	0.517	3.06325e-57	Epi-progenitor1	SLCO2A1
ENSGALG00000047316	3.46082e-60	1.09649	0.832	0.369	6.92164e-57	Epi-progenitor1	ENSGALG00000047316
CX3CL1	8.40228e-60	2.64692	0.689	0.322	1.68046e-56	Epi-progenitor1	CX3CL1
F3	9.74382e-60	0.862373	0.804	0.394	1.94876e-56	Epi-progenitor1	F3
ZP1	1.28699e-59	1.39438	0.811	0.517	2.57399e-56	Epi-progenitor1	ZP1
LIFR	1.43199e-59	1.60425	0.873	0.627	2.86398e-56	Epi-progenitor1	LIFR
PLA2G10	8.99848e-59	4.16105	0.766	0.283	1.7997e-55	Epi-progenitor1	PLA2G10
PDZRN4	9.17288e-59	2.36146	0.774	0.637	1.83458e-55	Epi-progenitor1	PDZRN4
CHRNA8	2.71813e-58	3.18159	0.741	0.689	5.43625e-55	Epi-progenitor1	CHRNA8
ENSGALG00000006123	2.83513e-58	2.80182	0.811	0.496	5.67026e-55	Epi-progenitor1	ENSGALG00000006123
COL13A1	3.17339e-58	1.6881	0.53	0.079	6.34678e-55	Epi-progenitor1	COL13A1
ENPP2	6.42713e-58	1.04607	0.885	0.683	1.28543e-54	Epi-progenitor1	ENPP2
NFASC	1.35718e-57	1.7955	0.733	0.341	2.71437e-54	Epi-progenitor1	NFASC
ENSGALG00000034392	3.54178e-57	3.03374	0.738	0.501	7.08355e-54	Epi-progenitor1	ENSGALG00000034392
SLAMF8	4.37378e-57	0.783462	0.848	0.694	8.74755e-54	Epi-progenitor1	SLAMF8
XDH	4.65388e-57	2.39818	0.624	0.291	9.30776e-54	Epi-progenitor1	XDH
CA10	7.13599e-56	1.76396	0.702	0.31	1.4272e-52	Epi-progenitor1	CA10
LAMP3	2.13912e-54	2.98852	0.72	0.315	4.27824e-51	Epi-progenitor1	LAMP3
ENSGALG00000054749	2.58829e-54	3.5093	0.382	0.316	5.17659e-51	Epi-progenitor1	ENSGALG00000054749
RGS2	3.17618e-54	0.600819	0.801	0.551	6.35237e-51	Epi-progenitor1	RGS2
ENSGALG00000031398	1.06006e-53	1.57619	0.924	0.729	2.12012e-50	Epi-progenitor1	ENSGALG00000031398
RASL11B	1.9086e-53	2.77962	0.685	0.254	3.8172e-50	Epi-progenitor1	RASL11B
CLBA1	3.05169e-53	3.75299	0.679	0.29	6.10338e-50	Epi-progenitor1	CLBA1
GATM	3.4071e-53	1.99808	0.667	0.239	6.81419e-50	Epi-progenitor1	GATM
NCF4	3.52747e-53	1.25861	0.769	0.6	7.05495e-50	Epi-progenitor1	NCF4
NEGR1	1.44199e-52	1.06621	0.733	0.471	2.88398e-49	Epi-progenitor1	NEGR1
ENSGALG00000026297	2.63767e-52	5.3394	0.662	0.411	5.27533e-49	Epi-progenitor1	ENSGALG00000026297
CARHSP1	6.03073e-52	1.36286	0.952	0.657	1.20615e-48	Epi-progenitor1	CARHSP1
HDC	8.01311e-52	1.08103	0.731	0.504	1.60262e-48	Epi-progenitor1	HDC
SRL	9.06674e-52	2.58422	0.697	0.326	1.81335e-48	Epi-progenitor1	SRL
TP63	1.04616e-51	1.21982	0.926	0.786	2.09231e-48	Epi-progenitor1	TP63
ASPM	2.10587e-51	0.682054	0.814	0.389	4.21173e-48	Epi-progenitor1	ASPM
SULF1	5.34491e-51	3.54651	0.654	0.568	1.06898e-47	Epi-progenitor1	SULF1
EGFL6	5.94797e-51	1.94048	0.613	0.243	1.18959e-47	Epi-progenitor1	EGFL6
ABCC9	6.15161e-51	2.75359	0.664	0.261	1.23032e-47	Epi-progenitor1	ABCC9
CNTN1	6.51581e-51	3.58462	0.654	0.375	1.30316e-47	Epi-progenitor1	CNTN1
HTRA1	1.17856e-50	1.17055	0.936	0.758	2.35712e-47	Epi-progenitor1	HTRA1
ACP3	1.3095e-50	2.45752	0.667	0.291	2.619e-47	Epi-progenitor1	ACP3
TOM1L1	8.61998e-50	1.20338	0.735	0.335	1.724e-46	Epi-progenitor1	TOM1L1
IGFBP5	9.43368e-50	1.91972	0.791	0.525	1.88674e-46	Epi-progenitor1	IGFBP5
STAT4	1.94412e-49	3.54288	0.654	0.229	3.88823e-46	Epi-progenitor1	STAT4
ST6GAL1	2.26876e-49	1.78731	0.69	0.248	4.53752e-46	Epi-progenitor1	ST6GAL1
ENSGALG00000050650	6.2129e-49	1.21411	0.804	0.563	1.24258e-45	Epi-progenitor1	ENSGALG00000050650
CYR61	1.42317e-48	2.04148	0.789	0.449	2.84634e-45	Epi-progenitor1	CYR61
CLSTN1	4.53771e-48	1.24411	0.921	0.829	9.07541e-45	Epi-progenitor1	CLSTN1
MYL4	5.17171e-48	1.81376	0.573	0.221	1.03434e-44	Epi-progenitor1	MYL4
EHD2	5.26307e-48	2.4884	0.713	0.428	1.05261e-44	Epi-progenitor1	EHD2
ENSGALG00000049007	6.79046e-48	0.999592	0.695	0.384	1.35809e-44	Epi-progenitor1	ENSGALG00000049007
P2RY8	8.40957e-48	1.59509	0.853	0.639	1.68191e-44	Epi-progenitor1	P2RY8
CD151	9.4182e-48	1.42136	0.946	0.834	1.88364e-44	Epi-progenitor1	CD151
DIAPH3	1.5045e-47	0.592356	0.781	0.401	3.00901e-44	Epi-progenitor1	DIAPH3
PBK	2.67395e-47	0.724089	0.801	0.543	5.3479e-44	Epi-progenitor1	PBK
NELL2	2.98679e-47	1.69912	0.75	0.296	5.97359e-44	Epi-progenitor1	NELL2
ENSGALG00000021399	6.91837e-47	1.85105	0.763	0.361	1.38367e-43	Epi-progenitor1	ENSGALG00000021399
COL17A1	7.1532e-47	0.99061	0.944	0.808	1.43064e-43	Epi-progenitor1	COL17A1
PPEF1	1.3851e-46	1.32335	0.804	0.621	2.77021e-43	Epi-progenitor1	PPEF1
ENSGALG00000011930	2.73162e-46	2.26917	0.738	0.532	5.46324e-43	Epi-progenitor1	ENSGALG00000011930
PRNP	3.5501e-46	1.49919	0.87	0.563	7.10019e-43	Epi-progenitor1	PRNP
NRXN1	3.73243e-46	1.9254	0.644	0.297	7.46485e-43	Epi-progenitor1	NRXN1
PLPP3	4.39032e-46	0.963811	0.893	0.509	8.78065e-43	Epi-progenitor1	PLPP3
ENSGALG00000011799	4.5134e-46	2.85839	0.712	0.42	9.0268e-43	Epi-progenitor1	ENSGALG00000011799
PHACTR1	5.37264e-46	0.848875	0.708	0.32	1.07453e-42	Epi-progenitor1	PHACTR1
NFKBIZ	5.98119e-46	1.50581	0.9	0.736	1.19624e-42	Epi-progenitor1	NFKBIZ
BARX2	1.11422e-45	6.16938	0.646	0.426	2.22845e-42	Epi-progenitor1	BARX2
CHD7	2.21729e-45	1.78783	0.784	0.535	4.43458e-42	Epi-progenitor1	CHD7
ENSGALG00000048276	4.90073e-45	0.900572	0.845	0.602	9.80145e-42	Epi-progenitor1	ENSGALG00000048276
ENSGALG00000041611	6.9335e-45	1.73842	0.687	0.399	1.3867e-41	Epi-progenitor1	ENSGALG00000041611
SCN2A	7.16443e-45	0.954028	0.509	0.16	1.43289e-41	Epi-progenitor1	SCN2A
GLIPR2	1.10071e-44	1.07131	0.807	0.519	2.20142e-41	Epi-progenitor1	GLIPR2
DAB1	1.63731e-44	0.862823	0.825	0.418	3.27462e-41	Epi-progenitor1	DAB1
PIK3R6	1.68435e-44	1.32229	0.682	0.235	3.36869e-41	Epi-progenitor1	PIK3R6
THBS2	5.92936e-44	2.83372	0.697	0.451	1.18587e-40	Epi-progenitor1	THBS2
GJA4	6.87982e-44	2.23264	0.651	0.268	1.37596e-40	Epi-progenitor1	GJA4
CST7	1.03934e-43	1.41508	0.848	0.686	2.07869e-40	Epi-progenitor1	CST7
CD8BP	1.083e-43	0.942287	0.817	0.675	2.16599e-40	Epi-progenitor1	CD8BP
LRRN4	1.36269e-43	1.74999	0.852	0.574	2.72538e-40	Epi-progenitor1	LRRN4
TMSB15B	1.6109e-43	0.992376	0.929	0.862	3.2218e-40	Epi-progenitor1	TMSB15B
ANGPTL4	2.03101e-43	1.0674	0.895	0.647	4.06202e-40	Epi-progenitor1	ANGPTL4
KLHL6	3.67478e-43	1.75239	0.595	0.34	7.34955e-40	Epi-progenitor1	KLHL6
AT2	3.73783e-43	2.75855	0.656	0.332	7.47566e-40	Epi-progenitor1	AT2
GFPT2	1.09049e-42	2.02835	0.488	0.175	2.18098e-39	Epi-progenitor1	GFPT2
ENSGALG00000049213	1.10474e-42	0.995958	0.582	0.219	2.20948e-39	Epi-progenitor1	ENSGALG00000049213
PLAC9	2.61191e-42	1.96937	0.671	0.387	5.22382e-39	Epi-progenitor1	PLAC9
ITIH5	2.86231e-42	1.62213	0.72	0.403	5.72462e-39	Epi-progenitor1	ITIH5
KLHL4	4.53224e-42	2.01265	0.25	0.046	9.06447e-39	Epi-progenitor1	KLHL4
RGS1	8.03026e-42	0.526138	0.804	0.574	1.60605e-38	Epi-progenitor1	RGS1
GJB1	1.48544e-41	0.743144	0.699	0.27	2.97089e-38	Epi-progenitor1	GJB1
CX3CR1	2.90464e-41	1.42836	0.664	0.404	5.80928e-38	Epi-progenitor1	CX3CR1
AKR1B10	3.21014e-41	1.36611	0.792	0.44	6.42029e-38	Epi-progenitor1	AKR1B10
BICD1	5.89998e-41	1.05461	0.682	0.309	1.18e-37	Epi-progenitor1	BICD1
HSPB1	6.10706e-41	2.1437	0.769	0.581	1.22141e-37	Epi-progenitor1	HSPB1
ENSGALG00000052151	4.01439e-40	1.82822	0.647	0.509	8.02878e-37	Epi-progenitor1	ENSGALG00000052151
ENSGALG00000033369	4.18794e-40	0.71291	0.659	0.295	8.37588e-37	Epi-progenitor1	ENSGALG00000033369
IGF-I	4.84865e-40	1.87081	0.567	0.242	9.69731e-37	Epi-progenitor1	IGF-I
CCR5	5.09366e-40	4.2005	0.58	0.248	1.01873e-36	Epi-progenitor1	CCR5
PDGFD	5.39435e-40	1.28889	0.863	0.773	1.07887e-36	Epi-progenitor1	PDGFD
ENSGALG00000019077	1.50327e-39	6.3872	0.545	0.216	3.00654e-36	Epi-progenitor1	ENSGALG00000019077
CITED4	1.62793e-39	0.822314	0.822	0.566	3.25587e-36	Epi-progenitor1	CITED4
HS3ST1	3.10493e-39	5.16722	0.325	0.155	6.20987e-36	Epi-progenitor1	HS3ST1
CD7	4.18523e-39	1.53606	0.639	0.673	8.37047e-36	Epi-progenitor1	CD7
TIMP2	4.21418e-39	1.0515	0.924	0.774	8.42837e-36	Epi-progenitor1	TIMP2
ENSGALG00000027765	6.00485e-39	1.0544	0.565	0.131	1.20097e-35	Epi-progenitor1	ENSGALG00000027765
ENSGALG00000036680	6.76455e-39	0.678716	0.764	0.335	1.35291e-35	Epi-progenitor1	ENSGALG00000036680
RGS20	6.96861e-39	0.773266	0.577	0.171	1.39372e-35	Epi-progenitor1	RGS20
BCL2A1	1.49909e-38	1.45864	0.725	0.494	2.99819e-35	Epi-progenitor1	BCL2A1
GJC3	3.11743e-38	0.901949	0.661	0.439	6.23487e-35	Epi-progenitor1	GJC3
SPON2	3.42718e-38	0.767944	0.539	0.172	6.85436e-35	Epi-progenitor1	SPON2
VIM	6.46216e-38	1.16038	0.937	0.804	1.29243e-34	Epi-progenitor1	VIM
ENSGALG00000050187	7.67253e-38	0.626483	0.87	0.68	1.53451e-34	Epi-progenitor1	ENSGALG00000050187
TEKT5	1.35499e-37	0.649543	0.827	0.566	2.70998e-34	Epi-progenitor1	TEKT5
SIK1	1.81922e-37	1.05381	0.951	0.851	3.63844e-34	Epi-progenitor1	SIK1
CMKLR1	1.9914e-37	0.895352	0.771	0.481	3.98281e-34	Epi-progenitor1	CMKLR1
ENSGALG00000030512	2.60237e-37	1.59681	0.727	0.403	5.20474e-34	Epi-progenitor1	ENSGALG00000030512
CPM	3.1475e-37	0.829345	0.862	0.639	6.295e-34	Epi-progenitor1	CPM
IL7R	3.88132e-37	1.29755	0.695	0.332	7.76264e-34	Epi-progenitor1	IL7R
TPPP	4.15468e-37	2.37142	0.453	0.186	8.30936e-34	Epi-progenitor1	TPPP
CSRP2	4.6275e-37	2.16203	0.743	0.52	9.25499e-34	Epi-progenitor1	CSRP2
KCTD1	5.25956e-37	1.47337	0.75	0.504	1.05191e-33	Epi-progenitor1	KCTD1
CPA2	7.32978e-37	0.993491	0.445	0.253	1.46596e-33	Epi-progenitor1	CPA2
ENSGALG00000051069	7.92698e-37	0.45241	0.456	0.078	1.5854e-33	Epi-progenitor1	ENSGALG00000051069
RUBCNL	7.99362e-37	1.2058	0.679	0.424	1.59872e-33	Epi-progenitor1	RUBCNL
AK1	8.65853e-37	0.48009	0.695	0.397	1.73171e-33	Epi-progenitor1	AK1
ENSGALG00000001304	9.15911e-37	0.592833	0.626	0.289	1.83182e-33	Epi-progenitor1	ENSGALG00000001304
SYNPO2	9.9835e-37	1.76013	0.59	0.318	1.9967e-33	Epi-progenitor1	SYNPO2
LGR5	1.05575e-36	1.55999	0.656	0.44	2.1115e-33	Epi-progenitor1	LGR5
ENSGALG00000045251	1.42106e-36	1.39492	0.796	0.482	2.84211e-33	Epi-progenitor1	ENSGALG00000045251
AURKA	2.94579e-36	0.855299	0.799	0.517	5.89158e-33	Epi-progenitor1	AURKA
FAP	3.45121e-36	1.66421	0.583	0.388	6.90242e-33	Epi-progenitor1	FAP
CD8A	3.92542e-36	1.07182	0.71	0.71	7.85083e-33	Epi-progenitor1	CD8A
MSMO1	4.68004e-36	1.10222	0.89	0.779	9.36009e-33	Epi-progenitor1	MSMO1
SCX	5.11973e-36	2.84641	0.55	0.191	1.02395e-32	Epi-progenitor1	SCX
FST	5.90036e-36	3.21143	0.629	0.318	1.18007e-32	Epi-progenitor1	FST
VLDLR	6.28748e-36	1.42381	0.661	0.388	1.2575e-32	Epi-progenitor1	VLDLR
MYC	9.27902e-36	1.3249	0.83	0.684	1.8558e-32	Epi-progenitor1	MYC
NPTX2	1.09428e-35	0.46797	0.588	0.269	2.18857e-32	Epi-progenitor1	NPTX2
TNS1	4.1155e-35	1.75401	0.776	0.558	8.23101e-32	Epi-progenitor1	TNS1
ADAMTS1	7.25269e-35	2.05213	0.82	0.54	1.45054e-31	Epi-progenitor1	ADAMTS1
PLS3	7.93889e-35	1.7008	0.702	0.497	1.58778e-31	Epi-progenitor1	PLS3
NRN1L	1.69774e-34	1.40435	0.697	0.473	3.39547e-31	Epi-progenitor1	NRN1L
ENSGALG00000016322	1.88839e-34	0.895844	0.651	0.346	3.77679e-31	Epi-progenitor1	ENSGALG00000016322
ERG	1.92286e-34	1.94789	0.664	0.403	3.84572e-31	Epi-progenitor1	ERG
ARL4C	2.10592e-34	1.13871	0.914	0.731	4.21183e-31	Epi-progenitor1	ARL4C
TFAP2A	2.47027e-34	1.02863	0.97	0.831	4.94054e-31	Epi-progenitor1	TFAP2A
SEMA3G	3.28673e-34	1.86035	0.689	0.472	6.57345e-31	Epi-progenitor1	SEMA3G
SERPINH1	3.38624e-34	0.963175	0.964	0.849	6.77248e-31	Epi-progenitor1	SERPINH1
RND3	5.8783e-34	1.35971	0.837	0.729	1.17566e-30	Epi-progenitor1	RND3
MBP	7.91601e-34	1.1581	0.565	0.214	1.5832e-30	Epi-progenitor1	MBP
ENSGALG00000047141	1.75009e-33	1.43117	0.83	0.636	3.50018e-30	Epi-progenitor1	ENSGALG00000047141
HSD3B1	2.15761e-33	2.89769	0.516	0.276	4.31523e-30	Epi-progenitor1	HSD3B1
ENSGALG00000053371	2.2118e-33	1.59251	0.595	0.301	4.4236e-30	Epi-progenitor1	ENSGALG00000053371
IL18	2.42216e-33	1.6485	0.578	0.243	4.84433e-30	Epi-progenitor1	IL18
SCN9A	2.44853e-33	2.47669	0.638	0.568	4.89706e-30	Epi-progenitor1	SCN9A
ENSGALG00000035027	2.86652e-33	1.49423	0.644	0.368	5.73303e-30	Epi-progenitor1	ENSGALG00000035027
SMOC2	2.89294e-33	1.20575	0.601	0.346	5.78589e-30	Epi-progenitor1	SMOC2
LAMA3	3.02533e-33	1.31103	0.776	0.543	6.05067e-30	Epi-progenitor1	LAMA3
NEBL	3.50416e-33	3.01403	0.483	0.243	7.00833e-30	Epi-progenitor1	NEBL
CH25H	6.55454e-33	2.11309	0.633	0.439	1.31091e-29	Epi-progenitor1	CH25H
RAB11FIP4	6.684e-33	1.24005	0.598	0.275	1.3368e-29	Epi-progenitor1	RAB11FIP4
ENSGALG00000016635	1.01321e-32	1.08538	0.771	0.543	2.02642e-29	Epi-progenitor1	ENSGALG00000016635
ITGB6	1.02283e-32	0.949877	0.809	0.503	2.04565e-29	Epi-progenitor1	ITGB6
ADAMTS9	1.09101e-32	1.57326	0.646	0.393	2.18202e-29	Epi-progenitor1	ADAMTS9
NT5E	1.14647e-32	1.75959	0.593	0.333	2.29295e-29	Epi-progenitor1	NT5E
TPPP3	1.23224e-32	1.43194	0.801	0.652	2.46449e-29	Epi-progenitor1	TPPP3
TM6SF1	1.92211e-32	0.666585	0.619	0.342	3.84422e-29	Epi-progenitor1	TM6SF1
COL12A1	2.05475e-32	2.05009	0.675	0.445	4.1095e-29	Epi-progenitor1	COL12A1
ENSGALG00000049529	4.1135e-32	2.52747	0.603	0.369	8.227e-29	Epi-progenitor1	ENSGALG00000049529
ENSGALG00000039008	5.49687e-32	1.06468	0.664	0.394	1.09937e-28	Epi-progenitor1	ENSGALG00000039008
FAM180A	7.4425e-32	0.872014	0.639	0.332	1.4885e-28	Epi-progenitor1	FAM180A
ENSGALG00000048937	8.06968e-32	2.2888	0.491	0.173	1.61394e-28	Epi-progenitor1	ENSGALG00000048937
RBPMS2	1.28524e-31	0.69615	0.465	0.224	2.57048e-28	Epi-progenitor1	RBPMS2
KRT5	1.44961e-31	0.550931	1	0.991	2.89921e-28	Epi-progenitor1	KRT5
IFFO2	3.49125e-31	1.38549	0.807	0.628	6.9825e-28	Epi-progenitor1	IFFO2
SMAGP	3.55765e-31	0.292412	0.873	0.724	7.11531e-28	Epi-progenitor1	SMAGP
MCF2L	3.74006e-31	0.673389	0.651	0.357	7.48012e-28	Epi-progenitor1	MCF2L
ODC1	4.57094e-31	1.7856	0.735	0.602	9.14187e-28	Epi-progenitor1	ODC1
TSPAN8	5.78191e-31	4.19639	0.369	0.235	1.15638e-27	Epi-progenitor1	TSPAN8
ENSGALG00000031430	7.27049e-31	0.320816	0.741	0.428	1.4541e-27	Epi-progenitor1	ENSGALG00000031430
IL1B	7.8946e-31	0.528162	0.595	0.26	1.57892e-27	Epi-progenitor1	IL1B
MGP	8.48239e-31	1.91351	0.455	0.206	1.69648e-27	Epi-progenitor1	MGP
ENSGALG00000000818	1.66106e-30	1.0429	0.636	0.235	3.32213e-27	Epi-progenitor1	ENSGALG00000000818
MYH10	2.33897e-30	0.781304	0.923	0.831	4.67793e-27	Epi-progenitor1	MYH10
GPR18	3.74852e-30	0.256003	0.759	0.274	7.49704e-27	Epi-progenitor1	GPR18
SH3TC1	4.12188e-30	0.420145	0.661	0.354	8.24375e-27	Epi-progenitor1	SH3TC1
TRIM29	5.78035e-30	0.845079	0.936	0.849	1.15607e-26	Epi-progenitor1	TRIM29
SH3BP2	6.62354e-30	2.19951	0.657	0.423	1.32471e-26	Epi-progenitor1	SH3BP2
MID1IP1	6.80733e-30	1.06862	0.89	0.727	1.36147e-26	Epi-progenitor1	MID1IP1
CFD	1.05324e-29	1.99771	0.654	0.423	2.10648e-26	Epi-progenitor1	CFD
ENSGALG00000045199	1.72637e-29	1.10595	0.682	0.346	3.45274e-26	Epi-progenitor1	ENSGALG00000045199
BATF	1.90075e-29	0.466647	0.684	0.401	3.8015e-26	Epi-progenitor1	BATF
PRDM8	2.40892e-29	2.2562	0.484	0.207	4.81783e-26	Epi-progenitor1	PRDM8
TNFRSF6B	2.57632e-29	1.2958	0.919	0.824	5.15265e-26	Epi-progenitor1	TNFRSF6B
PLEK2	5.26093e-29	1.11329	0.809	0.618	1.05219e-25	Epi-progenitor1	PLEK2
ENSGALG00000045876	7.09955e-29	0.662456	0.57	0.316	1.41991e-25	Epi-progenitor1	ENSGALG00000045876
TMEM154	7.92106e-29	1.89669	0.715	0.58	1.58421e-25	Epi-progenitor1	TMEM154
AEBP1	8.24019e-29	1.92102	0.585	0.325	1.64804e-25	Epi-progenitor1	AEBP1
LOXL2	8.62052e-29	1.37581	0.661	0.342	1.7241e-25	Epi-progenitor1	LOXL2
SLC39A10	9.64056e-29	0.891607	0.862	0.652	1.92811e-25	Epi-progenitor1	SLC39A10
BLK	1.56793e-28	1.08692	0.759	0.539	3.13585e-25	Epi-progenitor1	BLK
RTN1	1.62552e-28	2.04354	0.542	0.295	3.25103e-25	Epi-progenitor1	RTN1
ANK2	1.71935e-28	1.41216	0.621	0.349	3.4387e-25	Epi-progenitor1	ANK2
EPGN	1.91248e-28	0.997721	0.756	0.502	3.82495e-25	Epi-progenitor1	EPGN
DCLK3	2.19638e-28	0.315974	0.451	0.269	4.39275e-25	Epi-progenitor1	DCLK3
ENSGALG00000047969	2.91605e-28	1.74185	0.667	0.512	5.83211e-25	Epi-progenitor1	ENSGALG00000047969
MGST1	3.03115e-28	1.12475	0.903	0.753	6.06229e-25	Epi-progenitor1	MGST1
SPRY2	3.35992e-28	1.88263	0.593	0.377	6.71984e-25	Epi-progenitor1	SPRY2
SULF2	3.55002e-28	2.24428	0.586	0.39	7.10004e-25	Epi-progenitor1	SULF2
PDGFA	4.39938e-28	1.0082	0.812	0.498	8.79876e-25	Epi-progenitor1	PDGFA
RERGL	6.07478e-28	0.833156	0.608	0.39	1.21496e-24	Epi-progenitor1	RERGL
CYTL1	6.19547e-28	1.30409	0.405	0.176	1.23909e-24	Epi-progenitor1	CYTL1
CD44	6.34116e-28	0.771285	0.982	0.927	1.26823e-24	Epi-progenitor1	CD44
BAG3	7.3699e-28	1.41061	0.713	0.498	1.47398e-24	Epi-progenitor1	BAG3
GTSE1	9.93437e-28	0.776522	0.552	0.344	1.98687e-24	Epi-progenitor1	GTSE1
ENSGALG00000030007	1.05257e-27	0.44868	0.761	0.571	2.10515e-24	Epi-progenitor1	ENSGALG00000030007
RASSF2	1.4182e-27	1.16069	0.753	0.463	2.83641e-24	Epi-progenitor1	RASSF2
ENSGALG00000027475	2.71295e-27	1.57946	0.616	0.352	5.42589e-24	Epi-progenitor1	ENSGALG00000027475
RAPGEF1	3.80193e-27	0.954969	0.845	0.605	7.60386e-24	Epi-progenitor1	RAPGEF1
METTL24	4.06346e-27	0.540109	0.761	0.286	8.12692e-24	Epi-progenitor1	METTL24
NTN3	4.45466e-27	1.74765	0.624	0.52	8.90933e-24	Epi-progenitor1	NTN3
PROCR	9.56337e-27	0.434125	0.386	0.213	1.91267e-23	Epi-progenitor1	PROCR
EVI2A	1.27591e-26	1.20393	0.577	0.385	2.55182e-23	Epi-progenitor1	EVI2A
ENSGALG00000054732	2.72603e-26	1.38663	0.687	0.366	5.45205e-23	Epi-progenitor1	ENSGALG00000054732
USP36	3.20766e-26	0.946695	0.896	0.792	6.41533e-23	Epi-progenitor1	USP36
SLC38A2	3.32033e-26	0.684609	0.998	0.993	6.64067e-23	Epi-progenitor1	SLC38A2
APOA1	5.82939e-26	1.05496	0.72	0.466	1.16588e-22	Epi-progenitor1	APOA1
PIK3AP1	7.45316e-26	2.27842	0.409	0.213	1.49063e-22	Epi-progenitor1	PIK3AP1
ENSGALG00000009538	8.19801e-26	0.585153	0.751	0.482	1.6396e-22	Epi-progenitor1	ENSGALG00000009538
ENSGALG00000010335	8.8088e-26	1.17747	0.707	0.45	1.76176e-22	Epi-progenitor1	ENSGALG00000010335
FK27.1	1.04172e-25	0.543241	0.812	0.525	2.08344e-22	Epi-progenitor1	FK27.1
MASP1	2.21068e-25	0.787696	0.671	0.483	4.42136e-22	Epi-progenitor1	MASP1
LPAR6	2.34031e-25	1.16162	0.755	0.525	4.68061e-22	Epi-progenitor1	LPAR6
CDKN1A	2.92764e-25	1.16719	0.857	0.719	5.85528e-22	Epi-progenitor1	CDKN1A
FAM45A	3.07413e-25	0.346549	0.809	0.581	6.14825e-22	Epi-progenitor1	FAM45A
SATB1	5.82761e-25	0.64975	0.786	0.518	1.16552e-21	Epi-progenitor1	SATB1
GRIA2	7.36294e-25	1.74615	0.514	0.387	1.47259e-21	Epi-progenitor1	GRIA2
UPP1	8.23979e-25	2.07375	0.685	0.594	1.64796e-21	Epi-progenitor1	UPP1
ENSGALG00000046392	1.20987e-24	0.849066	0.023	0.332	2.41973e-21	Epi-progenitor1	ENSGALG00000046392
IL4	1.26901e-24	1.25102	0.717	0.548	2.53803e-21	Epi-progenitor1	IL4
ENSGALG00000050616	1.54885e-24	0.436739	0.792	0.684	3.0977e-21	Epi-progenitor1	ENSGALG00000050616
ST8SIA5	1.57927e-24	1.07661	0.746	0.596	3.15853e-21	Epi-progenitor1	ST8SIA5
AGR2	3.10084e-24	1.44146	0.529	0.333	6.20169e-21	Epi-progenitor1	AGR2
ENSGALG00000003149	3.59202e-24	1.27751	0.751	0.54	7.18405e-21	Epi-progenitor1	ENSGALG00000003149
DSP	1.02056e-23	0.712031	0.985	0.957	2.04111e-20	Epi-progenitor1	DSP
ENSGALG00000006407	1.16611e-23	2.12046	0.588	0.378	2.33223e-20	Epi-progenitor1	ENSGALG00000006407
SERPINI1	1.35955e-23	0.710294	0.687	0.501	2.71909e-20	Epi-progenitor1	SERPINI1
CCDC102B	1.49409e-23	2.26322	0.529	0.351	2.98817e-20	Epi-progenitor1	CCDC102B
PDGFB	1.66832e-23	0.638342	0.873	0.66	3.33664e-20	Epi-progenitor1	PDGFB
UGCG	1.99931e-23	1.03983	0.694	0.556	3.99861e-20	Epi-progenitor1	UGCG
FAM13C	2.28035e-23	0.319917	0.318	0.089	4.5607e-20	Epi-progenitor1	FAM13C
ENSGALG00000052696	2.93872e-23	2.58073	0.509	0.232	5.87743e-20	Epi-progenitor1	ENSGALG00000052696
SS2	3.22904e-23	1.20694	0.532	0.29	6.45808e-20	Epi-progenitor1	SS2
PTPRJ	3.82451e-23	1.87408	0.613	0.486	7.64902e-20	Epi-progenitor1	PTPRJ
COL6A3	6.7021e-23	0.276873	0.886	0.689	1.34042e-19	Epi-progenitor1	COL6A3
ENSGALG00000045548	9.54766e-23	1.22099	0.557	0.385	1.90953e-19	Epi-progenitor1	ENSGALG00000045548
JDP2	1.18195e-22	1.18831	0.738	0.496	2.3639e-19	Epi-progenitor1	JDP2
PKP4	1.468e-22	0.588847	0.982	0.948	2.93601e-19	Epi-progenitor1	PKP4
TBCD	1.6738e-22	0.646649	0.776	0.468	3.34759e-19	Epi-progenitor1	TBCD
CPNE4	1.81586e-22	1.70132	0.557	0.364	3.63173e-19	Epi-progenitor1	CPNE4
STK17A	2.02672e-22	1.73603	0.628	0.452	4.05343e-19	Epi-progenitor1	STK17A
ENSGALG00000004252	2.33866e-22	2.93426	0.448	0.291	4.67732e-19	Epi-progenitor1	ENSGALG00000004252
PERP1	2.60954e-22	0.563393	0.979	0.959	5.21909e-19	Epi-progenitor1	PERP1
EMID1	2.7018e-22	0.595663	0.853	0.603	5.4036e-19	Epi-progenitor1	EMID1
ENSGALG00000013033	2.80005e-22	1.82547	0.647	0.273	5.60011e-19	Epi-progenitor1	ENSGALG00000013033
ATP1B1	2.93234e-22	0.702555	0.926	0.838	5.86468e-19	Epi-progenitor1	ATP1B1
CBLB	3.28341e-22	3.59405	0.555	0.424	6.56683e-19	Epi-progenitor1	CBLB
MECOM	3.39336e-22	1.49001	0.687	0.325	6.78673e-19	Epi-progenitor1	MECOM
PTGER4	3.7355e-22	0.854723	0.791	0.585	7.471e-19	Epi-progenitor1	PTGER4
COL5A1	3.93826e-22	1.1913	0.786	0.659	7.87652e-19	Epi-progenitor1	COL5A1
ENSGALG00000047143	5.47334e-22	1.63471	0.666	0.564	1.09467e-18	Epi-progenitor1	ENSGALG00000047143
ENSGALG00000048179	6.86675e-22	0.774435	0.888	0.68	1.37335e-18	Epi-progenitor1	ENSGALG00000048179
ENSGALG00000030902	7.42576e-22	0.919653	0.84	0.74	1.48515e-18	Epi-progenitor1	ENSGALG00000030902
DNAJC12	1.1254e-21	0.421673	0.783	0.524	2.25081e-18	Epi-progenitor1	DNAJC12
PLK2	1.25522e-21	1.22106	0.748	0.639	2.51045e-18	Epi-progenitor1	PLK2
SPC25	1.37306e-21	1.68618	0.558	0.343	2.74613e-18	Epi-progenitor1	SPC25
ENSGALG00000043096	1.75137e-21	0.305684	0.802	0.714	3.50275e-18	Epi-progenitor1	ENSGALG00000043096
HOXB7	1.95241e-21	0.812934	0.664	0.691	3.90481e-18	Epi-progenitor1	HOXB7
FKBP1B	3.4457e-21	1.5215	0.751	0.497	6.89139e-18	Epi-progenitor1	FKBP1B
B4GALT6	4.07905e-21	1.57047	0.514	0.281	8.15809e-18	Epi-progenitor1	B4GALT6
NEURL1	4.38198e-21	1.24458	0.476	0.202	8.76395e-18	Epi-progenitor1	NEURL1
FGL2	5.55351e-21	2.28694	0.499	0.269	1.1107e-17	Epi-progenitor1	FGL2
SDC4	5.95552e-21	0.848608	0.888	0.763	1.1911e-17	Epi-progenitor1	SDC4
PLA2R1	5.99523e-21	0.48516	0.812	0.491	1.19905e-17	Epi-progenitor1	PLA2R1
EMX2	6.34588e-21	2.2013	0.473	0.346	1.26918e-17	Epi-progenitor1	EMX2
CXCR4	7.08568e-21	0.456505	0.585	0.568	1.41714e-17	Epi-progenitor1	CXCR4
ID4	8.16507e-21	1.25151	0.868	0.784	1.63301e-17	Epi-progenitor1	ID4
NFATC2	9.14749e-21	0.758076	0.277	0.196	1.8295e-17	Epi-progenitor1	NFATC2
TCF7L2	1.08987e-20	1.19833	0.611	0.454	2.17973e-17	Epi-progenitor1	TCF7L2
CXCR7	1.27768e-20	0.773212	0.909	0.746	2.55536e-17	Epi-progenitor1	CXCR7
LHFPL2	1.79895e-20	0.69437	0.646	0.452	3.59789e-17	Epi-progenitor1	LHFPL2
MXRA8	1.88435e-20	0.707534	0.82	0.568	3.7687e-17	Epi-progenitor1	MXRA8
ENSGALG00000051258	2.22653e-20	1.92537	0.476	0.261	4.45307e-17	Epi-progenitor1	ENSGALG00000051258
CD36	2.54372e-20	0.371166	0.692	0.423	5.08743e-17	Epi-progenitor1	CD36
LHFPL6	2.9166e-20	0.951914	0.781	0.618	5.8332e-17	Epi-progenitor1	LHFPL6
IQGAP2	3.81648e-20	2.31116	0.631	0.555	7.63296e-17	Epi-progenitor1	IQGAP2
ENSGALG00000045115	4.55459e-20	2.05523	0.545	0.393	9.10917e-17	Epi-progenitor1	ENSGALG00000045115
BKJ	4.73451e-20	0.549703	0.55	0.364	9.46903e-17	Epi-progenitor1	BKJ
ADIPOQ	4.98692e-20	1.75812	0.557	0.408	9.97384e-17	Epi-progenitor1	ADIPOQ
MMRN1	5.00457e-20	1.01621	0.245	0.683	1.00091e-16	Epi-progenitor1	MMRN1
MMP16	5.03865e-20	1.17879	0.667	0.466	1.00773e-16	Epi-progenitor1	MMP16
LSAMP	5.33559e-20	0.731553	0.512	0.346	1.06712e-16	Epi-progenitor1	LSAMP
WNT4	5.49108e-20	1.38472	0.568	0.33	1.09822e-16	Epi-progenitor1	WNT4
LAG3	5.92826e-20	0.634894	0.563	0.336	1.18565e-16	Epi-progenitor1	LAG3
GAN	9.287e-20	0.708754	0.687	0.566	1.8574e-16	Epi-progenitor1	GAN
TUBB6	9.59904e-20	1.17301	0.41	0.219	1.91981e-16	Epi-progenitor1	TUBB6
COL8A1	1.24395e-19	0.936105	0.476	0.304	2.48789e-16	Epi-progenitor1	COL8A1
HOXA11	1.28606e-19	1.93516	0.351	0.249	2.57213e-16	Epi-progenitor1	HOXA11
ASL2	1.28815e-19	2.00559	0.557	0.418	2.57629e-16	Epi-progenitor1	ASL2
DRD4	1.33325e-19	3.79259	0.382	0.164	2.66651e-16	Epi-progenitor1	DRD4
CA9	1.802e-19	0.885356	0.893	0.809	3.60401e-16	Epi-progenitor1	CA9
SDC1	1.97818e-19	0.506199	0.937	0.848	3.95635e-16	Epi-progenitor1	SDC1
TCIM	2.14757e-19	1.71412	0.598	0.442	4.29513e-16	Epi-progenitor1	TCIM
PPP1R3C	2.80955e-19	1.16799	0.112	0.543	5.6191e-16	Epi-progenitor1	PPP1R3C
TM4SF19	3.37401e-19	0.256932	0.786	0.59	6.74802e-16	Epi-progenitor1	TM4SF19
ENSGALG00000043584	3.47923e-19	5.7318	0.285	0.177	6.95847e-16	Epi-progenitor1	ENSGALG00000043584
LMCD1	4.85576e-19	2.00874	0.493	0.296	9.71153e-16	Epi-progenitor1	LMCD1
PAH	5.17432e-19	1.92213	0.75	0.499	1.03486e-15	Epi-progenitor1	PAH
ITGA2	5.21654e-19	1.09612	0.679	0.542	1.04331e-15	Epi-progenitor1	ITGA2
FLT1	5.94512e-19	1.91913	0.623	0.514	1.18902e-15	Epi-progenitor1	FLT1
ANGPTL2	6.0388e-19	1.07682	0.677	0.523	1.20776e-15	Epi-progenitor1	ANGPTL2
KCNMB4	6.16391e-19	4.26547	0.442	0.266	1.23278e-15	Epi-progenitor1	KCNMB4
SLC40A1	6.16483e-19	0.674425	0.755	0.639	1.23297e-15	Epi-progenitor1	SLC40A1
COL5A2	9.73003e-19	0.605302	0.764	0.509	1.94601e-15	Epi-progenitor1	COL5A2
KIF20A	1.0601e-18	0.55615	0.555	0.312	2.12019e-15	Epi-progenitor1	KIF20A
FGG	1.29316e-18	0.631869	0.567	0.449	2.58632e-15	Epi-progenitor1	FGG
CenpA	1.58727e-18	0.554215	0.638	0.429	3.17453e-15	Epi-progenitor1	CenpA
PDP1	1.89272e-18	1.78297	0.573	0.46	3.78544e-15	Epi-progenitor1	PDP1
NGF	2.50657e-18	0.905848	0.649	0.447	5.01313e-15	Epi-progenitor1	NGF
KCNIP2	2.77747e-18	0.980022	0.502	0.284	5.55493e-15	Epi-progenitor1	KCNIP2
PDE3B	3.00624e-18	0.565979	0.733	0.528	6.01248e-15	Epi-progenitor1	PDE3B
ENSGALG00000005011	3.0151e-18	0.340406	0.631	0.421	6.03019e-15	Epi-progenitor1	ENSGALG00000005011
ENSGALG00000006705	3.18405e-18	1.41301	0.545	0.33	6.3681e-15	Epi-progenitor1	ENSGALG00000006705
TNFRSF1A	3.43169e-18	1.44476	0.595	0.394	6.86338e-15	Epi-progenitor1	TNFRSF1A
TGM4	3.82949e-18	4.34781	0.527	0.436	7.65897e-15	Epi-progenitor1	TGM4
MYO1F	4.03102e-18	1.43576	0.586	0.599	8.06204e-15	Epi-progenitor1	MYO1F
KRT18	4.05073e-18	1.41445	0.652	0.669	8.10146e-15	Epi-progenitor1	KRT18
RGS5	4.97711e-18	0.436879	0.661	0.517	9.95422e-15	Epi-progenitor1	RGS5
ANXA1	5.63033e-18	1.22495	0.735	0.611	1.12607e-14	Epi-progenitor1	ANXA1
CD3D	5.88391e-18	1.01831	0.649	0.423	1.17678e-14	Epi-progenitor1	CD3D
TNFRSF11B	6.51002e-18	1.13416	0.554	0.362	1.302e-14	Epi-progenitor1	TNFRSF11B
IL2RB	7.74205e-18	0.943875	0.717	0.425	1.54841e-14	Epi-progenitor1	IL2RB
CTLA4	7.80921e-18	0.731726	0.61	0.66	1.56184e-14	Epi-progenitor1	CTLA4
RNASET2	8.13063e-18	0.966105	0.649	0.445	1.62613e-14	Epi-progenitor1	RNASET2
DLL1	9.03261e-18	3.99517	0.516	0.397	1.80652e-14	Epi-progenitor1	DLL1
HAPLN3	9.27103e-18	0.508142	0.733	0.485	1.85421e-14	Epi-progenitor1	HAPLN3
SBSPON	9.5929e-18	1.08287	0.423	0.245	1.91858e-14	Epi-progenitor1	SBSPON
ADORA1	1.11222e-17	2.11869	0.568	0.461	2.22444e-14	Epi-progenitor1	ADORA1
CST3	1.32771e-17	0.655231	0.946	0.919	2.65542e-14	Epi-progenitor1	CST3
ENSGALG00000026884	1.69486e-17	2.72902	0.545	0.517	3.38971e-14	Epi-progenitor1	ENSGALG00000026884
ENSGALG00000015345	2.2893e-17	1.08378	0.759	0.663	4.57859e-14	Epi-progenitor1	ENSGALG00000015345
ENSGALG00000053980	2.93027e-17	0.674658	0.941	0.885	5.86054e-14	Epi-progenitor1	ENSGALG00000053980
MRAS	3.61422e-17	1.77103	0.458	0.285	7.22845e-14	Epi-progenitor1	MRAS
LBH	3.64283e-17	1.22062	0.738	0.602	7.28566e-14	Epi-progenitor1	LBH
LUZP2	3.67287e-17	0.252686	0.4	0.291	7.34574e-14	Epi-progenitor1	LUZP2
TNFSF8	4.41468e-17	0.659322	0.654	0.394	8.82936e-14	Epi-progenitor1	TNFSF8
PKIB	4.71813e-17	0.327425	0.499	0.559	9.43626e-14	Epi-progenitor1	PKIB
BPGM	4.95899e-17	0.842833	0.761	0.546	9.91798e-14	Epi-progenitor1	BPGM
RSPO2	5.27041e-17	1.66303	0.619	0.644	1.05408e-13	Epi-progenitor1	RSPO2
CALB2	5.91076e-17	3.30255	0.463	0.121	1.18215e-13	Epi-progenitor1	CALB2
ENSGALG00000043654	6.8419e-17	1.55949	0.741	0.548	1.36838e-13	Epi-progenitor1	ENSGALG00000043654
FBN2	7.54908e-17	0.324871	0.376	0.582	1.50982e-13	Epi-progenitor1	FBN2
ENSGALG00000049784	1.12218e-16	8.14931	0.486	0.344	2.24436e-13	Epi-progenitor1	ENSGALG00000049784
CPN1	1.75049e-16	0.89989	0.616	0.468	3.50099e-13	Epi-progenitor1	CPN1
NMB	1.78827e-16	0.551817	0.624	0.393	3.57655e-13	Epi-progenitor1	NMB
GSTT1	1.86324e-16	1.22181	0.455	0.362	3.72647e-13	Epi-progenitor1	GSTT1
ENSGALG00000008469	2.42422e-16	0.332092	0.913	0.695	4.84844e-13	Epi-progenitor1	ENSGALG00000008469
METRNL	2.54481e-16	0.59676	0.764	0.615	5.08962e-13	Epi-progenitor1	METRNL
ENSGALG00000054186	3.42313e-16	1.38121	0.478	0.33	6.84626e-13	Epi-progenitor1	ENSGALG00000054186
ISLR	3.66273e-16	1.01461	0.633	0.472	7.32545e-13	Epi-progenitor1	ISLR
CNN1	3.77191e-16	1.33153	0.618	0.439	7.54382e-13	Epi-progenitor1	CNN1
ANKRD22	4.33164e-16	2.77869	0.46	0.352	8.66329e-13	Epi-progenitor1	ANKRD22
ZAP70	4.42515e-16	2.77174	0.722	0.344	8.8503e-13	Epi-progenitor1	ZAP70
C1QA	5.361e-16	0.534315	0.619	0.685	1.0722e-12	Epi-progenitor1	C1QA
ENSGALG00000006723	5.38309e-16	0.776665	0.759	0.658	1.07662e-12	Epi-progenitor1	ENSGALG00000006723
ENSGALG00000054544	6.72839e-16	1.41664	0.348	0.123	1.34568e-12	Epi-progenitor1	ENSGALG00000054544
FGF22	6.76738e-16	0.258782	0.783	0.701	1.35348e-12	Epi-progenitor1	FGF22
SEMA3F	7.72047e-16	1.77231	0.558	0.462	1.54409e-12	Epi-progenitor1	SEMA3F
CCL4	7.95298e-16	1.15432	0.456	0.281	1.5906e-12	Epi-progenitor1	CCL4
RGS16	8.02715e-16	0.869887	0.677	0.535	1.60543e-12	Epi-progenitor1	RGS16
COL4A2	8.33969e-16	1.09841	0.357	0.211	1.66794e-12	Epi-progenitor1	COL4A2
ASIP	1.05013e-15	0.520065	0.27	0.151	2.10026e-12	Epi-progenitor1	ASIP
PLEKHS1	1.303e-15	0.754455	0.494	0.338	2.60599e-12	Epi-progenitor1	PLEKHS1
ENSGALG00000034498	1.79696e-15	0.916213	0.563	0.512	3.59391e-12	Epi-progenitor1	ENSGALG00000034498
ENSGALG00000049716	1.8391e-15	0.401668	0.1	0.261	3.67819e-12	Epi-progenitor1	ENSGALG00000049716
ATP2B1	2.27231e-15	0.715806	0.738	0.559	4.54462e-12	Epi-progenitor1	ATP2B1
SDC2	2.41686e-15	1.18638	0.741	0.622	4.83373e-12	Epi-progenitor1	SDC2
P4HA3	2.73977e-15	0.334184	0.601	0.574	5.47953e-12	Epi-progenitor1	P4HA3
PTPRG	3.06994e-15	1.18982	0.577	0.411	6.13989e-12	Epi-progenitor1	PTPRG
NMU	3.1058e-15	1.08872	0.493	0.397	6.21159e-12	Epi-progenitor1	NMU
ISLR2	3.24981e-15	0.275907	0.626	0.449	6.49962e-12	Epi-progenitor1	ISLR2
FSBP	3.34303e-15	1.54778	0.563	0.437	6.68606e-12	Epi-progenitor1	FSBP
PTAFR	3.36632e-15	1.75173	0.537	0.488	6.73265e-12	Epi-progenitor1	PTAFR
STAB2	4.78977e-15	0.406396	0.595	0.384	9.57953e-12	Epi-progenitor1	STAB2
ALAS1	4.83258e-15	0.722394	0.7	0.462	9.66516e-12	Epi-progenitor1	ALAS1
KAZALD1	4.92241e-15	0.371418	0.662	0.503	9.84483e-12	Epi-progenitor1	KAZALD1
ENSGALG00000011889	6.39161e-15	0.267391	0.659	0.465	1.27832e-11	Epi-progenitor1	ENSGALG00000011889
DNASE1L3	8.22651e-15	0.2644	0.626	0.625	1.6453e-11	Epi-progenitor1	DNASE1L3
CD24	8.38391e-15	0.693528	0.895	0.719	1.67678e-11	Epi-progenitor1	CD24
MAP7	8.95658e-15	0.544854	0.916	0.812	1.79132e-11	Epi-progenitor1	MAP7
GPC4	1.38436e-14	0.996102	0.822	0.685	2.76872e-11	Epi-progenitor1	GPC4
GABRA5	2.05697e-14	4.96467	0.484	0.317	4.11394e-11	Epi-progenitor1	GABRA5
FHL5	2.27821e-14	1.04433	0.756	0.447	4.55643e-11	Epi-progenitor1	FHL5
ENSGALG00000035589	2.50614e-14	3.39412	0.46	0.197	5.01227e-11	Epi-progenitor1	ENSGALG00000035589
SMS	2.67039e-14	0.759634	0.741	0.608	5.34078e-11	Epi-progenitor1	SMS
SFRP2	3.24476e-14	0.481473	0.596	0.375	6.48953e-11	Epi-progenitor1	SFRP2
ENSGALG00000054721	3.93943e-14	0.401864	0.708	0.375	7.87886e-11	Epi-progenitor1	ENSGALG00000054721
MSRB3	4.68095e-14	1.70539	0.428	0.196	9.3619e-11	Epi-progenitor1	MSRB3
ENSGALG00000053121	5.05771e-14	0.284368	0.695	0.528	1.01154e-10	Epi-progenitor1	ENSGALG00000053121
DBNDD2	5.32055e-14	0.346147	0.875	0.683	1.06411e-10	Epi-progenitor1	DBNDD2
NMRK1	5.64978e-14	1.07462	0.598	0.498	1.12996e-10	Epi-progenitor1	NMRK1
HHEX	6.119e-14	0.986855	0.478	0.315	1.2238e-10	Epi-progenitor1	HHEX
RHOV	8.33122e-14	0.614132	0.71	0.628	1.66624e-10	Epi-progenitor1	RHOV
FGFR2	1.09119e-13	0.506439	0.96	0.879	2.18238e-10	Epi-progenitor1	FGFR2
PCDHGC3	1.18871e-13	0.641034	0.623	0.436	2.37743e-10	Epi-progenitor1	PCDHGC3
CHODL	1.53523e-13	1.74795	0.387	0.4	3.07045e-10	Epi-progenitor1	CHODL
TPM1	1.54329e-13	0.471628	0.952	0.919	3.08658e-10	Epi-progenitor1	TPM1
ENSGALG00000010901	1.70449e-13	4.13827	0.498	0.481	3.40897e-10	Epi-progenitor1	ENSGALG00000010901
ARHGEF3	2.15928e-13	1.86308	0.474	0.332	4.31857e-10	Epi-progenitor1	ARHGEF3
RAD54L2	2.1849e-13	0.407263	0.558	0.369	4.3698e-10	Epi-progenitor1	RAD54L2
COL6A1	2.2629e-13	0.261192	0.369	0.271	4.5258e-10	Epi-progenitor1	COL6A1
ATIC	2.52907e-13	0.488974	0.904	0.871	5.05815e-10	Epi-progenitor1	ATIC
IL2RG	2.75159e-13	0.900639	0.852	0.621	5.50317e-10	Epi-progenitor1	IL2RG
RHOBTB1	3.28154e-13	2.60195	0.466	0.263	6.56309e-10	Epi-progenitor1	RHOBTB1
LTBP2	3.96599e-13	0.644993	0.885	0.742	7.93197e-10	Epi-progenitor1	LTBP2
EGFR	4.4587e-13	0.424176	0.99	0.942	8.9174e-10	Epi-progenitor1	EGFR
DHDH	5.44388e-13	0.513624	0.659	0.576	1.08878e-09	Epi-progenitor1	DHDH
PGRMC1	6.98756e-13	0.716992	0.85	0.719	1.39751e-09	Epi-progenitor1	PGRMC1
SCD5	8.32053e-13	1.46435	0.539	0.435	1.66411e-09	Epi-progenitor1	SCD5
NRP1	8.48853e-13	0.551114	0.801	0.652	1.69771e-09	Epi-progenitor1	NRP1
HEY1	1.31393e-12	0.979523	0.474	0.309	2.62786e-09	Epi-progenitor1	HEY1
EFEMP1	1.74451e-12	0.664471	0.906	0.829	3.48903e-09	Epi-progenitor1	EFEMP1
RASGRP1	1.88621e-12	0.476908	0.761	0.561	3.77242e-09	Epi-progenitor1	RASGRP1
SETBP1	2.17926e-12	0.663325	0.787	0.638	4.35852e-09	Epi-progenitor1	SETBP1
SNX10	2.36595e-12	0.356238	0.611	0.483	4.7319e-09	Epi-progenitor1	SNX10
ENSGALG00000017398	3.35098e-12	0.698969	0.751	0.66	6.70196e-09	Epi-progenitor1	ENSGALG00000017398
MAP1B	5.10291e-12	1.84385	0.455	0.291	1.02058e-08	Epi-progenitor1	MAP1B
GAP43	5.59277e-12	0.548429	0.272	0.167	1.11855e-08	Epi-progenitor1	GAP43
VAV3	5.76798e-12	0.852553	0.786	0.736	1.1536e-08	Epi-progenitor1	VAV3
ENSGALG00000054746	5.99118e-12	0.95506	0.583	0.504	1.19824e-08	Epi-progenitor1	ENSGALG00000054746
ARHGEF9	6.46813e-12	0.457105	0.891	0.73	1.29363e-08	Epi-progenitor1	ARHGEF9
CYP24A1	6.8491e-12	3.11293	0.473	0.327	1.36982e-08	Epi-progenitor1	CYP24A1
LAMA4	8.03816e-12	1.02076	0.458	0.295	1.60763e-08	Epi-progenitor1	LAMA4
MAFB	8.23565e-12	0.898189	0.801	0.662	1.64713e-08	Epi-progenitor1	MAFB
PPP1R1C	9.65138e-12	1.997	0.448	0.31	1.93028e-08	Epi-progenitor1	PPP1R1C
ENSGALG00000047317	1.03299e-11	2.60974	0.446	0.41	2.06597e-08	Epi-progenitor1	ENSGALG00000047317
EHF	1.04887e-11	0.723684	0.669	0.628	2.09774e-08	Epi-progenitor1	EHF
DRAM1	1.19929e-11	0.689186	0.804	0.606	2.39857e-08	Epi-progenitor1	DRAM1
TYRP1	1.61983e-11	0.479649	0.516	0.351	3.23965e-08	Epi-progenitor1	TYRP1
SERPINB10	1.65414e-11	1.14909	0.4	0.268	3.30827e-08	Epi-progenitor1	SERPINB10
SYNE2	1.66158e-11	0.575608	0.858	0.753	3.32317e-08	Epi-progenitor1	SYNE2
HBAD	1.79642e-11	0.297201	0.852	0.748	3.59283e-08	Epi-progenitor1	HBAD
RPL22L1	2.14584e-11	0.428543	0.941	0.914	4.29168e-08	Epi-progenitor1	RPL22L1
HBA1	2.2643e-11	0.406217	0.979	0.924	4.52861e-08	Epi-progenitor1	HBA1
FN1	2.62382e-11	1.9149	0.461	0.322	5.24764e-08	Epi-progenitor1	FN1
SHTN1	3.01528e-11	1.59172	0.491	0.4	6.03056e-08	Epi-progenitor1	SHTN1
NPM3	3.527e-11	0.649872	0.745	0.584	7.054e-08	Epi-progenitor1	NPM3
PTRF	3.56511e-11	0.271186	0.507	0.38	7.13022e-08	Epi-progenitor1	PTRF
H2AFY2	5.50015e-11	1.067	0.593	0.529	1.10003e-07	Epi-progenitor1	H2AFY2
SOX18	5.56869e-11	0.802012	0.42	0.332	1.11374e-07	Epi-progenitor1	SOX18
ENSGALG00000033036	5.97728e-11	0.921279	0.247	0.558	1.19546e-07	Epi-progenitor1	ENSGALG00000033036
IGFBP7	6.16212e-11	0.548218	0.766	0.644	1.23242e-07	Epi-progenitor1	IGFBP7
COL4A1	8.87988e-11	0.655055	0.415	0.305	1.77598e-07	Epi-progenitor1	COL4A1
LTBP1	9.04593e-11	1.21405	0.552	0.574	1.80919e-07	Epi-progenitor1	LTBP1
ZFHX4	9.58348e-11	0.741736	0.552	0.577	1.9167e-07	Epi-progenitor1	ZFHX4
KLF6	1.07558e-10	0.654751	0.924	0.787	2.15116e-07	Epi-progenitor1	KLF6
ELK3	1.24254e-10	0.497849	0.82	0.791	2.48508e-07	Epi-progenitor1	ELK3
ENSGALG00000048189	1.3952e-10	2.59571	0.016	0.316	2.7904e-07	Epi-progenitor1	ENSGALG00000048189
ITGA6	1.70192e-10	0.377042	0.916	0.895	3.40385e-07	Epi-progenitor1	ITGA6
ENSGALG00000003644	2.04683e-10	0.950283	0.573	0.641	4.09365e-07	Epi-progenitor1	ENSGALG00000003644
ENSGALG00000012766	2.07521e-10	0.894356	0.544	0.633	4.15042e-07	Epi-progenitor1	ENSGALG00000012766
NOS2	2.57679e-10	0.778822	0.549	0.437	5.15358e-07	Epi-progenitor1	NOS2
ENSGALG00000024379	2.66046e-10	2.71207	0.374	0.248	5.32091e-07	Epi-progenitor1	ENSGALG00000024379
MYH11	2.71349e-10	0.297997	0.31	0.202	5.42698e-07	Epi-progenitor1	MYH11
IL20RA	2.84722e-10	1.82008	0.285	0.171	5.69444e-07	Epi-progenitor1	IL20RA
PTGS2	3.04863e-10	0.533032	0.979	0.903	6.09726e-07	Epi-progenitor1	PTGS2
ENSGALG00000043947	3.18968e-10	0.388899	0.438	0.3	6.37936e-07	Epi-progenitor1	ENSGALG00000043947
FABP4	3.55698e-10	0.617695	0.499	0.359	7.11395e-07	Epi-progenitor1	FABP4
CDH2	3.59572e-10	3.40385	0.422	0.25	7.19145e-07	Epi-progenitor1	CDH2
AHR	3.87119e-10	1.22035	0.54	0.545	7.74238e-07	Epi-progenitor1	AHR
PHLDA2	5.15635e-10	0.726392	0.993	0.979	1.03127e-06	Epi-progenitor1	PHLDA2
PPIC	5.6071e-10	1.74141	0.369	0.322	1.12142e-06	Epi-progenitor1	PPIC
CDH11	5.75519e-10	0.420139	0.456	0.367	1.15104e-06	Epi-progenitor1	CDH11
ENSGALG00000003026	5.99606e-10	0.642436	0.804	0.688	1.19921e-06	Epi-progenitor1	ENSGALG00000003026
ENSGALG00000046792	6.148e-10	0.79707	0.42	0.274	1.2296e-06	Epi-progenitor1	ENSGALG00000046792
MRPS6	6.17251e-10	0.471706	0.906	0.844	1.2345e-06	Epi-progenitor1	MRPS6
HSPB9	6.73132e-10	0.466438	0.88	0.836	1.34626e-06	Epi-progenitor1	HSPB9
CEMIP	7.90881e-10	3.17723	0.44	0.337	1.58176e-06	Epi-progenitor1	CEMIP
OGN	9.00331e-10	0.843401	0.552	0.436	1.80066e-06	Epi-progenitor1	OGN
ATOH8	9.31996e-10	3.04004	0.423	0.289	1.86399e-06	Epi-progenitor1	ATOH8
MAPKBP1	1.07159e-09	0.43522	0.667	0.513	2.14318e-06	Epi-progenitor1	MAPKBP1
ENSGALG00000011687	1.16643e-09	0.488871	0.674	0.491	2.33286e-06	Epi-progenitor1	ENSGALG00000011687
PRLR	1.30661e-09	1.0654	0.41	0.285	2.61322e-06	Epi-progenitor1	PRLR
MSX1	1.3636e-09	0.703403	0.572	0.525	2.72721e-06	Epi-progenitor1	MSX1
CD164	1.38339e-09	0.560044	0.875	0.789	2.76677e-06	Epi-progenitor1	CD164
MPZL2	1.48125e-09	0.508636	0.923	0.884	2.9625e-06	Epi-progenitor1	MPZL2
QPCT	1.49864e-09	2.37094	0.493	0.477	2.99727e-06	Epi-progenitor1	QPCT
ENSGALG00000015307	1.57846e-09	1.56236	0.432	0.263	3.15692e-06	Epi-progenitor1	ENSGALG00000015307
ENSGALG00000014754	1.70067e-09	0.612919	0.774	0.642	3.40135e-06	Epi-progenitor1	ENSGALG00000014754
C5H11ORF96	2.11115e-09	0.951075	0.586	0.465	4.2223e-06	Epi-progenitor1	C5H11ORF96
CPZ	2.25122e-09	0.905897	0.499	0.454	4.50244e-06	Epi-progenitor1	CPZ
CARD11	2.3031e-09	2.08477	0.549	0.566	4.60619e-06	Epi-progenitor1	CARD11
TSPAN13	2.31724e-09	0.57105	0.735	0.657	4.63448e-06	Epi-progenitor1	TSPAN13
EPAS1	2.47278e-09	1.34554	0.367	0.228	4.94556e-06	Epi-progenitor1	EPAS1
ADAM12	2.49814e-09	0.68079	0.405	0.357	4.99628e-06	Epi-progenitor1	ADAM12
ENSGALG00000044875	3.23744e-09	0.458783	0.68	0.527	6.47488e-06	Epi-progenitor1	ENSGALG00000044875
GNLY	3.32098e-09	0.582428	0.875	0.725	6.64196e-06	Epi-progenitor1	GNLY
GPX3	3.40087e-09	0.68278	0.458	0.382	6.80175e-06	Epi-progenitor1	GPX3
HOXA13	5.67923e-09	1.33678	0.56	0.325	1.13585e-05	Epi-progenitor1	HOXA13
HPGD	5.82292e-09	0.341993	0.733	0.596	1.16458e-05	Epi-progenitor1	HPGD
ACSBG2	7.1727e-09	1.92857	0.437	0.266	1.43454e-05	Epi-progenitor1	ACSBG2
FAT2	7.39059e-09	0.395731	0.923	0.789	1.47812e-05	Epi-progenitor1	FAT2
TMEM33	7.8676e-09	0.408001	0.84	0.695	1.57352e-05	Epi-progenitor1	TMEM33
ENSGALG00000036310	8.92012e-09	0.825089	0.595	0.54	1.78402e-05	Epi-progenitor1	ENSGALG00000036310
XCL1	9.45944e-09	1.23326	0.306	0.107	1.89189e-05	Epi-progenitor1	XCL1
ENSGALG00000016908	1.06072e-08	3.23812	0.376	0.274	2.12144e-05	Epi-progenitor1	ENSGALG00000016908
MMP10	1.31451e-08	4.01316	0.41	0.3	2.62903e-05	Epi-progenitor1	MMP10
AQP1	1.34491e-08	0.887515	0.4	0.311	2.68982e-05	Epi-progenitor1	AQP1
INSIG1	1.51026e-08	0.552175	0.786	0.765	3.02052e-05	Epi-progenitor1	INSIG1
ENSGALG00000050700	1.59534e-08	0.306521	0.804	0.71	3.19068e-05	Epi-progenitor1	ENSGALG00000050700
CPE	1.66768e-08	0.837986	0.448	0.294	3.33536e-05	Epi-progenitor1	CPE
7SK.4	1.77273e-08	0.515301	0.988	0.97	3.54546e-05	Epi-progenitor1	7SK.4
RRAD	2.13979e-08	0.294944	0.792	0.66	4.27959e-05	Epi-progenitor1	RRAD
KIFAP3	2.31496e-08	0.858519	0.707	0.726	4.62991e-05	Epi-progenitor1	KIFAP3
IL17REL	2.42337e-08	5.81234	0.397	0.255	4.84674e-05	Epi-progenitor1	IL17REL
RRM2	2.44325e-08	0.452804	0.555	0.436	4.88651e-05	Epi-progenitor1	RRM2
F10	2.52687e-08	0.839805	0.595	0.515	5.05374e-05	Epi-progenitor1	F10
OASL	2.74845e-08	0.872838	0.305	0.266	5.49689e-05	Epi-progenitor1	OASL
FZD4	2.82736e-08	4.09983	0.395	0.154	5.65471e-05	Epi-progenitor1	FZD4
VEGFC	3.24424e-08	2.40322	0.524	0.485	6.48849e-05	Epi-progenitor1	VEGFC
SPARC	3.25178e-08	0.304457	0.967	0.971	6.50356e-05	Epi-progenitor1	SPARC
TNIP2	3.29521e-08	1.51143	0.586	0.535	6.59042e-05	Epi-progenitor1	TNIP2
HSPB7	3.45871e-08	1.76485	0.386	0.336	6.91742e-05	Epi-progenitor1	HSPB7
ARHGEF28	4.40918e-08	1.15096	0.366	0.289	8.81836e-05	Epi-progenitor1	ARHGEF28
HSPA5	5.0704e-08	0.317273	0.982	0.969	0.000101408	Epi-progenitor1	HSPA5
SYTL3	7.22648e-08	0.935198	0.432	0.362	0.00014453	Epi-progenitor1	SYTL3
GSTA4	7.76689e-08	0.562866	0.868	0.746	0.000155338	Epi-progenitor1	GSTA4
ENSGALG00000051189	8.02036e-08	1.177	0.605	0.584	0.000160407	Epi-progenitor1	ENSGALG00000051189
RBBP8	9.13903e-08	0.556663	0.682	0.594	0.000182781	Epi-progenitor1	RBBP8
ITGA9	1.04987e-07	1.00385	0.198	0.468	0.000209974	Epi-progenitor1	ITGA9
RGS4	1.09388e-07	1.53736	0.501	0.41	0.000218777	Epi-progenitor1	RGS4
SERPINB5	1.34552e-07	0.309414	0.926	0.927	0.000269105	Epi-progenitor1	SERPINB5
ENSGALG00000028041	1.48588e-07	1.49347	0.392	0.27	0.000297176	Epi-progenitor1	ENSGALG00000028041
PTPN7	1.77398e-07	1.63492	0.778	0.48	0.000354796	Epi-progenitor1	PTPN7
ENSGALG00000015701	1.87903e-07	0.401117	0.761	0.673	0.000375806	Epi-progenitor1	ENSGALG00000015701
SCG5	1.90706e-07	0.640966	0.582	0.416	0.000381413	Epi-progenitor1	SCG5
SLC4A7	2.49651e-07	0.300287	0.845	0.731	0.000499302	Epi-progenitor1	SLC4A7
DKK3	2.55481e-07	1.60357	0.483	0.449	0.000510962	Epi-progenitor1	DKK3
MMP2	2.93308e-07	0.693039	0.582	0.457	0.000586616	Epi-progenitor1	MMP2
ENSGALG00000014585	3.217e-07	2.95228	0.486	0.344	0.0006434	Epi-progenitor1	ENSGALG00000014585
EDNRA	3.89195e-07	0.314849	0.521	0.421	0.00077839	Epi-progenitor1	EDNRA
FAM135B	3.9807e-07	0.416426	0.438	0.33	0.000796139	Epi-progenitor1	FAM135B
METTL14	4.90536e-07	0.675026	0.555	0.47	0.000981072	Epi-progenitor1	METTL14
ENSGALG00000044849	6.30919e-07	1.20267	0.468	0.423	0.00126184	Epi-progenitor1	ENSGALG00000044849
WFIKKN2	6.52346e-07	1.13216	0.308	0.278	0.00130469	Epi-progenitor1	WFIKKN2
HMOX1	6.89071e-07	1.19172	0.552	0.504	0.00137814	Epi-progenitor1	HMOX1
C1orf21	7.32109e-07	0.521244	0.629	0.551	0.00146422	Epi-progenitor1	C1orf21
CRLF1	7.39394e-07	0.828131	0.499	0.364	0.00147879	Epi-progenitor1	CRLF1
BAG2	7.64539e-07	0.323755	0.845	0.684	0.00152908	Epi-progenitor1	BAG2
CCNG2	9.94089e-07	0.262543	0.972	0.859	0.00198818	Epi-progenitor1	CCNG2
RORC	1.09166e-06	0.781992	0.679	0.522	0.00218331	Epi-progenitor1	RORC
ENSGALG00000050805	1.25484e-06	0.310562	0.634	0.548	0.00250968	Epi-progenitor1	ENSGALG00000050805
ENSGALG00000006708	1.42449e-06	1.78733	0.377	0.254	0.00284898	Epi-progenitor1	ENSGALG00000006708
SYP	1.83896e-06	0.46736	0.677	0.706	0.00367792	Epi-progenitor1	SYP
TNFAIP2	1.87081e-06	2.71275	0.409	0.273	0.00374162	Epi-progenitor1	TNFAIP2
TFPI	1.95523e-06	1.19758	0.397	0.392	0.00391045	Epi-progenitor1	TFPI
HERPUD1	2.07199e-06	0.469844	0.835	0.849	0.00414398	Epi-progenitor1	HERPUD1
LURAP1L	2.26456e-06	0.913662	0.519	0.401	0.00452912	Epi-progenitor1	LURAP1L
TPM2	2.95629e-06	0.304957	0.824	0.81	0.00591258	Epi-progenitor1	TPM2
LINGO1	2.97226e-06	0.996971	0.206	0.283	0.00594452	Epi-progenitor1	LINGO1
ENSGALG00000007710	3.49859e-06	0.314238	0.652	0.545	0.00699718	Epi-progenitor1	ENSGALG00000007710
NID1	4.07996e-06	0.372472	0.428	0.563	0.00815991	Epi-progenitor1	NID1
PLCG2	4.1883e-06	0.490024	0.46	0.352	0.0083766	Epi-progenitor1	PLCG2
FBP1	4.40011e-06	1.11937	0.498	0.477	0.00880022	Epi-progenitor1	FBP1
FMOD	4.8068e-06	0.646023	0.855	0.745	0.00961359	Epi-progenitor1	FMOD
LCAT	5.22412e-06	0.433085	0.558	0.487	0.0104482	Epi-progenitor1	LCAT
F2RL2	5.53483e-06	0.486547	0.638	0.58	0.0110697	Epi-progenitor1	F2RL2
ENSGALG00000045096	5.91625e-06	4.23836	0.369	0.44	0.0118325	Epi-progenitor1	ENSGALG00000045096
SH3BGRL	6.8873e-06	0.440264	0.651	0.582	0.0137746	Epi-progenitor1	SH3BGRL
PDE9A	7.72279e-06	4.54728	0.275	0.239	0.0154456	Epi-progenitor1	PDE9A
RCSD1	8.35856e-06	1.6612	0.54	0.533	0.0167171	Epi-progenitor1	RCSD1
FAM169A	1.04219e-05	0.601882	0.638	0.535	0.0208439	Epi-progenitor1	FAM169A
NEU2	1.07476e-05	0.401958	0.784	0.684	0.0214952	Epi-progenitor1	NEU2
ENSGALG00000017040	1.1328e-05	2.60116	0.466	0.55	0.0226559	Epi-progenitor1	ENSGALG00000017040
EGR1	1.38572e-05	0.481748	0.946	0.895	0.0277144	Epi-progenitor1	EGR1
SMTN	1.45922e-05	1.40331	0.409	0.384	0.0291844	Epi-progenitor1	SMTN
KCNJ2	1.92436e-05	0.834552	0.498	0.451	0.0384872	Epi-progenitor1	KCNJ2
CD48	1.94053e-05	0.730436	0.443	0.585	0.0388105	Epi-progenitor1	CD48
TFEC	1.9802e-05	0.378074	0.506	0.44	0.0396039	Epi-progenitor1	TFEC
ECRG4	2.16755e-05	0.394173	0.27	0.207	0.043351	Epi-progenitor1	ECRG4
LPL	2.32146e-05	0.840684	0.522	0.46	0.0464292	Epi-progenitor1	LPL
HMGCS1	2.62657e-05	0.862345	0.563	0.519	0.0525314	Epi-progenitor1	HMGCS1
ENSGALG00000047906	2.72864e-05	2.4899	0.618	0.518	0.0545728	Epi-progenitor1	ENSGALG00000047906
CCL4.1	3.15775e-05	4.67387	0.4	0.191	0.063155	Epi-progenitor1	CCL4.1
ENSGALG00000047383	3.75397e-05	0.776914	0.524	0.563	0.0750793	Epi-progenitor1	ENSGALG00000047383
HSPA2	5.30999e-05	0.520257	0.934	0.864	0.1062	Epi-progenitor1	HSPA2
NTRK3	6.96067e-05	0.630879	0.414	0.33	0.139213	Epi-progenitor1	NTRK3
SGK1	7.38558e-05	0.338252	0.941	0.901	0.147712	Epi-progenitor1	SGK1
B3GNT5	7.95677e-05	1.03598	0.392	0.338	0.159135	Epi-progenitor1	B3GNT5
BATF3	8.60209e-05	0.924105	0.338	0.292	0.172042	Epi-progenitor1	BATF3
MUSTN1	9.40198e-05	1.03978	0.381	0.327	0.18804	Epi-progenitor1	MUSTN1
ENSGALG00000029144	9.71221e-05	0.564215	0.351	0.276	0.194244	Epi-progenitor1	ENSGALG00000029144
ENSGALG00000046879	0.00010514	1.86898	0.511	0.569	0.21028	Epi-progenitor1	ENSGALG00000046879
FERMT1	0.000106968	0.388964	0.868	0.787	0.213937	Epi-progenitor1	FERMT1
GPC3	0.000109842	0.769384	0.53	0.468	0.219684	Epi-progenitor1	GPC3
SCD	0.000118431	0.39114	0.957	0.937	0.236863	Epi-progenitor1	SCD
CXCL14	0.000122451	0.286582	0.53	0.425	0.244902	Epi-progenitor1	CXCL14
CDH19	0.000128042	1.59537	0.565	0.539	0.256084	Epi-progenitor1	CDH19
NOV	0.000157016	0.965377	0.273	0.46	0.314032	Epi-progenitor1	NOV
ENSGALG00000006944	0.00015935	0.537848	0.672	0.613	0.3187	Epi-progenitor1	ENSGALG00000006944
TNNC1	0.000217504	0.255604	0.356	0.31	0.435009	Epi-progenitor1	TNNC1
EGR2	0.000219996	0.311434	0.876	0.783	0.439993	Epi-progenitor1	EGR2
PLIN2	0.000223225	0.585015	0.61	0.584	0.446451	Epi-progenitor1	PLIN2
ENSGALG00000023640	0.00022415	0.32659	0.595	0.525	0.4483	Epi-progenitor1	ENSGALG00000023640
ENSGALG00000053336	0.00026724	1.03791	0.265	0.327	0.53448	Epi-progenitor1	ENSGALG00000053336
RHOB	0.000274215	0.489041	0.756	0.709	0.54843	Epi-progenitor1	RHOB
ENSGALG00000047133	0.000276618	2.50892	0.519	0.48	0.553236	Epi-progenitor1	ENSGALG00000047133
RASD2	0.000315723	1.0349	0.465	0.372	0.631446	Epi-progenitor1	RASD2
HOXA9	0.000327022	0.278716	0.799	0.641	0.654043	Epi-progenitor1	HOXA9
EPDR1	0.000331824	1.09934	0.442	0.449	0.663649	Epi-progenitor1	EPDR1
ENSGALG00000054471	0.000360607	0.376344	0.216	0.276	0.721213	Epi-progenitor1	ENSGALG00000054471
CD9	0.000388553	0.281135	0.801	0.649	0.777107	Epi-progenitor1	CD9
CKAP2	0.00042325	0.387126	0.456	0.394	0.846501	Epi-progenitor1	CKAP2
SOSTDC1	0.000491128	1.02274	0.591	0.617	0.982256	Epi-progenitor1	SOSTDC1
APBB1IP	0.000504344	1.38205	0.351	0.358	1	Epi-progenitor1	APBB1IP
PMEPA1	0.000511767	0.334152	0.61	0.504	1	Epi-progenitor1	PMEPA1
CD3E	0.000635363	1.38641	0.407	0.385	1	Epi-progenitor1	CD3E
COL3A1	0.000637207	0.419833	0.871	0.82	1	Epi-progenitor1	COL3A1
CYP1A1	0.000668301	0.942178	0.82	0.632	1	Epi-progenitor1	CYP1A1
SFN	0.000713185	0.525614	0.684	0.716	1	Epi-progenitor1	SFN
MFAP5	0.000854817	0.708417	0.404	0.383	1	Epi-progenitor1	MFAP5
ENSGALG00000051203	0.000862797	0.450539	0.275	0.116	1	Epi-progenitor1	ENSGALG00000051203
CCL20	0.000878475	0.419381	0.527	0.502	1	Epi-progenitor1	CCL20
ENSGALG00000052959	0.00107902	2.30157	0.623	0.577	1	Epi-progenitor1	ENSGALG00000052959
ENSGALG00000047717	0.00107927	0.691931	0.519	0.501	1	Epi-progenitor1	ENSGALG00000047717
PHACTR3	0.00111171	2.63984	0.371	0.287	1	Epi-progenitor1	PHACTR3
NR4A2	0.00111294	0.559204	0.855	0.805	1	Epi-progenitor1	NR4A2
C1QB	0.00111736	1.86261	0.283	0.332	1	Epi-progenitor1	C1QB
ENSGALG00000052499	0.00118524	1.41683	0.356	0.32	1	Epi-progenitor1	ENSGALG00000052499
CXXC5	0.00124903	1.06272	0.624	0.487	1	Epi-progenitor1	CXXC5
CWH43	0.00130532	1.5077	0.189	0.311	1	Epi-progenitor1	CWH43
FSTL4	0.00143973	2.70134	0.313	0.208	1	Epi-progenitor1	FSTL4
PDGFRL	0.00155237	0.668297	0.535	0.503	1	Epi-progenitor1	PDGFRL
EDCH3	0.00157342	0.603895	0.338	0.393	1	Epi-progenitor1	EDCH3
DIO2	0.00161839	1.41982	0.435	0.428	1	Epi-progenitor1	DIO2
ENSGALG00000053667	0.0021257	0.409788	0.245	0.328	1	Epi-progenitor1	ENSGALG00000053667
FBXO32	0.00218035	0.487897	0.634	0.646	1	Epi-progenitor1	FBXO32
MRC2	0.00225202	2.07133	0.189	0.259	1	Epi-progenitor1	MRC2
PIEZO2	0.00232822	2.15652	0.356	0.612	1	Epi-progenitor1	PIEZO2
ENSGALG00000045478	0.00239864	0.80846	0.313	0.188	1	Epi-progenitor1	ENSGALG00000045478
SCARA5	0.00247079	0.637279	0.423	0.423	1	Epi-progenitor1	SCARA5
S100A10	0.0026523	0.525498	0.755	0.683	1	Epi-progenitor1	S100A10
MNX1	0.00285535	0.883778	0.237	0.452	1	Epi-progenitor1	MNX1
CCDC80	0.00324953	0.495019	0.349	0.32	1	Epi-progenitor1	CCDC80
SYT12	0.00325178	1.42619	0.297	0.558	1	Epi-progenitor1	SYT12
FMNL1	0.00338226	0.778467	0.544	0.66	1	Epi-progenitor1	FMNL1
ACSL1	0.00354564	0.603885	0.514	0.534	1	Epi-progenitor1	ACSL1
ENSGALG00000001894	0.00357172	0.662904	0.42	0.43	1	Epi-progenitor1	ENSGALG00000001894
MAP1A	0.00361031	2.02813	0.288	0.315	1	Epi-progenitor1	MAP1A
ENSGALG00000007646	0.0036117	2.24191	0.277	0.286	1	Epi-progenitor1	ENSGALG00000007646
ENSGALG00000046652	0.00420254	2.81773	0.237	0.253	1	Epi-progenitor1	ENSGALG00000046652
AREG	0.00441505	0.760869	0.682	0.693	1	Epi-progenitor1	AREG
ARHGAP45	0.00476183	2.92318	0.227	0.321	1	Epi-progenitor1	ARHGAP45
STARD4	0.00513487	0.468476	0.577	0.642	1	Epi-progenitor1	STARD4
ENSGALG00000020331	0.00527715	1.14895	0.418	0.549	1	Epi-progenitor1	ENSGALG00000020331
HSPH1	0.00576905	0.549685	0.621	0.67	1	Epi-progenitor1	HSPH1
ENSGALG00000046632	0.00631237	4.59974	0.382	0.369	1	Epi-progenitor1	ENSGALG00000046632
ENSGALG00000030405	0.00643084	0.411447	0.896	0.81	1	Epi-progenitor1	ENSGALG00000030405
PECAM1	0.00656041	0.295805	0.771	0.724	1	Epi-progenitor1	PECAM1
PENK	0.00688086	0.257894	0.614	0.568	1	Epi-progenitor1	PENK
NRN1	0.00691372	1.12115	0.367	0.186	1	Epi-progenitor1	NRN1
PITX2	0.00757664	2.26282	0.437	0.434	1	Epi-progenitor1	PITX2
EFHD1	0.0083549	0.338183	0.769	0.725	1	Epi-progenitor1	EFHD1
U1.8	0.00915561	0.368687	0.591	0.585	1	Epi-progenitor1	U1.8
ARC	0.0092082	2.43045	0.386	0.449	1	Epi-progenitor1	ARC
CD4	0.00959893	2.22232	0.18	0.286	1	Epi-progenitor1	CD4
BHLHE40	2.63368e-115	2.86378	0.959	0.741	5.26736e-112	Epi-progenitor2	BHLHE40
MAT1A	3.97118e-85	2.1659	0.896	0.875	7.94235e-82	Epi-progenitor2	MAT1A
CENPX	6.69612e-84	2.03999	0.939	0.797	1.33922e-80	Epi-progenitor2	CENPX
RUNX3	8.72407e-77	2.2391	0.905	0.886	1.74481e-73	Epi-progenitor2	RUNX3
FBLN1	5.71459e-75	2.64244	0.875	0.819	1.14292e-71	Epi-progenitor2	FBLN1
WNT16	2.75655e-74	4.66403	0.788	0.804	5.5131e-71	Epi-progenitor2	WNT16
ENSGALG00000048488	6.84123e-72	1.84328	0.941	0.819	1.36825e-68	Epi-progenitor2	ENSGALG00000048488
CKB	1.16891e-66	3.58539	0.901	0.921	2.33782e-63	Epi-progenitor2	CKB
ENSGALG00000010803	1.34767e-59	3.41555	0.787	0.435	2.69534e-56	Epi-progenitor2	ENSGALG00000010803
GJA1	1.42495e-58	1.18486	1	0.997	2.84989e-55	Epi-progenitor2	GJA1
ENSGALG00000035925	7.90534e-55	2.33046	0.808	0.88	1.58107e-51	Epi-progenitor2	ENSGALG00000035925
KCNMA1	4.20784e-49	2.20046	0.378	0.774	8.41569e-46	Epi-progenitor2	KCNMA1
ENSGALG00000007123	1.97276e-47	1.08812	0.128	0.654	3.94552e-44	Epi-progenitor2	ENSGALG00000007123
CCR7	6.72455e-46	3.8022	0.727	0.781	1.34491e-42	Epi-progenitor2	CCR7
REEP6	1.18255e-45	1.81652	0.798	0.679	2.36511e-42	Epi-progenitor2	REEP6
CSF3R	1.24442e-45	0.464225	0.698	0.626	2.48884e-42	Epi-progenitor2	CSF3R
BANK1	1.64098e-44	1.34838	0.644	0.567	3.28195e-41	Epi-progenitor2	BANK1
TGFB2	4.85574e-42	1.17202	0.938	0.868	9.71148e-39	Epi-progenitor2	TGFB2
CORIN	5.09357e-42	2.58918	0.704	0.73	1.01871e-38	Epi-progenitor2	CORIN
SMOC1	5.19915e-42	1.63319	0.83	0.812	1.03983e-38	Epi-progenitor2	SMOC1
PPL	1.50605e-41	2.60728	0.757	0.387	3.0121e-38	Epi-progenitor2	PPL
ENSGALG00000046559	3.36131e-41	0.361873	0.673	0.715	6.72261e-38	Epi-progenitor2	ENSGALG00000046559
DBI	1.36555e-40	1.10314	0.963	0.914	2.73109e-37	Epi-progenitor2	DBI
CRISP3	4.77586e-40	0.697791	0.696	0.657	9.55173e-37	Epi-progenitor2	CRISP3
EGFL7	5.72681e-40	0.386825	0.403	0.71	1.14536e-36	Epi-progenitor2	EGFL7
JAM3	7.95241e-40	1.50425	0.887	0.735	1.59048e-36	Epi-progenitor2	JAM3
BAMBI	8.87453e-40	1.36685	0.877	0.784	1.77491e-36	Epi-progenitor2	BAMBI
PLTP	1.614e-39	3.3887	0.725	0.489	3.22799e-36	Epi-progenitor2	PLTP
SLC27A6	2.90962e-39	2.79738	0.787	0.774	5.81925e-36	Epi-progenitor2	SLC27A6
SLC6A15	9.93943e-38	1.49849	0.887	0.718	1.98789e-34	Epi-progenitor2	SLC6A15
TCF15	6.16735e-37	1.26808	0.715	0.817	1.23347e-33	Epi-progenitor2	TCF15
ENSGALG00000044326	9.9486e-37	2.0005	0.683	0.183	1.98972e-33	Epi-progenitor2	ENSGALG00000044326
ARHGAP22	1.1125e-36	2.51839	0.782	0.722	2.225e-33	Epi-progenitor2	ARHGAP22
ENSGALG00000048288	2.97534e-36	0.526174	0.696	0.657	5.95069e-33	Epi-progenitor2	ENSGALG00000048288
RGS3	4.49916e-36	1.73316	0.746	0.595	8.99832e-33	Epi-progenitor2	RGS3
ENSGALG00000000309	4.85075e-36	1.54213	0.844	0.596	9.7015e-33	Epi-progenitor2	ENSGALG00000000309
ENSGALG00000023936	8.53024e-36	1.37399	0.887	0.722	1.70605e-32	Epi-progenitor2	ENSGALG00000023936
COL28A1	1.25125e-34	1.5952	0.211	0.674	2.50249e-31	Epi-progenitor2	COL28A1
NBL1	5.40853e-34	1.28487	0.849	0.778	1.08171e-30	Epi-progenitor2	NBL1
ENSGALG00000051953	5.42237e-34	4.0691	0.678	0.369	1.08447e-30	Epi-progenitor2	ENSGALG00000051953
AHCY	7.76511e-34	0.804638	0.965	0.967	1.55302e-30	Epi-progenitor2	AHCY
ENSGALG00000038579	1.40703e-33	3.16632	0.703	0.517	2.81406e-30	Epi-progenitor2	ENSGALG00000038579
NFKBIA	2.85378e-33	0.809588	0.975	0.934	5.70755e-30	Epi-progenitor2	NFKBIA
ENSGALG00000054993	4.71783e-33	1.91229	0.693	0.511	9.43566e-30	Epi-progenitor2	ENSGALG00000054993
EBF3	4.89954e-33	0.600023	0.638	0.568	9.79908e-30	Epi-progenitor2	EBF3
ENSGALG00000002988	6.83089e-33	1.6367	0.861	0.776	1.36618e-29	Epi-progenitor2	ENSGALG00000002988
AXIN2	1.60417e-32	2.21849	0.746	0.626	3.20835e-29	Epi-progenitor2	AXIN2
ACTC1	5.04383e-32	0.78308	0.637	0.61	1.00877e-28	Epi-progenitor2	ACTC1
SCN11A	5.07703e-32	1.33963	0.71	0.842	1.01541e-28	Epi-progenitor2	SCN11A
LMO7	1.30021e-31	1.36727	0.891	0.901	2.60041e-28	Epi-progenitor2	LMO7
BAALC	1.36673e-31	2.43488	0.688	0.443	2.73346e-28	Epi-progenitor2	BAALC
TGM6	1.74142e-31	0.866754	0.706	0.769	3.48284e-28	Epi-progenitor2	TGM6
KRTAP10-4	7.21547e-31	0.5901	0.787	0.893	1.44309e-27	Epi-progenitor2	KRTAP10-4
SCEL	1.78716e-30	2.30204	0.755	0.461	3.57432e-27	Epi-progenitor2	SCEL
ENSGALG00000040260	3.38515e-30	0.913454	0.959	0.954	6.7703e-27	Epi-progenitor2	ENSGALG00000040260
STEAP4	4.03679e-30	0.390229	0.326	0.727	8.07358e-27	Epi-progenitor2	STEAP4
NRIP1	8.48344e-30	0.984813	0.959	0.898	1.69669e-26	Epi-progenitor2	NRIP1
SHH	1.33632e-29	5.19193	0.672	0.659	2.67265e-26	Epi-progenitor2	SHH
KRT13	2.16949e-29	0.734674	0.958	0.934	4.33899e-26	Epi-progenitor2	KRT13
ENSGALG00000053493	3.95346e-29	0.463311	0.527	0.766	7.90692e-26	Epi-progenitor2	ENSGALG00000053493
ENSGALG00000051222	5.83231e-29	4.12494	0.651	0.183	1.16646e-25	Epi-progenitor2	ENSGALG00000051222
ENSGALG00000048390	6.16137e-29	0.553102	0.698	0.773	1.23227e-25	Epi-progenitor2	ENSGALG00000048390
CCR2	5.04487e-28	1.92514	0.667	0.758	1.00897e-24	Epi-progenitor2	CCR2
MYL10	6.39942e-28	2.29884	0.711	0.57	1.27988e-24	Epi-progenitor2	MYL10
IL4I1	6.50653e-28	0.621509	0.627	0.427	1.30131e-24	Epi-progenitor2	IL4I1
SLC16A1	3.63122e-27	1.138	0.971	0.937	7.26243e-24	Epi-progenitor2	SLC16A1
RELN	3.7168e-27	1.26865	0.623	0.297	7.43359e-24	Epi-progenitor2	RELN
PDK4	1.17035e-26	2.63714	0.696	0.725	2.3407e-23	Epi-progenitor2	PDK4
WNT6	2.37752e-26	0.832975	0.89	0.746	4.75504e-23	Epi-progenitor2	WNT6
GHRL	2.92075e-26	1.34823	0.197	0.359	5.84149e-23	Epi-progenitor2	GHRL
EPCAM	4.73111e-26	0.88961	0.978	0.974	9.46222e-23	Epi-progenitor2	EPCAM
ENSGALG00000054492	3.0559e-25	0.595745	0.895	0.924	6.11179e-22	Epi-progenitor2	ENSGALG00000054492
ENSGALG00000047175	3.46942e-25	3.38757	0.694	0.829	6.93884e-22	Epi-progenitor2	ENSGALG00000047175
IL19	3.97814e-25	0.280506	0.496	0.727	7.95628e-22	Epi-progenitor2	IL19
EMP1	6.52155e-25	1.56108	0.879	0.835	1.30431e-21	Epi-progenitor2	EMP1
NFKB1	5.15358e-24	0.864501	0.943	0.929	1.03072e-20	Epi-progenitor2	NFKB1
LDHA	3.5467e-23	0.655425	0.947	0.863	7.0934e-20	Epi-progenitor2	LDHA
SLC7A5	6.62906e-23	0.677056	0.968	0.888	1.32581e-19	Epi-progenitor2	SLC7A5
ENSGALG00000005599	1.34309e-22	1.4288	0.685	0.662	2.68617e-19	Epi-progenitor2	ENSGALG00000005599
NOS3	1.5705e-22	2.8483	0.669	0.4	3.14101e-19	Epi-progenitor2	NOS3
ENSGALG00000051882	1.79187e-22	1.27352	0.704	0.863	3.58375e-19	Epi-progenitor2	ENSGALG00000051882
ENSGALG00000036306	6.05124e-22	0.727369	0.524	0.166	1.21025e-18	Epi-progenitor2	ENSGALG00000036306
ENSGALG00000051113	9.01641e-22	1.22901	0.423	0.759	1.80328e-18	Epi-progenitor2	ENSGALG00000051113
AGRN	9.68989e-22	1.09306	0.875	0.855	1.93798e-18	Epi-progenitor2	AGRN
XCR1	1.90617e-21	0.390013	0.217	0.603	3.81234e-18	Epi-progenitor2	XCR1
GPR82	2.69096e-21	0.99644	0.29	0.558	5.38193e-18	Epi-progenitor2	GPR82
CP	4.12704e-21	0.3834	0.41	0.666	8.25407e-18	Epi-progenitor2	CP
OLFM1	7.59643e-21	0.820282	0.161	0.252	1.51929e-17	Epi-progenitor2	OLFM1
ENSGALG00000050822	9.84924e-21	0.898145	0.688	0.669	1.96985e-17	Epi-progenitor2	ENSGALG00000050822
ENSGALG00000046212	2.71282e-20	0.893427	0.525	0.687	5.42564e-17	Epi-progenitor2	ENSGALG00000046212
ENSGALG00000005956	3.49578e-20	1.42965	0.705	0.481	6.99156e-17	Epi-progenitor2	ENSGALG00000005956
CTSD	5.95665e-20	0.63921	0.979	0.956	1.19133e-16	Epi-progenitor2	CTSD
KRT12	9.43192e-20	3.19901	0.586	0.185	1.88638e-16	Epi-progenitor2	KRT12
KIAA1024	1.17942e-19	1.54295	0.623	0.662	2.35885e-16	Epi-progenitor2	KIAA1024
EMB	1.20039e-19	0.689262	0.509	0.783	2.40078e-16	Epi-progenitor2	EMB
OSR1	1.33412e-19	2.39556	0.691	0.83	2.66824e-16	Epi-progenitor2	OSR1
PSCA	1.94327e-19	0.910374	0.353	0.659	3.88655e-16	Epi-progenitor2	PSCA
WIF1	2.48434e-19	4.03934	0.649	0.605	4.96868e-16	Epi-progenitor2	WIF1
ENSGALG00000049235	2.50061e-19	0.283512	0.564	0.356	5.00122e-16	Epi-progenitor2	ENSGALG00000049235
HHIP	2.82778e-19	0.757838	0.493	0.867	5.65556e-16	Epi-progenitor2	HHIP
PMAIP1	2.8655e-19	1.04654	0.824	0.852	5.731e-16	Epi-progenitor2	PMAIP1
JUN	6.83421e-19	0.527057	0.976	0.956	1.36684e-15	Epi-progenitor2	JUN
HAPLN1	6.93223e-19	1.98137	0.684	0.628	1.38645e-15	Epi-progenitor2	HAPLN1
SMAD6	8.7729e-19	0.564912	0.928	0.944	1.75458e-15	Epi-progenitor2	SMAD6
H2A-VIII.5	3.25247e-18	0.349743	0.71	0.341	6.50494e-15	Epi-progenitor2	H2A-VIII.5
ENSGALG00000032066	3.79789e-18	0.907367	0.639	0.794	7.59578e-15	Epi-progenitor2	ENSGALG00000032066
ANGPT1	3.96896e-18	0.934692	0.714	0.847	7.93792e-15	Epi-progenitor2	ANGPT1
FAT1	4.20706e-18	0.793008	0.926	0.88	8.41412e-15	Epi-progenitor2	FAT1
EDQM3	5.17834e-18	2.01698	0.993	0.997	1.03567e-14	Epi-progenitor2	EDQM3
EAF2	6.33253e-18	1.79094	0.734	0.806	1.26651e-14	Epi-progenitor2	EAF2
SLC18A2	7.83804e-18	0.684739	0.554	0.185	1.56761e-14	Epi-progenitor2	SLC18A2
CHAC1	8.03269e-18	1.67242	0.715	0.763	1.60654e-14	Epi-progenitor2	CHAC1
TIMP4	1.02341e-17	0.875274	0.296	0.549	2.04682e-14	Epi-progenitor2	TIMP4
ALDH1A2	2.10457e-17	0.482537	0.263	0.348	4.20914e-14	Epi-progenitor2	ALDH1A2
GKN2	2.30695e-17	2.91705	0.548	0.499	4.61389e-14	Epi-progenitor2	GKN2
ENSGALG00000026817	3.15725e-17	2.01541	0.59	0.348	6.3145e-14	Epi-progenitor2	ENSGALG00000026817
ENSGALG00000040159	3.40359e-17	1.67376	0.253	0.27	6.80718e-14	Epi-progenitor2	ENSGALG00000040159
PTX3	3.9642e-17	0.905731	0.192	0.255	7.9284e-14	Epi-progenitor2	PTX3
ENSGALG00000049140	4.40355e-17	2.24435	0.24	0.362	8.8071e-14	Epi-progenitor2	ENSGALG00000049140
ENSGALG00000002108	4.41856e-17	0.800737	0.757	0.644	8.83713e-14	Epi-progenitor2	ENSGALG00000002108
ENSGALG00000029862	4.91412e-17	3.11671	0.654	0.362	9.82824e-14	Epi-progenitor2	ENSGALG00000029862
ENSGALG00000052025	6.07397e-17	1.19571	0.628	0.825	1.21479e-13	Epi-progenitor2	ENSGALG00000052025
KK34	6.56278e-17	0.88449	0.304	0.18	1.31256e-13	Epi-progenitor2	KK34
ICOSLG	7.14073e-17	1.63017	0.704	0.717	1.42815e-13	Epi-progenitor2	ICOSLG
FGFR3	8.12003e-17	0.809951	0.973	0.964	1.62401e-13	Epi-progenitor2	FGFR3
ABCA12	1.01352e-16	1.91227	0.653	0.376	2.02705e-13	Epi-progenitor2	ABCA12
ENSGALG00000042032	1.34289e-16	0.993554	0.608	0.75	2.68578e-13	Epi-progenitor2	ENSGALG00000042032
RASL11A	1.5753e-16	0.652423	0.643	0.41	3.15059e-13	Epi-progenitor2	RASL11A
PGF	1.62967e-16	0.741968	0.201	0.262	3.25934e-13	Epi-progenitor2	PGF
DLX5	1.76999e-16	0.784637	0.919	0.921	3.53998e-13	Epi-progenitor2	DLX5
C1QTNF6	2.01951e-16	0.587181	0.357	0.6	4.03902e-13	Epi-progenitor2	C1QTNF6
CAPN3	3.92611e-16	1.34983	0.494	0.056	7.85222e-13	Epi-progenitor2	CAPN3
ENSGALG00000050138	6.43314e-16	0.45085	0.253	0.357	1.28663e-12	Epi-progenitor2	ENSGALG00000050138
TM4SF18	6.50601e-16	2.20519	0.403	0.563	1.3012e-12	Epi-progenitor2	TM4SF18
ENSGALG00000019147	6.8508e-16	0.427806	0.662	0.381	1.37016e-12	Epi-progenitor2	ENSGALG00000019147
ENSGALG00000047349	1.08578e-15	0.808695	0.597	0.435	2.17157e-12	Epi-progenitor2	ENSGALG00000047349
PDLIM3	1.28489e-15	1.78046	0.565	0.367	2.56979e-12	Epi-progenitor2	PDLIM3
TSPAN6	1.46479e-15	0.914772	0.819	0.53	2.92958e-12	Epi-progenitor2	TSPAN6
TUBB3	2.14161e-15	0.634211	0.866	0.908	4.28322e-12	Epi-progenitor2	TUBB3
RHOBTB2	2.43405e-15	0.411629	0.836	0.699	4.86809e-12	Epi-progenitor2	RHOBTB2
ENSGALG00000041858	3.51223e-15	1.50676	0.831	0.827	7.02446e-12	Epi-progenitor2	ENSGALG00000041858
ENSGALG00000048776	3.70828e-15	0.732789	0.729	0.817	7.41655e-12	Epi-progenitor2	ENSGALG00000048776
ID1	3.99116e-15	0.707785	0.947	0.965	7.98233e-12	Epi-progenitor2	ID1
PKD2	8.1886e-15	0.989832	0.261	0.476	1.63772e-11	Epi-progenitor2	PKD2
SOCS3	8.43645e-15	0.870431	0.662	0.407	1.68729e-11	Epi-progenitor2	SOCS3
SPI1	9.8111e-15	0.376261	0.441	0.117	1.96222e-11	Epi-progenitor2	SPI1
TGFB3	1.01609e-14	0.849009	0.809	0.811	2.03218e-11	Epi-progenitor2	TGFB3
EREG	1.06581e-14	0.324611	0.367	0.577	2.13162e-11	Epi-progenitor2	EREG
PPP1R17	1.07349e-14	0.736796	0.512	0.102	2.14697e-11	Epi-progenitor2	PPP1R17
NKD1	1.35396e-14	0.546555	0.301	0.466	2.70792e-11	Epi-progenitor2	NKD1
GREM2	1.87921e-14	0.629994	0.696	0.839	3.75842e-11	Epi-progenitor2	GREM2
ENSGALG00000051984	2.06158e-14	0.523943	0.947	0.903	4.12316e-11	Epi-progenitor2	ENSGALG00000051984
ID3	2.16798e-14	0.508698	0.981	0.972	4.33596e-11	Epi-progenitor2	ID3
EN1	2.33851e-14	2.05153	0.223	0.422	4.67701e-11	Epi-progenitor2	EN1
GSTA3	2.672e-14	0.723718	0.442	0.707	5.34399e-11	Epi-progenitor2	GSTA3
FAM241A	2.7264e-14	1.14149	0.787	0.745	5.45279e-11	Epi-progenitor2	FAM241A
FABP7	3.19619e-14	0.367129	0.504	0.689	6.39239e-11	Epi-progenitor2	FABP7
MFGE8	3.22386e-14	0.58249	0.901	0.903	6.44772e-11	Epi-progenitor2	MFGE8
ENSGALG00000027219	4.42619e-14	2.81316	0.612	0.84	8.85237e-11	Epi-progenitor2	ENSGALG00000027219
TCF7	4.6921e-14	0.641297	0.943	0.914	9.3842e-11	Epi-progenitor2	TCF7
DMD	4.83739e-14	0.746384	0.82	0.738	9.67478e-11	Epi-progenitor2	DMD
OLIG2	5.63059e-14	1.56871	0.587	0.427	1.12612e-10	Epi-progenitor2	OLIG2
SOX10	7.28804e-14	1.42733	0.642	0.741	1.45761e-10	Epi-progenitor2	SOX10
POMC	8.36736e-14	1.3018	0.679	0.654	1.67347e-10	Epi-progenitor2	POMC
ENSGALG00000053096	9.30348e-14	0.4557	0.304	0.468	1.8607e-10	Epi-progenitor2	ENSGALG00000053096
LFNG	1.40618e-13	0.668069	0.924	0.928	2.81236e-10	Epi-progenitor2	LFNG
HPGDS	2.26515e-13	0.782959	0.322	0.547	4.53031e-10	Epi-progenitor2	HPGDS
KLHDC8B	2.71211e-13	0.767044	0.419	0.634	5.42422e-10	Epi-progenitor2	KLHDC8B
UPK1B	2.86442e-13	2.13686	0.647	0.409	5.72883e-10	Epi-progenitor2	UPK1B
GADD45B	4.93335e-13	0.568396	0.948	0.893	9.8667e-10	Epi-progenitor2	GADD45B
ENSGALG00000037457	5.49012e-13	2.55697	0.584	0.46	1.09802e-09	Epi-progenitor2	ENSGALG00000037457
GDPD2	6.75193e-13	1.45491	0.672	0.695	1.35039e-09	Epi-progenitor2	GDPD2
CD83	7.58449e-13	1.00146	0.466	0.84	1.5169e-09	Epi-progenitor2	CD83
NMRK2	8.28772e-13	0.405213	0.525	0.713	1.65754e-09	Epi-progenitor2	NMRK2
FUT9	1.10579e-12	0.699293	0.454	0.423	2.21157e-09	Epi-progenitor2	FUT9
RCAN1	1.77326e-12	0.804703	0.787	0.812	3.54653e-09	Epi-progenitor2	RCAN1
MMP9	2.02478e-12	0.389696	0.613	0.234	4.04956e-09	Epi-progenitor2	MMP9
RUNX1T1	3.15754e-12	1.96246	0.589	0.217	6.31508e-09	Epi-progenitor2	RUNX1T1
TSC22D4	4.54585e-12	1.1783	0.741	0.812	9.0917e-09	Epi-progenitor2	TSC22D4
ENSGALG00000015662	7.2605e-12	1.92608	0.595	0.753	1.4521e-08	Epi-progenitor2	ENSGALG00000015662
TUBB4B	7.28117e-12	0.499131	0.969	0.975	1.45623e-08	Epi-progenitor2	TUBB4B
AKR1D1	7.53525e-12	0.824707	0.856	0.944	1.50705e-08	Epi-progenitor2	AKR1D1
BTBD8	7.71415e-12	1.11679	0.295	0.554	1.54283e-08	Epi-progenitor2	BTBD8
WLS	7.80073e-12	0.595563	0.867	0.783	1.56015e-08	Epi-progenitor2	WLS
C15orf62	8.75155e-12	0.868693	0.551	0.863	1.75031e-08	Epi-progenitor2	C15orf62
ENSGALG00000048074	8.82469e-12	0.805512	0.55	0.231	1.76494e-08	Epi-progenitor2	ENSGALG00000048074
CEP55	9.07783e-12	1.14354	0.377	0.509	1.81557e-08	Epi-progenitor2	CEP55
DGUOK	9.72019e-12	1.14612	0.73	0.682	1.94404e-08	Epi-progenitor2	DGUOK
STC1	1.15449e-11	0.807096	0.358	0.611	2.30897e-08	Epi-progenitor2	STC1
SCIN	1.19688e-11	0.278919	0.406	0.616	2.39375e-08	Epi-progenitor2	SCIN
GM2A	1.23322e-11	0.424145	0.978	0.977	2.46645e-08	Epi-progenitor2	GM2A
OPTC	1.60751e-11	0.691187	0.491	0.707	3.21501e-08	Epi-progenitor2	OPTC
SERPINE2	1.64871e-11	0.66109	0.886	0.819	3.29741e-08	Epi-progenitor2	SERPINE2
TMEM254	1.71039e-11	0.600945	0.823	0.774	3.42077e-08	Epi-progenitor2	TMEM254
PLXNA4	1.75848e-11	1.52502	0.652	0.865	3.51697e-08	Epi-progenitor2	PLXNA4
P2RY4	2.03163e-11	1.21521	0.677	0.677	4.06327e-08	Epi-progenitor2	P2RY4
ENSGALG00000048581	2.57553e-11	3.89085	0.623	0.636	5.15106e-08	Epi-progenitor2	ENSGALG00000048581
ASS1	2.70239e-11	0.739687	0.83	0.684	5.40478e-08	Epi-progenitor2	ASS1
SPINK5	2.70261e-11	2.5361	0.546	0.768	5.40522e-08	Epi-progenitor2	SPINK5
CSF2RA	2.71658e-11	1.12845	0.485	0.18	5.43316e-08	Epi-progenitor2	CSF2RA
ENSGALG00000054048	3.17829e-11	1.84884	0.639	0.468	6.35658e-08	Epi-progenitor2	ENSGALG00000054048
CPA1	3.23982e-11	2.1891	0.564	0.166	6.47963e-08	Epi-progenitor2	CPA1
ELOVL4	3.42977e-11	1.05558	0.646	0.288	6.85955e-08	Epi-progenitor2	ELOVL4
BUB1	3.55508e-11	2.41806	0.348	0.473	7.11016e-08	Epi-progenitor2	BUB1
TRAF5	3.79076e-11	1.07757	0.344	0.601	7.58152e-08	Epi-progenitor2	TRAF5
LRRC17	4.36557e-11	2.74018	0.549	0.344	8.73113e-08	Epi-progenitor2	LRRC17
ANTXR2	5.61299e-11	1.89237	0.461	0.125	1.1226e-07	Epi-progenitor2	ANTXR2
COMT	5.76158e-11	0.443286	0.936	0.901	1.15232e-07	Epi-progenitor2	COMT
RASGEF1B	1.29883e-10	1.67791	0.627	0.453	2.59767e-07	Epi-progenitor2	RASGEF1B
SOCS1	1.51084e-10	1.13508	0.596	0.313	3.02168e-07	Epi-progenitor2	SOCS1
HIC1	1.6857e-10	1.2072	0.314	0.399	3.3714e-07	Epi-progenitor2	HIC1
CDK1	2.19855e-10	0.439386	0.424	0.652	4.39709e-07	Epi-progenitor2	CDK1
CSF1R	2.37129e-10	2.41465	0.61	0.671	4.74259e-07	Epi-progenitor2	CSF1R
RAB11FIP1	3.26235e-10	1.86693	0.669	0.633	6.5247e-07	Epi-progenitor2	RAB11FIP1
FLI1	4.11926e-10	1.37052	0.314	0.071	8.23852e-07	Epi-progenitor2	FLI1
CDO1	5.55238e-10	1.7718	0.465	0.636	1.11048e-06	Epi-progenitor2	CDO1
PLK3	6.01398e-10	0.860897	0.701	0.751	1.2028e-06	Epi-progenitor2	PLK3
NCKAP5	6.71032e-10	1.61491	0.302	0.44	1.34206e-06	Epi-progenitor2	NCKAP5
RORA	7.40019e-10	0.793845	0.829	0.715	1.48004e-06	Epi-progenitor2	RORA
ENSGALG00000037051	7.4443e-10	1.0577	0.652	0.606	1.48886e-06	Epi-progenitor2	ENSGALG00000037051
KCNK5	1.09525e-09	0.767046	0.371	0.6	2.19051e-06	Epi-progenitor2	KCNK5
ENSGALG00000034756	1.24581e-09	1.01423	0.497	0.809	2.49162e-06	Epi-progenitor2	ENSGALG00000034756
PLAC8L1	1.38773e-09	1.03254	0.677	0.832	2.77546e-06	Epi-progenitor2	PLAC8L1
ENSGALG00000054915	1.91242e-09	1.52435	0.625	0.466	3.82483e-06	Epi-progenitor2	ENSGALG00000054915
ENSGALG00000051025	2.33147e-09	0.51335	0.359	0.514	4.66295e-06	Epi-progenitor2	ENSGALG00000051025
RAMP2	2.75051e-09	0.594218	0.327	0.32	5.50102e-06	Epi-progenitor2	RAMP2
MERTK	3.16564e-09	1.47311	0.647	0.664	6.33127e-06	Epi-progenitor2	MERTK
PLCXD1	3.37557e-09	2.08657	0.656	0.619	6.75115e-06	Epi-progenitor2	PLCXD1
C1QC	5.13056e-09	0.375833	0.55	0.705	1.02611e-05	Epi-progenitor2	C1QC
ENSGALG00000033089	5.36813e-09	0.703086	0.508	0.1	1.07363e-05	Epi-progenitor2	ENSGALG00000033089
PTPN6	6.25415e-09	0.956527	0.66	0.669	1.25083e-05	Epi-progenitor2	PTPN6
CALD1	7.69703e-09	0.690296	0.833	0.781	1.53941e-05	Epi-progenitor2	CALD1
TMCC3	7.88766e-09	1.31497	0.703	0.723	1.57753e-05	Epi-progenitor2	TMCC3
PKD2L2	8.21215e-09	1.60742	0.371	0.033	1.64243e-05	Epi-progenitor2	PKD2L2
MIF	9.61412e-09	0.759925	0.777	0.685	1.92282e-05	Epi-progenitor2	MIF
SLC6A6	1.51713e-08	0.570181	0.853	0.811	3.03426e-05	Epi-progenitor2	SLC6A6
NDP	1.58147e-08	1.33864	0.513	0.661	3.16294e-05	Epi-progenitor2	NDP
ENSGALG00000004747	1.60744e-08	0.819374	0.813	0.873	3.21488e-05	Epi-progenitor2	ENSGALG00000004747
PTPRZ1	1.6147e-08	1.39957	0.768	0.723	3.2294e-05	Epi-progenitor2	PTPRZ1
ENSGALG00000034054	2.26064e-08	0.716163	0.914	0.944	4.52128e-05	Epi-progenitor2	ENSGALG00000034054
CD247	2.26209e-08	1.83489	0.623	0.649	4.52418e-05	Epi-progenitor2	CD247
TPX2	2.72064e-08	0.252746	0.41	0.554	5.44128e-05	Epi-progenitor2	TPX2
ENSGALG00000048373	2.72212e-08	1.47604	0.735	0.837	5.44423e-05	Epi-progenitor2	ENSGALG00000048373
ENSGALG00000050334	3.0379e-08	0.665169	0.667	0.722	6.0758e-05	Epi-progenitor2	ENSGALG00000050334
CILP2	3.13723e-08	1.57161	0.584	0.799	6.27447e-05	Epi-progenitor2	CILP2
ENSGALG00000054707	3.44703e-08	1.60824	0.628	0.74	6.89405e-05	Epi-progenitor2	ENSGALG00000054707
TEK	3.69161e-08	2.02157	0.561	0.359	7.38323e-05	Epi-progenitor2	TEK
BAIAP2	3.91866e-08	0.572437	0.83	0.786	7.83732e-05	Epi-progenitor2	BAIAP2
SEMA5A	4.83778e-08	0.650043	0.792	0.695	9.67555e-05	Epi-progenitor2	SEMA5A
EBF2	4.98321e-08	2.08083	0.268	0.292	9.96642e-05	Epi-progenitor2	EBF2
PKD2L1	5.88632e-08	1.71195	0.538	0.249	0.000117726	Epi-progenitor2	PKD2L1
NET1	6.55952e-08	0.278473	0.971	0.985	0.00013119	Epi-progenitor2	NET1
ENSGALG00000046914	1.01421e-07	2.34311	0.638	0.745	0.000202841	Epi-progenitor2	ENSGALG00000046914
ENSGALG00000028374	1.11778e-07	0.287397	0.686	0.822	0.000223556	Epi-progenitor2	ENSGALG00000028374
ENSGALG00000012021	1.12136e-07	1.3884	0.291	0.446	0.000224272	Epi-progenitor2	ENSGALG00000012021
KIT	1.16679e-07	0.739717	0.715	0.703	0.000233357	Epi-progenitor2	KIT
IL2RA	1.59683e-07	0.275213	0.481	0.588	0.000319367	Epi-progenitor2	IL2RA
MOGAT1	1.63719e-07	0.865217	0.486	0.812	0.000327438	Epi-progenitor2	MOGAT1
SLC1A4	1.6943e-07	0.943121	0.876	0.914	0.000338861	Epi-progenitor2	SLC1A4
MSX2	1.80654e-07	0.345941	0.876	0.776	0.000361309	Epi-progenitor2	MSX2
TMEM51	1.94997e-07	0.397243	0.601	0.748	0.000389995	Epi-progenitor2	TMEM51
DLX3	2.10611e-07	0.35436	0.876	0.928	0.000421221	Epi-progenitor2	DLX3
ENSGALG00000043660	2.56226e-07	0.843689	0.539	0.773	0.000512453	Epi-progenitor2	ENSGALG00000043660
ENSGALG00000047864	2.80274e-07	0.996256	0.283	0.114	0.000560549	Epi-progenitor2	ENSGALG00000047864
ST3GAL1	2.83765e-07	1.20618	0.684	0.733	0.000567529	Epi-progenitor2	ST3GAL1
GPR143	2.85499e-07	0.952357	0.607	0.41	0.000570998	Epi-progenitor2	GPR143
CXCL12	2.93713e-07	2.29178	0.56	0.443	0.000587426	Epi-progenitor2	CXCL12
ENSGALG00000039385	3.2023e-07	1.08262	0.599	0.476	0.000640461	Epi-progenitor2	ENSGALG00000039385
G0S2	3.87748e-07	0.372968	0.356	0.481	0.000775495	Epi-progenitor2	G0S2
ENSGALG00000050441	4.09159e-07	2.1718	0.351	0.092	0.000818318	Epi-progenitor2	ENSGALG00000050441
TMEM204	4.58207e-07	0.299761	0.415	0.427	0.000916414	Epi-progenitor2	TMEM204
ADAMTS12	4.59007e-07	2.30493	0.341	0.453	0.000918015	Epi-progenitor2	ADAMTS12
MYOD1	4.79613e-07	0.437079	0.66	0.305	0.000959227	Epi-progenitor2	MYOD1
MYCT1	5.01624e-07	1.78591	0.501	0.422	0.00100325	Epi-progenitor2	MYCT1
ENSGALG00000010722	5.75178e-07	1.236	0.575	0.776	0.00115036	Epi-progenitor2	ENSGALG00000010722
CHRDL2	7.1266e-07	0.374882	0.361	0.292	0.00142532	Epi-progenitor2	CHRDL2
PIK3R1	7.80028e-07	0.830108	0.704	0.725	0.00156006	Epi-progenitor2	PIK3R1
ENSGALG00000039585	8.55351e-07	0.484214	0.677	0.715	0.0017107	Epi-progenitor2	ENSGALG00000039585
TWIST1	9.66764e-07	1.66879	0.504	0.323	0.00193353	Epi-progenitor2	TWIST1
PDCD1LG2	1.09947e-06	5.29411	0.296	0.31	0.00219893	Epi-progenitor2	PDCD1LG2
GALNT3	1.16917e-06	0.815689	0.827	0.855	0.00233835	Epi-progenitor2	GALNT3
EPHA1	1.17701e-06	0.84674	0.781	0.781	0.00235402	Epi-progenitor2	EPHA1
ENSGALG00000020999	1.33218e-06	0.674818	0.809	0.87	0.00266436	Epi-progenitor2	ENSGALG00000020999
TSPAN1	1.3591e-06	1.36364	0.709	0.797	0.00271819	Epi-progenitor2	TSPAN1
VEGFD	1.36854e-06	1.69973	0.61	0.68	0.00273708	Epi-progenitor2	VEGFD
ENSGALG00000036522	1.50516e-06	3.6831	0.27	0.285	0.00301031	Epi-progenitor2	ENSGALG00000036522
ENSGALG00000032172	1.71896e-06	2.17887	0.561	0.781	0.00343792	Epi-progenitor2	ENSGALG00000032172
GZMA	1.77035e-06	2.11389	0.445	0.076	0.0035407	Epi-progenitor2	GZMA
ENSGALG00000029799	1.93271e-06	0.3188	0.581	0.853	0.00386542	Epi-progenitor2	ENSGALG00000029799
CDC20	2.13299e-06	0.350721	0.524	0.786	0.00426598	Epi-progenitor2	CDC20
CRACD	2.26068e-06	0.528036	0.548	0.809	0.00452135	Epi-progenitor2	CRACD
ENSGALG00000050271	2.34023e-06	0.966175	0.419	0.516	0.00468045	Epi-progenitor2	ENSGALG00000050271
ENSGALG00000045596	2.71132e-06	6.77202	0.473	0.241	0.00542263	Epi-progenitor2	ENSGALG00000045596
SEMA3C	2.77308e-06	1.70873	0.627	0.672	0.00554617	Epi-progenitor2	SEMA3C
CG-16	2.79849e-06	1.23716	0.316	0.325	0.00559699	Epi-progenitor2	CG-16
KRT23	3.02438e-06	1.1253	0.686	0.708	0.00604876	Epi-progenitor2	KRT23
ENSGALG00000029035	3.12028e-06	0.893668	0.667	0.815	0.00624056	Epi-progenitor2	ENSGALG00000029035
ENSGALG00000015032	4.43506e-06	2.04337	0.545	0.415	0.00887012	Epi-progenitor2	ENSGALG00000015032
ENSGALG00000013762	4.60431e-06	0.383406	0.643	0.591	0.00920862	Epi-progenitor2	ENSGALG00000013762
ENSGALG00000055056	5.00869e-06	0.543309	0.817	0.804	0.0100174	Epi-progenitor2	ENSGALG00000055056
ENSGALG00000044339	5.38165e-06	0.700082	0.436	0.222	0.0107633	Epi-progenitor2	ENSGALG00000044339
ENSGALG00000024136	6.23188e-06	1.0002	0.646	0.792	0.0124638	Epi-progenitor2	ENSGALG00000024136
ENSGALG00000045026	6.28298e-06	3.43238	0.574	0.486	0.012566	Epi-progenitor2	ENSGALG00000045026
ENSGALG00000046481	6.39445e-06	0.875379	0.27	0.387	0.0127889	Epi-progenitor2	ENSGALG00000046481
NR2F2	7.09942e-06	0.658487	0.584	0.394	0.0141988	Epi-progenitor2	NR2F2
HOXB5	7.77294e-06	0.599277	0.791	0.886	0.0155459	Epi-progenitor2	HOXB5
ENSGALG00000044632	7.88796e-06	0.893062	0.731	0.781	0.0157759	Epi-progenitor2	ENSGALG00000044632
DYNC1I1	7.98121e-06	0.544444	0.492	0.718	0.0159624	Epi-progenitor2	DYNC1I1
SLC7A11	8.6402e-06	1.3343	0.626	0.618	0.0172804	Epi-progenitor2	SLC7A11
GUCY1A1	9.16458e-06	1.79432	0.188	0.45	0.0183292	Epi-progenitor2	GUCY1A1
RBP7	9.44337e-06	2.50071	0.369	0.376	0.0188867	Epi-progenitor2	RBP7
UPK3A	1.06084e-05	3.77311	0.511	0.321	0.0212167	Epi-progenitor2	UPK3A
SLC66A3	1.07451e-05	0.765881	0.631	0.537	0.0214903	Epi-progenitor2	SLC66A3
OLFML3	1.13014e-05	0.688365	0.606	0.481	0.0226028	Epi-progenitor2	OLFML3
NCAM1	1.1928e-05	1.74913	0.631	0.565	0.023856	Epi-progenitor2	NCAM1
INSRR	1.22492e-05	2.32254	0.582	0.512	0.0244983	Epi-progenitor2	INSRR
TRPV2	1.24572e-05	0.983922	0.338	0.43	0.0249145	Epi-progenitor2	TRPV2
TF	1.51079e-05	1.15509	0.597	0.353	0.0302158	Epi-progenitor2	TF
ENSGALG00000013247	1.80113e-05	1.66825	0.57	0.606	0.0360225	Epi-progenitor2	ENSGALG00000013247
ENSGALG00000050487	1.8163e-05	1.07679	0.665	0.835	0.0363261	Epi-progenitor2	ENSGALG00000050487
ID2	1.84189e-05	0.250562	0.979	0.97	0.0368378	Epi-progenitor2	ID2
APOD	1.91304e-05	0.831012	0.743	0.87	0.0382609	Epi-progenitor2	APOD
ACAN	1.95646e-05	0.830125	0.694	0.414	0.0391293	Epi-progenitor2	ACAN
STAB1	2.04418e-05	0.653499	0.538	0.725	0.0408837	Epi-progenitor2	STAB1
KRT17	2.56349e-05	0.276807	0.933	0.893	0.0512698	Epi-progenitor2	KRT17
ENSGALG00000047591	3.37969e-05	0.601708	0.369	0.418	0.0675939	Epi-progenitor2	ENSGALG00000047591
KCNE3	3.65256e-05	0.415411	0.31	0.346	0.0730513	Epi-progenitor2	KCNE3
TUBA3E	3.76831e-05	0.34264	0.713	0.643	0.0753662	Epi-progenitor2	TUBA3E
TSPAN10	4.08799e-05	3.13065	0.306	0.097	0.0817598	Epi-progenitor2	TSPAN10
OLFML1	4.14215e-05	2.74387	0.524	0.463	0.0828429	Epi-progenitor2	OLFML1
WNT5B	4.2102e-05	0.406078	0.634	0.56	0.084204	Epi-progenitor2	WNT5B
LMOD1	4.45315e-05	0.376142	0.398	0.511	0.089063	Epi-progenitor2	LMOD1
CSTA	4.67925e-05	0.739665	0.782	0.888	0.0935849	Epi-progenitor2	CSTA
ENSGALG00000048160	5.07689e-05	0.35225	0.517	0.636	0.101538	Epi-progenitor2	ENSGALG00000048160
NUSAP1	5.17471e-05	1.10082	0.445	0.537	0.103494	Epi-progenitor2	NUSAP1
ENSGALG00000054636	5.21384e-05	0.585621	0.496	0.623	0.104277	Epi-progenitor2	ENSGALG00000054636
ALDOB	5.22153e-05	1.71493	0.489	0.437	0.104431	Epi-progenitor2	ALDOB
TMEM171	5.60306e-05	0.76554	0.475	0.29	0.112061	Epi-progenitor2	TMEM171
PTGES	5.81712e-05	0.752172	0.699	0.727	0.116342	Epi-progenitor2	PTGES
TEC	6.15012e-05	0.603082	0.338	0.381	0.123002	Epi-progenitor2	TEC
IFI30	6.34714e-05	0.622787	0.472	0.603	0.126943	Epi-progenitor2	IFI30
SYT8	6.76674e-05	0.577239	0.543	0.371	0.135335	Epi-progenitor2	SYT8
CASZ1	8.52597e-05	0.751351	0.767	0.786	0.170519	Epi-progenitor2	CASZ1
RASD1	8.59614e-05	1.10732	0.693	0.705	0.171923	Epi-progenitor2	RASD1
S100A1	8.65521e-05	2.14507	0.599	0.656	0.173104	Epi-progenitor2	S100A1
DOCK10	9.19739e-05	1.4162	0.559	0.4	0.183948	Epi-progenitor2	DOCK10
EMILIN2	0.000102536	0.60473	0.424	0.239	0.205073	Epi-progenitor2	EMILIN2
ENSGALG00000001136	0.000103604	1.00932	0.677	0.778	0.207209	Epi-progenitor2	ENSGALG00000001136
MMP13	0.000108094	1.81042	0.299	0.295	0.216188	Epi-progenitor2	MMP13
FABP3	0.000116299	1.39548	0.307	0.191	0.232597	Epi-progenitor2	FABP3
ANO1	0.00011648	4.17589	0.506	0.214	0.23296	Epi-progenitor2	ANO1
ENSGALG00000050984	0.000132415	0.515474	0.649	0.596	0.26483	Epi-progenitor2	ENSGALG00000050984
JCHAIN	0.000137321	0.558838	0.726	0.801	0.274642	Epi-progenitor2	JCHAIN
LAMB2	0.00015142	0.290188	0.586	0.796	0.30284	Epi-progenitor2	LAMB2
HOXA5	0.000161413	0.279482	0.864	0.837	0.322827	Epi-progenitor2	HOXA5
COBLL1	0.000161703	0.352983	0.845	0.768	0.323405	Epi-progenitor2	COBLL1
CPNE2	0.000162275	0.62132	0.58	0.771	0.324549	Epi-progenitor2	CPNE2
ENSGALG00000006608	0.000169616	0.492338	0.672	0.769	0.339233	Epi-progenitor2	ENSGALG00000006608
PXDN	0.000173456	0.791891	0.3	0.29	0.346912	Epi-progenitor2	PXDN
ENSGALG00000050749	0.000173612	1.29756	0.565	0.7	0.347224	Epi-progenitor2	ENSGALG00000050749
SMAD1	0.000179412	0.780192	0.632	0.529	0.358823	Epi-progenitor2	SMAD1
CRYBB2	0.000182936	1.2127	0.504	0.231	0.365872	Epi-progenitor2	CRYBB2
HOXD8	0.000193788	1.4566	0.565	0.537	0.387576	Epi-progenitor2	HOXD8
ENSGALG00000054783	0.000203266	0.316814	0.74	0.601	0.406532	Epi-progenitor2	ENSGALG00000054783
ANLN	0.000208735	1.92243	0.418	0.216	0.41747	Epi-progenitor2	ANLN
GYPC	0.000213854	2.11003	0.44	0.171	0.427709	Epi-progenitor2	GYPC
COLEC12	0.000217783	0.66252	0.296	0.303	0.435566	Epi-progenitor2	COLEC12
SOX11	0.000228588	1.45917	0.467	0.231	0.457176	Epi-progenitor2	SOX11
ENSGALG00000051273	0.00022868	4.94722	0.538	0.585	0.457361	Epi-progenitor2	ENSGALG00000051273
F8	0.000240885	0.938587	0.594	0.517	0.48177	Epi-progenitor2	F8
ENSGALG00000052714	0.000241223	2.9366	0.592	0.756	0.482447	Epi-progenitor2	ENSGALG00000052714
ENSGALG00000051589	0.000253267	0.588652	0.449	0.293	0.506535	Epi-progenitor2	ENSGALG00000051589
BID	0.00026879	1.16035	0.753	0.858	0.537579	Epi-progenitor2	BID
RNASE6	0.000311263	2.37131	0.698	0.46	0.622526	Epi-progenitor2	RNASE6
TNIP1	0.000312537	0.759243	0.755	0.773	0.625075	Epi-progenitor2	TNIP1
GPR1	0.000314621	1.00978	0.719	0.802	0.629243	Epi-progenitor2	GPR1
FHL2	0.000337128	1.23388	0.237	0.311	0.674256	Epi-progenitor2	FHL2
KRT40	0.000337506	0.337482	0.727	0.868	0.675012	Epi-progenitor2	KRT40
ANKRD1	0.000363365	2.83703	0.337	0.473	0.726729	Epi-progenitor2	ANKRD1
DUSP5	0.000375558	0.317513	0.787	0.717	0.751117	Epi-progenitor2	DUSP5
IFI6	0.000378494	1.375	0.589	0.404	0.756987	Epi-progenitor2	IFI6
ENSGALG00000010928	0.000407912	1.18837	0.273	0.598	0.815824	Epi-progenitor2	ENSGALG00000010928
FMN1	0.00045818	0.410277	0.481	0.588	0.916361	Epi-progenitor2	FMN1
PTPRF	0.000458917	0.278939	0.88	0.822	0.917835	Epi-progenitor2	PTPRF
BLB2	0.000460102	0.268868	0.647	0.562	0.920204	Epi-progenitor2	BLB2
ENSGALG00000026964	0.000467762	0.720566	0.503	0.756	0.935525	Epi-progenitor2	ENSGALG00000026964
ENSGALG00000052514	0.000558865	2.29637	0.222	0.272	1	Epi-progenitor2	ENSGALG00000052514
ANOS1	0.000621154	1.28486	0.673	0.677	1	Epi-progenitor2	ANOS1
FBLN7	0.000747589	0.909605	0.626	0.794	1	Epi-progenitor2	FBLN7
RETREG1	0.000772404	1.99448	0.506	0.366	1	Epi-progenitor2	RETREG1
TRPC6	0.00077814	0.823907	0.576	0.802	1	Epi-progenitor2	TRPC6
GADD45A	0.000780808	0.316881	0.884	0.878	1	Epi-progenitor2	GADD45A
SCRG1	0.000812557	1.75508	0.289	0.221	1	Epi-progenitor2	SCRG1
HAS2	0.000860266	1.06827	0.709	0.848	1	Epi-progenitor2	HAS2
MGAT4A	0.000924177	0.342696	0.7	0.692	1	Epi-progenitor2	MGAT4A
ENSGALG00000007171	0.000962364	0.6105	0.596	0.834	1	Epi-progenitor2	ENSGALG00000007171
TMEM136-1	0.000982498	0.617004	0.74	0.748	1	Epi-progenitor2	TMEM136-1
ITGA11	0.00108481	0.895002	0.56	0.438	1	Epi-progenitor2	ITGA11
PHLDB2	0.001102	0.344506	0.818	0.705	1	Epi-progenitor2	PHLDB2
ENSGALG00000004804	0.00112831	3.35995	0.304	0.262	1	Epi-progenitor2	ENSGALG00000004804
ASPG	0.00112958	0.641338	0.522	0.718	1	Epi-progenitor2	ASPG
POSTN	0.00113127	0.960207	0.421	0.372	1	Epi-progenitor2	POSTN
BDNF	0.00114299	0.331233	0.629	0.613	1	Epi-progenitor2	BDNF
FK27	0.00121144	0.279223	0.353	0.471	1	Epi-progenitor2	FK27
RASSF9	0.00123938	0.31416	0.767	0.809	1	Epi-progenitor2	RASSF9
CLDN1	0.00125162	1.68238	0.791	0.893	1	Epi-progenitor2	CLDN1
ENSGALG00000043582	0.00135273	1.42381	0.626	0.603	1	Epi-progenitor2	ENSGALG00000043582
TUBAL3	0.00144727	1.46648	0.461	0.656	1	Epi-progenitor2	TUBAL3
GREM1	0.00157246	1.01171	0.268	0.241	1	Epi-progenitor2	GREM1
ENSGALG00000046720	0.0016234	0.617666	0.82	0.771	1	Epi-progenitor2	ENSGALG00000046720
SEMA7A	0.00171564	0.860533	0.458	0.593	1	Epi-progenitor2	SEMA7A
SYNDIG1	0.00198113	1.07814	0.419	0.763	1	Epi-progenitor2	SYNDIG1
LDB2	0.00204553	0.444771	0.445	0.542	1	Epi-progenitor2	LDB2
TWIST2	0.0021538	0.728846	0.478	0.203	1	Epi-progenitor2	TWIST2
C1QTNF5	0.00227728	0.91	0.426	0.435	1	Epi-progenitor2	C1QTNF5
LSM3	0.00239224	0.674645	0.693	0.68	1	Epi-progenitor2	LSM3
CENPF	0.00240424	0.583038	0.528	0.677	1	Epi-progenitor2	CENPF
EDNRB2	0.00261	3.36349	0.389	0.28	1	Epi-progenitor2	EDNRB2
SGPP2	0.00261519	1.39378	0.634	0.825	1	Epi-progenitor2	SGPP2
INCENP	0.00281286	1.99779	0.506	0.333	1	Epi-progenitor2	INCENP
SERPINB11	0.00289417	0.278476	0.684	0.763	1	Epi-progenitor2	SERPINB11
PROX1	0.00291811	0.318336	0.333	0.386	1	Epi-progenitor2	PROX1
LPCAT3	0.00300993	0.375277	0.792	0.845	1	Epi-progenitor2	LPCAT3
C4orf48	0.00301559	0.904527	0.378	0.377	1	Epi-progenitor2	C4orf48
CCL1	0.00318487	0.571434	0.572	0.713	1	Epi-progenitor2	CCL1
IL10RA	0.00343325	1.61189	0.561	0.796	1	Epi-progenitor2	IL10RA
TJP3	0.00345143	0.264588	0.556	0.504	1	Epi-progenitor2	TJP3
VCAN	0.00397409	0.311247	0.765	0.748	1	Epi-progenitor2	VCAN
ENSGALG00000037802	0.00414027	0.834529	0.648	0.649	1	Epi-progenitor2	ENSGALG00000037802
RGN	0.00429424	0.965298	0.621	0.6	1	Epi-progenitor2	RGN
TNMD	0.00439545	4.52737	0.323	0.234	1	Epi-progenitor2	TNMD
GRTP1	0.00447157	1.0481	0.616	0.562	1	Epi-progenitor2	GRTP1
ENSGALG00000053084	0.00469861	0.626297	0.608	0.679	1	Epi-progenitor2	ENSGALG00000053084
ENSGALG00000001885	0.00508711	2.67463	0.502	0.745	1	Epi-progenitor2	ENSGALG00000001885
PRLH	0.0052797	1.1459	0.668	0.672	1	Epi-progenitor2	PRLH
PIK3CB	0.00602291	1.1014	0.621	0.786	1	Epi-progenitor2	PIK3CB
UBE2C	0.0060527	0.39554	0.565	0.652	1	Epi-progenitor2	UBE2C
ENSGALG00000041442	0.00621664	1.15671	0.715	0.85	1	Epi-progenitor2	ENSGALG00000041442
ENSGALG00000016722	0.00704363	1.3635	0.615	0.507	1	Epi-progenitor2	ENSGALG00000016722
CD200	0.00749727	4.14353	0.289	0.135	1	Epi-progenitor2	CD200
ENSGALG00000054804	0.00764914	0.301566	0.347	0.023	1	Epi-progenitor2	ENSGALG00000054804
ALOX5AP	0.00868291	0.905498	0.421	0.443	1	Epi-progenitor2	ALOX5AP
P2RY14	0.00900693	0.737418	0.335	0.297	1	Epi-progenitor2	P2RY14
DRAXIN	0.00926324	1.15911	0.75	0.896	1	Epi-progenitor2	DRAXIN
TRPM1	0.0093684	1.75458	0.463	0.563	1	Epi-progenitor2	TRPM1
ENSGALG00000038416	0.00939975	0.611076	0.617	0.435	1	Epi-progenitor2	ENSGALG00000038416
ENSGALG00000042491	0.00957445	0.395818	0.734	0.873	1	Epi-progenitor2	ENSGALG00000042491
CTXN2	0.00972972	1.07127	0.595	0.502	1	Epi-progenitor2	CTXN2
ENSGALG00000051174	0.00978738	0.551462	0.257	0.023	1	Epi-progenitor2	ENSGALG00000051174
